# Supplementary material for: Multi-omics elucidation of yellow aril coloration in litchi (Litchi chinensis Sonn.) cultivar ‘Jianjianghongnuo’: coordinated downregulation of flavonoid and carotenoid biosynthetic pathways drives pigment dynamics
Source: Front Plant Sci. 2025 Oct 6;16:1669458. doi: 10.3389/fpls.2025.1669458 (PMC12535983; doi:10.3389/fpls.2025.1669458)
Supplement: Supplementary file 1 [file DataSheet1.zip]

Archive with 15 entries (14 files):
- 250926Re-submit Supplementary Material/
- 250926Re-submit Supplementary Material/Dataset S1 2012 DAMs during aril developmental stages.xlsx
- 250926Re-submit Supplementary Material/Dataset S2 429 DAFs during aril developmental stages.xlsx
- 250926Re-submit Supplementary Material/Dataset S3 8089 DEGs during aril developmental stages.xlsx
- 250926Re-submit Supplementary Material/Dataset S4 150 DEGs across all stages .xlsx
- 250926Re-submit Supplementary Material/Dataset S5 346 hub genes in turquoise module.xlsx
- 250926Re-submit Supplementary Material/Dataset S6 Correlations between struture genes and TFs in TFBS.xlsx
- 250926Re-submit Supplementary Material/Supplementary Figure S1 Clustered Heatmap of Carotenoid Content.docx
- 250926Re-submit Supplementary Material/Supplementary Figure S2 Principal component analysis (PCA) of RNA-seq samples.docx
- 250926Re-submit Supplementary Material/Supplementary Methods S1 Analytical conditions of widely targeted metabolome and quantitative identification of metabolites.docx
- 250926Re-submit Supplementary Material/Supplementary Methods S2 Analytical conditions of Targeted metabolomics analysis of carotenoids and quantitative identification of.docx
- 250926Re-submit Supplementary Material/Supplementary Table S1 Correlation analysis between the aurones chalcones content and b values.docx
- 250926Re-submit Supplementary Material/Supplementary Table S2 Quality statistics of transcriptome sequencing data.docx
- 250926Re-submit Supplementary Material/Supplementary Table S3 57 TFs of the regulatory network by TFBS.docx
- 250926Re-submit Supplementary Material/Supplementary Table S4 Primers for qPCR.docx
