# Supplementary material for: Multi-omics elucidation of yellow aril coloration in litchi (Litchi chinensis Sonn.) cultivar ‘Jianjianghongnuo’: coordinated downregulation of flavonoid and carotenoid biosynthetic pathways drives pigment dynamics
Source: Front Plant Sci. 2025 Oct 6;16:1669458. doi: 10.3389/fpls.2025.1669458 (PMC12535983; doi:10.3389/fpls.2025.1669458)
Supplement: Supplementary file 1 [file DataSheet1.zip › 250926Re-submit Supplementary Material/Dataset S1 2012 DAMs during aril developmental stages.xlsx]

## Sheet: 2012DAMs
Index	Compounds	物质	Class I	物质一级分类	Class II	物质二级分类	Formula	Q1 (Da)	Q3 (Da)	Molecular weight (Da)	Ionization model	Level	CAS	cpd_ID	Y21	Y22	Y23	Y31	Y32	Y33	Y41	Y42	Y43	Y51	Y52	Y53	QC01	QC02	QC03	kegg_map	mw_cpd_ID	mw_map	Y3_vs_Y2_VIP	Y3_vs_Y2_P-value	Y3_vs_Y2_Fold_Change	Y3_vs_Y2_Log2FC	Y3_vs_Y2_Type	Y4_vs_Y2_VIP	Y4_vs_Y2_P-value	Y4_vs_Y2_Fold_Change	Y4_vs_Y2_Log2FC	Y4_vs_Y2_Type	Y4_vs_Y3_VIP	Y4_vs_Y3_P-value	Y4_vs_Y3_Fold_Change	Y4_vs_Y3_Log2FC	Y4_vs_Y3_Type	Y5_vs_Y2_VIP	Y5_vs_Y2_P-value
Lmhp008513	2-α-Linolenoyl-glycerol-1,3-di-O-glucoside	2-α-亚麻酸甘油酯-1,3-二-O-葡萄糖苷	Lipids	脂质	Glycerol ester	甘油酯	C33H56O14	677.37	261.22	676.367	[M+H]+	1	-	-	14486.8255000001	15286.872000000281	9456.25399999998	9401.14600000004	11371.215500000058	12794.11400000011	31755.954499999985	28649.424500000237	28830.803	23004.178500000093	19812.06849999986	19190.05100000018	24165.17050000006	30873.1905000003	19346.53649999995	-	-	-	0.470116	0.428206	0.855634	-0.224934	insig	1.12661	0.0035585	2.2747	1.18567	up	1.2762	0.000191801	2.65849	1.41061	up	0.949365	0.0321714
Sadp000870	1,5-dihydroxypentan-3-yl dihydrogen phosphate	1,5-二羟基戊-3-基二氢磷酸酯	Others	其它类	Others	其它	C5H13O6P	200.04	98.97	200.045	[M]+	1	-	-	36181097.55099997	29610318.7155	32479762.39000001	21968745.95700001	22108569.57450001	23352683.0665	12302108.689000001	11886763.79350001	12438865.117999999	3321894.722	3584500.870999999	3517281.703000001	18577003.3355	18754989.0245	19992660.015	-	-	-	1.20041	0.0274429	0.686163	-0.543378	insig	1.19185	0.00808414	0.372721	-1.42383	down	1.29633	0.000562003	0.543196	-0.880454	insig	1.14684	0.00413942
Lcsp013328	linoleoyl ethanolamine	亚油酰乙醇胺	Lipids	脂质	LPE	溶血磷脂酰乙醇胺	C20H37NO2	324.29	62.06	323.2824	[M+H]+	3	68171-52-8	-	31170.305499999686	34500.41250000033	39662.75349999934	9958.071500000073	7031.663500000024	10139.440500000259	4341.356999999962	4277.0579999999845	6572.098999999833	11162.772500000048	12090.17899999992	12968.622000000049	12107.74900000018	11369.532499999952	12946.88600000003	-	-	-	1.23941	0.00377843	0.257555	-1.95705	down	1.18527	0.00381556	0.144214	-2.79372	down	1.10089	0.0379004	0.559933	-0.836675	insig	1.13478	0.00895812
pmc0066	2'-Deoxyinosine 5'-phosphate	2'-脱氧肌苷-5'-单磷酸	Nucleotides and derivatives	核苷酸及其衍生物	Nucleotides and derivatives	核苷酸及其衍生物	C10H13N4O7P	333.06	137.05	332.0522	[M+H]+	3	3393-18-8	C06196	60938513.78900005	53609897.01150005	55499553.34350005	51331249.5	53402544.73499999	51464218.861	9846862.178	9094347.74	10911511.27050001	13736206.34950001	16006388.05949997	15562483.53899999	40167701.47650003	42643594.07300004	40043951.83399993	ko00230,ko01232	C06196	-	0.907107	0.161911	0.918553	-0.122566	insig	1.19714	0.00135947	0.175555	-2.51001	down	1.29746	1.80932e-06	0.191121	-2.38744	down	1.1437	0.00128608
PDP177891	6-({[3,4,5-trihydroxy-2-(hydroxymethyl)oxan-2-yl]oxy}methyl)-4-{[3,4,5-trihydroxy-6-(hydroxymethyl)oxan-2-yl]oxy}oxane-2,3,5-triol	6-({[3,4,5-三羟基-2-(羟甲基)氧杂环己烷-2-基]氧基}甲基)-4-{[3,4,5-三羟基-6-(羟甲基)氧杂环己烷-2-基]氧基}氧杂环己烷-2,3,5-三醇	Organic acids	有机酸	Organic acids	有机酸	C18H32O16	505.18	145.05	504.16900000000004	[M+H]+	2	-	-	143319.3035	131352.1989999999	142560.7425000001	228271.1324999998	234191.14950000012	459086.8940000003	156794.4394999998	233693.1134999998	272941.7619999996	371849.8445000003	210854.015	300725.22749999986	231227.30450000011	278741.0404999996	317983.9720000002	-	-	-	1.07199	0.157053	2.20872	1.14321	up	0.953909	0.136184	1.59007	0.669092	insig	0.609484	0.383035	0.719907	-0.474118	insig	1.04139	0.0783167
pme0006	L-Proline*	L-脯氨酸*	Amino acids and derivatives	氨基酸及其衍生物	Amino acids and derivatives	氨基酸及其衍生物	C5H9NO2	116.07	70.07	115.0633	[M+H]+	1	147-85-3	C00148	9394030.1915	5386187.995999998	5864609.908000003	33228742.64749998	32720817.53950001	36597911.16300001	40091340.91999999	48522145.06899998	44958612.93799998	66321956.50500002	59795990.6305	68887465.85700002	50031806.29350001	46650783.41549995	44165477.33100002	ko00330,ko00332,ko00470,ko00970,ko01100,ko01110,ko01230,ko02010	C00148	-	1.23537	0.000100486	4.96722	2.31244	up	1.17899	0.000846542	6.47	2.69377	up	1.16296	0.0335175	1.30254	0.381327	insig	1.13457	0.000420076
Yacp000453	3-hydroxy-1-methylpyrrolidin-2-one*	3-羟基-1-甲基吡咯烷-2-酮*	Alkaloids	生物碱	Pyrrole alkaloids	吡咯类生物碱	C5H9NO2	116.07	70.06	115.0633	[M+H]+	1	132996-63-5	-	9394030.1915	5386187.995999998	5864609.908000003	33228742.64749998	32720817.53950001	36597911.16300001	40091340.91999999	48522145.06899998	44958612.93799998	66321956.50500002	59795990.6305	68887465.85700002	50031806.29350001	46650783.41549995	44165477.33100002	-	-	-	1.23537	0.000100486	4.96722	2.31244	up	1.17899	0.000846542	6.47	2.69377	up	1.16296	0.0335175	1.30254	0.381327	insig	1.13457	0.000420076
Wbsp000037	1-[3-(4-methyl-6-oxocyclohex-1-en-1-yl)propyl]pyrrolidin-2-one	1-[3-(4-甲基-6-氧环己-1-烯-1-基)丙基]吡咯烷-2-酮	Others	其它类	Ketone compounds	酮类化合物	C14H21NO2	236.16	58.02	235.1572	[M+H]+	3	-	-	667415.6350000001	378860.5414999997	413897.3415	786228.9599999995	741764.2060000005	1082066.6485	1589050.989499999	2705194.332499998	2994651.646999996	1571330.4710000008	1339277.7295000008	1706462.785	1453797.2880000002	1141615.0954999991	1033447.0915000009	-	-	-	1.03281	0.0537421	1.7875	0.837943	insig	1.14042	0.0402813	4.9918	2.31956	up	1.18321	0.0603366	2.79262	1.48162	up	1.09299	0.00188951
MWS00330g	1-Amino-1-cyclobutane-carboxylic-acid*	1-氨基-1-环丁烷羧酸*	Amino acids and derivatives	氨基酸及其衍生物	Amino acids and derivatives	氨基酸及其衍生物	C5H9NO2	116.07	70.07	115.0633	[M+H]+	1	22264-50-2	-	9394030.1915	5386187.995999998	5864609.908000003	33228742.64749998	32720817.53950001	36597911.16300001	40091340.91999999	48522145.06899998	44958612.93799998	66321956.50500002	59795990.6305	68887465.85700002	50031806.29350001	46650783.41549995	44165477.33100002	-	-	-	1.23537	0.000100486	4.96722	2.31244	up	1.17899	0.000846542	6.47	2.69377	up	1.16296	0.0335175	1.30254	0.381327	insig	1.13457	0.000420076
PDP224190	5-(Aminomethyl)dihydrofuran-2(3H)-one	5-(氨甲基)二氢呋喃-2(3H)-酮	Others	其它类	Others	其它	C5H9NO2	116.07	70.07	115.0633	[M+H]+	2	-	-	9394030.1915	5386187.995999998	5864609.908000003	33228742.64749998	32720817.53950001	36597911.16300001	40091340.91999999	48522145.06899998	44958612.93799998	66321956.50500002	59795990.6305	68887465.85700002	50031806.29350001	46650783.41549995	44165477.33100002	-	-	-	1.23537	0.000100486	4.96722	2.31244	up	1.17899	0.000846542	6.47	2.69377	up	1.16296	0.0335175	1.30254	0.381327	insig	1.13457	0.000420076
Rfn0661	N-methyl cis-4-hydroxymethyl-L-proline	N-甲基顺-4-羟甲基-L-脯氨酸	Amino acids and derivatives	氨基酸及其衍生物	Amino acids and derivatives	氨基酸及其衍生物	C7H13NO3	160.1	114.09	159.0895	[M+H]+	2	-	-	1128065.0985	1129136.99	1228854.6335	704235.5209999995	730046.9595000001	662763.6529999999	567525.3129999996	437879.2794999996	712427.0849999997	463819.6935000002	551722.9845	390214.28550000006	660521.741	667745.4819999995	662902.6385000001	-	-	-	1.24796	0.000878641	0.601552	-0.733237	insig	1.11667	0.00896488	0.492772	-1.02101	down	0.787461	0.248512	0.819167	-0.28777	insig	1.12042	0.000466986
Lmqp000329	Aminoimidazole ribotide	5-氨基咪唑核糖核苷酸	Nucleotides and derivatives	核苷酸及其衍生物	Nucleotides and derivatives	核苷酸及其衍生物	C8H14N3O7P	296.07	104.11	295.0569	[M+H]+	1	25635-88-5	C03373	348691.55099999986	525761.6790000006	793077.1819999998	1375559.4005	1266819.374	1370021.6845	1882330.4055	1751482.024999999	1525508.030000001	1346340.414499999	1744492.924499999	1208778.606500002	833606.1849999995	1782985.203000001	1633302.4919999999	ko00230,ko00730,ko00860,ko01100,ko01110,ko01240	C03373	-	1.12425	0.0201698	2.40619	1.26675	up	1.10848	0.00255829	3.09399	1.62947	up	1.14355	0.0546942	1.28584	0.362715	insig	1.01644	0.0144084
Zmdp000292	Arginine methyl ester*	精氨酸甲酯*	Amino acids and derivatives	氨基酸及其衍生物	Amino acids and derivatives	氨基酸及其衍生物	C7H16N4O2	189.14	70.07	188.1273	[M+H]+	1	-	-	1541448.9549999991	967481.4760000013	909145.8595	2992539.2564999987	2307944.486	4799181.221	9152513.433	15092073.19099999	13408503.44900001	10781507.06499999	7687261.8349999925	12152339.45850001	7047243.736999994	4372241.576000003	4233986.508	-	-	-	1.1256	0.0866447	2.95478	1.56305	up	1.18011	0.0219855	11.0159	3.46151	up	1.21098	0.0221691	3.72815	1.89846	up	1.12702	0.0186524
Zmjp000182	N(omega)-Methyl-L-arginine*	N-单甲基-L-精氨酸*	Amino acids and derivatives	氨基酸及其衍生物	Amino acids and derivatives	氨基酸及其衍生物	C7H16N4O2	189.13	70.07	188.1273	[M+H]+	1	17035-90-4	C03884	1570081.7915	924373.0600000012	940814.4425	3114809.483999999	2156382.1745	4568356.602000001	8861636.69	14622867.00249999	13331692.33550001	10578259.00699999	7811591.151499994	12355638.20650001	6576291.2614999935	3992835.227500002	4298256.7360000005	-	C03884	-	1.11337	0.0823897	2.86427	1.51817	up	1.17832	0.0223917	10.7171	3.42185	up	1.20904	0.023344	3.74166	1.90368	up	1.1263	0.0183585
Lmbp000123	Homomethionine	L-高甲硫氨酸	Amino acids and derivatives	氨基酸及其衍生物	Amino acids and derivatives	氨基酸及其衍生物	C6H13NO2S	164.07	56.05	163.0667	[M+H]+	3	25148-30-5	C17213	4777588.681999999	2828629.537000002	2510312.03	2291442.9325	1868105.978000001	2819637.5004999987	552358.944	892703.4764999995	761117.2705000004	4532039.545499997	3390403.355499997	4876391.046000004	3064281.105	2209525.385500001	2210148.054	ko00966,ko01110,ko01210	C17213	-	0.756404	0.275837	0.689879	-0.535584	insig	1.14206	0.0626198	0.218077	-2.19709	down	1.23871	0.0190872	0.316108	-1.66151	down	0.577356	0.356639
Lmxp000429	Hercynine	组氨酸甜菜碱	Alkaloids	生物碱	Alkaloids	生物碱	C9H15N3O2	198.12	95.06	197.1164	[M+H]+	2	534-30-5	C05575	4747893.043999999	1632803.6305000018	1349197.9575	1163598.409	1011123.3455	1675853.4055	1714768.4855	4310246.039499996	3331573.626500003	2319996.667499998	1833523.1279999982	3294383.512000004	2374552.457499999	1660485.676500001	1615708.334	ko00340,ko01100	C05575	-	0.697654	0.356615	0.498141	-1.00537	insig	0.34361	0.705917	1.21044	0.275534	insig	1.04304	0.128128	2.42992	1.28091	up	0.129735	0.941744
Zbqp000676	3-(triazan-2-yl)propyl L-prolinate	3-(三氮杂-2-基)丙基-L-脯氨酸	Amino acids and derivatives	氨基酸及其衍生物	Amino acids and derivatives	氨基酸及其衍生物	C8H18N4O2	203.15	116.07	202.143	[M+H]+	3	-	-	115423.3449999999	44614.54450000005	101569.2215	79467.01799999997	72287.04800000001	209370.6175	168819.0195	324439.5249999998	325940.5075000003	526736.9909999993	453584.58249999967	688750.6710000009	287579.34199999983	167860.9810000001	180934.04800000013	-	-	-	0.372041	0.552576	1.38041	0.465095	insig	1.01627	0.0543435	3.13141	1.64681	up	0.966955	0.0915572	2.26847	1.18172	insig	1.08866	0.0146662
pme3011	4-Aminobutanoate	γ-氨基丁酸	Organic acids	有机酸	Organic acids	有机酸	C4H9NO2	104.07	69.03	103.0633	[M+H]+	1	56-12-2	C00334	4763137.090999998	2231571.407500004	1698029.3045	7313897.259999998	6496038.927500001	11176808.478	10060243.912	17820168.93249999	16989734.12350001	19554786.52899998	15618874.89649999	23415916.83000003	14895904.51099999	9142731.243500004	9539825.864000002	ko00250,ko00330,ko00410,ko00650,ko00760,ko01100	C00334	-	1.07395	0.0424226	2.87444	1.52328	up	1.10709	0.0270066	5.1618	2.36787	up	0.992496	0.0964543	1.79576	0.844593	insig	1.09016	0.00913478
pme2527	L-Ornithine	鸟氨酸	Amino acids and derivatives	氨基酸及其衍生物	Amino acids and derivatives	氨基酸及其衍生物	C5H12N2O2	133.1	116.07	132.0899	[M+H]+	3	348-66-3	C00077	100748.8045	47410.72700000007	54840.71649999999	118455.4054999999	188030.142	96255.3805	196325.2835	168883.94649999982	201470.70850000012	310274.7249999998	195834.6724999998	163742.1395000002	201381.7244999998	147854.6990000001	177691.236	ko00220,ko00330,ko00470,ko00480,ko01100,ko01110,ko01210,ko01230,ko02010,ko04148	C00077	-	0.956808	0.12327	1.98394	0.988371	insig	1.09887	0.00633135	2.79152	1.48105	up	0.881248	0.177409	1.40706	0.492682	insig	1.02861	0.0586068
pme0278	LL-2,6-Diaminoheptanedioate	L-二氨基庚二酸	Amino acids and derivatives	氨基酸及其衍生物	Amino acids and derivatives	氨基酸及其衍生物	C7H14N2O4	191.1	128.07	190.0954	[M+H]+	2	583-93-7	C00666	257570.577	205602.62750000012	242272.8700000001	5212774.536999998	5065706.4885	6910557.877	17305939.6385	21130184.17649999	21998229.16100001	38737483.23449998	37014569.26449999	43320525.67300004	27741259.10599999	26013558.644	25675310.4705	ko00300,ko00470,ko01100,ko01110,ko01230	C00666	-	1.2601	0.0113673	24.3662	4.60681	up	1.19923	0.00519616	85.6683	6.42069	up	1.27586	0.00429621	3.51587	1.81388	up	1.148	0.00226556
PDP062869	Tilarginine Acetate	Tilarginine Acetate	Organic acids	有机酸	Organic acids	有机酸	C7H16N4O2.C2H4O2	189.13	70.07	188.1273	[M+H]+	2	-	-	1570081.7915	924373.0600000012	940814.4425	3114809.483999999	2156382.1745	4568356.602000001	8861636.69	14622867.00249999	13331692.33550001	10578259.00699999	7811591.151499994	12355638.20650001	6576291.2614999935	3992835.227500002	4298256.7360000005	-	-	-	1.11337	0.0823897	2.86427	1.51817	up	1.17832	0.0223917	10.7171	3.42185	up	1.20904	0.023344	3.74166	1.90368	up	1.1263	0.0183585
Wbjp000520	4-Hydroxypipecolic acid	4-羟基哌啶酸	Alkaloids	生物碱	Alkaloids	生物碱	C6H11NO3	146.08	82.06	145.0739	[M+H]+	3	14228-16-1	-	2199985.2675	1421282.228500001	1523506.6165	859309.0669999997	888800.4230000003	826237.9294999999	673696.6474999997	670769.3074999996	788520.7985000001	501513.5685	559941.2619999999	420704.7930000003	770489.8204999997	760830.6035000002	824337.4505	-	-	-	1.16954	0.0717923	0.500381	-0.998901	insig	1.13766	0.0512541	0.414593	-1.27023	down	1.11464	0.0451138	0.828554	-0.271332	insig	1.11262	0.0347954
Zmsp000366	Fagomine	荞麦碱	Alkaloids	生物碱	Piperidine alkaloids	哌啶类生物碱	C6H13NO3	148.1	130.09	147.0895	[M+H]+	3	53185-12-9	C10144	52530.80149999998	29737.38300000003	37607.60350000001	73360.36349999998	105808.4845	82653.46250000001	65732.26499999994	45062.56399999997	46805.93600000003	120385.7405	47808.83549999997	88308.27050000004	87834.19049999994	78996.06550000003	131011.352	-	C10144	-	1.13461	0.0197687	2.18411	1.12705	up	0.688766	0.252246	1.3147	0.394734	insig	1.09932	0.0479854	0.601938	-0.732314	insig	0.859619	0.153013
Wacyp06135	3,7-Dimethyl-2,6-Octadienyl 6-O-(beta-D-Xylopyranosyl)-beta-D-glucopyranoside	3,7-二甲基-2,6-辛二烯基 6-O-(木糖基)葡萄糖苷	Terpenoids	萜类	Monoterpenoids	倍萜	C21H36O10	466.26	81.07	448.2308	[M+NH4]+	1	-	-	272247.88800000056	335024.9879999975	366425.1390000003	1804463.141000016	1621831.138999998	2077559.1060000032	4047720.396500014	3078465.438499964	3491507.791999976	12095673.15150011	10838620.66300004	12403986.20699998	7887327.56950005	7585613.093500019	7836427.178500023	-	-	-	1.25261	0.0058482	5.65253	2.4989	up	1.19458	0.00710619	10.9045	3.44685	up	1.23637	0.01361	1.92914	0.947956	insig	1.14697	0.00169006
Hmjp000461	3-O-Glucoside-3-hydroxy-y-butyrolactone	3-O-葡萄糖苷-(S)-3-羟基-γ-丁内酯	Others	其它类	Lactones	内酯类化合物	C10H16O8	265.08	103.04	264.0845	[M+H]+	3	-	-	905512.1279999996	913409.373999999	412842.536	360279.81000000023	348945.7535000007	342187.6424999996	550620.2880000005	432346.2605000003	466885.7749999996	385623.0025	497536.0324999999	544854.5345	581986.8860000006	352819.7715	531559.9399999997	-	-	-	1.00454	0.140503	0.471113	-1.08585	down	0.677965	0.253401	0.649644	-0.622279	insig	1.18095	0.0603381	1.37896	0.463576	insig	0.656355	0.242757
MWStz103	S-Adenosyl-L-methionine	S-(5'-腺苷基)-L-蛋氨酸	Amino acids and derivatives	氨基酸及其衍生物	Amino acids and derivatives	氨基酸及其衍生物	C15H22N6O5S	399.15	250.09	398.1372	[M+H]+	1	29908-03-0	C00019	16753073.2945	16242578.1665	12877206.905	27330694.911999997	33975345.98250001	38426691.23800001	34271407.28700001	35955394.585999995	38258810.34500001	74068471.49399997	92496921.794	77065395.24149998	36775494.6795	34837768.81250001	43766564.75	ko00261,ko00270,ko00330,ko00908,ko00999,ko01100,ko01110,ko01230,ko01240,ko04122,ko04148	C00019	-	1.19904	0.0202019	2.17411	1.12043	up	1.17618	0.00024357	2.36492	1.24179	up	0.526947	0.4679	1.08776	0.121365	insig	1.13922	0.00564008
Wbsp000191	3,7,11-trimethyl-2-oxa-6,10,13-triazatricyclo[7.3.1.05,13]tridecane	3,7,11-三甲基-2-氧代-6,10,13-三氮杂三环[7.3.1.05,13]十三烷	Alkaloids	生物碱	Alkaloids	生物碱	C12H23N3O	226.19	180.18	225.1841	[M+H]+	3	-	-	452666.774500001	463198.3219999986	770245.9670000036	1189886.585499993	644607.0819999961	1027336.314	603024.0565000054	503670.02650000283	496568.9410000039	466844.27450000326	450027.1959999964	498591.3165000003	428653.8249999987	432377.2784999994	446438.424500004	-	-	-	0.908966	0.123075	1.6973	0.763238	insig	0.0753403	0.82093	0.950864	-0.0726884	insig	1.06092	0.116142	0.560223	-0.835927	insig	0.435034	0.478372
MW0148010	Cys-Gly-Glu	半胱氨酸-甘氨酸-谷氨酸	Amino acids and derivatives	氨基酸及其衍生物	Amino acids and derivatives	氨基酸及其衍生物	C10H17N3O6S1	308.09	76.02	307.0838	[M+H]+	3	-	-	294746.1085000002	486344.7085	535927.9195000002	852848.9309999999	878420.5424999995	748938.3359999999	456159.3109999997	454456.25899999996	631479.005	1107284.643500001	1012159.5785	1037194.762	722095.1470000001	754884.8785000001	755621.1539999994	-	-	-	1.09338	0.0179051	1.8832	0.913185	insig	0.45825	0.472005	1.1709	0.227615	insig	1.16635	0.0154579	0.62176	-0.68557	insig	1.06182	0.00734406
PDP000503	gamma-L-Glutamyl-L-beta-aminoisibutyric acid	γ-L-谷氨酰-L-β-氨基异丁酸	Others	其它类	Others	其它	C9H16N2O5	233.11	84.04	232.1059	[M+H]+	2	-	-	1193656.541000001	1168673.882	1205780.357	11658423.34849999	12951594.34799999	11974243.6225	6449562.061499992	7566999.832	7732137.52	20608780.09950001	17437843.60550001	21757977.3755	13769887.76000001	13032759.0065	13941322.26949999	-	-	-	1.26325	0.00123905	10.2531	3.35799	up	1.198	0.00436606	6.0953	2.6077	up	1.26144	0.000913589	0.594482	-0.750294	insig	1.14729	0.00471322
Lmcsp00364	N2-Succinyl-L-arginine	丁二酰精氨酸	Amino acids and derivatives	氨基酸及其衍生物	Amino acids and derivatives	氨基酸及其衍生物	C10H18N4O5	275.14	175.12	274.1277	[M+H]+	3	2478-02-6	C03296	51586.49150000006	51973.785	54540.58650000004	76906.068	69287.07249999995	75801.37199999997	87885.03499999989	135118.284	80933.75200000001	161273.1940000002	110599.845	182783.7005	99832.28250000007	102802.519	84852.33249999992	ko00330,ko01100	C03296	-	1.23342	0.00608104	1.40413	0.489679	insig	1.06967	0.103422	1.92243	0.942927	insig	0.864938	0.248357	1.36912	0.453249	insig	1.10213	0.043564
MWS201408	Asp-Glu	天冬氨酰-谷氨酸	Amino acids and derivatives	氨基酸及其衍生物	Amino acids and derivatives	氨基酸及其衍生物	C9H14N2O7	263.09	136.04	262.0801	[M+H]+	2	6157-06-8	-	1002708.153500001	713399.4569999998	745680.8680000001	2058403.9105	1819586.1279999982	2087666.842	1846939.2295	2747517.8745	2982712.4604999986	1054455.7495000008	793461.7860000002	1230729.753999999	1410609.670500001	1648306.0965	1720699.7944999991	-	-	-	1.22345	0.000746762	2.4233	1.27697	up	1.14091	0.0318668	3.07791	1.62195	up	0.755133	0.257751	1.27013	0.344978	insig	0.629546	0.2658
Rfn0653	6-amino-2-(trimethylazaniumyl)hexanoate	6-氨基-2-（三甲基氮基）己酸酯	Alkaloids	生物碱	Alkaloids	生物碱	C9H20N2O2	189.16	84.08	188.1525	[M+H]+	1	-	-	4211910.757000004	2795561.086	2896238.049500001	5422075.376499998	5973765.677999995	6661120.903999997	3324520.071999997	4363140.982999999	4930588.5715000015	7290290.0800000075	6401325.4470000025	6849940.138999999	7905676.2275000075	6279029.238000001	5777387.082999994	-	-	-	1.1455	0.0107373	1.82325	0.866514	insig	0.690967	0.239477	1.27409	0.349471	insig	1.0601	0.0409499	0.698802	-0.517043	insig	1.07809	0.00562045
Zbkp000480	N2-Acetyl-L-lysine	N2-乙酰基-L-赖氨酸	Amino acids and derivatives	氨基酸及其衍生物	Amino acids and derivatives	氨基酸及其衍生物	C8H16N2O3	189.12	84.08	188.1161	[M+H]+	2	1946-82-3	C12989	4211910.757000004	2795561.086	2896238.049500001	5422075.376499998	5973765.677999995	6661120.903999997	3324520.071999997	4363140.982999999	4930588.5715000015	7290290.0800000075	6401325.4470000025	6849940.138999999	7905676.2275000075	6279029.238000001	5777387.082999994	-	C12989	-	1.1455	0.0107373	1.82325	0.866514	insig	0.690967	0.239477	1.27409	0.349471	insig	1.0601	0.0409499	0.698802	-0.517043	insig	1.07809	0.00562045
Sadp000900	6-Acetamido-3-oxohexanoate	(S)-2-Amino-4-propylidene-pentanedioicacid	Alkaloids	生物碱	Alkaloids	生物碱	C8H13NO4	188.09	124.08	187.0845	[M+H]+	2	-	C03682	2452512.865000003	1587383.1775	1645075.821	1126518.002	1009906.6664999991	1009473.464	1270059.7744999991	1456845.6609999998	1610623.1695	705263.6400000006	604493.4870000002	841392.661	1030576.114000001	1067533.0825	1024168.491999999	-	C03682	-	1.12869	0.0910708	0.553371	-0.853681	insig	0.761109	0.244332	0.762982	-0.39028	insig	1.16751	0.0418683	1.37879	0.463401	insig	1.08361	0.0449964
PDP240455	N6-Succinyladenosine	N6-琥珀酰腺苷	Organic acids	有机酸	Organic acids	有机酸	C14H17N5O8	384.11	252.07	383.1077	[M+H]+	2	-	-	26242.910000000047	24676.17	32966.158500000085	85522.29400000027	83483.08149999965	73368.99599999991	40145.897000000004	106658.95350000019	70905.14199999988	718792.6069999997	773460.0155000007	687133.892000001	343005.4025000003	343909.6515000005	493436.5384999997	-	-	-	1.24189	0.00062393	2.88936	1.53075	up	0.996891	0.143763	2.59533	1.37592	insig	0.392194	0.712829	0.898239	-0.15483	insig	1.14664	0.00117897
Wbmp002283	Α-hydroxyquinoline*	Α-羟基喹啉*	Alkaloids	生物碱	Alkaloids	生物碱	C9H7NO	146.06	118.06	145.0528	[M+H]+	1	-	-	3764022.4110000087	3857046.3199999915	3793262.138999995	4512069.415999998	4468669.9374999935	4016023.9869999997	8749079.156999994	8400572.278500022	8543000.711999983	8664832.034000004	7828211.123500003	9047721.55050002	8485472.982499987	7306295.240499984	7913869.018999993	-	-	-	1.087	0.0756937	1.13864	0.187306	insig	1.19978	0.000194281	2.25091	1.17051	up	1.2918	8.14002e-05	1.97685	0.983203	insig	1.14199	0.00557519
Sadp003004	Indole-4-Carboxaldehyde*	吲哚-4-甲醛*	Alkaloids	生物碱	Alkaloids	生物碱	C9H7NO	146.06	118.09	145.0528	[M+H]+	1	1074-86-8	-	3764022.4110000087	3857046.3199999915	3793262.138999995	4512069.415999998	4468669.9374999935	4016023.9869999997	8749079.156999994	8400572.278500022	8543000.711999983	8664832.034000004	7828211.123500003	9047721.55050002	8485472.982499987	7306295.240499984	7913869.018999993	-	-	-	1.087	0.0756937	1.13864	0.187306	insig	1.19978	0.000194281	2.25091	1.17051	up	1.2918	8.14002e-05	1.97685	0.983203	insig	1.14199	0.00557519
Qayp008402	Sileneoside H	Sileneoside H	Steroids	甾体	Steroidal saponins	甾体皂苷	C35H56O14	701.37	539.32	700.367	[M+H]+	3	-	-	22890.044000000038	13910.15549999978	17747.316500000008	18227.50249999989	15584.357500000091	18102.66850000009	50623.335000000036	66701.93250000062	61791.581000001504	61651.4280000008	57884.822999999815	61534.616500000804	51061.29200000084	49094.1934999995	64290.95399999963	-	-	-	0.129468	0.774218	0.95173	-0.0713752	insig	1.15726	0.00412788	3.28368	1.71532	up	1.28455	0.0104533	3.45023	1.78669	up	1.117	0.000889209
Zmmp003244	Delphinidin-3-(p-coumaroyl)-rutinoside-5-glucoside	飞燕草素-3-O-(对香豆酰)-芸香糖苷-5-O-葡萄糖苷	Flavonoids	黄酮	Anthocyanidins	花青素	C42H47O23+	919.25	303.05	919.2503	[M]+	3	-	C16294	127366.16900000001	175766.1959999997	68139.0340000001	162962.8475000001	466494.8609999997	278875.73650000076	359895.92800000025	350919.3129999996	278200.77200000087	195183.22199999998	318859.4049999994	307302.8230000009	339809.4179999996	228313.1670000007	353610.3449999988	ko00942	C16294	-	0.923913	0.170825	2.44655	1.29075	insig	1.05045	0.00768232	2.66386	1.41352	up	0.335683	0.794264	1.08882	0.122772	insig	0.915878	0.0432895
PDP239474	Phosphatidylcholine lyso 16:1	磷脂酰胆碱溶血素 16:1	Organic acids	有机酸	Organic acids	有机酸	C24H48NO7P	494.32	184.07	493.3168	[M+H]+	2	-	-	12023289.41049985	10874561.49550005	10747634.3905	16945367.30399992	17397709.58499999	17999156.69200009	26564999.24099987	25747559.80249995	26082683.868	23746953.49949996	23552473.17199997	24489420.43950007	19461813.16399988	19829947.39300017	18889316.92700004	-	-	-	1.24426	0.000384652	1.5557	0.637563	insig	1.196	3.89573e-05	2.33004	1.22035	up	1.29406	3.72448e-05	1.49774	0.582791	insig	1.14295	3.38503e-05
mws0126	LysoPC 18:0	溶血磷脂酰胆碱 18:0	Lipids	脂质	LPC	溶血磷脂酰胆碱	C26H54NO7P	524.37	184.07	523.3638	[M+H]+	1	19420-57-6	-	448709.989500004	471018.40599999705	511281.17899999896	744349.1384999973	690043.470999999	772435.744499991	978143.6974999979	1037622.119999984	1092199.845999988	1554563.9755000032	1615106.054500001	1548357.0374999982	812531.4394999987	790712.034499996	748828.7010000044	-	-	-	1.22996	0.00141407	1.54215	0.624941	insig	1.19067	0.000528459	2.17187	1.11894	up	1.2557	0.00253147	1.40834	0.493996	insig	1.14602	3.23452e-06
Salp009727	Lauramide	月桂酰胺	Lipids	脂质	Free fatty acids	游离脂肪酸	C12H25NO	200.2	57.07	199.1936	[M+H]+	1	1120-16-7	-	149800.47050000099	160003.6800000016	147129.3185000012	83038.85549999926	91973.751499998	120021.5235000002	106933.9189999976	93122.40149999905	97563.27750000246	71020.37299999758	55759.26599999948	62996.92350000093	91859.41049999867	79133.05000000099	97484.8794999973	-	-	-	1.12859	0.0291472	0.645683	-0.631102	insig	1.17151	0.000720372	0.651341	-0.618515	insig	0.106869	0.94744	1.00876	0.0125877	insig	1.13287	0.000122606
Wbmp010544	10-Hydroxymethyllycaconitine	10-羟甲基牛扁碱	Alkaloids	生物碱	Alkaloids	生物碱	C37H50N2O11	699.35	699.35	698.3415	[M+H]+	1	-	-	7573448.863500018	5510888.361999982	5360203.174000055	3828114.5065000365	4074237.3395000687	4174953.8095000237	11634980.26650001	11005422.30550014	11509218.6285	9365635.253500044	9188168.994999986	9584635.957000032	11957242.61899997	12874737.46500012	9829425.258999987	-	-	-	1.10441	0.0940654	0.65479	-0.610895	insig	1.13062	0.0133324	1.85148	0.888676	insig	1.29789	4.90324e-05	2.82759	1.49957	up	1.02143	0.0424509
Zmgp004297	7-(4-Hydroxyphenyl)-1-phenyl-4-hepten-3-one	7-(4-羟基苯基)-1-苯基-4-庚烯-3-酮	Others	其它类	Ketone compounds	酮类化合物	C19H20O2	281.15	107.05	280.1463	[M+H]+	2	100667-52-5	-	592732.1054999995	540208.9110000003	1210637.8030000129	538375.2099999964	449059.49049999326	538973.9735000015	493193.1480000002	726682.5140000053	625601.7425000011	280162.13700000104	303296.4954999964	247224.1100000025	385585.7734999975	400353.6674999988	442554.3534999989	-	-	-	0.720593	0.332711	0.651315	-0.618572	insig	0.374547	0.527263	0.787461	-0.344719	insig	0.750085	0.25346	1.20903	0.273853	insig	1.01126	0.143118
pmb0889	Punicic acid	石榴酸 (9Z,11E,13Z-十八碳三烯酸)	Lipids	脂质	Free fatty acids	游离脂肪酸	C18H30O2	279.23	95.09	278.2246	[M+H]+	3	544-72-9	C08364	79955.02450000164	73805.03350000059	92353.55300000016	51504.28200000079	63958.37550000018	102686.6100000007	59026.469999999325	48013.16999999927	54549.54500000084	168716.1549999982	165631.91200000088	153104.1825000003	91225.38500000094	74876.46849999936	79052.13249999945	-	C08364	-	0.437648	0.615789	0.886376	-0.174009	insig	1.10573	0.0179817	0.656563	-0.606994	insig	0.680954	0.345305	0.740728	-0.432985	insig	1.12385	0.000411844
Haxp007330	4-Methoxycinnamic acid	4-甲氧基肉桂酸	Phenolic acids	酚酸类	Phenolic acids	酚酸类	C10H10O3	179.06	135.01	178.063	[M+H]+	2	830-09-1	-	2094140.1870000118	2221699.803999979	2138683.943000021	169858.1115000003	191046.1785000012	174518.4524999993	65235.18150000003	67128.43499999952	63966.409499999405	38575.20950000017	29327.137999999813	36604.240000000085	301137.9115000014	331719.1649999995	322734.2949999994	-	-	-	1.26281	0.000250592	0.0829531	-3.59156	down	1.20036	0.000318479	0.0304174	-5.03896	down	1.29649	0.00274508	0.366682	-1.4474	down	1.14762	0.000290366
Zbkp008024	Artemisinic aldehyde	青蒿醛	Alkaloids	生物碱	Alkaloids	生物碱	C15H22O	219.17	159.12	218.1671	[M+H]+	3	-	C20308	103021.43699999999	102534.1699999997	92282.40150000039	155622.89500000028	164577.59850000028	171510.08750000029	257318.1420000007	286757.85050000163	254926.8834999988	123494.3295000015	133429.3509999997	112805.08600000109	176891.6999999982	139063.4620000001	169462.9459999997	-	C20308	-	1.24356	0.000524389	1.65093	0.723282	insig	1.19393	0.00163748	2.68268	1.42367	up	1.27629	0.0037643	1.62495	0.700391	insig	1.00101	0.0358857
pmp001267	2-(Dodecylamino)-3-phenyl-1-propanol	2-十二胺基-3-苯基-1-丙醇	Alkaloids	生物碱	Alkaloids	生物碱	C21H37NO	320.29	302.29	319.2875	[M+H]+	2	-	-	416969.1639999995	387795.725499999	411676.4970000027	347111.9570000009	365598.0739999987	339819.2944999999	354793.34299999685	322247.0804999997	331090.6440000003	188758.7334999999	205033.0485000009	194856.9799999997	303114.88850000233	281305.477499999	304145.1280000006	-	-	-	1.15887	0.0103954	0.865253	-0.208806	insig	1.12012	0.00640737	0.828754	-0.270984	insig	0.672603	0.30122	0.957818	-0.0621772	insig	1.14388	0.000230301
Walbp07454	3-Hydrocinnamyl-6-CinnamylGlucose	3-氢肉桂基-6-肉桂基葡萄糖	Others	其它类	Alcohol compounds	醇类化合物	C24H30O6	415.21	119.09	414.2042	[M+H]+	1	-	-	1294250.7945	1324401.512500006	3051595.177500008	1362663.258999985	1209655.690999978	1247694.603999995	1265256.893999991	2121456.6045000167	1445771.209500012	629860.2874999997	797897.0619999942	770991.2935000098	995969.866499998	920339.4954999948	1042154.8429999991	-	-	-	0.606866	0.399596	0.673694	-0.569834	insig	0.184432	0.692799	0.852253	-0.230647	insig	0.72069	0.323829	1.26504	0.339187	insig	0.952649	0.183631
PDP151708	6-Hydroxykaempferol 7-rutinoside	6-羟基山茶素-7-芸香糖苷	Others	其它类	Others	其它	C27H30O16	611.16	303.04	610.1534	[M+H]+	2	137196-24-8	-	2624690.1344999983	2904633.270500008	1978606.786999994	1321487.265499996	1961559.675499999	1556607.4205	1925561.592	1757247.5145	1405586.403499995	893864.629499997	1250864.1635000021	1413906.726499994	2121425.154	1297774.7949999971	1611711.444000004	-	-	-	1.01436	0.0630674	0.644606	-0.633511	insig	0.950588	0.0790174	0.677736	-0.561204	insig	0.236546	0.749444	1.0514	0.0723068	insig	1.03619	0.0226357
Zmhp003716	Rhodionidin	Rhodionidin	Flavonoids	黄酮	Flavonols	黄酮醇	C27H30O16	611.16	303.05	610.1534	[M+H]+	1	94696-40-9	-	2624690.1344999983	2904633.270500008	1978606.786999994	1321487.265499996	1961559.675499999	1556607.4205	1925561.592	1757247.5145	1405586.403499995	893864.629499997	1250864.1635000021	1413906.726499994	2121425.154	1297774.7949999971	1611711.444000004	-	-	-	1.01436	0.0630674	0.644606	-0.633511	insig	0.950588	0.0790174	0.677736	-0.561204	insig	0.236546	0.749444	1.0514	0.0723068	insig	1.03619	0.0226357
Lmjp002461	Quercetin-3-O-neohesperidoside*	槲皮素-3-O-新橘皮糖苷*	Flavonoids	黄酮	Flavonols	黄酮醇	C27H30O16	611.16	303.05	610.1534	[M+H]+	1	29662-79-1	-	2140580.7794999983	3846708.832000012	1594956.8704999941	2080966.0879999942	2674208.238499998	1904866.9999999981	1971826.8315	1457723.624	1434198.229999995	976001.3314999968	1056278.322000002	820531.6449999965	2030253.647999999	1233546.538999997	1916000.361000004	-	CM00601	MetMap115	0.16082	0.702759	0.878373	-0.187094	insig	0.682715	0.311909	0.641465	-0.640557	insig	0.956264	0.114408	0.730288	-0.453462	insig	0.989504	0.144306
Rlp04443	4-Methoxy-5-methyl-7-[3,4,5-trihydroxy-6-(hydroxymethyl)oxan-2-yl]oxychromen-2-one*	4-Methoxy-5-methyl-7-[3,4,5-trihydroxy-6-(hydroxymethyl)oxan-2-yl]oxychromen-2-one*	Lignans and Coumarins	木脂素和香豆素	Coumarins	香豆素	C17H20O9	369.12	207.07	368.1107	[M+H]+	2	-	-	1693564.622000001	4977548.2639999995	2040488.3765	2969716.102999993	3087226.9094999963	2807165.111999996	2924105.1980000003	3306999.6854999913	2528843.8440000033	995116.9499999994	748874.0894999995	801132.7824999994	4348008.9645	5049760.9645000035	4257648.686000002	-	-	-	0.24758	0.965569	1.01751	0.0250376	insig	0.204125	0.989202	1.00555	0.0079845	insig	0.133738	0.895281	0.988249	-0.0170531	insig	0.97879	0.186597
Ljmp121502	Mansonone Q	曼宋酮 Q	Terpenoids	萜类	Sesquiterpenoids	倍半萜	C15H20O4	265.14	121.06	264.1362	[M+H]+	3	-	-	279686.9500000004	258601.32199999838	277269.9570000005	395007.1630000039	400713.37849999726	457473.3294999997	663743.7790000023	721922.1114999881	827295.0655000006	460358.9475000018	433403.7675000018	484334.4185000004	327109.2590000005	398860.8385000062	399639.272000001	-	-	-	1.22704	0.0115815	1.53661	0.61975	insig	1.1891	0.00934501	2.71343	1.44012	up	1.25191	0.0118982	1.76586	0.820368	insig	1.13507	0.00192135
Lmrj001698	L-Seryl-L-Isoleucine	L-丝氨酰-L-异亮氨酸	Amino acids and derivatives	氨基酸及其衍生物	Amino acids and derivatives	氨基酸及其衍生物	C9H18N2O4	219.13	60.04	218.1267	[M+H]+	1	91086-51-0	-	81471.14900000009	87517.55700000006	107800.12300000039	77542.5539999999	66038.73499999996	77593.84300000023	142035.1184999999	195234.39550000077	173070.7175000001	607154.8554999977	621546.8465000005	578295.0945000007	74244.53350000003	180052.55999999942	171674.205	-	-	-	0.938249	0.130601	0.799075	-0.323597	insig	1.11056	0.0207637	1.84379	0.882674	insig	1.25904	0.019647	2.3074	1.20627	up	1.14377	2.21101e-05
Hmlp003068	Meratin*	蜡梅苷*	Flavonoids	黄酮	Flavonols	黄酮醇	C27H30O17	627.15	303.05	626.1483	[M+H]+	1	27215-04-9	-	3661651.8999999864	3852557.251499999	3978696.62199999	3917686.4354999987	3642943.831500018	3869765.223999994	3830414.872999995	3409303.7929999987	4040726.018499995	2284644.4444999993	1352676.993999999	1423971.557499999	2657324.520999997	2215079.164500006	2706595.0889999983	-	-	-	0.106994	0.875937	0.994561	-0.00786828	insig	0.218365	0.755603	0.981514	-0.0269197	insig	0.177937	0.823343	0.986881	-0.0190514	insig	1.06837	0.0129464
Zahp012577	Octadecadienamide	十八碳二烯酰胺	Alkaloids	生物碱	Alkaloids	生物碱	C18H33NO	280.26	81.07	279.2562	[M+H]+	1	-	-	346407.4459999991	335812.9665000029	216725.62600000147	61695.57449999963	73351.72649999954	70326.34799999883	131489.8040000043	186652.16249999468	155053.5105000016	63227.88700000267	52735.60899999856	27898.955999999667	82438.50000000147	72684.0249999991	73008.76849999986	-	-	-	1.23376	0.0301027	0.22846	-2.12998	down	1.03883	0.0613674	0.526389	-0.925798	insig	1.25353	0.0260786	2.30407	1.20419	up	1.09744	0.0209181
mws1515	alpha-Ionone	α-紫罗兰酮	Terpenoids	萜类	Monoterpenoids	倍萜	C13H20O	193.16	175.15	192.1514	[M+H]+	3	127-41-3	C12286	1749622.902999997	1609574.086000029	1969118.898	630112.7654999946	612953.4770000102	758489.3130000025	445523.9254999985	431597.5904999942	397050.4160000122	111636.191000001	132979.47299999848	85972.65700000004	663243.5035000168	631011.2334999959	708141.7119999966	-	C12286	-	1.24325	0.00334446	0.375645	-1.41256	down	1.19521	0.00524351	0.239132	-2.06412	down	1.23272	0.0254712	0.636591	-0.651562	insig	1.14303	0.00346043
MWStz070	N-(2-Hydroxy-4-methoxyphenyl)acetamide	N-(2-羟基-4-甲氧基苯基)乙酰胺	Alkaloids	生物碱	Alkaloids	生物碱	C9H11NO3	182.08	91.05	181.0739	[M+H]+	1	58469-06-0	-	33396.21600000003	33821.33500000002	17816.01900000002	97288.19000000005	251614.27899999922	265678.2280000001	387811.7519999997	240839.29100000052	335554.9765000007	215227.2775	392474.73400000023	141535.5830000004	493889.6284999984	448019.6565000013	448763.93350000033	-	-	-	1.17332	0.0806847	7.22751	2.8535	up	1.17563	0.0196059	11.3391	3.50324	up	0.771243	0.169965	1.56888	0.649739	insig	1.08658	0.0962262
Safp009309	N-hexanoylsphinganine	C6-双氢-神经酰胺	Lipids	脂质	Free fatty acids	游离脂肪酸	C24H49NO3	400.38	338.34	399.3712	[M+H]+	2	-	-	2982977.233500008	2974086.271999997	3089046.633499998	1211792.3645000008	1280333.8909999991	1328245.497000001	1292024.995999997	1056971.683500003	1250431.231999997	524679.6234999987	535718.0349999986	534747.1649999996	1385536.1805	1477010.3335000032	1619348.242499997	-	-	-	1.26042	4.39372e-06	0.422322	-1.24358	down	1.18941	0.000208075	0.397898	-1.32953	down	0.546492	0.428377	0.942167	-0.0859454	insig	1.14842	0.000195925
Lmhp008337	LysoPE 14:0(2n isomer)*	溶血磷脂酰乙醇胺 14:0(2n异构)*	Lipids	脂质	LPE	溶血磷脂酰乙醇胺	C19H40NO7P	426.26	285.24	425.2542	[M+H]+	1	-	-	189740.1414999998	149833.58249999981	178950.4744999989	210228.9095000029	225684.0685000004	225640.718999998	324016.3745000003	305345.91599999764	314271.7320000007	341710.3990000008	330885.0534999992	368959.0964999994	224091.3515000026	223277.17699999988	216725.2339999985	-	-	-	1.08372	0.0410842	1.27584	0.351447	insig	1.16654	0.00232954	1.81985	0.863816	insig	1.28295	0.000230087	1.42639	0.512369	insig	1.1211	0.000453819
Wacyp05774	3,7-Dimethyl-2,6-octadienyl 6-O-(Beta-D-Glucopyranosyl)-Beta-D-glucopyranoside	3,7-二甲基-2,6-辛二烯基 6-O-(葡萄糖基)葡萄糖苷	Terpenoids	萜类	Monoterpenoids	倍萜	C22H38O11	496.28	163.06	478.2414	[M+NH4]+	1	-	-	27438.29199999956	16170.226500000059	44986.876000000564	20359.49749999982	18895.103000000043	23891.45250000014	25207.04450000019	25591.45449999983	28589.318000000087	214801.4569999992	238922.0674999975	200269.5199999993	96766.87300000047	86467.42299999918	93681.24649999944	-	-	-	0.494433	0.418737	0.712746	-0.488539	insig	0.0544408	0.750327	0.896072	-0.158314	insig	1.07145	0.0467428	1.25721	0.330225	insig	1.10351	0.000287197
Hmgp002327	3-amino-2-naphthoic acid*	3-氨基-2-萘甲酸*	Alkaloids	生物碱	Alkaloids	生物碱	C11H9NO2	188.07	118.06	187.0633	[M+H]+	1	-	-	106014.2064999999	98032.69050000023	141468.0849999999	357135.06000000134	336319.7039999999	339386.290999998	1011682.979999998	966334.6450000043	932284.7719999944	1195419.855	1137716.860000001	1212728.143000005	873841.3434999984	620955.4965000001	1082680.740999998	-	-	-	1.23798	0.000717115	2.98928	1.5798	up	1.19359	3.8741e-05	8.42309	3.07435	up	1.29806	0.000645926	2.81776	1.49455	up	1.14326	1.71013e-05
Zazp002547	cyclo-(Gly-Phe)	环(丙氨酰-苯丙氨酸)	Amino acids and derivatives	氨基酸及其衍生物	Amino acids and derivatives	氨基酸及其衍生物	C11H12N2O2	205.1	146.06	204.0899	[M+H]+	1	10125-07-2	-	161640.8184999999	166313.3385000003	209406.6659999998	410597.9585000016	452024.3044999997	490367.3154999971	1376025.977999997	1501899.3880000068	1461664.1459999909	1799283.9434999991	1621377.497500001	1937490.074500008	1250752.695999998	1024529.6479999999	1328964.139999998	-	-	-	1.23741	0.00118126	2.51784	1.33219	up	1.19636	0.000170817	8.07575	3.0136	up	1.29391	8.76202e-05	3.20741	1.68141	up	1.14461	0.00260396
Rlp001162	5-(2-aminoethyl)-8-hydroxyquinolin-2(1H)-one	5-（2-氨基乙基）-8-羟基喹啉-2（1H）-酮	Alkaloids	生物碱	Alkaloids	生物碱	C11H12N2O2	205.1	146.06	204.0899	[M+H]+	1	94592-62-8	-	176336.19549999989	136243.98400000008	208153.0879999998	546072.832500002	484512.1849999997	476349.0029999973	1443662.1339999968	1592776.223000007	1348150.171999992	1786004.036999999	1729081.5080000008	1749089.768000007	1324210.040999997	953616.9425	1558923.335999998	-	-	-	1.22782	0.000415654	2.89387	1.533	up	1.19124	0.00158786	8.42003	3.07382	up	1.29083	0.00296013	2.90961	1.54083	up	1.14207	8.35953e-07
Hmmp001310	3-Indoleacrylic acid*	3-吲哚丙烯酸*	Alkaloids	生物碱	Plumerane	吲哚类生物碱	C11H9NO2	188.07	118.07	187.0633	[M+H]+	1	1204-06-4	C21283	164684.0084999999	115741.94400000009	133771.8739999999	376742.76850000134	333750.2809999998	307971.94999999827	1072844.332999998	1282060.1890000058	1069741.2099999941	1268013.6	1183782.888500001	1448700.1820000059	989546.2239999984	759030.7529999997	1052410.719499998	-	C21283	-	1.2228	0.0018578	2.45889	1.298	up	1.19298	0.00366031	8.26814	3.04756	up	1.28805	0.00471532	3.36256	1.74956	up	1.14224	0.00354472
Smcp001137	naphthisoxazol A*	naphthisoxazol A*	Alkaloids	生物碱	Alkaloids	生物碱	C11H9NO2	188.07	118.06	187.0633	[M+H]+	1	-	-	164684.0084999999	115741.94400000009	133771.8739999999	376742.76850000134	333750.2809999998	307971.94999999827	1072844.332999998	1282060.1890000058	1069741.2099999941	1268013.6	1183782.888500001	1448700.1820000059	989546.2239999984	759030.7529999997	1052410.719499998	-	-	-	1.2228	0.0018578	2.45889	1.298	up	1.19298	0.00366031	8.26814	3.04756	up	1.28805	0.00471532	3.36256	1.74956	up	1.14224	0.00354472
Lahp001956	Pyran[3,4-b]indole-2-ketone	吡喃[3,4-b]吲哚-2-酮	Alkaloids	生物碱	Plumerane	吲哚类生物碱	C11H9O2N	188.07	118.07	187.0633	[M+H]+	3	-	-	164684.0084999999	115741.94400000009	133771.8739999999	376742.76850000134	333750.2809999998	307971.94999999827	1072844.332999998	1282060.1890000058	1069741.2099999941	1268013.6	1183782.888500001	1448700.1820000059	989546.2239999984	759030.7529999997	1052410.719499998	-	-	-	1.2228	0.0018578	2.45889	1.298	up	1.19298	0.00366031	8.26814	3.04756	up	1.28805	0.00471532	3.36256	1.74956	up	1.14224	0.00354472
Lahp002608	3,5-Dihydro-2H-Furo[3,2-C]Quinolin-4-One*	3,5-二氢-2H-呋喃[3,2-C]喹啉-4-酮*	Alkaloids	生物碱	Quinoline alkaloids	喹啉类生物碱	C11H9NO2	188.07	118.07	187.0633	[M+H]+	1	-	-	106014.2064999999	98032.69050000023	141468.0849999999	357135.06000000134	336319.7039999999	339386.290999998	1011682.979999998	966334.6450000043	932284.7719999944	1195419.855	1137716.860000001	1212728.143000005	873841.3434999984	620955.4965000001	1082680.740999998	-	-	-	1.23798	0.000717115	2.98928	1.5798	up	1.19359	3.8741e-05	8.42309	3.07435	up	1.29806	0.000645926	2.81776	1.49455	up	1.14326	1.71013e-05
Wcdp001953	2-methyl-1-nitronaphthalene	2-甲基-二硝基萘酚	Others	其它类	Others	其它	C11H9NO2	188.07	118.07	187.0633	[M+H]+	3	881-03-8	-	106014.2064999999	98032.69050000023	141468.0849999999	357135.06000000134	336319.7039999999	339386.290999998	1011682.979999998	966334.6450000043	932284.7719999944	1195419.855	1137716.860000001	1212728.143000005	873841.3434999984	620955.4965000001	1082680.740999998	-	-	-	1.23798	0.000717115	2.98928	1.5798	up	1.19359	3.8741e-05	8.42309	3.07435	up	1.29806	0.000645926	2.81776	1.49455	up	1.14326	1.71013e-05
Wahlp02551	N-Acetylindole-3-carboxaldehyde*	N-乙酰吲哚-3-甲醛*	Alkaloids	生物碱	Plumerane	吲哚类生物碱	C11H9NO2	188.07	118.07	187.0633	[M+H]+	1	22948-94-3	-	164684.0084999999	115741.94400000009	133771.8739999999	376742.76850000134	333750.2809999998	307971.94999999827	1072844.332999998	1282060.1890000058	1069741.2099999941	1268013.6	1183782.888500001	1448700.1820000059	989546.2239999984	759030.7529999997	1052410.719499998	-	-	-	1.2228	0.0018578	2.45889	1.298	up	1.19298	0.00366031	8.26814	3.04756	up	1.28805	0.00471532	3.36256	1.74956	up	1.14224	0.00354472
WapTKC039660	1(10),8-Aristoladiene	1(10),8-Aristoladiene	Terpenoids	萜类	Sesquiterpenoids	倍半萜	C15H22	203.18	147.12	202.1722	[M+H]+	1	212707-06-7	-	626737.373499988	624406.0545000078	620870.8999999957	1360474.881500014	1308509.2179999829	1355801.514500011	1555810.159000014	1463415.559499999	1459659.2295	828146.6865000011	760635.2519999981	731475.8764999937	2812863.067000058	3030050.478500039	2879683.013999956	-	-	-	1.26271	0.000473894	2.14998	1.10432	up	1.19907	0.00127015	2.39255	1.25855	up	1.18339	0.0232277	1.11283	0.154228	insig	1.08495	0.0344079
Wasyqp5995	2-Aminooctadecane-1,5,17-triol	2-氨基十八烷-1,5,17-三醇	Lipids	脂质	Sphingolipids	鞘脂	C18H39NO3	318.3	256.26	317.293	[M+H]+	1	-	-	699776.5719999975	746944.5080000024	788913.4564999944	327390.6295000019	320531.4089999989	372651.1700000011	354382.4549999991	302929.9230000002	309379.8170000037	188734.77850000077	147506.81999999972	166337.2229999987	332390.21549999877	344257.38450000307	384590.89100000146	-	-	-	1.24992	0.000486001	0.456503	-1.1313	down	1.18842	0.000430859	0.432402	-1.20956	down	0.482831	0.478597	0.947205	-0.0782512	insig	1.14234	0.000380505
WapTKC103630	Ectocarpen	Ectocarpen	Others	其它类	Others	其它	C11H16	149.13	91.05	148.1252	[M+H]+	2	-	C16993	115918.5439999981	138275.6804999982	97902.89049999957	300405.8845000021	294298.05049999646	281413.642999995	320128.6839999915	335610.33699999104	292227.7545000044	135559.7724999955	175538.39300000411	168444.3905000001	564338.7919999983	552107.1639999987	558700.3329999987	-	C16993	-	1.23361	0.00109595	2.48828	1.31515	up	1.1738	0.000337302	2.69234	1.42886	up	0.849378	0.191004	1.08201	0.113712	insig	0.890118	0.066716
Lmsp003252	Isorhamnetin-3-O-sophoroside*	异鼠李素-3-O-槐糖苷*	Flavonoids	黄酮	Flavonols	黄酮醇	C28H32O17	641.17	317.07	640.1639	[M+H]+	2	-	-	115587.5364999999	151566.2559999999	138511.12400000019	142551.8235000001	132523.8254999998	179131.3195	305314.6270000002	420280.9589999996	324921.5325000002	236349.8430000009	147572.7159999999	286674.54449999967	190193.7040000002	335137.24500000174	207256.33300000013	-	CM00847	MetMap109	0.525242	0.414936	1.11966	0.163061	insig	1.16017	0.0193583	2.58962	1.37274	up	1.23877	0.0191757	2.31286	1.20968	up	0.853849	0.155063
Wcdp010432	Linoleamide	Linoleamide	Lipids	脂质	Free fatty acids	游离脂肪酸	C18H33NO	280.26	245.23	279.2562	[M+H]+	1	3999-01-7	-	154417.40550000258	128374.9210000019	74510.40750000087	27054.91550000034	27683.530999999715	29209.9754999996	65855.33400000188	68023.1544999981	58755.36100000133	26577.54450000099	29113.6984999992	12153.452499999757	36910.24050000049	28239.865999999536	37568.64449999945	-	-	-	1.20571	0.0605706	0.23495	-2.08957	down	0.947581	0.143002	0.539133	-0.891286	insig	1.2909	0.00422165	2.29467	1.19829	up	1.06016	0.0486612
Wccp002870	γ-Glu-Phe*	γ-谷氨酰-苯丙氨酸*	Amino acids and derivatives	氨基酸及其衍生物	Amino acids and derivatives	氨基酸及其衍生物	C14H18N2O5	295.13	120.08	294.1216	[M+H]+	1	7432-24-8	-	2626569.147499994	2195682.025999999	1588881.897999994	1829612.440999994	1307833.336499996	2000752.0140000032	4604514.73900002	5463581.342000015	4198986.821499988	4135183.3440000135	4519795.523499986	5537782.029499989	3020931.4550000015	3511835.0039999885	2390138.516500009	-	-	-	0.613196	0.318243	0.801449	-0.319317	insig	1.11202	0.00617653	2.22536	1.15404	up	1.24815	0.00489203	2.77667	1.47336	up	1.05845	0.00940415
Zmmp002946	(3-(carboxyamino)-2-methylpropanoyl)phenylalanine*	(3-(羧氨基)-2-甲基丙酰基)苯丙氨酸*	Amino acids and derivatives	氨基酸及其衍生物	Amino acids and derivatives	氨基酸及其衍生物	C14H18N2O5	295.13	120.08	294.1216	[M+H]+	1	-	-	2626569.147499994	2195682.025999999	1588881.897999994	1829612.440999994	1307833.336499996	2000752.0140000032	4604514.73900002	5463581.342000015	4198986.821499988	4135183.3440000135	4519795.523499986	5537782.029499989	3020931.4550000015	3511835.0039999885	2390138.516500009	-	-	-	0.613196	0.318243	0.801449	-0.319317	insig	1.11202	0.00617653	2.22536	1.15404	up	1.24815	0.00489203	2.77667	1.47336	up	1.05845	0.00940415
PDP002757	Myricetin 3-rutinoside-7-glucoside	杨梅素-3-芸香糖苷-7-葡萄糖苷	Others	其它类	Others	其它	C33H40O22	789.21	481.1	788.2011	[M+H]+	2	55481-92-0	-	15009233.38199998	11890334.8075	9743198.978999967	6603415.39049998	4081007.110499995	6700042.534000007	7997200.076000027	8969997.033000017	10168754.72099998	3818350.1180000114	3008932.9904999933	2974285.4604999935	7697824.150000005	7817074.429499976	5756954.24750002	-	-	-	1.11183	0.0325139	0.474431	-1.07573	down	0.85407	0.162806	0.740554	-0.433323	insig	1.03498	0.0422991	1.56093	0.642407	insig	1.12047	0.0249204
Safp003122	Myricetin-3-O-rhamnosyl-(1→3)-glucosyl-(1→6)-glucoside	杨梅素-3-O-鼠李糖基-(1→3)-葡萄糖基-(1→6)-葡萄糖苷	Flavonoids	黄酮	Flavonols	黄酮醇	C33H40O22	789.21	481.1	788.2011	[M+H]+	1	-	-	18615742.67399997	12470445.1955	11210211.10349997	9964325.095499968	4289949.969499993	6561239.454500007	10035184.84600004	13267744.14750003	12956283.84699997	5304839.631500014	3183629.028499992	3173784.9899999937	8721322.017000003	9911318.474999968	6768548.800000022	-	-	-	1.00105	0.0701937	0.492134	-1.02288	down	0.430087	0.485341	0.857265	-0.222187	insig	0.988111	0.0685842	1.74193	0.800688	insig	1.08314	0.037063
PDP008173	Isolyratone	Isolyratone	Others	其它类	Others	其它	C10H14O	151.11	81.07	150.1045	[M+H]+	2	-	-	100110.79350000051	92194.47049999822	73709.84750000041	254296.56500000448	286436.5024999985	247832.14549999518	484859.9140000065	505750.43149999424	464877.50149999274	222543.8495000003	193294.5775000005	212046.3850000008	279220.5944999984	268135.0709999947	271878.00099999714	-	-	-	1.24262	0.000584922	2.96436	1.56772	up	1.19327	3.23859e-05	5.47145	2.45192	up	1.28276	0.00018796	1.84574	0.884201	insig	1.11861	0.000501817
Waqkp06484	1-Linolenoylglycerol	1-亚麻酰甘油	Lipids	脂质	Glycerol ester	甘油酯	C21H36O4	353.27	261.22	352.2614	[M+H]+	1	-	-	789490.6600000005	773219.405000007	742272.9460000173	717178.4085000117	663205.3514999964	684797.437999992	1709846.976999955	1806033.482999956	1824237.132500044	977272.6574999868	936539.5349999823	966697.2119999948	1119703.869999993	1178991.705500029	1096071.298499989	-	-	-	1.11959	0.0193066	0.895964	-0.158488	insig	1.19803	0.000311535	2.31677	1.21212	up	1.2976	0.000181015	2.58579	1.3706	up	1.12632	0.000524552
Lmjp101401	Bismurrangatin	双长叶九里香内酯二醇	Lignans and Coumarins	木脂素和香豆素	Coumarins	香豆素	C30H30O9	535.2	287.05	534.189	[M+H]+	3	-	-	3093690.942999978	2643548.4055000218	2761355.5885000243	755055.5229999975	686162.8390000007	696312.9675000018	794307.698999992	934137.511499997	883344.1205000031	277457.4244999991	253198.5119999998	256664.4280000004	1005504.3864999979	904359.4515000008	803536.8159999923	-	-	-	1.25965	0.00333351	0.251516	-1.99128	down	1.19286	0.00252419	0.30732	-1.70219	down	1.13285	0.0411556	1.22187	0.289093	insig	1.14748	0.00266799
Labp005025	5-O-Malonylisosakuranin	5-O-丙二酰异樱花苷	Flavonoids	黄酮	Flavanones	二氢黄酮	C25H26O13	535.14	287.09	534.1373	[M+H]+	2	-	-	3093690.942999978	2643548.4055000218	2761355.5885000243	755055.5229999975	686162.8390000007	696312.9675000018	794307.698999992	934137.511499997	883344.1205000031	277457.4244999991	253198.5119999998	256664.4280000004	1005504.3864999979	904359.4515000008	803536.8159999923	-	-	-	1.25965	0.00333351	0.251516	-1.99128	down	1.19286	0.00252419	0.30732	-1.70219	down	1.13285	0.0411556	1.22187	0.289093	insig	1.14748	0.00266799
Hasp010605	MG(18:3(9Z,12Z,15Z)/0:0/0:0)	MG(18:3(9Z,12Z,15Z)/0:0/0:0)	Lipids	脂质	Glycerol ester	甘油酯	C21H36O4	353.27	261.22	352.2614	[M+H]+	1	129828-41-7	-	797580.1490000014	721571.2625000089	710546.926000015	699367.691000011	693050.248499991	687573.5024999946	1763008.3104999468	1772185.1824999568	1835653.805000055	956508.1779999796	955993.5269999844	932012.976500007	1117299.739499988	1216739.097000028	1197823.142999973	-	-	-	0.861338	0.208203	0.932858	-0.100271	insig	1.19595	1.06356e-05	2.40878	1.2683	up	1.29969	0.000333304	2.58215	1.36857	up	1.09836	0.0120072
Rfp03312	Aureusidin 4,6-diglucoside	金鱼草素 4,6-二葡萄糖苷	Flavonoids	黄酮	Aurones	橙酮类	C27H30O16	611.16	287.06	610.1534	[M+H]+	2	-	-	648757.119	804314.2545000014	848651.2235000038	681845.2225000004	665290.3244999989	524930.907000001	540806.7895000008	440996.23899999977	707622.6070000014	393149.5679999992	441377.5934999983	301274.5219999998	483315.0779999997	856815.3615000001	540042.9184999972	-	-	-	0.837899	0.144569	0.813333	-0.298082	insig	0.852034	0.111393	0.733983	-0.446181	insig	0.43812	0.551605	0.902439	-0.148099	insig	1.0695	0.00861573
Wbwp008548	[(1R,2S)-1-(1,3-benzodioxol-5-yl)-2-methyl-3-oxobutyl]4-hydroxy-3-methoxybenzoate	[(1R,2S)-1-(1,3-苯并二氧基-5-基)-2-甲基-3-氧代丁基]4-羟基-3-甲氧基苯甲酸酯	Lignans and Coumarins	木脂素和香豆素	Lignans	木脂素	C20H20O7	373.13	343.08	372.1209	[M+H]+	3	-	-	33313.94800000029	42873.919499999334	49069.33199999976	44284.124000000214	41406.51649999975	52519.64449999972	55937.94499999956	50981.66100000045	45960.84950000012	20820.60300000016	24142.418499999894	30188.954000000216	27740.227499999848	23216.34599999988	28206.310000000114	-	-	-	0.463821	0.492183	1.10341	0.141971	insig	0.76204	0.177421	1.22053	0.28751	insig	0.640854	0.33017	1.10614	0.145539	insig	0.977192	0.0464351
Zmmp002167	L-Glutamyl-L-Tyrosine	L-谷氨酰-L-酪氨酸	Amino acids and derivatives	氨基酸及其衍生物	Amino acids and derivatives	氨基酸及其衍生物	C14H18N2O6	311.12	136.07	310.1165	[M+H]+	1	-	-	63176.186999999874	59991.88049999997	73997.42999999988	593154.2130000014	536247.3845000014	622820.1404999996	1865094.506499996	1792409.0614999991	1911572.2395	3656370.7265000083	3395236.946999993	3664887.220499992	1991421.9679999931	2049928.910000005	1803550.110000001	-	-	-	1.26036	0.00189617	8.88706	3.15171	up	1.19949	0.000312787	28.2457	4.81996	up	1.29581	1.68951e-05	3.17829	1.66825	up	1.14792	0.000620386
WapTKC033774	Eremophila-1(10),8,11-Triene	Eremophila-1(10),8,11-Triene	Terpenoids	萜类	Sesquiterpenoids	倍半萜	C15H22	203.18	119.08	202.1722	[M+H]+	1	486452-13-5	-	5611852.846500056	5489188.717999938	5105618.020000072	2201095.2275000443	2376345.729000004	2188104.468000044	1268233.448499959	1240268.532499999	1182729.8919999842	356289.4489999917	381781.0865000033	359334.7815000025	2533120.423500025	2373713.508999974	2766180.553999962	-	-	-	1.25827	0.000688107	0.417455	-1.26031	down	1.19907	0.00102852	0.22776	-2.13441	down	1.2923	0.00107046	0.545593	-0.874104	insig	1.14818	0.000889219
pmd0136	LysoPC 18:0(2n isomer)	溶血磷脂酰胆碱 18:0(2n异构)	Lipids	脂质	LPC	溶血磷脂酰胆碱	C26H54NO7P	524.37	184.07	523.3638	[M+H]+	1	-	-	740258.7430000029	690691.610499996	753640.6304999981	1006221.369000004	1055143.4885	1097698.9114999871	1517435.045999992	1646891.55549998	1652140.46649997	2463842.402000001	2326693.254000004	2242140.835999997	1200024.1945	1134166.792999993	1228648.516500004	-	-	-	1.24013	0.000898818	1.44607	0.532134	insig	1.19474	0.000620387	2.20475	1.14061	up	1.28003	0.001151	1.52465	0.608478	insig	1.14596	0.000731582
MWSHC2069	(2R,5S,8S)-3,4,5,6,7,8-Hexahydro-2,5-dihydroxy-2,5-dimethyl-8-(1-methylethyl)-1(2H)-naphthalenone	(2R,5S,8S)-3,4,5,6,7,8-六氢-2,5-二羟基-2,5-二甲基-8-(1-甲基乙基)-1(2H)-萘酮	Terpenoids	萜类	Sesquiterpenoids	倍半萜	C15H24O3	253.18	119.09	252.1725	[M+H]+	3	953425-61-1	-	65532.79650000022	67989.12850000034	58295.167000000525	29405.865000000133	33261.03949999979	30364.96349999956	39823.680499999864	24180.95849999983	35033.737000000096	52971.11600000015	35434.587999999916	31039.6830000003	35991.46599999962	40944.71850000008	39670.31799999986	-	-	-	1.24644	0.0032622	0.485003	-1.04393	down	1.09034	0.007944	0.516317	-0.953672	insig	0.177424	0.71142	1.06456	0.0902627	insig	0.955185	0.0523373
PDP195969	Luteolin 7,3',4'-Trimethyl Ether 5-Glucoside	木犀草素 7,3',4'-三甲醚5-葡萄糖苷	Flavonoids	黄酮	Flavones	黄酮	C24H26O11	491.16	429.15	490.1475	[M+H]+	3	-	-	8932187.69649999	25125041.92250001	7865219.473999995	11257423.78999996	10559815.61549999	11898430.60299999	4441857.853999998	4617253.892999983	3582626.364500005	2054469.733999999	3058422.013499998	2036663.513499999	14384155.749000002	11220158.96400001	7050542.459	-	-	-	0.127606	0.672964	0.804239	-0.314304	insig	0.978153	0.222277	0.301551	-1.72953	insig	1.28078	0.000187106	0.374951	-1.41522	down	1.03635	0.173125
Wagp004812	Salvigenin 5-O-glucoside	三裂鼠尾草素 5-O-葡萄糖苷	Flavonoids	黄酮	Flavones	黄酮	C24H26O11	491.15	329.1	490.1475	[M+H]+	3	-	-	626143.4769999994	2159155.4420000007	826944.3224999999	1173272.610499997	1188983.5784999991	1266482.659	535904.7399999999	619523.5419999986	393920.9550000001	411912.6744999997	507591.2249999999	443728.8459999999	1380508.4640000002	1205211.919500001	734978.9479999999	-	-	-	0.249638	0.991926	1.00457	0.00657319	insig	0.801617	0.288182	0.428916	-1.22123	insig	1.24102	0.00342229	0.426966	-1.22781	down	0.846058	0.25921
HX1228	Selina-3,7(11)-dien-8-one*	桉叶-3,7(11)-二烯-8-酮*	Terpenoids	萜类	Monoterpenoids	倍萜	C15H22O	219.17	121.06	218.1671	[M+H]+	1	-	-	124521.00150000311	445509.9529999974	391302.629499999	251383.15750000172	212201.3130000081	252560.9519999977	272284.01000000304	207670.5350000015	211454.3969999959	104807.4165000018	102748.40350000061	82672.05950000063	231835.1854999991	148509.2484999979	168866.50850000538	-	-	-	0.243286	0.497386	0.74495	-0.424785	insig	0.280012	0.461819	0.719219	-0.475498	insig	0.242773	0.758922	0.965459	-0.0507133	insig	0.907677	0.152156
MWSslk234	Aristolone*	马兜铃酮*	Terpenoids	萜类	Sesquiterpenoids	倍半萜	C15H22O	219.17	121.07	218.1671	[M+H]+	1	25274-27-5	-	124521.00150000311	445509.9529999974	391302.629499999	251383.15750000172	212201.3130000081	252560.9519999977	272284.01000000304	207670.5350000015	211454.3969999959	104807.4165000018	102748.40350000061	82672.05950000063	231835.1854999991	148509.2484999979	168866.50850000538	-	-	-	0.243286	0.497386	0.74495	-0.424785	insig	0.280012	0.461819	0.719219	-0.475498	insig	0.242773	0.758922	0.965459	-0.0507133	insig	0.907677	0.152156
MEDP0537	LPC(O-16:0/2:0)	LPC(O-16:0/2:0)	Lipids	脂质	LPC	溶血磷脂酰胆碱	C26H54NO7P	524.36	184.07	523.3638	[M+H]+	3	74389-68-7	-	6668826.25150012	5668056.765500043	5967611.168999982	10967294.0970001	11684379.81350007	11490133.47850013	19584445.99299979	20484097.8314998	21282820.98800021	16041318.11199982	16907252.7035001	17909440.08500004	12889975.73450017	12278775.61849991	14360591.435	-	-	-	1.24736	0.000241003	1.86521	0.899342	insig	1.19576	7.21116e-05	3.35171	1.7449	up	1.29312	0.000751438	1.79696	0.845556	insig	1.14143	0.000323479
Lskp211423	Intergristerone A-22-O-galactoside (Sileneoside C)	Intergristerone A-22-O-galactoside (Sileneoside C)	Steroids	甾体	Steroidal saponins	甾体皂苷	C33H54O13	659.36	335.26	658.3564	[M+H]+	3	83207-65-2	-	18881.49350000004	18428.600500000157	14317.553999999958	17047.29700000009	14598.21400000018	14895.344000000141	46673.14549999995	36685.04800000048	44427.55699999997	33739.90750000016	28571.612999999918	28602.443000000287	40496.54549999989	38480.19900000044	26198.29599999974	-	-	-	0.556774	0.377193	0.901472	-0.149646	insig	1.16399	0.00554675	2.47514	1.30751	up	1.28082	0.00885894	2.74567	1.45716	up	1.07808	0.00471409
pmb0883	1-Octadecanoyl-sn-glycero-3-phosphoethanolamine	溶血磷脂酰乙醇胺 18:0	Lipids	脂质	LPE	溶血磷脂酰乙醇胺	C23H48NO7P	482.32	341.31	481.3168	[M+H]+	3	69747-55-3	C21484	51197.56250000052	56634.38749999959	61592.534000000596	98686.53499999912	95696.14599999976	103709.8760000008	127307.33949999881	125542.21350000141	134230.7620000024	210979.66200000013	216114.3694999976	226182.3649999996	105521.5754999991	98566.72050000186	98271.87650000023	-	C21484	-	1.23737	0.000482534	1.75944	0.815118	insig	1.1891	6.09484e-05	2.28468	1.19199	up	1.26497	0.0011809	1.29852	0.376873	insig	1.14466	2.39277e-05
WapTKC039136	Maali-1,3-Diene	Maali-1,3-Diene	Terpenoids	萜类	Sesquiterpenoids	倍半萜	C15H22	203.18	147.11	202.1722	[M+H]+	1	220437-54-7	-	448704.59549999365	434117.7484999908	455547.03899999784	1249756.917000009	1105059.014499985	1062334.1759999779	1331182.415499964	1274657.564999966	1218883.33650002	637396.5844999788	567756.262500015	619423.8570000029	2459976.426999988	2374183.621999994	2181963.149499997	-	-	-	1.2557	0.00612496	2.55322	1.35232	up	1.19858	0.00107623	2.85775	1.51488	up	0.936693	0.123842	1.11927	0.162562	insig	1.1157	0.0108747
Lmmp003817	Kaempferol-3-O-(6''-malonyl)glucoside*	山柰酚-3-O-(6''-丙二酰)葡萄糖苷*	Flavonoids	黄酮	Flavonols	黄酮醇	C24H22O14	535.11	287.05	534.101	[M+H]+	1	81149-02-2	-	3193005.334499976	2815395.9230000232	2434717.421000026	595028.5934999979	636218.043000001	694842.3875000015	972650.11449999	834127.6849999976	972851.9510000031	276493.05649999896	325938.99850000103	288611.5550000006	880465.8094999967	1007476.805500002	636697.0974999954	-	CM00478	MetMap113	1.25396	0.00907181	0.228125	-2.1321	down	1.18357	0.0105805	0.329218	-1.60288	down	1.21846	0.0102531	1.44315	0.529218	insig	1.14472	0.00726561
Rfp04357	Orobol 7-O-(6''-malonylglucoside)*	Orobol 7-O-(6''-malonylglucoside)*	Flavonoids	黄酮	Flavones	黄酮	C24H22O14	535.11	287.05	534.101	[M+H]+	1	-	-	3193005.334499976	2815395.9230000232	2449652.569500026	595028.5934999979	758724.2835000013	694842.3875000015	972650.11449999	834127.6849999976	972851.9510000031	276493.05649999896	322026.6445000007	288611.5550000006	880465.8094999967	1007476.805500002	830345.8099999942	-	-	-	1.24941	0.00759646	0.242206	-2.04569	down	1.18416	0.0099984	0.328637	-1.60543	down	1.12948	0.0213899	1.35685	0.440258	insig	1.14503	0.00697463
PDP001553	kaempferol 3-O-(2''-O-malonyl)glucoside*	山奈酚 3-O-(2''-O-丙二酰)葡萄糖苷*	Flavonoids	黄酮	Flavonols	黄酮醇	C24H22O14	535.11	287.06	534.101	[M+H]+	1	-	-	2981264.908999978	2560385.248000021	2434717.421000026	578026.3649999982	636218.043000001	677307.1380000017	910710.2514999908	963184.8029999969	860600.9235000028	258275.65949999922	325938.99850000103	324636.6745000003	776433.4719999966	870918.2515000013	636697.0974999954	-	-	-	1.25617	0.00542212	0.237144	-2.07616	down	1.19051	0.00733766	0.342825	-1.54446	down	1.24347	0.00244799	1.44564	0.531705	insig	1.14381	0.00430047
Lmdp004892	Kaempferol-3-O-(6''-malonyl)galactoside*	山柰酚-3-O-(6''-丙二酰)半乳糖苷*	Flavonoids	黄酮	Flavonols	黄酮醇	C24H22O14	535.11	287.05	534.101	[M+H]+	1	-	-	3193005.334499976	2815395.9230000232	2449652.569500026	595028.5934999979	758724.2835000013	694842.3875000015	972650.11449999	834127.6849999976	972851.9510000031	276493.05649999896	322026.6445000007	288611.5550000006	880465.8094999967	1007476.805500002	830345.8099999942	-	CM00477	MetMap113	1.24941	0.00759646	0.242206	-2.04569	down	1.18416	0.0099984	0.328637	-1.60543	down	1.12948	0.0213899	1.35685	0.440258	insig	1.14503	0.00697463
Lmhp012042	2-Linoleoylglycerol	2-亚油酰甘油酯	Lipids	脂质	Glycerol ester	甘油酯	C21H38O4	355.28	263.24	354.277	[M+H]+	1	3443-82-1	-	3716.9704999999294	3529.944999999975	4099.275999999919	3669.835999999975	3382.5710000000377	4778.994999999977	2953.416999999892	5973.7594999998755	5419.670499999987	29621.25649999953	33462.63699999985	28319.030000000537	8126.805500000238	9528.437500000256	7461.406000000207	-	-	-	0.179958	0.750347	1.04276	0.0604129	insig	0.471092	0.394277	1.26446	0.338526	insig	0.403237	0.475583	1.21261	0.278113	insig	1.14624	0.00303978
MWSmce315	2-Mercaptobenzothiazole	2-巯基苯并噻唑	Alkaloids	生物碱	Alkaloids	生物碱	C7H5NS2	167.99	135.01	166.9863	[M+H]+	3	149-30-4	C14437	157095.5144999995	128823.99350000071	130564.0710000005	66096.1224999996	65035.600000000224	64309.23150000055	58735.64700000088	64680.52600000048	61375.39600000068	38968.25550000053	36210.977	39409.69000000035	80637.08800000016	77023.34249999985	66867.8155000002	-	C14437	-	1.24524	0.0148335	0.469264	-1.09153	down	1.18297	0.0115608	0.443695	-1.17236	down	0.909456	0.166928	0.945511	-0.0808339	insig	1.14212	0.00759695
WapTKC044540	4,9-Cadinadien-15-al	4,9-Cadinadien-15-al	Terpenoids	萜类	Sesquiterpenoids	倍半萜	C15H22O	219.17	121.06	218.1671	[M+H]+	2	135118-53-5	-	580494.2094999974	550058.2745000119	613418.6814999984	221994.298499998	292209.61400000483	267763.6570000009	207778.8499999989	185280.60549999718	199959.053500005	105379.8410000009	124642.1554999993	133440.9950000002	275940.981500006	307903.64799999853	273984.586999999	-	-	-	1.23397	0.000335235	0.448383	-1.1572	down	1.1962	0.000807328	0.340039	-1.55623	down	1.09189	0.0806271	0.758367	-0.399032	insig	1.14288	0.000293794
Hmap011154	Fekrynol Acetate	托里阿魏醇乙酸酯	Lignans and Coumarins	木脂素和香豆素	Coumarins	香豆素	C26H34O5	427.24	163.04	426.2406	[M+H]+	3	-	-	203611.18399999762	177191.8454999978	201468.8124999979	58613.18150000008	48549.22500000006	70879.50249999935	40462.08300000003	44985.43599999996	38517.524500000174	82372.57349999849	84135.38849999924	58505.96199999932	78975.58899999988	82407.9845000004	102717.2980000001	-	-	-	1.24	0.000333124	0.305771	-1.70948	down	1.19645	0.00205877	0.212899	-2.23176	down	1.07883	0.0977423	0.696269	-0.522284	insig	1.1118	0.000550501
pme3967	2-(Dimethylamino)guanosine*	2-(二甲基氨基)鸟苷*	Nucleotides and derivatives	核苷酸及其衍生物	Nucleotides and derivatives	核苷酸及其衍生物	C12H17N5O5	312.13	180.09	311.123	[M+H]+	1	2140-67-2	-	398055.4799999979	313984.6370000001	400632.54650000005	1054913.074500001	855413.6074999964	953579.3300000016	2294089.853000007	2199387.576500005	2285185.6415	6550181.566999988	6570081.80350002	9077858.986500027	6811144.809999968	5087752.813000031	5300729.7595	-	-	-	1.23565	0.0031255	2.5739	1.36395	up	1.19556	1.44724e-06	6.09223	2.60697	up	1.28715	0.000258231	2.36693	1.24302	up	1.14406	0.0138806
Hmcp002187	Limocitrin-3-O-galactoside*	柠檬素-3-O-半乳糖苷*	Flavonoids	黄酮	Flavonols	黄酮醇	C23H24O13	509.13	347.07	508.1217	[M+H]+	1	-	-	532437.8635000002	1250871.941499996	539823.7125000004	1175561.707499995	1460042.9065000059	1470994.697500004	2605479.992000007	3132412.545000009	3013789.863499998	2284345.8195000067	4653638.415499998	2300674.474999997	3056463.310999985	2911233.6230000183	1770235.533499999	-	-	-	0.939722	0.115712	1.7677	0.821872	insig	1.11163	0.00287877	3.76719	1.91349	up	1.26311	0.00256438	2.13113	1.09162	up	1.01817	0.0888757
Zbsp004862	Syringetin-3-O-glucoside*	丁香亭-3-O-葡萄糖苷*	Flavonoids	黄酮	Flavonols	黄酮醇	C23H24O13	509.13	347.08	508.1217	[M+H]+	1	40039-49-4	-	425499.4925000003	1385970.750499995	823873.0190000011	1051869.469499996	1554756.321000005	1474554.157000004	3312890.5930000083	3300411.2250000113	3342432.794499997	2430123.206500007	5325428.934499999	2200719.757499997	2777320.689499987	2820286.544000016	1953529.844499999	-	CM00826	MetMap109	0.748973	0.224343	1.54863	0.630995	insig	1.08478	0.0126553	3.77778	1.91754	up	1.255	0.00602947	2.43943	1.28654	up	0.963377	0.127433
Zbnp004766	Limocitrin-7-O-glucoside	柠檬素-7-O-葡萄糖苷	Flavonoids	黄酮	Flavonols	黄酮醇	C23H24O13	509.13	347.07	508.1217	[M+H]+	1	-	-	297469.5284999998	1564462.504999994	627698.7550000009	1110794.8539999959	1455149.025500005	1465863.918500004	2472128.124000005	3691651.7540000114	3128657.4609999983	1844747.095500005	4690498.686499999	2412244.375499997	3208642.4219999863	2865715.3355000163	2109039.584499998	-	-	-	0.733598	0.306903	1.61944	0.695495	insig	1.00844	0.01203	3.73246	1.90013	up	1.2246	0.0283139	2.30478	1.20463	up	0.907139	0.116582
Lmmp003349	Byzantionoside A	Byzantionoside A	Others	其它类	Ketone compounds	酮类化合物	C19H30O7	371.21	209.15	370.1992	[M+H]+	3	189109-41-9	-	732220.8210000003	785694.8559999979	793012.0900000004	417471.2369999985	513007.0950000011	516240.8880000012	488431.1985000007	512983.755000001	351650.8554999999	222608.2430000002	252102.9694999998	181398.4909999997	1310258.704999995	1130862.186500005	818126.5074999998	-	-	-	1.20416	0.00349234	0.626034	-0.675687	insig	1.09795	0.0145234	0.585508	-0.77224	insig	0.345008	0.633252	0.935265	-0.0965529	insig	1.13495	4.09078e-05
Lmfp004055	Morin-3-O-xyloside*	桑色素-3-O-木糖苷*	Flavonoids	黄酮	Flavonols	黄酮醇	C20H18O11	435.09	303.05	434.0849	[M+H]+	1	-	-	173747.7314999997	159241.1404999994	233778.2424999997	112622.20699999949	78970.61450000032	114255.5355000002	184291.6510000004	158445.79850000038	136267.2605	89308.56800000029	100656.8645000002	88308.98749999986	127824.05349999962	113878.5730000007	104161.2985	-	-	-	1.11177	0.0433251	0.539637	-0.88994	insig	0.585548	0.346712	0.845153	-0.242716	insig	1.08805	0.0344355	1.56615	0.647223	insig	1.08297	0.0482415
Zmgp004436	Okanin-4'-(6''-O-acetyl)glucoside*	奥卡宁-4'-(6''-O-乙酰基)葡萄糖苷*	Flavonoids	黄酮	Chalcones	查耳酮	C23H24O13	509.13	347.08	508.1217	[M+H]+	1	-	-	532437.8635000002	1250871.941499996	539823.7125000004	1175561.707499995	1460042.9065000059	1470994.697500004	2605479.992000007	3132412.545000009	3013789.863499998	2284345.8195000067	4653638.415499998	2300674.474999997	3056463.310999985	2911233.6230000183	1770235.533499999	-	-	-	0.939722	0.115712	1.7677	0.821872	insig	1.11163	0.00287877	3.76719	1.91349	up	1.26311	0.00256438	2.13113	1.09162	up	1.01817	0.0888757
Wcdp010162	1-Monolinolenoyl-Rac-Glycerol*	1-Monolinolenoyl-Rac-Glycerol*	Lipids	脂质	Glycerol ester	甘油酯	C21H36O4	353.27	261.22	352.2614	[M+H]+	1	18465-99-1	-	34300.66349999939	31116.20600000005	32570.252500000013	53407.23350000101	60198.52750000041	59769.56849999928	256086.9284999981	240529.8769999948	254156.1794999954	1335822.429499991	1329329.152500023	1250406.779499979	424499.8060000009	375058.0604999941	346947.8694999981	-	-	-	1.24704	0.00293062	1.76937	0.823235	insig	1.19977	0.000337936	7.66196	2.93771	up	1.2979	8.78005e-05	4.33033	2.11448	up	1.14833	0.000459031
Lmhp011388	2-α-Linolenoyl-glycerol*	2-α-亚麻酸甘油酯*	Lipids	脂质	Glycerol ester	甘油酯	C21H36O4	353.27	261.22	352.2614	[M+H]+	1	55268-58-1	-	34300.66349999939	31116.20600000005	32570.252500000013	53407.23350000101	60198.52750000041	59769.56849999928	256086.9284999981	240529.8769999948	254156.1794999954	1335822.429499991	1329329.152500023	1250406.779499979	424499.8060000009	375058.0604999941	346947.8694999981	-	-	-	1.24704	0.00293062	1.76937	0.823235	insig	1.19977	0.000337936	7.66196	2.93771	up	1.2979	8.78005e-05	4.33033	2.11448	up	1.14833	0.000459031
PDP060499	Phosphatidylcholine lyso 15:0	磷脂酰胆碱溶血素 15:0	Organic acids	有机酸	Organic acids	有机酸	C23H48NO7P	482.32	184.07	481.3168	[M+H]+	3	17364-10-2	-	203950.505000004	205917.7165000027	206780.4550000006	352333.07849999954	282622.4604999989	349088.0004999973	513823.92449999205	464544.2970000083	515971.0680000006	799257.9610000037	813190.0079999837	767445.7600000169	429307.8134999957	400670.2985000032	436832.9219999996	-	-	-	1.20467	0.0325749	1.59579	0.674273	insig	1.1968	0.00321637	2.42332	1.27699	up	1.21624	0.00497361	1.51857	0.602714	insig	1.14816	0.000507334
WapTKC167236	4-[3-(4,8-Dimethyl-3,7-Nonadienyl)-3-Methyloxiranyl]-2-Butanone	4-[3-(4,8-Dimethyl-3,7-Nonadienyl)-3-Methyloxiranyl]-2-Butanone	Terpenoids	萜类	Ditepenoids	二萜	C18H30O2	279.23	81.07	278.2246	[M+H]+	1	115028-53-0	-	96079.2150000009	114368.7005000002	138397.6565000015	221775.2795000045	241442.1495000005	234117.3299999987	374971.94299999607	365761.08100000187	316924.3009999956	601888.9455000011	599535.3449999816	537525.7489999977	281253.7609999976	367255.8644999885	331217.4154999977	-	-	-	1.20785	0.00410022	1.99898	0.999263	insig	1.17453	0.000784585	3.03188	1.60021	up	1.25207	0.0148752	1.51671	0.600949	insig	1.13777	0.000206369
pmc0682	4-Aminoindole	4-氨基吲哚	Alkaloids	生物碱	Plumerane	吲哚类生物碱	C8H8N2	133.08	116.05	132.0687	[M+H]+	3	5192-23-4	-	65904.36599999947	68779.77850000013	80171.41300000051	48587.31949999998	65603.0595	58798.79500000013	46046.30599999994	31222.901500000047	37300.26349999985	39520.84100000012	33689.188499999815	33835.46249999993	28135.36350000019	50087.04549999972	33198.15449999953	-	-	-	0.907823	0.102703	0.805142	-0.312685	insig	1.11545	0.00547304	0.53324	-0.907144	insig	1.0738	0.0420922	0.662293	-0.594459	insig	1.12015	0.00648462
pmp000384	Isoliquiritin	异甘草苷	Flavonoids	黄酮	Chalcones	查耳酮	C21H22O9	419.13	257.08	418.1264	[M+H]+	3	5041-81-6	C16978	1209685.105500011	1166985.839500005	982958.5509999922	731167.6340000025	663169.4830000041	560978.5699999966	620268.5830000003	897135.6024999939	711994.4615000007	478546.7325000008	361387.9345000028	434506.4669999971	692251.139000003	655373.6040000032	721819.5615000024	-	C16978	-	1.18584	0.00721245	0.582003	-0.780901	insig	1.02918	0.0254829	0.663585	-0.591648	insig	0.556007	0.402459	1.14017	0.189253	insig	1.12329	0.00328711
PD0894179	3-O-Methylquercetin-3-O-(6''-malonyl)glucoside	3-O-甲基槲皮素-3-O-(6''-丙二酰)葡萄糖苷	Flavonoids	黄酮	Flavonols	黄酮醇	C25H24O15	565.12	317.07	564.1115	[M+H]+	1	-	-	11465947.87400003	10727496.40900006	11027359.23999999	2327516.251500004	2594472.52150002	2440171.762999989	2452077.497499993	2592099.086499985	2445182.344500004	1091474.623499998	1018850.774000004	1089188.287999997	3047726.0625	2970188.734000012	2831582.2465000018	-	-	-	1.26177	0.000157811	0.221613	-2.17389	down	1.19969	0.000362338	0.225442	-2.14917	down	0.30503	0.669977	1.01728	0.024713	insig	1.14825	0.00039699
Smnp002454	Isobarbaloin	芦荟苷 B	Quinones	醌类	Anthraquinone	蒽醌	C21H22O9	419.13	257.08	418.1264	[M+H]+	3	28371-16-6	C17778	1209685.105500011	1109893.774000005	982958.5509999922	628563.8510000019	663169.4830000041	852763.0269999945	903290.4265	817655.4094999938	725932.5160000004	462710.04049999977	361387.9345000028	435396.48399999953	692251.139000003	655373.6040000032	721819.5615000024	-	C17778	-	1.12469	0.0158056	0.649348	-0.622936	insig	1.03756	0.0291162	0.740909	-0.432633	insig	0.672576	0.313875	1.141	0.190304	insig	1.12696	0.00326985
PDP027990	2-ethyl-5,7-dihydroxy-8-[3,4,5-trihydroxy-6-(hydroxymethyl)oxan-2-yl]oxychromen-4-one*	2-乙基-5,7-二羟基-8-[3,4,5-三羟基-6-(羟甲基)氧杂戊环-2-基]氧基苯并吡喃-4-酮*	Others	其它类	Chromone	色酮类	C17H20O10	385.11	223.06	384.1056	[M+H]+	2	-	-	8064751.849000008	7064450.097499997	4590925.311500007	4370347.416000011	3912418.9889999996	3251799.7109999987	1949412.768999994	2486550.458500008	1697145.261499995	1025907.4505	1144089.401999998	999249.248999997	6764246.601	6578313.496000001	4980894.840999998	-	-	-	1.01689	0.107434	0.584913	-0.773705	insig	1.13173	0.0424566	0.311008	-1.68498	down	1.18865	0.0134588	0.531716	-0.911273	insig	1.12763	0.0330754
PDP004577	Naringenin 7-O-(2'',6''-di-O-alpha-rhamnopyranosyl)-beta-glucopyranoside:5,7,4'-Trihydroxyflavanone 7-(2,6-dirhamnosylglucoside)	柚皮素7-O-(2'',6''-二-O-α-鼠李吡喃糖基)-β-葡萄糖苷:5,7,4'-三羟基黄烷酮7-(2,6-二鼠李糖基葡萄糖苷)	Others	其它类	Others	其它	C33H42O18	727.24	273.07	726.2371	[M+H]+	3	98827-55-5	-	74001.31050000008	344845.2565	108350.3040000004	475278.2180000015	378408.67900000006	742872.3165000002	528320.9889999977	694729.0305000028	541498.9214999978	520356.41999999963	791177.3444999979	500629.3904999985	547718.5630000004	244436.08899999998	253687.49999999988	-	-	-	0.995435	0.0650544	3.02839	1.59855	insig	1.00203	0.0209678	3.34704	1.74289	up	0.380086	0.676852	1.10522	0.144333	insig	0.952491	0.0281147
Walp004906	2-Aminotetradecane-1,11,13-triol	2-氨基十四烷-1,11,13-三醇	Lipids	脂质	Sphingolipids	鞘脂	C14H31NO3	262.24	88.08	261.2304	[M+H]+	1	-	-	1384701.367999999	981326.327999999	721449.0205000013	417453.134000001	358334.7625000017	475010.85899999854	436691.92100000003	455107.79099999927	462008.0494999978	333581.7145000002	434293.0109999997	331714.9144999991	623093.7420000011	484769.7199999992	416073.723	-	-	-	1.14422	0.0824704	0.40512	-1.30358	down	1.08233	0.0955156	0.438484	-1.18941	down	0.594149	0.416404	1.08235	0.114173	insig	1.06139	0.0712009
Walp007043	2-Aminohexadecane-1,4-diol	2-氨基十六烷-1,4-二醇	Lipids	脂质	Sphingolipids	鞘脂	C16H35NO2	274.27	88.08	273.2668	[M+H]+	1	-	-	44038544.88800013	40171799.65749992	44372175.92950001	23723450.97649989	24800780.53899996	26137687.03399995	24900800.44299998	22635390.70549997	24793032.31850003	19695312.68299992	17058426.62600001	18010080.85349996	32581871.65949998	33025643.51249985	32912880.90549994	-	-	-	1.24788	0.00129284	0.580654	-0.78425	insig	1.18645	0.00101032	0.562512	-0.830044	insig	0.463607	0.486809	0.968757	-0.0457939	insig	1.14023	0.000390512
pmp000436	Taraxerol	13-甲基-27-去甲基齐墩果-14-烯-3-醇 (蒲公英赛醇)	Terpenoids	萜类	Triterpene	三萜	C30H50O	427.39	409.38	426.3862	[M+H]+	3	127-22-0	C08637	2669949.516000021	2334129.466999964	2533541.375000047	1115992.517000023	985020.495499998	1044198.956500018	502088.9604999838	595269.1429999964	561296.0604999926	171831.6234999956	198392.1220000016	142635.7030000015	1268891.0345000129	1063915.3019999908	1213854.550999986	ko00909,ko01110	C08637	-	1.25466	0.00164304	0.417269	-1.26095	down	1.19631	0.00131659	0.22005	-2.1841	down	1.2768	0.000727063	0.527358	-0.923144	insig	1.14537	0.00135329
Lmjp005519	Pinnatifidin	羽叶堆心菊内酯	Terpenoids	萜类	Sesquiterpenoids	倍半萜	C15H18O3	247.13	168.09	246.1256	[M+H]+	1	35730-85-9	-	827999.5415000012	789909.9089999954	724345.1085000008	1189914.90050001	1180234.392999992	1146370.6369999992	2111100.228500009	2016113.731499968	2087632.737500004	1438710.6705000068	1369070.013500006	1409531.9805	1132972.936000001	1194401.9810000171	1180225.322500003	-	-	-	1.23903	0.00198053	1.50134	0.586251	insig	1.19623	6.64605e-06	2.65336	1.40782	up	1.29767	0.000147682	1.76733	0.82157	insig	1.13707	0.00017113
Lhnp111719	Zaluzanin C*	Zaluzanin C*	Terpenoids	萜类	Sesquiterpenoids	倍半萜	C15H18O3	247.13	131.08	246.1256	[M+H]+	1	16838-87-2	C09606	1949689.112500003	1986584.3879999882	2006343.9540000018	2766109.400000025	2987270.602499978	3036202.979499998	5437933.408500022	5201165.652999911	5287871.8475000085	3578116.726500016	3646464.0665000184	3616156.424500001	2999632.831000005	2919157.142000042	3202615.7940000086	-	C09606	-	1.24969	0.00595823	1.47908	0.564696	insig	1.19986	0.00022095	2.68013	1.4223	up	1.29292	3.26556e-05	1.81203	0.857605	insig	1.14802	5.353e-07
PD0663438	2-(4,6b-dimethyl-5-oxo-1,1a,2,3,6,6a-hexahydrocyclopropa[e]inden-2-yl)prop-2-enoic acid*	2-(4,6b-dimethyl-5-oxo-1,1a,2,3,6,6a-hexahydrocyclopropa[e]inden-2-yl)prop-2-enoic acid*	Terpenoids	萜类	Sesquiterpenoids	倍半萜	C15H18O3	247.13	131.09	246.1256	[M+H]+	1	-	-	1949689.112500003	1986584.3879999882	2006343.9540000018	2766109.400000025	2987270.602499978	3036202.979499998	5437933.408500022	5201165.652999911	5287871.8475000085	3578116.726500016	3646464.0665000184	3616156.424500001	2999632.831000005	2919157.142000042	3202615.7940000086	-	-	-	1.24969	0.00595823	1.47908	0.564696	insig	1.19986	0.00022095	2.68013	1.4223	up	1.29292	3.26556e-05	1.81203	0.857605	insig	1.14802	5.353e-07
Lmhp010757	LysoPE 20:2	溶血磷脂酰乙醇胺 20:2	Lipids	脂质	LPE	溶血磷脂酰乙醇胺	C25H48NO7P	506.32	365.31	505.3168	[M+H]+	1	-	-	559273.7489999906	495762.2754999997	500742.2079999972	244576.4255000002	274836.9869999985	236274.9975000033	224092.7975000014	203597.28650000072	221623.9405000018	143720.9365000023	149343.6645000004	145045.28049999868	227635.62350000397	216832.5450000037	185939.48500000013	-	-	-	1.2459	0.00110016	0.48573	-1.04177	down	1.19296	0.00229728	0.417356	-1.26065	down	1.05083	0.0740591	0.859235	-0.218875	insig	1.14633	0.00282151
pmp001270	LysoPC 16:1*	溶血磷脂酰胆碱 16:1*	Lipids	脂质	LPC	溶血磷脂酰胆碱	C24H48NO7P	494.32	184.07	493.3168	[M+H]+	1	76790-27-7	-	11994978.97549986	11091484.58350005	11054060.369	16481389.49599992	17129429.927	17715266.929000102	25709873.49649985	25356900.63099995	24944680.376999997	23035128.48449996	24125489.22849996	24155333.84150006	19835204.88149989	19521286.73850015	19675279.33300004	-	-	-	1.24707	0.000295273	1.50338	0.588207	insig	1.19754	8.30815e-06	2.22643	1.15473	up	1.29164	0.000144129	1.48095	0.566525	insig	1.14459	1.75299e-05
MWSslk165	Diosmetin-7-O-Neohesperidoside (Neodiosmin)	香叶木素-7-O-新橘皮糖苷	Flavonoids	黄酮	Flavones	黄酮	C28H32O15	609.18	301.08	608.1741	[M+H]+	3	38665-01-9	-	275286.9575000005	418792.6974999992	291877.2260000003	378648.2590000013	295090.4630000007	330917.4890000006	142990.9890000006	264385.9665000018	134429.5219999999	81463.00700000023	168337.62149999972	73880.0225000003	207512.3729999993	205216.9785000014	207400.2599999991	-	-	-	0.127304	0.910986	1.01897	0.0271054	insig	0.936125	0.0749888	0.549524	-0.863747	insig	1.07093	0.0456744	0.539295	-0.890852	insig	1.02769	0.020283
ML10195036	3-Dehydrosphinganine	3-脱氢二氢鞘氨醇	Lipids	脂质	Sphingolipids	鞘脂	C18H37NO2	300.3	60.05	299.2824	[M+H]+	2	16105-69-4	C02934	976066.3159999995	863457.5729999972	875902.8755000044	801611.2430000022	910133.9979999987	916566.052	764041.1724999945	687655.9750000002	670682.3550000001	375727.8204999997	413912.4270000019	398319.47799999994	717348.2685000049	659474.3994999975	726655.8095000025	ko00600,ko01100	C02934	-	0.339086	0.603611	0.967918	-0.0470428	insig	1.09431	0.0137161	0.781601	-0.355496	insig	1.13787	0.0256932	0.807507	-0.308454	insig	1.14094	0.00256285
MWSHY0132	Quercitrin*	槲皮素-3-O-鼠李糖苷(槲皮苷)*	Flavonoids	黄酮	Flavonols	黄酮醇	C21H20O11	449.11	303.05	448.1006	[M+H]+	2	522-12-3	C01750	1656685.7955	1130636.976500001	1676166.227999999	1500015.3930000002	1640472.102500001	1139900.779499999	1621752.8244999968	2161486.334999994	2106027.7180000003	965130.847999998	507321.0655000003	946903.2464999987	1055881.887000003	1311493.390999997	1661969.551500003	ko00944	C01750	-	0.137159	0.806451	0.958978	-0.0604302	insig	0.801733	0.127487	1.31943	0.399916	insig	0.973302	0.0788488	1.37587	0.460346	insig	0.907552	0.0447266
PDP001132	myricetin-7-O-(6''-O-malonyl)-glucoside	杨梅素-7-O-(6''-O-丙二酰)-葡萄糖苷	Others	其它类	Others	其它	C24H22O16	567.1	319.05	566.0908	[M+H]+	2	-	-	602038.5649999997	451110.0794999989	1100026.313500002	362446.8855000013	409074.9580000009	244426.1120000002	378521.7330000021	524283.18250000343	418272.1084999993	163111.55200000052	28617.49349999997	148573.2520000014	197345.5834999996	277976.2925000017	504433.40199999686	-	-	-	0.953401	0.187259	0.471837	-1.08364	insig	0.729285	0.290946	0.613548	-0.704751	insig	0.783651	0.196528	1.30034	0.378888	insig	0.978011	0.0849354
Zmdp002216	γ-Glu-Leu	γ-谷氨酰-亮氨酸	Amino acids and derivatives	氨基酸及其衍生物	Amino acids and derivatives	氨基酸及其衍生物	C11H20N2O5	261.14	86.1	260.1372	[M+H]+	1	2566-39-4	-	1610670.1730000032	1437513.2565	1439074.152000001	1023838.401999998	1109731.509999998	1086334.258500004	4646532.488500017	4677575.670999994	4567400.062000012	2877543.8515000013	2724843.682000008	2985944.9634999963	2558139.527000002	2971204.005500003	2280887.117000006	-	-	-	1.21858	0.00866723	0.717566	-0.478816	insig	1.19772	1.22753e-05	3.09577	1.6303	up	1.29943	2.36967e-07	4.31426	2.10911	up	1.13708	0.000210629
Lagp002418	3'-Methoxydaidzin-4'-O-glucoside	3'-甲氧基黄豆苷-4'-O-葡萄糖苷	Flavonoids	黄酮	Isoflavones	异黄酮	C28H32O15	609.18	447.13	608.1741	[M+H]+	3	-	-	370469.62899999967	402102.7475	434064.3564999995	278592.7654999995	213713.1264999996	299694.69050000014	299644.63750000077	330620.4680000005	300092.8779999994	196177.5590000006	133447.4839999998	159625.11899999972	182825.43400000012	160472.12199999992	270019.5130000004	-	-	-	1.12121	0.0151555	0.65637	-0.607418	insig	1.10166	0.0200805	0.771034	-0.375134	insig	0.806005	0.209305	1.17469	0.232284	insig	1.111	0.000758899
MWS201483	Phe-Hyp	L-苯丙氨酸-L-羟脯氨酸	Amino acids and derivatives	氨基酸及其衍生物	Amino acids and derivatives	氨基酸及其衍生物	C14H18N2O4	279.13	120.08	278.1267	[M+H]+	3	90965-82-5	-	21819.692999999952	35072.07249999997	36836.32050000008	29432.1525	34803.75100000009	24753.65650000002	40407.20800000001	23048.91250000004	36306.16549999993	59399.2074999999	71173.16800000008	65789.8705	36653.98449999984	27690.057500000057	27152.61699999997	-	-	-	0.114397	0.793093	0.949444	-0.0748453	insig	0.150342	0.790102	1.06438	0.0900131	insig	0.30574	0.589507	1.12106	0.164858	insig	1.04478	0.0056905
pmp000237	Apigenin-6-C-(2''-glucuronyl)xyloside	芹菜素-6-C-(2''-葡萄糖醛酸基)木糖苷	Flavonoids	黄酮	Flavones	黄酮	C26H26O15	579.13	283.06	578.1272	[M+H]+	3	-	-	25410064.272	30651893.15999993	24574031.63900003	10803487.768	10411810.55699999	11797544.33200001	6283442.789000005	7112923.152999999	5515604.277499988	2025174.3054999982	360314.14700000006	1918262.3975000042	11741548.81200001	12076058.66299999	12800292.973	-	-	-	1.24491	0.0112161	0.409406	-1.2884	down	1.18896	0.00602362	0.234535	-2.09212	down	1.24767	0.00169233	0.572867	-0.803728	insig	1.08094	0.00330627
ZbWp002423	N-methylphenylalanine	N-甲基苯丙氨酸	Amino acids and derivatives	氨基酸及其衍生物	Amino acids and derivatives	氨基酸及其衍生物	C10H13NO2	180.1	120.08	179.0946	[M+H]+	1	-	-	2891243.9955	2657724.333000005	1801974.750499995	1019713.835999997	889989.3859999964	940131.196000002	1394810.236499998	1208536.516999999	1443092.553999997	572023.7354999997	464246.02099999884	495603.9719999986	936780.6460000004	1281504.641999995	1160804.8105000008	-	-	-	1.20227	0.0438136	0.387683	-1.36705	down	1.05747	0.0736548	0.550465	-0.861276	insig	1.21357	0.015545	1.41989	0.505775	insig	1.12573	0.0269883
MEDP1902	LPC(16:2/0:0)	LPC(16:2/0:0)	Lipids	脂质	LPC	溶血磷脂酰胆碱	C24H46NO7P	492.31	104.11	491.3012	[M+H]+	3	-	-	45044.25749999979	31995.255499999814	48947.85750000005	54187.18299999987	48376.004500000345	53446.06699999949	69456.3390000002	59754.93899999963	58214.29450000034	143025.7599999993	134271.6585000005	141696.3949999993	68115.42000000051	80602.01099999987	68145.12799999956	-	-	-	0.817071	0.18129	1.23829	0.308352	insig	0.98807	0.0360257	1.48765	0.573039	insig	1.05421	0.0774347	1.20137	0.264686	insig	1.12245	0.000418432
Lmsp010763	Monolinolenin*	单亚麻酸甘油酸*	Lipids	脂质	Glycerol ester	甘油酯	C21H36O4	353.27	261.22	352.2614	[M+H]+	1	75685-85-7	-	37000.56099999978	25637.47150000014	30016.6365	56926.95700000112	55548.1180000005	60594.24899999936	239043.69549999762	250846.3324999972	245416.99749999557	1288481.945499992	1230192.159000021	1270557.143999978	406354.9490000001	386924.8154999944	324062.6999999986	-	-	-	1.19527	0.0065396	1.8679	0.901414	insig	1.19411	1.46277e-06	7.936	2.98841	up	1.29915	3.69099e-05	4.24863	2.087	up	1.1466	0.000119849
PDP228722	[(3r,4r,6r)-4,6-diethyl-6-[(1e,4r,5e)-4-ethyl-2-methylocta-1,5-dien-1-yl]-1,2-dioxan-3-yl]acetic acid	[(3r,4r,6r)-4,6-二乙基-6-[(1e,4r,5e)-4-乙基-2-甲基辛-1,5-二烯-1-基]-1,2-二氧杂环己烷-3-基]乙酸酸	Organic acids	有机酸	Organic acids	有机酸	C21H36O4	353.27	261.23	352.2614	[M+H]+	3	-	-	37000.56099999978	25637.47150000014	30016.6365	56926.95700000112	55548.1180000005	60594.24899999936	239043.69549999762	250846.3324999972	245416.99749999557	1288481.945499992	1230192.159000021	1270557.143999978	406354.9490000001	386924.8154999944	324062.6999999986	-	-	-	1.19527	0.0065396	1.8679	0.901414	insig	1.19411	1.46277e-06	7.936	2.98841	up	1.29915	3.69099e-05	4.24863	2.087	up	1.1466	0.000119849
PD0611642	Khusilal	客烯醛	Terpenoids	萜类	Monoterpenoids	倍萜	C14H18O	203.14	105.07	202.1358	[M+H]+	2	2221-18-3	-	1035026.905499979	963863.1870000184	956134.728999993	1956752.389000025	1808014.7079999668	1859196.9649999982	2131171.75100001	2160141.1909999843	2070488.6859999932	1158213.246500004	1102721.1900000041	1147139.2459999921	3963745.876500072	3959683.696000026	3726895.539999932	-	-	-	1.25617	0.000270436	1.90319	0.928417	insig	1.19727	6.47584e-06	2.15288	1.10627	up	1.19669	0.013674	1.1312	0.177848	insig	1.06209	0.0105777
WaTKp22296	8-phenyloct-7-enal	8-苯基辛-7-烯醛	Others	其它类	Aldehyde compounds	醛类化合物	C14H18O	203.14	105.07	202.1358	[M+H]+	2	-	-	1179811.465999976	1058842.323000018	1079740.569499989	2143580.723000028	1979206.119999962	2078237.865000004	2470165.491500013	2419042.8844999867	2392008.621499992	1285094.915500007	1173531.107500006	1225500.9194999929	4179869.7390000736	4453447.688500033	4199468.093999928	-	-	-	1.25282	0.000135275	1.86868	0.902021	insig	1.19584	3.63604e-05	2.1942	1.13369	up	1.24166	0.00746235	1.1742	0.231673	insig	0.89228	0.0701442
PDP152253	Bracteatin 6-glucoside	苞片素6-葡萄糖苷	Others	其它类	Others	其它	C21H20O12	465.1	303.05	464.0955	[M+H]+	2	7056-91-9	-	151569.27100000062	189050.98550000173	93509.75050000002	309647.03100000264	365379.8134999995	386732.874	591513.1584999993	500505.7934999994	461240.3089999968	436529.20600000146	451580.33450000297	406884.2260000008	429296.6154999992	536621.7339999962	408926.7145000028	-	-	-	1.1443	0.00488452	2.44572	1.29026	up	1.13825	0.00209683	3.57787	1.8391	up	1.15246	0.0309211	1.46291	0.548841	insig	1.07688	0.00319402
MWSmce068	Dictamnine	白鲜碱	Alkaloids	生物碱	Quinoline alkaloids	喹啉类生物碱	C12H9NO2	200.07	185.05	199.0633	[M+H]+	1	484-29-7	C10660	806941.3164999976	875253.7064999959	780029.9930000042	321507.5165000004	317361.9249999982	296063.52749999927	417400.2849999997	418182.7734999989	388870.77099999966	198281.5685	172168.7730000009	169556.02000000028	318338.93150000146	356734.6240000017	367449.85650000256	ko00996	C10660	-	1.25887	0.00171165	0.379711	-1.39703	down	1.19185	0.00218102	0.497296	-1.00782	down	1.2586	0.00174848	1.30967	0.389204	insig	1.14512	0.000811501
MWS20147	Luteolin-3'-O-glucoside	木犀草素-3'-O-葡萄糖苷	Flavonoids	黄酮	Flavones	黄酮	C21H20O11	449.11	287.06	448.1006	[M+H]+	3	5154-41-6	-	7977872.471500007	9052167.371000083	5633077.211500018	3108741.1750000133	3076454.178500007	3473668.1760000167	2692598.603999997	2667024.515999992	2455983.6544999857	959058.8780000064	1262379.604999996	1320052.932499998	3456777.018	3352104.246999972	2838463.087499995	-	CM00159	MetMap105	1.19208	0.048178	0.426193	-1.23042	down	1.15658	0.0385226	0.34486	-1.53592	down	1.18102	0.0217868	0.809164	-0.305496	insig	1.12851	0.023043
Lmhp010190	LysoPC 18:1(2n isomer)	溶血磷脂酰胆碱 18:1(2n异构)	Lipids	脂质	LPC	溶血磷脂酰胆碱	C26H52NO7P	522.36	184.07	521.3481	[M+H]+	1	-	-	1084250.820500025	1240413.931500005	1166569.755999995	2347185.803500043	2261479.904000017	2155824.1210000217	4035087.0989999888	3851081.3579999665	3793720.398500063	3134665.3899999713	3230628.639500024	3142863.7670000163	2155536.099500036	2320574.245000003	2397190.198999999	-	-	-	1.25112	0.000138842	1.93756	0.954244	insig	1.19746	2.89358e-05	3.34549	1.74222	up	1.29208	9.30988e-05	1.72665	0.787974	insig	1.14506	1.09937e-05
Safp021800	LPC(18:1/0:0)	LPC(18:1/0:0)	Lipids	脂质	LPC	溶血磷脂酰胆碱	C26H53NO7P+	522.35	184.08	522.356	[M]+	1	3542-29-8	-	967795.445500022	1274873.667000006	1076948.956500001	2059692.223000033	1897036.573000018	2162994.107000021	3534486.1440000017	3478602.041499968	3254743.784500041	3244426.3324999767	3057788.156500024	2932259.529500013	1936317.0370000391	2156185.445999998	2263085.428500006	-	-	-	1.21325	0.00154149	1.8435	0.882449	insig	1.18761	4.93184e-05	3.09308	1.62904	up	1.28038	0.000292978	1.67783	0.746593	insig	1.13311	0.000102684
PDP239506	Phosphatidylcholine lyso 18:1	磷脂酰胆碱溶血素 18:1	Organic acids	有机酸	Organic acids	有机酸	C26H52NO7P	522.35	184.07	521.3481	[M+H]+	2	-	-	1084250.820500025	1240413.931500005	1166569.755999995	2347185.803500043	2261479.904000017	2155824.1210000217	4035087.0989999888	3851081.3579999665	3793720.398500063	3134665.3899999713	3230628.639500024	3142863.7670000163	2155536.099500036	2320574.245000003	2397190.198999999	-	-	-	1.25112	0.000138842	1.93756	0.954244	insig	1.19746	2.89358e-05	3.34549	1.74222	up	1.29208	9.30988e-05	1.72665	0.787974	insig	1.14506	1.09937e-05
Zahp013600	Octadec-2-enamide*	十八碳-2-烯酰胺*	Alkaloids	生物碱	Alkaloids	生物碱	C18H35NO	282.28	69.07	281.2719	[M+H]+	1	-	-	350764.9195000048	472350.9899999996	249489.6484999995	80088.9585000018	108444.6770000016	116312.3364999994	153840.1139999968	172255.1349999975	188909.48600000518	68298.18650000053	71532.58900000053	49387.950000000186	89178.0415000007	89405.96299999945	94862.8549999992	-	-	-	1.19177	0.0542078	0.284211	-1.81497	down	1.05092	0.09866	0.480144	-1.05846	down	1.17026	0.00956789	1.68939	0.756505	insig	1.11331	0.0432762
Wccp011838	Octadec-8-enamide*	十八碳-8-烯酰胺*	Alkaloids	生物碱	Alkaloids	生物碱	C18H35NO	282.28	69.07	281.2719	[M+H]+	1	-	-	350764.9195000048	472350.9899999996	249489.6484999995	80088.9585000018	108444.6770000016	116312.3364999994	153840.1139999968	172255.1349999975	188909.48600000518	68298.18650000053	71532.58900000053	49387.950000000186	89178.0415000007	89405.96299999945	94862.8549999992	-	-	-	1.19177	0.0542078	0.284211	-1.81497	down	1.05092	0.09866	0.480144	-1.05846	down	1.17026	0.00956789	1.68939	0.756505	insig	1.11331	0.0432762
PDP001396	selina-3,11-diene-6-α-ol*	selina-3,11-diene-6-α-ol*	Terpenoids	萜类	Sesquiterpenoids	倍半萜	C15H24O	221.19	119.09	220.1827	[M+H]+	1	-	-	128682.1579999996	137009.4030000007	151363.3405000009	61792.51850000034	48071.202499999454	69279.02000000025	57669.232499999714	69953.52849999888	64303.16649999926	19953.571499999518	27498.61699999975	32971.84700000004	65115.63299999943	75243.9434999994	63416.43200000005	-	-	-	1.21907	0.00096459	0.429542	-1.21913	down	1.1798	0.0019605	0.460193	-1.11969	down	0.393677	0.591102	1.07136	0.09944	insig	1.12879	0.000499055
MA10012327	Sphingosine	D-鞘氨醇	Lipids	脂质	Sphingolipids	鞘脂	C18H37NO2	300.29	60.04	299.2824	[M+H]+	2	123-78-4	C00319	555320.7580000018	509997.9540000005	558459.0395000027	460969.57099999953	442019.80500000063	422756.9709999983	345754.2635000021	267730.2414999979	316328.3745000011	34411.556499999846	58586.605500000274	44156.985499999864	275236.51450000127	230662.2894999995	230435.5919999993	ko00600,ko01100	C00319	-	1.1812	0.00876972	0.816458	-0.292549	insig	1.15424	0.00184701	0.572623	-0.804342	insig	1.19033	0.0149815	0.701351	-0.511792	insig	1.13946	0.000159984
Wacyp09192	2,5-O-Di-CinnamylSorbitol	2,5-O-二肉桂酰山梨醇	Phenolic acids	酚酸类	Phenolic acids	酚酸类	C24H30O6	415.21	119.09	414.2042	[M+H]+	1	-	-	1154101.0965	1288864.830000006	2850856.614000002	1198536.023499986	1073574.79849998	1143077.230999995	1065631.346499992	1732838.0450000141	1324671.5800000129	535840.5005000004	685630.4669999939	631470.0835000083	797403.9949999987	809058.5989999946	892818.07	-	-	-	0.663047	0.369034	0.645127	-0.632345	insig	0.333962	0.55675	0.778859	-0.360566	insig	0.659179	0.34789	1.2073	0.271779	insig	0.981419	0.168969
pme2960	Naringenin chalcone	柚皮素查耳酮	Flavonoids	黄酮	Chalcones	查耳酮	C15H12O5	273.08	153.02	272.0685	[M+H]+	3	73692-50-9	C06561	3068504.96449999	2540025.0465000267	2503046.56700002	1311565.289999984	1240791.0344999959	1340338.340499995	548700.4800000057	431500.57449999725	413241.78150000423	192288.0630000017	183652.3114999991	207226.1720000028	896363.8640000005	907467.8460000013	881436.3475000011	ko00941,ko01100,ko01110	C06561	-	1.24132	0.0145892	0.479894	-1.05921	down	1.19127	0.00470299	0.171784	-2.54133	down	1.28047	0.000183216	0.357964	-1.48212	down	1.14677	0.00520367
MW0108153	Met-Gly-Asp	甲硫氨酰-甘氨酰-天冬氨酸	Amino acids and derivatives	氨基酸及其衍生物	Amino acids and derivatives	氨基酸及其衍生物	C11H19N3O6S1	322.11	76.02	321.0995	[M+H]+	3	-	-	18931132.55599999	15241233.14599999	16179696.10999998	13325964.15700001	12830647.32449999	13322809.53250003	9665489.990500018	10656913.8015	11161717.39	4070237.288000008	3979399.854000001	4185159.387000002	11182737.52250002	11298249.77150002	10717929.51249998	-	-	-	1.10648	0.0789534	0.784068	-0.35095	insig	1.13969	0.0185709	0.62528	-0.677426	insig	1.21207	0.0165547	0.797482	-0.326476	insig	1.14365	0.00737509
Qahp006824	Periseoside B	杠柳苷 B	Steroids	甾体	Steroidal saponins	甾体皂苷	C33H54O13	659.37	335.26	658.3564	[M+H]+	3	-	-	23996.77300000007	20636.669500000233	21471.42899999996	17342.188000000002	12754.30550000012	12831.91100000013	47528.01499999991	35329.93400000041	44048.694999999934	35036.76100000005	26433.97899999982	37827.23350000037	30452.585999999952	32556.87250000022	25545.764499999717	-	-	-	1.13019	0.0177429	0.649399	-0.622824	insig	1.14703	0.0238258	1.91978	0.940939	insig	1.26204	0.00821655	2.95624	1.56376	up	0.987558	0.0738909
PDP004428	Myricetin 3-(2G-rhamnosylrutinoside)	杨梅素 3-(2G-鼠李糖基芸香糖苷)	Others	其它类	Others	其它	C33H40O21	773.21	319.04	772.2062	[M+H]+	2	199985-43-8	-	14751160.12899997	17603173.21649998	14268713.60150005	13840151.73050001	7868497.259999998	10854922.6445	10068730.822999999	9775452.72099999	11442187.65650002	7332477.150000027	4156142.930000006	6662196.808499993	12688579.04000002	10179344.97150007	7600077.109000005	-	-	-	0.932045	0.0947439	0.698444	-0.517784	insig	1.11083	0.0229302	0.671049	-0.575509	insig	0.0609331	0.831958	0.960778	-0.0577246	insig	1.07145	0.00265727
MWSmce061	Dimethylfraxetin; 6,7,8-Trimethoxycoumarin*	白蜡树素; 6,7,8-三甲氧基香豆素*	Lignans and Coumarins	木脂素和香豆素	Coumarins	香豆素	C12H12O5	237.07	176.05	236.0685	[M+H]+	1	6035-49-0	-	5076.502999999959	5805.026999999982	8772.630500000003	31403.480500000096	32264.978999999916	24352.65600000025	13940.292000000049	14865.077500000149	14379.912499999831	102183.5819999994	110033.1545000004	121039.4189999994	1076550.1054999921	1017191.9915	1145809.8790000041	-	CM01390	MetMap129	1.22681	0.00484953	4.4785	2.16301	up	1.11167	0.0160427	2.19726	1.1357	up	1.25841	0.0258768	0.490624	-1.02731	down	1.14054	0.00193436
Lssp210101	Kushenol S	苦参醇 S	Flavonoids	黄酮	Flavanones	二氢黄酮	C20H20O5	341.14	137.06	340.1311	[M+H]+	2	254886-72-1	-	339395.5395000002	468821.7245000018	238647.3569999996	299783.1845000005	269200.9644999996	363925.6529999981	558024.4154999972	405731.5259999978	445690.2539999996	158978.3889999992	234628.5525	167305.02999999962	282324.0850000023	223612.53799999828	139694.90150000062	-	-	-	0.249685	0.639313	0.891147	-0.166265	insig	0.7223	0.217695	1.34635	0.429054	insig	1.1008	0.0520423	1.51081	0.595319	insig	0.912034	0.123303
Wcfp008029	Sphinganine	二氢鞘胺醇	Lipids	脂质	Sphingolipids	鞘脂	C18H39NO2	302.3	60.04	301.2981	[M+H]+	1	764-22-7	C00836	4284379.28950001	3694996.0725000063	4296383.565499995	4994805.034999996	5044251.760999993	5123896.785500011	5094500.729499982	4828050.796499983	4976612.500500007	1747461.552499997	1935408.4769999941	2050825.673499995	3559940.828500003	3765947.358500006	3810060.121499994	ko00600,ko01100	C00836	-	1.14384	0.0360577	1.23519	0.304739	insig	1.05893	0.0344698	1.21371	0.279419	insig	0.59513	0.383043	0.982603	-0.0253194	insig	1.13027	0.00296536
PD0670587	Gallicynoic Acid D	Gallicynoic Acid D	Lipids	脂质	Free fatty acids	游离脂肪酸	C18H30O4	311.22	81.07	310.2144	[M+H]+	2	-	-	50553.33600000075	53047.35699999987	44445.939999999944	81585.43649999997	97425.5504999999	83797.37899999987	169155.2414999997	178746.5760000008	181744.35299999898	188982.5665000011	177585.5609999997	183717.4219999989	166806.7109999998	132056.44799999992	140568.3504999988	-	-	-	1.22189	0.0063709	1.77517	0.82796	insig	1.19582	3.10074e-05	3.57756	1.83898	up	1.28201	0.0002114	2.01533	1.01102	up	1.14444	9.75024e-06
WapTKC039599	Norsesquibenihiol	Norsesquibenihiol	Terpenoids	萜类	Sesquiterpenoids	倍半萜	C14H18O	203.14	119.08	202.1358	[M+H]+	2	164124-40-7	-	479765.3889999981	437346.462500002	418729.9500000031	149666.3930000011	158224.6194999985	179128.3660000005	142927.0504999991	172773.82649999778	154380.60649999778	44086.519999999415	48602.72399999969	55374.623999999814	183239.8324999991	157065.4289999978	180096.1075000004	-	-	-	1.25245	0.000938238	0.364579	-1.4557	down	1.19035	0.000900196	0.351899	-1.50677	down	0.294904	0.670904	0.965221	-0.0510683	insig	1.14563	0.00156137
Wdgp004832	pseudoyohimbine	假育亨宾	Alkaloids	生物碱	Plumerane	吲哚类生物碱	C21H26N2O3	355.2	323.18	354.1943	[M+H]+	2	84-37-7	-	360874.8305000002	301460.821999999	72912.67850000004	100228.94949999971	103036.0020000003	164416.1224999999	179092.1730000004	176766.4025000001	158577.8575000005	33276.87349999997	84498.2895000004	39187.03250000008	136178.4929999998	96322.95499999962	65862.90350000003	-	-	-	0.550546	0.295733	0.500077	-0.999777	insig	0.177231	0.490187	0.699677	-0.515239	insig	0.959557	0.13482	1.39914	0.484538	insig	0.889821	0.155269
PDP054419	(2-{[(2r)-2-hydroxy-3-(icos-13-enoyloxy)propyl phosphonato]oxy}ethyl)trimethylazanium	(2-{[(2r)-2-羟基-3-(二十碳-13-烯酰氧基)丙基)膦酸酯]氧​​}乙基)三甲基氮	Organic acids	有机酸	Organic acids	有机酸	C28H56NO7P	550.39	184.07	549.3794	[M+H]+	2	-	-	372833.0370000071	334822.0214999978	389056.7369999999	366475.28449999844	360819.4654999988	377748.3989999974	794971.6979999994	809540.5164999939	827349.4859999905	680851.6420000037	639879.0010000007	688455.1565000018	423747.5970000003	491656.5699999996	496875.35900000256	-	-	-	0.127083	0.881878	1.0076	0.0109183	insig	1.19238	9.81581e-05	2.21741	1.14888	up	1.2989	2.66032e-05	2.20069	1.13796	up	1.13311	0.000163888
pme1398	Delphinidin 3-O-glucoside	飞燕草素-3-O-葡萄糖苷	Flavonoids	黄酮	Anthocyanidins	花青素	C21H21O12+	465.1	303.05	465.1028	[M]+	3	50986-17-9	C12138	72776781.47349991	61649740.20450003	56837758.16999991	45531841.1265	46429241.72900014	49471139.20849998	43602042.36699995	49747427.76449999	50201990.41449999	30884653.12099999	30179276.89150006	33789385.19500001	34723086.18550003	47877556.36600026	43484093.29850011	ko00942,ko01110	C12138	-	1.12136	0.0643069	0.73946	-0.435457	insig	1.02678	0.060181	0.75054	-0.413999	insig	0.166694	0.790194	1.01498	0.0214572	insig	1.11918	0.0167748
Lmhp008885	LysoPE 15:0(2n isomer)*	溶血磷脂酰乙醇胺 15:0(2n异构)*	Lipids	脂质	LPE	溶血磷脂酰乙醇胺	C20H42NO7P	440.28	299.26	439.2699	[M+H]+	1	-	-	77231.42399999927	77008.04250000023	79166.31249999991	90164.94500000104	98945.0770000008	84315.20350000051	159409.4365000014	135742.0699999967	144395.18250000212	217497.2664999995	199467.1309999975	207398.84399999853	118757.9939999997	127093.36550000109	119229.9394999998	-	-	-	1.08302	0.0847406	1.17146	0.228306	insig	1.18696	0.00943819	1.88319	0.913176	insig	1.2528	0.00461007	1.60756	0.68487	insig	1.14682	0.00136437
MWSHY0171	Procyanidin B2	原花青素 B2	Tannins	鞣质	Proanthocyanidins	原花青素	C30H26O12	579.15	409.09	578.1424	[M+H]+	1	29106-49-8	C17639	5446589.862499989	5290541.3325000135	5062727.096999994	2595548.007999994	1686758.041500001	2845717.446500005	2138440.039999994	2015556.533499998	2076105.392499995	1177155.128999999	1216825.959499998	1163307.471999998	2591185.860500007	2580918.1170000043	1539329.458499996	-	C17639	-	1.17626	0.00924108	0.451145	-1.14834	down	1.19838	0.000473923	0.394314	-1.34258	down	0.418518	0.485209	0.874029	-0.194246	insig	1.14796	0.000596957
Waptp03252	Procyanidin B7	原花青素 B7	Tannins	鞣质	Proanthocyanidins	原花青素	C30H26O12	579.15	127.04	578.1424	[M+H]+	1	-	-	776373.3999999983	934873.452000002	675235.1484999988	404166.4174999992	270950.6605	426483.4515000007	368662.6244999989	281257.5454999997	244708.8249999995	141769.3614999999	115439.2849999999	167570.84249999962	323188.8815000009	410106.4820000007	185244.0794999995	-	-	-	1.15961	0.0130071	0.4616	-1.11528	down	1.14651	0.0106269	0.374874	-1.41552	down	0.620909	0.324914	0.812117	-0.30024	insig	1.13296	0.0107506
Wcdp003593	2-(3,4-dihydroxyphenyl)-4-[2-(3,4-dihydroxyphenyl)-3,5,7-trihydroxy-3,4-dihydro-2h-1-benzopyran-8-yl]-3,4-dihydro-2h-1-benzopyran-3,5,7-triol	2-(3,4-dihydroxyphenyl)-4-[2-(3,4-dihydroxyphenyl)-3,5,7-trihydroxy-3,4-dihydro-2h-1-benzopyran-8-yl]-3,4-dihydro-2h-1-benzopyran-3,5,7-triol	Others	其它类	Others	其它	C30H26O12	579.15	409.09	578.1424	[M+H]+	3	-	-	5072790.743999989	4897300.7520000115	4451764.201499993	2414722.805499995	1700062.019000001	2015781.544500004	1952154.603999995	1957190.9804999968	1659955.2699999968	1112772.206999999	853503.0924999993	1057937.079999998	2195000.802500005	2524727.333000005	1582505.461499995	-	-	-	1.22689	0.000605951	0.425089	-1.23416	down	1.18868	0.00071281	0.386171	-1.37269	down	0.466965	0.476327	0.908448	-0.138524	insig	1.14118	0.000594606
Lakp003028	Diglucosyl Myricitrin	二葡萄糖基杨梅苷	Flavonoids	黄酮	Flavonols	黄酮醇	C33H40O22	789.21	319.05	788.2011	[M+H]+	1	-	-	738405.1584999978	633744.249500001	725380.7779999991	883265.785499998	398080.63850000023	809604.9150000014	1223102.988999997	1034283.0229999991	1161289.262999998	613316.6794999995	560066.0359999996	527530.5334999989	700271.1765000019	743661.9905000014	414313.9819999987	-	-	-	0.148324	0.989864	0.996864	-0.00453209	insig	1.15477	0.00497736	1.62986	0.704746	insig	0.947498	0.0853583	1.63499	0.709278	insig	0.976425	0.0363992
Lakp003108	Myricetindiglucoside*	杨梅素二葡萄糖苷*	Flavonoids	黄酮	Flavonols	黄酮醇	C27H30O18	643.15	319.05	642.1432	[M+H]+	1	-	-	4411750.7254999885	5124450.823000005	3329784.787499995	3684614.3439999935	2831837.744500002	3133708.805500005	4531846.044999989	4759152.858999996	4777886.3799999915	1902060.884499999	1743853.4959999982	2272146.290999994	2279603.8305000067	3989238.1915000062	2818090.556499989	-	-	-	0.868503	0.165028	0.750052	-0.414937	insig	0.457136	0.523645	1.09349	0.128946	insig	1.20309	0.0197436	1.45789	0.543883	insig	1.07079	0.0379768
Lmwp102713	(+)-Peusedanol	(+)-白花前胡醇(左旋白花前胡醇)	Lignans and Coumarins	木脂素和香豆素	Coumarins	香豆素	C14H16O5	265.11	173.06	264.0998	[M+H]+	3	20516-23-8	-	410734.4665000004	326593.244499998	335018.4120000006	482810.5050000041	489702.3244999965	525059.6089999997	821840.1110000028	829815.3864999856	940054.0365000005	500094.6430000024	560620.203500002	495521.13099999976	440658.00600000063	468930.6855000074	522570.690000001	-	-	-	1.15098	0.0189337	1.39654	0.481855	insig	1.17922	0.000716337	2.41686	1.27313	up	1.2786	0.00597839	1.73061	0.791278	insig	1.05101	0.0103098
PD0328946	7,8-Dihydroxyflavanone	7,8-二羟基黄烷酮	Flavonoids	黄酮	Flavanones	二氢黄酮	C15H12O4	257.08	153.02	256.0736	[M+H]+	1	671781-83-2	-	10349664.14450004	9556175.955500048	9323951.610500077	2766399.357500003	2735141.907500002	2863804.8125000186	5468627.552500038	5590479.132500013	5457451.819000047	2086792.870499964	2054723.785500006	2299435.160000001	4007215.292000011	3900739.8280000114	4055166.400000011	-	-	-	1.26164	0.00173383	0.286192	-1.80494	down	1.19272	0.004686	0.565059	-0.823526	insig	1.29881	1.33195e-06	1.9744	0.981416	insig	1.1463	0.000966513
Zbsp010780	Methyl [6]-Gingerdiol 5-acetate	甲基 [6]-姜辣二醇 5-乙酸酯	Phenolic acids	酚酸类	Phenolic acids	酚酸类	C20H32O5	353.23	151.08	352.225	[M+H]+	3	-	-	53056.179500000355	38593.73450000036	50285.72500000068	32029.75650000036	32915.61449999967	38775.18899999967	76615.6664999977	77310.32449999794	75268.82750000214	39311.23499999901	47320.26749999914	31194.811000000136	55721.500999999414	61168.64400000152	57278.793999998925	-	-	-	1.01085	0.0846371	0.730758	-0.452535	insig	1.11266	0.0208467	1.61478	0.691338	insig	1.28557	0.00134545	2.20973	1.14387	up	0.602755	0.279476
Walp008102	2-Aminooctadecane-1,4-diol	2-氨基十八烷-1,4-二醇	Lipids	脂质	Sphingolipids	鞘脂	C18H39NO2	302.31	88.08	301.2981	[M+H]+	1	-	-	8192458.668500049	7043937.212499981	6822456.6629999885	3241875.380499998	3592567.1719999867	3455072.103500002	3530297.6625000113	3177723.823499987	3251882.984000012	2845354.558000003	2777671.748999988	2838685.329999998	6598099.331499972	6976745.8435	7256779.903000018	-	-	-	1.24545	0.00855856	0.466457	-1.10018	down	1.1847	0.00781476	0.451515	-1.14715	down	0.455326	0.499393	0.967966	-0.0469711	insig	1.14066	0.0085313
Wcfp007836	Tetradecyldiethanolamine	十四烷基二乙醇胺	Alkaloids	生物碱	Alkaloids	生物碱	C18H39NO2	302.3	88.08	301.2981	[M+H]+	1	18924-66-8	-	7224336.928500042	6451162.483499974	6088363.095499992	2954678.4055000013	3167403.699499987	3200285.230500002	3525066.153000011	2833149.429499986	2984132.8625000087	3043865.818000002	2470174.6434999867	2714582.167999996	6215551.9549999675	6187753.969999998	6650930.28000002	-	-	-	1.24917	0.00679656	0.471688	-1.0841	down	1.17222	0.00196599	0.472699	-1.08101	down	0.0153831	0.978438	1.00214	0.00308889	insig	1.131	0.00217623
WapTKC012013	Eperuol*	Eperuol*	Terpenoids	萜类	Ditepenoids	二萜	C18H30O	263.24	81.07	262.2297	[M+H]+	1	87553-46-6	-	78044.44400000099	71349.60149999964	63107.069500001024	102205.63649999961	117045.6944999984	122684.64349999929	245557.1864999979	229301.3595000017	240439.624000006	181428.9720000007	159579.5025000013	170384.03599999618	155953.298000002	181726.6230000011	184919.10300000172	-	-	-	1.19532	0.00615818	1.6091	0.686256	insig	1.1938	1.43865e-05	3.36609	1.75107	up	1.28426	0.000127749	2.09191	1.06482	up	1.13332	0.000407576
Safp023654	PAz-PC	聚苯胺	Lipids	脂质	LPC	溶血磷脂酰胆碱	C33H64NO10P	666.43	184.07	665.4268	[M+H]+	1	117205-52-4	-	434805.49650000216	376515.36249999603	388240.05600000283	360118.67749999993	353931.3484999964	354252.0514999965	212163.36649999948	212657.5270000015	222799.84399999768	195938.3029999964	174242.4700000017	168229.8194999987	302949.9270000017	395563.3505000035	357852.9810000003	-	-	-	0.998461	0.131496	0.890578	-0.167187	insig	1.18694	0.00745249	0.539881	-0.889285	insig	1.29727	2.95884e-05	0.606215	-0.722099	insig	1.13489	0.00192211
Waptp05012	2-(2-Methoxyphenyl)-1-(2,4,6-trihydroxyphenyl)ethanone*	2-(2-甲氧基苯基)-1-(2,4,6-三羟基苯基)乙酮*	Others	其它类	Stilbene	茋类	C15H14O5	275.09	107.05	274.0841	[M+H]+	1	116854-95-6	-	1757580.611499992	2206964.129499995	1234609.691499993	974651.252499994	846249.250999995	1092822.696499998	821872.685500002	1038248.535499993	798888.5760000095	357756.3990000006	440124.54300000204	344704.2774999982	1390189.904499997	1367017.732500009	999165.2679999996	-	-	-	1.05452	0.105494	0.560423	-0.835413	insig	1.03801	0.0857561	0.511431	-0.967388	insig	0.501971	0.461587	0.912581	-0.131975	insig	1.11471	0.0392319
Lmtp004146	Santalin*	檀香色素*	Others	其它类	Ketone compounds	酮类化合物	C15H14O5	275.09	107.05	274.0841	[M+H]+	1	7400-10-4	-	1757580.611499992	2206964.129499995	1384442.075499993	974651.252499994	872142.4069999953	1092822.696499998	821872.685500002	1038248.535499993	798888.5760000095	357756.3990000006	470586.04150000203	344704.2774999982	1390189.904499997	1367017.732500009	1008951.5809999999	-	-	-	1.12603	0.0688759	0.549565	-0.863638	insig	1.09016	0.0525266	0.497105	-1.00838	down	0.570824	0.401493	0.904543	-0.144739	insig	1.12149	0.025278
Sazp006172	Comazaphilone G	Comazaphilone G	Others	其它类	Others	其它	C22H24O7	401.16	217.09	400.1522	[M+H]+	3	-	-	33157.74799999991	28537.822500000268	23360.10100000005	33774.9425000002	27430.51150000006	41709.82299999955	19200.91850000015	18410.285000000058	19357.52199999991	8036.005500000018	12795.03000000001	8577.170500000015	25335.308000000132	23953.2470000002	22131.34949999964	-	-	-	0.640255	0.30807	1.20998	0.274978	insig	1.06241	0.078958	0.669782	-0.578237	insig	1.19757	0.0649522	0.55355	-0.853215	insig	1.09061	0.0098299
Lmqp002161	Cyanidin-3-O-rutinoside-5,3'-di-O-glucoside	矢车菊素-3-O-芸香糖苷-5,3'-二-O-葡萄糖苷	Flavonoids	黄酮	Anthocyanidins	花青素	C39H51O25+	919.27	449.11	919.2714	[M]+	3	-	-	118055.09699999948	164199.7135	151335.52899999972	134162.1459999999	147964.3270000007	180559.42199999982	176277.7739999998	107170.9285	138156.5514999999	91158.21899999995	50220.03649999998	52344.17799999998	97405.01299999989	87866.26800000023	136878.47649999982	-	-	-	0.309676	0.644175	1.0671	0.0937005	insig	0.133078	0.878137	0.972359	-0.0404398	insig	0.390205	0.606216	0.911213	-0.13414	insig	1.02065	0.0139615
pmb0856	LysoPE 18:1(2n isomer)*	溶血磷脂酰乙醇胺 18:1(2n异构)*	Lipids	脂质	LPE	溶血磷脂酰乙醇胺	C23H46NO7P	480.31	339.29	479.3012	[M+H]+	3	-	-	157755.0235000005	136757.01850000108	137062.9270000024	165525.6310000001	168853.5325000003	165674.9210000006	245469.83199999732	252123.19499999922	263204.3730000029	377500.3030000026	414105.8254999953	355359.7055000004	205878.67750000308	210563.36449999962	205944.3600000002	-	-	-	1.06643	0.0781478	1.15867	0.212473	insig	1.18133	0.000352927	1.76284	0.817901	insig	1.29351	0.00253095	1.52143	0.605428	insig	1.13839	0.0018518
Lmhp008763	LysoPE 16:1(2n isomer)*	溶血磷脂酰乙醇胺 16:1(2n异构)*	Lipids	脂质	LPE	溶血磷脂酰乙醇胺	C21H42NO7P	452.28	311.26	451.2699	[M+H]+	1	-	-	1505879.083499997	1332985.064999997	1387571.4265000091	1675359.7495000109	1704436.669499994	1642167.2334999968	2908035.171999998	2911615.8944999883	2974771.436500005	3254406.253999992	3237909.133999968	3042364.579500005	1844152.009000005	2026334.886000006	1853410.75399999	-	-	-	1.16115	0.0247894	1.18823	0.24881	insig	1.1945	0.000220827	2.08081	1.05715	up	1.29881	2.15312e-06	1.75119	0.808337	insig	1.14229	5.64157e-05
MWSmce276	Urolithin B	尿石素 B(鞣花单宁的肠道菌群代谢物)	Phenolic acids	酚酸类	Phenolic acids	酚酸类	C13H8O3	213.05	141.07	212.0473	[M+H]+	3	1139-83-9	C22596	23997.82800000016	23750.876499999882	28267.26749999998	34468.49099999968	34137.802999999985	34647.21799999991	57284.985000000095	58285.38899999978	59588.18600000001	28738.40449999977	22683.87000000001	34459.568999999974	39125.3399999998	34473.90699999973	30960.448999999902	-	C22596	-	1.18685	0.0241168	1.35831	0.441816	insig	1.18913	0.000393725	2.30423	1.20429	up	1.29883	0.000457014	1.69639	0.762471	insig	0.440984	0.445928
WapTKC160791	2-[6-(3-Hydroxy-2,2-Dimethyl-6-Methylidenecyclohexyl)-4-Methylhex-3-En-1-Yl]-2,8-Dimethyl-3,4-Dihydro-2H-1-Benzopyran-6-ol	2-[6-(3-Hydroxy-2,2-Dimethyl-6-Methylidenecyclohexyl)-4-Methylhex-3-En-1-Yl]-2,8-Dimethyl-3,4-Dihydro-2H-1-Benzopyran-6-ol	Terpenoids	萜类	Ditepenoids	二萜	C27H40O3	413.3	177.09	412.2977	[M+H]+	1	-	-	211884.522999995	285952.4155000019	963554.297499998	236652.7785000044	267871.2540000008	395340.5335000064	223812.1760000064	268516.1449999973	187074.8549999955	22344.558999999637	28916.44700000085	18714.14300000002	111966.5374999981	212991.09850000372	173600.15149999948	-	-	-	0.349988	0.517925	0.615759	-0.699563	insig	0.602015	0.389589	0.464902	-1.105	insig	0.757388	0.269519	0.755006	-0.40544	insig	1.08751	0.192012
pme1383	Pyridoxine	吡哆醇	Others	其它类	Vitamin	维生素	C8H11NO3	170.08	134.06	169.0739	[M+H]+	1	65-23-6	C00314	122277.3780000001	101828.3735000001	59718.89000000003	55273.74400000008	109718.4884999997	118440.2540000001	246753.43549999988	141088.3590000003	273695.3235000005	141122.6679999999	362579.31000000023	135000.7895000004	297587.621999999	194647.6400000005	300862.7735000002	ko00750,ko01100,ko01240	C00314	-	0.0184691	0.996372	0.998618	-0.00199472	insig	0.983843	0.0717912	2.3308	1.22082	insig	1.0459	0.0705463	2.33402	1.22282	up	0.794974	0.251529
MWS201421	Met-Phe	L-蛋氨酸-L-苯丙氨酸	Amino acids and derivatives	氨基酸及其衍生物	Amino acids and derivatives	氨基酸及其衍生物	C14H20N2O3S	297.13	104.06	296.1195	[M+H]+	3	14492-14-9	-	97554.20150000016	55842.63399999983	38520.418500000065	49350.91050000004	33861.117499999986	24981.17749999996	65082.67150000006	101517.2625000002	63739.66250000008	69428.75300000017	80119.22649999998	107178.74549999971	36121.01300000004	57267.424999999945	67109.96400000004	-	-	-	0.793682	0.248136	0.563749	-0.826875	insig	0.421878	0.585964	1.2002	0.263278	insig	1.09274	0.0603884	2.12897	1.09015	up	0.578405	0.367244
Salp004327	Primflasine	堇色報春苷	Flavonoids	黄酮	Flavonols	黄酮醇	C31H36O19	713.19	287.06	712.1851	[M+H]+	2	-	-	6614948.688500008	13634653.89849997	5116099.510999996	6279765.840000018	8972135.006999983	7774975.314000009	5474558.720000024	5302459.52400001	5569662.397500029	1618989.638999998	258882.2814999998	2036541.8265000032	5407608.247500001	5937738.052999995	8836053.227000007	-	-	-	0.0345545	0.799077	0.907796	-0.13956	insig	0.612608	0.370736	0.64444	-0.633881	insig	1.10048	0.102207	0.709896	-0.494321	insig	0.94863	0.107077
Sadp005010	8-Methyltheophylline	8-甲基茶碱	Alkaloids	生物碱	Alkaloids	生物碱	C8H10N4O2	195.09	138.07	194.0804	[M+H]+	2	830-65-9	-	303192.61850000056	313469.5299999992	82106.53900000006	129718.0780000001	337342.60600000015	291911.8589999995	148321.5270000001	90947.48600000014	99430.16850000007	72139.2430000001	35526.33549999997	52118.659499999885	168889.7785000002	491956.4889999997	510249.3664999997	-	-	-	0.19575	0.848529	1.08616	0.119233	insig	0.638713	0.24948	0.484709	-1.04481	insig	0.972993	0.148057	0.44626	-1.16404	insig	0.933864	0.137682
Lmhp009464	LysoPE 17:1(2n isomer)*	溶血磷脂酰乙醇胺 17:1(2n异构)*	Lipids	脂质	LPE	溶血磷脂酰乙醇胺	C22H44NO7P	466.29	325.27	465.2855	[M+H]+	1	-	-	139860.0884999989	134950.567999999	137135.32249999949	171869.3959999978	194063.9775000007	188350.1005000033	340481.660499998	333357.1635000015	356514.8044999999	187445.94700000162	198831.4605000025	192665.2799999984	208142.0814999992	238718.0935000001	194616.1659999985	-	-	-	1.22541	0.0157645	1.34552	0.428169	insig	1.19903	0.000722138	2.50119	1.32261	up	1.28862	7.7214e-05	1.85889	0.894444	insig	1.14087	0.000979746
Lmhp010908	LysoPC 19:1	溶血磷脂酰胆碱 19:1	Lipids	脂质	LPC	溶血磷脂酰胆碱	C27H54NO7P	536.37	184.07	535.3638	[M+H]+	2	-	-	245137.8090000013	242707.36650000108	242357.70049999942	351579.99049999943	341869.033999998	345923.1764999989	785750.441999997	736211.2445000022	819176.0309999995	401727.4130000048	314595.1649999945	426156.71099999704	388006.5670000022	400117.8339999982	430818.1219999999	-	-	-	1.26173	0.000275844	1.4234	0.509343	insig	1.19874	0.00198506	3.20615	1.68084	up	1.29616	0.00275589	2.25245	1.1715	up	1.05775	0.0555891
pmb0855	LysoPC 16:0	溶血磷脂酰胆碱 16:0	Lipids	脂质	LPC	溶血磷脂酰胆碱	C24H50NO7P	496.34	184.07	495.3325	[M+H]+	1	17364-16-8	-	466005.4090000025	515963.4309999997	537410.6110000026	735312.9494999995	644962.7125000041	677570.5694999973	992157.9929999931	1047699.702000001	1007316.0654999941	1224683.1685	1104420.664000014	1086875.505999985	624715.673499996	632188.6895000043	659307.177999999	-	-	-	1.18102	0.00691287	1.3544	0.437653	insig	1.19037	6.86754e-05	2.00554	1.00399	up	1.27235	0.00107123	1.48076	0.566337	insig	1.13742	0.00112787
Wcop008480	2,5-dimethyl-2,3,3a,7a-tetrahydro-1H-indene-1,3-diol	2,5-dimethyl-2,3,3a,7a-tetrahydro-1H-indene-1,3-diol	Terpenoids	萜类	Sesquiterpenoids	倍半萜	C11H16O2	181.12	135.12	180.115	[M+H]+	3	-	-	463887.1919999982	445266.75849999563	446124.93500000244	159468.0370000003	135210.7005000003	137831.3444999991	165280.85649999892	177314.2889999986	138255.0289999998	101916.5205000001	73560.24900000008	91770.46500000023	309943.9754999971	294371.3325000034	289196.4474999974	-	-	-	1.25853	9.96397e-06	0.31913	-1.64778	down	1.18812	0.00018531	0.354798	-1.49493	down	0.644802	0.318841	1.11177	0.152854	insig	1.14073	8.93943e-06
MWStz588	Dihydroactinidiolide*	二氢猕猴桃内酯*	Others	其它类	Lactones	内酯类化合物	C11H16O2	181.12	135.12	180.115	[M+H]+	3	17092-92-1	-	463887.1919999982	445266.75849999563	446124.93500000244	159468.0370000003	135210.7005000003	137831.3444999991	165280.85649999892	177314.2889999986	138255.0289999998	101916.5205000001	73560.24900000008	91770.46500000023	309943.9754999971	294371.3325000034	289196.4474999974	-	-	-	1.25853	9.96397e-06	0.31913	-1.64778	down	1.18812	0.00018531	0.354798	-1.49493	down	0.644802	0.318841	1.11177	0.152854	insig	1.14073	8.93943e-06
pme3184	dAMP	2'-脱氧腺苷-5'-单磷酸	Nucleotides and derivatives	核苷酸及其衍生物	Nucleotides and derivatives	核苷酸及其衍生物	C10H14N5O6P	332.08	136.06	331.0682	[M+H]+	3	653-63-4	C00360	154950.7180000001	105646.59599999999	92803.3195	525667.2864999997	648175.9794999993	607800.7234999997	772075.757	828828.1975000008	669706.3560000007	649618.3350000003	887824.7830000005	560439.5175000007	554330.9939999997	501978.9310000002	491642.708	ko00230,ko01100,ko01232	C00360	-	1.2391	0.00128973	5.04143	2.33383	up	1.18223	0.00191209	6.42503	2.6837	up	1.05141	0.0539783	1.27445	0.349871	insig	1.11917	0.0236726
PDP065570	4,6-Dihydroxy-8-methyl-4,6,10-triethyltetradeca-2,7,11-trienoic acid	4,6-二羟基-8-甲基-4,6,10-三乙基十四碳-2,7,11-三烯酸	Others	其它类	Others	其它	C21H36O4	353.27	261.22	352.2614	[M+H]+	3	-	-	1467569.0680000042	1391965.935000005	1370218.8730000071	1161474.783500012	1131865.571500017	1062169.564000008	3303489.0585000017	3237669.441500037	3367483.130499998	2359525.33200001	2354302.780499989	2310731.844000014	2493557.890999996	2436209.9065000243	2404992.965499982	-	-	-	1.21358	0.00220081	0.793311	-0.334042	insig	1.19864	4.15915e-06	2.3426	1.22811	up	1.29839	2.43544e-06	2.95295	1.56216	up	1.14421	9.50639e-05
Lskp211387	Savinin	桧脂素	Lignans and Coumarins	木脂素和香豆素	Lignans	木脂素	C20H16O6	353.1	135.04	352.0947	[M+H]+	3	493-95-8	C10880	251594.15800000052	246679.6440000023	208995.93350000487	203881.4190000045	183777.3569999989	200509.2469999977	483181.6279999874	499727.9974999876	480088.21650001203	274428.4884999968	270777.9364999943	253200.95199999987	319097.7839999982	294139.1920000075	313522.71749999694	-	C10880	-	1.01899	0.0804043	0.831604	-0.266032	insig	1.18471	0.00066523	2.06851	1.0486	up	1.29655	4.75771e-06	2.48738	1.31463	up	0.798894	0.138563
Lajp003377	Fisetinidol-(4α,6)-gallocatechin	Fisetinidol-(4α,6)-gallocatechin	Flavonoids	黄酮	Flavanols	黄烷醇类	C30H26O12	579.15	127.04	578.1424	[M+H]+	3	1262536-83-3	-	855208.9029999981	864946.5790000019	1001974.216499999	541365.051999999	290430.5110000002	442017.0805000008	350725.0694999991	290439.3819999998	324194.81299999944	175548.3979999999	177620.36149999988	143704.46899999972	393143.8890000012	355728.3080000005	247166.1644999993	-	CM01810	MetMap140	1.14052	0.0080017	0.467947	-1.09558	down	1.18831	0.00292273	0.354634	-1.4956	down	0.706633	0.29223	0.75785	-0.400015	insig	1.14299	0.0027574
Sadp002969	Osmundalin*	葡萄糖基紫萁内酯*	Others	其它类	Others	其它	C12H18O8	291.11	129.05	290.1002	[M+H]+	2	-	-	239725.57800000013	272453.1334999999	376867.20849999966	480248.9134999994	504165.6369999989	488666.3070000001	468439.76200000034	558944.3455000011	566302.2529999997	717495.3205000011	971698.6185000023	1036736.037499998	752225.9484999989	584318.1620000014	663214.4600000001	-	-	-	1.12247	0.0389937	1.65692	0.728507	insig	1.07585	0.0124766	1.79258	0.842038	insig	0.66785	0.328814	1.08187	0.113531	insig	1.097	0.0136618
Lcfp121030	Furaneol4-glucoside*	呋喃酮-4-葡萄糖苷*	Others	其它类	Others	其它	C12H18O8	291.11	129.06	290.1002	[M+H]+	2	121063-56-7	-	239725.57800000013	272453.1334999999	376867.20849999966	480248.9134999994	504165.6369999989	488666.3070000001	468439.76200000034	558944.3455000011	566302.2529999997	717495.3205000011	971698.6185000023	1036736.037499998	752225.9484999989	584318.1620000014	663214.4600000001	-	-	-	1.12247	0.0389937	1.65692	0.728507	insig	1.07585	0.0124766	1.79258	0.842038	insig	0.66785	0.328814	1.08187	0.113531	insig	1.097	0.0136618
pmb0981	AMP	腺苷-5'-单磷酸	Nucleotides and derivatives	核苷酸及其衍生物	Nucleotides and derivatives	核苷酸及其衍生物	C10H14N5O7P	348.07	136.06	347.0631	[M+H]+	3	61-19-8	C00020	178689.5060000002	228645.38550000012	122839.0590000003	543235.8670000004	1069181.470499998	1108868.3495	1281748.144499999	786602.8030000016	1260097.708000002	1523619.2995	2801626.5925000007	1260154.564000004	1135749.856499997	1202355.098000003	1108210.791500001	ko00230,ko00908,ko01100,ko01110,ko01232,ko01240	C00020	-	1.18884	0.0534463	5.13282	2.35975	up	1.16164	0.0253397	6.27803	2.65031	up	0.484133	0.453387	1.22312	0.290561	insig	1.11188	0.0707801
Walp007192	2-aminodocoSane-1,6,19,20,21-pentaol	2-氨基二十二烷-1,6,19,20,21-戊醇	Lipids	脂质	Sphingolipids	鞘脂	C22H47NO5	406.35	300.29	405.3454	[M+H]+	1	-	-	8508142.591500007	7823073.674499976	8277929.000000058	3542926.661000003	4191226.947000006	3913408.833999981	4166908.47650001	3328947.0330000087	3962601.470999963	1373835.396000002	1299908.337499999	1269954.138500002	3849085.8450000333	3994001.103499997	4035088.500500009	-	-	-	1.24944	9.9397e-05	0.473302	-1.07917	down	1.1798	0.000227919	0.465618	-1.10278	down	0.143567	0.851676	0.983764	-0.0236153	insig	1.14791	0.000667239
Wcdp006912	Lauryldiethanolamine	N-十二烷基乙醇胺	Others	其它类	Others	其它	C16H35NO2	274.28	88.08	273.2668	[M+H]+	1	1541-67-9	-	44111305.75250009	39137560.06649985	40092247.43799995	24014417.18949997	24526844.35399998	24544961.58449996	24381358.55599994	22858163.31549998	25239145.31100003	18893976.09299993	17308243.22299999	19216259.71749997	30775405.65449994	32817883.45349995	33176896.16499997	-	-	-	1.25055	0.0075613	0.592554	-0.754982	insig	1.18239	0.00274729	0.587628	-0.767025	insig	0.196615	0.801671	0.991687	-0.0120431	insig	1.14024	0.00169871
Lmhp011562	1-α-Linolenoyl-glycerol*	1-α-亚麻酸甘油酯*	Lipids	脂质	Glycerol ester	甘油酯	C21H36O4	353.27	261.22	352.2614	[M+H]+	1	-	-	27371.11100000017	27476.7259999998	27032.04750000041	24161.358500000028	25591.42400000058	23422.617499999917	51044.439499999746	54160.7105000002	58736.3950000007	286671.5009999943	252370.3639999957	265004.6159999975	77416.62000000126	68396.6220000006	76517.35800000135	-	-	-	1.14336	0.0399196	0.893692	-0.16215	insig	1.19218	0.00645094	2.00222	1.0016	up	1.29096	0.00319	2.24039	1.16375	up	1.1479	0.00172382
Lcfp121051	Ethyl 3-(N-butylacetamido)propionate	丁基乙酰氨基丙酸乙酯	Alkaloids	生物碱	Alkaloids	生物碱	C11H21NO3	216.16	86.1	215.1521	[M+H]+	1	52304-36-6	C18830	274712.2964999982	291040.84700000304	292128.0879999983	530092.5165000041	524879.1034999979	568395.2535000049	117785.4799999988	111542.1784999997	112660.6030000012	72068.08649999998	68369.97750000056	65493.99799999959	174168.6004999987	169235.1469999993	183459.93450000123	-	C18830	-	1.25715	0.000846282	1.8923	0.920139	insig	1.19857	0.000354833	0.398643	-1.32683	down	1.29925	0.000845455	0.210666	-2.24697	down	1.14736	0.000204307
PDP032252	8-ethenyl-5-methylidene-4,4a,6,7,8,8a-hexahydro-1H-naphthalene-2-carbaldehyde	8-乙烯基-5-亚甲基-4,4a,6,7,8,8a-六氢-1H-萘-2-甲醛	Terpenoids	萜类	Sesquiterpenoids	倍半萜	C14H18O	203.14	119.09	202.1358	[M+H]+	2	-	-	981997.661500015	926875.2639999895	973957.0035000086	1630696.496499986	1545067.15449999	1508157.820500009	2076607.783999979	2087218.8759999769	1932495.8294999918	1048555.453999982	983094.9540000357	953686.1704999977	1806448.9415000142	1754216.659000016	1724544.439499992	-	-	-	1.25418	0.000846848	1.62477	0.700231	insig	1.19639	0.000827262	2.1147	1.08045	up	1.25926	0.00226505	1.30154	0.380222	insig	0.525518	0.368546
Hmtp000827	Griffonilide	格列风内酯	Others	其它类	Lactones	内酯类化合物	C8H8O4	169.05	67.05	168.0423	[M+H]+	2	61371-55-9	-	257380.250500001	281785.311500001	260086.3810000004	135543.5290000001	140420.7265000002	122362.6134999999	142719.3784999999	148870.8525000004	133580.0475000005	74513.07200000013	120432.8045000001	91794.20600000002	133768.9574999997	98215.79599999977	146155.8089999998	-	-	-	1.25069	0.000284778	0.498375	-1.0047	down	1.18959	0.000566805	0.53196	-0.91061	insig	0.6967	0.271901	1.06739	0.0940879	insig	1.10785	0.00117994
PDP001588	(2R,5E)-caryophyll-5-en-12-al	(2R,5E)-石竹素-5-烯-12-醛	Others	其它类	Others	其它	C15H24O	221.19	81.07	220.1827	[M+H]+	3	-	-	932431.7420000164	929367.785999987	914486.6985000095	2936935.964999948	2815188.1279999767	2808227.365000058	3879690.9084999315	3956500.7099999487	3922356.9689999437	1974347.337500016	1839907.4350000818	1955705.150499986	3151715.3299999963	3257577.072500037	3175607.315999968	-	-	-	1.26295	0.000382581	3.08338	1.62451	up	1.2004	2.0742e-05	4.23535	2.08248	up	1.29405	0.000172763	1.37361	0.457968	insig	1.14628	0.00151497
WapTKC133434	1,4(15),11-Eudesmatriene	1,4(15),11-Eudesmatriene	Terpenoids	萜类	Sesquiterpenoids	倍半萜	C15H22	203.18	105.07	202.1722	[M+H]+	1	-	-	6057295.7070000265	6131240.0649999585	5796460.173000081	2170754.485000039	2583107.954500011	2090242.2300000368	1120371.897999972	1139218.277999999	1122652.644499986	332514.6664999919	417394.467000003	353993.6245000028	2701326.29600002	2692032.2334999708	2938166.865499965	-	-	-	1.25099	9.78616e-05	0.380545	-1.39386	down	1.20017	0.000417578	0.188059	-2.41074	down	1.27819	0.0169342	0.494183	-1.01688	down	1.14709	0.000151435
PD0566267	2,6-dimethyl-10-methylidenedodeca-1,6,11-trien-3-ol*	2,6-二甲基-10-亚甲基十二碳-1,6,11-三烯-3-醇*	Terpenoids	萜类	Sesquiterpenoids	倍半萜	C15H24O	221.19	81.07	220.1827	[M+H]+	1	-	-	930658.8214999824	985779.6380000176	863966.5079999908	2904442.546500036	2750947.75199995	2661872.691000007	3225537.203000022	3414746.49699998	3312365.976499994	1445572.330500007	1431597.8110000042	1420982.68649999	6705186.472500132	6890864.996000065	7018857.656499886	-	-	-	1.25892	0.000201282	2.99139	1.58081	up	1.19802	1.46809e-05	3.57957	1.83979	up	1.23237	0.00448494	1.19663	0.258972	insig	1.13116	0.00362669
pmp000101	Arecatannin C1	槟榔鞣质 C1	Tannins	鞣质	Tannin	鞣质	C45H38O18	867.21	715.17	866.2058	[M+H]+	1	87727-69-3	C17897	22337734.40649999	39099616.78499997	26103713.37650007	22082039.64850001	28722356.06250001	24991766.00450006	21779161.61500001	20605479.68999997	18930017.53600005	9806022.364499992	6052671.916499986	11353117.03650004	11470049.4595	27642690.76850009	30553892.37599991	-	C17897	-	0.395732	0.530992	0.865836	-0.207835	insig	0.829856	0.225041	0.70041	-0.513728	insig	1.00124	0.113452	0.808941	-0.305893	insig	1.05444	0.0478754
Lmmp002755	Quercetin-7-O-rutinoside-4'-O-glucoside	槲皮素-7-O-芸香糖苷-4'-O-葡萄糖苷	Flavonoids	黄酮	Flavonols	黄酮醇	C33H40O21	773.21	303.05	772.2062	[M+H]+	3	-	-	169332.7479999999	351302.8525000001	142520.2980000003	446753.0299999997	612066.1120000004	370828.6750000006	380382.7315000002	521837.18249999936	371774.3450000003	240712.7899999999	165849.0184999999	282517.5670000008	610818.4814999994	324518.6295000008	308871.77699999925	-	CM00635	MetMap116	1.00797	0.0580357	2.15582	1.10824	up	0.927026	0.0724927	1.92111	0.941939	insig	0.362224	0.583896	0.891125	-0.166301	insig	0.170752	0.91432
WapTKC034187	3,5,11-Eudesmatriene	3,5,11-Eudesmatriene	Terpenoids	萜类	Sesquiterpenoids	倍半萜	C15H22	203.18	147.12	202.1722	[M+H]+	1	193615-07-5	-	4275988.891000044	3888972.4989999537	3705377.777500065	1677487.8410000359	1692774.9535	1736191.071000033	807203.5034999736	862104.0549999966	830885.689499989	258513.0089999938	264276.4435000019	231737.3930000018	1766239.755000017	1839248.853499977	2040405.087499972	-	-	-	1.25681	0.00512423	0.430186	-1.21697	down	1.19833	0.00268599	0.210625	-2.24725	down	1.29785	3.65985e-06	0.489614	-1.03028	down	1.14765	0.00199078
PDP016691	5-O-Methyldihydroquercetin-7-glucoside	5-O-甲基二氢槲皮素-7-葡萄糖苷	Flavonoids	黄酮	Flavonols	黄酮醇	C22H24O12	481.13	319.08	480.1268	[M+H]+	2	-	-	77667243.97850008	47643662.80349985	50530268.6540001	27868065.83950005	24183704.81149993	28559725.72399997	42073292.31299996	30929014.41650001	30595256.35500004	19846450.52700001	16370158.95149998	20220461.60999996	19750974.3245	30248358.66799994	23645998.88250005	-	-	-	1.16128	0.0772175	0.458434	-1.12522	down	0.97345	0.114082	0.589154	-0.763283	insig	0.936981	0.169607	1.28515	0.361933	insig	1.10013	0.051061
PD1005692	3',4',5,5',6,7-hexahydroxyflavone 6-glucoside	3',4',5,5',6,7-六羟基黄酮 6-葡萄糖苷	Flavonoids	黄酮	Flavones	黄酮	C21H20O13	481.1	85.03	480.0904	[M+H]+	2	-	-	1215546.8005000008	1281901.549499996	1014631.962500002	993421.805500002	571185.282999998	641466.9014999996	1062423.155999999	822964.0950000007	726641.519500001	470463.0135000003	200393.3384999995	535934.5489999988	311681.36549999967	856454.316999998	533818.9880000013	-	-	-	1.01597	0.0582661	0.628139	-0.670845	insig	0.904882	0.0822544	0.743727	-0.427155	insig	0.54309	0.459647	1.18402	0.24369	insig	1.00577	0.00493775
Lmmp002560	Quercetin-3-O-(2''-O-glucosyl)glucuronide	槲皮素-3-O-(2''-O-葡萄糖基)葡萄糖醛酸苷	Flavonoids	黄酮	Flavonols	黄酮醇	C27H28O18	641.13	303.05	640.1276	[M+H]+	1	-	-	58539.640000000036	52008.67949999982	38490.69550000008	32760.36450000005	36200.044499999865	44719.36749999995	92876.48449999992	52174.53750000004	76237.9445000001	35747.26600000002	33199.29899999993	30042.012999999915	19301.28249999998	53550.70799999985	48283.89850000013	-	CM00615	MetMap117	0.818935	0.17782	0.762752	-0.390714	insig	0.808415	0.167617	1.48477	0.570241	insig	1.11728	0.0829702	1.9466	0.960956	insig	0.951348	0.0964155
MWStz602	Quercetagetin-7-O-glucoside(Quercetagitrin)*	槲皮万寿菊素-7-O-葡萄糖苷(万寿菊苷)*	Flavonoids	黄酮	Flavonols	黄酮醇	C21H20O13	481.1	319.05	480.0904	[M+H]+	1	548-75-4	-	77667243.97850008	47643662.80349985	50530268.6540001	27868065.83950005	24183704.81149993	28559725.72399997	42073292.31299996	30929014.41650001	30595256.35500004	19846450.52700001	16370158.95149998	20220461.60999996	19750974.3245	30248358.66799994	23645998.88250005	-	-	-	1.16128	0.0772175	0.458434	-1.12522	down	0.97345	0.114082	0.589154	-0.763283	insig	0.936981	0.169607	1.28515	0.361933	insig	1.10013	0.051061
HX1349	dihydro-4-hydroxy-5-hydroxymethyl-2(3H)-furanone	二氢-4-羟基-5-羟甲基-2(3H)-呋喃酮	Others	其它类	Others	其它	C5H8O4	133.05	69.04	132.0423	[M+H]+	3	-	-	180248.36350000018	127345.8540000002	159229.55200000008	230913.3035000005	263538.58049999987	244546.697	474758.3885000004	594939.2640000011	560017.4405000004	654639.6470000001	652349.405	612970.5810000012	527326.6095000015	551043.241999999	538542.8275000001	-	-	-	1.14779	0.0118201	1.58304	0.662694	insig	1.17832	0.00322468	3.49107	1.80367	up	1.27567	0.0101785	2.2053	1.14098	up	1.13629	2.1672e-05
MW0149924	Glu-Asn-Asn	谷氨酸-天门冬酰氨-天门冬酰氨	Amino acids and derivatives	氨基酸及其衍生物	Amino acids and derivatives	氨基酸及其衍生物	C13H21N5O8	376.14	207.07	375.139	[M+H]+	3	-	-	114841.64799999981	143290.54899999962	86732.45700000013	1279721.156500001	1307915.687499998	1376135.0505000008	1351965.477999999	1250812.834999999	1282879.6365000021	2719781.773499995	2475683.2800000007	2643246.965500003	2116402.711499997	2087204.3570000082	1951142.555499999	-	-	-	1.2546	2.7911e-05	11.4937	3.52277	up	1.19202	4.06149e-05	11.2672	3.49406	up	0.393912	0.56313	0.980293	-0.028715	insig	1.14355	0.000489157
Lmcp002302	N6-(2-Hydroxyethyl)adenosine*	N6-(2-羟乙基)腺苷*	Nucleotides and derivatives	核苷酸及其衍生物	Nucleotides and derivatives	核苷酸及其衍生物	C12H17N5O5	312.13	180.09	311.123	[M+H]+	1	4338-48-1	-	313793.2569999986	265361.9004999991	307083.2225000004	822134.3445000001	789061.7614999984	991517.7619999987	2211479.906000003	2146837.518500006	2111382.983499999	6319292.123999984	6770451.42750002	6441350.650500016	4972038.564499976	5681176.113000035	5382033.543999996	-	-	-	1.24714	0.00876847	2.93681	1.55425	up	1.19862	1.23441e-05	7.30018	2.86793	up	1.28458	0.000474332	2.48575	1.31368	up	1.1478	0.000405249
Ladp002935	3-quinolinecarboxylic acid	3-喹啉羧酸	Alkaloids	生物碱	Quinoline alkaloids	喹啉类生物碱	C10H7NO3	190.05	144.04	189.0426	[M+H]+	3	-	-	75820.42150000004	99051.28050000018	75867.34600000018	145303.08900000018	118306.0509999999	192024.19500000018	241472.83700000038	226813.38600000012	191837.1335000002	430101.7689999992	370915.8374999994	454663.590000001	384478.16799999995	406108.106	377345.5689999985	-	-	-	1.09749	0.0730496	1.81716	0.861687	insig	1.16977	0.00366938	2.63271	1.39655	up	1.01055	0.06715	1.4488	0.534862	insig	1.13865	0.002937
MWSslk101	4-Hydroxychalcone	4-羟基查耳酮	Flavonoids	黄酮	Chalcones	查耳酮	C15H12O2	225.09	147.05	224.0837	[M+H]+	3	20426-12-4	C14231	23189.89050000016	21490.54350000013	45789.035999999636	30609.86400000008	30831.463500000187	30270.458000000068	18862.81800000033	31923.820499999703	30605.6640000002	8766.270999999899	15566.65199999972	19205.6499999999	21827.91449999983	21789.663999999968	12444.978999999941	-	C14231	-	0.194884	0.962642	1.01373	0.0196761	insig	0.145446	0.755062	0.899666	-0.152539	insig	0.516271	0.494538	0.887479	-0.172215	insig	0.839148	0.173862
pmb0880	LysoPE 18:0(2n isomer)	溶血磷脂酰乙醇胺 18:0(2n异构)	Lipids	脂质	LPE	溶血磷脂酰乙醇胺	C23H48NO7P	482.32	341.31	481.3168	[M+H]+	2	-	-	143667.2420000007	131771.1870000009	107385.88050000131	141505.1379999991	152669.4460000012	153624.646000001	198054.9094999993	197586.7995000007	229398.57300000422	324210.4360000031	354790.7394999987	370052.9739999974	165778.14950000198	168831.3784999993	178251.2155000003	-	-	-	0.849242	0.169961	1.16973	0.22617	insig	1.11431	0.00575473	1.63271	0.707267	insig	1.23174	0.020105	1.3958	0.481097	insig	1.12917	0.000279912
Latp003160	6-Hydroxymellein	6-羟基蜂蜜曲菌素	Lignans and Coumarins	木脂素和香豆素	Coumarins	香豆素	C10H10O4	195.06	117.03	194.0574	[M+H]+	3	70901-60-9	C02379	36306.52	51149.11799999992	43200.91650000002	42444.064500000015	42980.48099999996	60773.30849999992	71466.88400000003	120282.01900000019	106215.8885000001	141438.0285000001	57417.07299999999	84865.20149999979	47617.68500000003	102964.1454999999	65128.82949999996	-	C02379	-	0.417503	0.525959	1.11895	0.162143	insig	1.09173	0.0517268	2.28052	1.18936	up	1.13523	0.0571505	2.03809	1.02722	up	0.905354	0.171901
Lmcp004347	Cyanidin-3-O-(6''-O-caffeoyl-2''-O-xylosyl)glucoside	矢车菊素-3-O-(6''-O-咖啡酰-2''-O-木糖基)葡萄糖苷	Flavonoids	黄酮	Anthocyanidins	花青素	C35H35O18+	743.18	287.06	743.1818	[M]+	3	-	-	91437.76749999994	402038.61499999976	112353.2275	475853.53950000147	674042.0330000017	614188.0769999977	566585.9105000005	278668.3750000003	434247.8155000018	527996.1960000015	396317.8839999998	499110.3275000011	299909.9405	295197.5205000002	336679.649	-	-	-	1.01694	0.0403343	2.91185	1.54193	up	0.814923	0.162249	2.11198	1.0786	insig	0.786551	0.195729	0.725307	-0.463336	insig	0.864821	0.0979056
Layp003352	Kaempferol-xylosyl glucosyl glucoside	山柰酚-木糖基葡萄糖基葡萄糖苷	Flavonoids	黄酮	Flavonols	黄酮醇	C32H38O20	743.2	287.06	742.1956	[M+H]+	3	-	-	123685.33999999991	286912.6669999998	69585.91550000003	475003.8935000017	586962.5905000017	535322.7374999981	407510.8440000002	342139.3825000004	422640.1930000018	371444.1210000011	358124.4634999998	416984.61650000094	364884.5654999999	236356.9685000001	262485.57199999987	-	CM00532	MetMap114	1.0793	0.0154253	3.32641	1.73397	up	0.943896	0.0572887	2.44134	1.28767	insig	1.12614	0.0282319	0.733925	-0.446296	insig	0.898264	0.0677126
Layp004060	5,7-Dihydroxychromone malonyl glucoside	5,7-二羟基色酮丙二酰葡萄糖苷	Others	其它类	Ketone compounds	酮类化合物	C18H18O12	427.09	179.03	426.0798	[M+H]+	3	-	-	3713645.571499991	2665889.281500006	1544903.1039999982	1287081.502499998	1601587.510000001	1112141.713500002	716968.5819999983	1104000.5869999991	925631.8789999984	422276.9159999997	325024.67299999966	592277.9654999989	974694.1860000023	1257156.265500002	1719717.344499992	-	-	-	0.949833	0.166502	0.50487	-0.986016	insig	1.04595	0.105989	0.346599	-1.52866	down	0.984338	0.0867307	0.686511	-0.542645	insig	1.08267	0.0704742
PDP003161	Peonidin 3-(6''-p-coumarylglucoside)	芍药素3-(6''-对香豆酰葡萄糖苷)	Flavonoids	黄酮	Anthocyanidins	花青素	C31H28O13	609.16	289.07	608.153	[M+H]+	3	-	-	17896475.78049995	12803117.11350003	7027233.2814999875	2724832.106499994	3698281.657500004	3439616.144000007	1681056.480999995	1930264.312499997	2005998.457999996	360400.8744999997	291928.86299999966	521654.1669999989	1490028.2185000041	4225456.517000008	3270696.845499983	-	-	-	1.15091	0.0965543	0.261425	-1.93553	down	1.14847	0.0761884	0.148895	-2.74764	down	1.21464	0.0295622	0.56955	-0.812105	insig	1.12884	0.0603798
WapTKC025061	18-(2-hydroxy-4-methylpent-3-enyl)-6,7,15,18-tetramethyl-11-methylidene-2,4-dioxatetracyclo[12.3.1.03,8.010,15]octadeca-3(8),6-dien-5-one	18-(2-hydroxy-4-methylpent-3-enyl)-6,7,15,18-tetramethyl-11-methylidene-2,4-dioxatetracyclo[12.3.1.03,8.010,15]octadeca-3(8),6-dien-5-one	Terpenoids	萜类	Ditepenoids	二萜	C27H38O4	427.29	153.05	426.277	[M+H]+	1	-	-	7131040.66650001	6296268.436000043	8707320.223999873	2795891.482000026	2517477.596000023	2643723.574000005	1457781.83849999	1509257.41100001	1243934.715999995	138194.0995000002	127121.3015000009	130546.46549999679	2653796.745000001	2465182.132000014	3139847.299499988	-	-	-	1.24031	0.0205272	0.359486	-1.47599	down	1.18985	0.0128389	0.190244	-2.39408	down	1.27261	0.000399591	0.52921	-0.918087	insig	1.14727	0.00938179
PDP191336	2-(6-amino-9H-purin-9-yl)-5-(hydroxymethyl)-3-methyloxolane-3,4-diol	2-(6-氨基-9H-嘌呤-9-基)-5-(羟甲基)-3-甲基氧杂环戊烷-3,4-二醇	Others	其它类	Others	其它	C11H15N5O4	282.12	136.06	281.1124	[M+H]+	2	-	-	1120452.492	895458.0084999995	942593.1634999946	2798681.753500005	2374541.917500004	2372024.874499994	2792196.064999999	2485058.018499996	2381640.631999993	5604279.987499995	6361795.233999979	6152149.687499997	4367001.025999996	4850112.219999993	5093436.576000013	-	-	-	1.24186	0.0027256	2.55036	1.3507	up	1.18272	0.00128952	2.58877	1.37227	up	0.140614	0.850243	1.01506	0.0215678	insig	1.1444	0.000918771
PDP274850	(2-aminoethoxy)({2-hydroxy-3-[(11E)-octadec-11-enoyloxy]propoxy})phosphinic acid	(2-氨基乙氧基)({2-羟基-3-[(11E)-十八-11-烯酰氧基]丙氧基})膦酸	Others	其它类	Others	其它	C23H46NO7P	480.31	339.29	479.3012	[M+H]+	2	-	-	305688.9644999932	325496.2365000009	297876.5584999986	646426.6185000064	757631.2254999931	609485.160499995	1465842.8720000118	1456637.981000018	1300778.33650001	1512450.8555	1478215.6155000369	1623898.627500017	1075738.220999967	1145281.1324999821	1020120.46350001	-	-	-	1.24372	0.0126158	2.16729	1.11589	up	1.19822	0.00194509	4.54572	2.18451	up	1.27405	0.000535932	2.09743	1.06862	up	1.14734	0.000915855
PDP233760	3-methyl-2-(5-oxo-2-prop-1-en-2-ylhexyl)cyclopentan-1-one	3-甲基-2-（5-氧代-2-丙-1-烯-2-基己基）环戊-1-酮	Terpenoids	萜类	Sesquiterpenoids	倍半萜	C15H24O2	237.19	71.05	236.1776	[M+H]+	1	-	-	130517.5994999996	104507.1515	111429.1749999992	186463.4335000029	176588.5105000008	182861.82149999822	168216.8550000003	165981.8269999986	159939.1209999996	59928.809000000125	60198.02049999986	58406.93299999987	245637.0910000023	225163.7990000002	233464.5414999984	-	-	-	1.21167	0.0072302	1.57572	0.65601	insig	1.12313	0.0167883	1.42627	0.51225	insig	1.18972	0.0110595	0.905157	-0.14376	insig	1.12606	0.0183449
PDP060494	Phosphatidylcholine lyso 14	磷脂酰胆碱溶血素 14	Organic acids	有机酸	Organic acids	有机酸	C22H46NO7P	468.31	184.07	467.3012	[M+H]+	2	13699-45-1	-	626824.3699999998	584163.3395000022	586767.7940000019	775120.5794999921	870765.4189999853	837204.841499998	1216353.555999994	1206992.146000009	1303721.163500008	1888059.6800000009	1876131.7979999832	1942650.6940000232	1003217.021499996	982335.057499995	1004820.6329999991	-	-	-	1.22591	0.0057979	1.38122	0.46594	insig	1.19544	0.000505501	2.07318	1.05184	up	1.27313	0.000596935	1.50098	0.585904	insig	1.14748	3.26146e-06
pmd0130	LysoPC 14:0	溶血磷脂酰胆碱 14:0	Lipids	脂质	LPC	溶血磷脂酰胆碱	C22H46NO7P	468.31	184.07	467.3012	[M+H]+	1	20559-16-4	-	626824.3699999998	584163.3395000022	586767.7940000019	775120.5794999921	870765.4189999853	837204.841499998	1216353.555999994	1206992.146000009	1303721.163500008	1888059.6800000009	1876131.7979999832	1942650.6940000232	1003217.021499996	982335.057499995	1004820.6329999991	-	-	-	1.22591	0.0057979	1.38122	0.46594	insig	1.19544	0.000505501	2.07318	1.05184	up	1.27313	0.000596935	1.50098	0.585904	insig	1.14748	3.26146e-06
WapTKC038609	Ishwarol B	Ishwarol B	Terpenoids	萜类	Sesquiterpenoids	倍半萜	C15H24O	221.19	109.1	220.1827	[M+H]+	1	860769-47-7	-	98562.2644999998	86941.61250000037	94317.38850000068	47068.94550000032	52592.65099999965	52604.98650000023	61964.73199999957	64900.560999999325	51633.69549999946	29829.064499999862	14696.735999999868	25926.33099999997	51445.566999999544	49764.36749999925	52656.8400000001	-	-	-	1.24453	0.00141383	0.544157	-0.877906	insig	1.13381	0.00333552	0.637904	-0.64859	insig	0.911922	0.148998	1.17228	0.229317	insig	1.09778	0.000384936
PDP001316	eriodicyol-7-O-6''-malonylglucoside	碘二环醇-7-O-6''-丙二酰葡萄糖苷	Others	其它类	Others	其它	C24H24O14	537.12	289.07	536.1166	[M+H]+	3	-	-	13184160.20250005	11047352.79999994	11591290.71449998	7698232.410000019	6704827.014499981	6556338.969999996	6369005.456000027	6407691.728500058	5958724.979999947	2167468.3679999933	2310767.779499989	2179412.358499999	5901863.199000021	6197342.18899997	6494721.242500014	-	-	-	1.2199	0.00575851	0.585085	-0.773281	insig	1.18181	0.00966584	0.523003	-0.93511	insig	0.916721	0.163628	0.893891	-0.161829	insig	1.14606	0.00416291
Zbzp007397	5,6,7,7a-tetrahydro-4,4,7a-trimethyl-2(4H)-benzofuranone*	5,6,7,7a-四氢-4,4,7a-三甲基-2(4H)-苯并呋喃酮*	Others	其它类	Others	其它	C11H16O2	181.12	135.12	180.115	[M+H]+	3	15356-74-8	-	433142.1574999985	397958.76399999607	459599.0470000017	143098.3380000005	129801.94850000029	124412.44049999901	159271.0869999988	170359.6164999985	147918.8839999997	77955.44750000021	52160.481	84352.55750000013	279006.4834999972	268825.1290000032	275075.4894999975	-	-	-	1.25755	0.00177639	0.307827	-1.69981	down	1.19239	0.00178757	0.369993	-1.43443	down	1.09949	0.0361572	1.20195	0.265376	insig	1.13228	0.000321095
Waqkp05977	2-g-linolenoyl-glycerol	2-g-亚麻酰甘油	Lipids	脂质	Glycerol ester	甘油酯	C21H36O4	353.27	261.22	352.2614	[M+H]+	2	-	-	1524335.2825000042	1383026.826000015	1318888.340000004	1167957.050500009	1168050.252500012	1128886.025000009	3400754.660500002	3348547.403000034	3355946.891499998	2499076.88150001	2436741.132999985	2348601.2595000193	2452958.244499999	2491021.097500024	2452782.96849998	-	-	-	1.15288	0.0472284	0.81985	-0.286567	insig	1.19478	0.000466532	2.39107	1.25765	up	1.29988	9.23067e-08	2.91647	1.54422	up	1.13207	0.000298802
Wbjp002156	2-[(9R)-1,2,3,9-tetrahydropyrrolo[2,1-b]quinazolin-9-yl]acetic acid	2-[(9R)-1,2,3,9-四氢吡咯并[2,1-b]喹唑啉-9-基]乙酸	Alkaloids	生物碱	Alkaloids	生物碱	C13H14N2O2	231.11	185.11	230.1055	[M+H]+	3	-	-	300632.7304999991	208726.66199999928	257951.7135000003	272087.51150000014	290376.3319999994	371205.117	624227.8325000008	710387.7245000005	551841.6920000006	422475.1904999992	497955.7840000008	382458.9585000005	593545.8449999978	455774.8110000018	479843.46299999993	-	-	-	0.725313	0.243077	1.21681	0.283099	insig	1.15469	0.00470883	2.45853	1.2978	up	1.23179	0.00679797	2.02048	1.0147	up	1.03097	0.0159953
Wbmp010456	Macrophypene B	Macrophypene B	Terpenoids	萜类	Ditepenoids	二萜	C18H28O2	277.22	93.07	276.2089	[M+H]+	3	1798799-64-0	-	51964.67400000019	50336.81100000012	48188.588000000906	36857.764500000114	43986.22450000012	25894.943499999732	69739.71449999993	63648.99100000039	43594.82050000057	113751.22049999991	122204.22499999679	121326.4929999985	51357.68749999996	68186.41600000086	65373.94300000032	-	-	-	0.957713	0.103604	0.709276	-0.495582	insig	0.529273	0.379769	1.17605	0.233947	insig	0.999433	0.0785191	1.6581	0.729529	insig	1.14563	0.000367389
mws1383	Lumichrome	7,8-二甲基咯嗪	Alkaloids	生物碱	Alkaloids	生物碱	C12H10N4O2	243.09	145.08	242.0804	[M+H]+	1	1086-80-2	C01727	522954.7125000017	406266.3264999985	486830.6979999989	768222.8799999909	989078.8259999936	987292.0770000031	2112727.618000003	2632177.719499997	1676019.7315000182	1251825.505499996	524789.1349999949	1139442.532500006	1153369.835999994	1447064.050500016	1724644.5649999932	ko00740	C01727	-	1.19766	0.0138237	1.9382	0.954719	insig	1.17696	0.0248738	4.53439	2.18091	up	1.21969	0.0397173	2.33948	1.22619	up	0.867803	0.154536
Lmlp002765	Stilbostemin B; 3,5-Dihydroxy-4-Methylbibenzyl	3,5-二羟基-4-甲基联苄	Others	其它类	Stilbene	茋类	C15H16O2	229.12	201.13	228.115	[M+H]+	1	162411-67-8	-	1283583.762500002	1132133.050499994	1213933.229000001	1770669.162500015	1748200.2334999868	1642130.307499998	3133940.687500011	3247242.0679999464	2873630.2265000083	2163726.517000009	2113071.369500009	2277464.341000001	1816906.479000001	1896338.2965000318	1863307.021000005	-	-	-	1.22761	0.00102849	1.4219	0.50782	insig	1.19325	0.00116119	2.54978	1.35037	up	1.28628	0.00304629	1.79322	0.842553	insig	1.13687	0.000126673
MWSprf024	(+)-Columbianetin*	二氢山芹醇*	Lignans and Coumarins	木脂素和香豆素	Coumarins	香豆素	C14H14O4	247.1	175.03	246.0892	[M+H]+	3	3804-70-4	C19707	428331.4260000004	409030.5419999982	396665.73400000046	580789.1400000055	505171.32249999617	551847.2064999994	986062.6040000035	970853.618499984	997002.0060000024	719231.169500003	701108.173500003	734539.6895000003	571528.1370000006	612839.461000009	637235.6020000018	ko00999,ko01110	C19707	-	1.19856	0.0148717	1.3272	0.408391	insig	1.19875	1.67569e-06	2.39372	1.25926	up	1.2877	0.000996139	1.80358	0.850864	insig	1.14356	2.16047e-05
PDP239459	Phosphatidylcholine lyso 18:3	溶血磷脂酰胆碱18:3	Organic acids	有机酸	Organic acids	有机酸	C26H48NO7P	518.32	184.07	517.3168	[M+H]+	2	-	-	209723.6505	189366.9994999993	206875.84300000302	490288.55349999963	473522.2234999956	483784.3015000032	1224710.712500006	1138140.956500006	1084320.4304999958	1145673.496000004	1152242.578499991	1197970.420500008	853583.9699999925	884507.3215000009	894277.2479999993	-	-	-	1.25985	7.47494e-06	2.3889	1.25635	up	1.19862	0.00149982	5.68872	2.5081	up	1.29558	0.00336273	2.38131	1.25176	up	1.14767	4.95603e-05
pmb0865	LysoPC 18:3(2n isomer)	溶血磷脂酰胆碱 18:3(2n异构)	Lipids	脂质	LPC	溶血磷脂酰胆碱	C26H48NO7P	518.32	184.07	517.3168	[M+H]+	1	-	-	194472.079	196827.6244999993	200366.017500003	468076.76699999976	461577.1134999961	479024.00700000295	1090202.582500004	1114404.384500006	1102816.922999996	1156272.8250000041	1175063.307499991	1212323.402500008	833810.2704999921	860660.4435000006	897509.8939999994	-	-	-	1.26288	9.26976e-05	2.38087	1.25149	up	1.20037	2.34212e-05	5.59002	2.48285	up	1.29966	6.35122e-07	2.34789	1.23137	up	1.14845	0.00024411
Waptp05073	6,8-Dimethylapigenin-7-O-glucoside	6,8-二甲基芹菜素-7-O-葡萄糖苷	Flavonoids	黄酮	Flavones	黄酮	C23H24O10	461.14	299.09	460.1369	[M+H]+	3	-	-	2157419.2135	2234848.731000025	1376877.760500006	790775.725000004	800216.7395000036	826353.3330000051	1209231.316499999	1319166.736999995	1041077.8224999941	488579.36050000455	406661.93249999953	608317.2119999982	892522.526	722643.359999993	789415.9739999976	-	-	-	1.18539	0.0550059	0.419013	-1.25493	down	0.964952	0.105919	0.618718	-0.692645	insig	1.22128	0.0395566	1.47661	0.562288	insig	1.10254	0.0305596
MW0135769	CID 131835073	6-{[2-(3，4-二羟基苯基)-3，5-二羟基-6-甲氧基-4-氧代-4H-苯并吡喃-7-基]氧}-3，4，5-三羟基恶烷-2-羧酸	Organic acids	有机酸	Organic acids	有机酸	C22H20O14	509.09	333.06	508.0853	[M+H]+	3	-	-	5460663.461499998	4620351.967500049	3758587.291000016	2132791.004500011	2358479.598000009	2483164.077000014	8688206.079999989	8761855.72299997	9330870.263999945	2471463.7400000207	2049317.667499997	2721902.074999993	5983230.634000002	6205744.786499937	5499833.4914999865	-	-	-	1.19343	0.0383043	0.503948	-0.988654	insig	1.14068	0.00596998	1.93509	0.952404	insig	1.2966	9.97218e-05	3.83987	1.94106	up	1.0574	0.032757
MWStz080	Cathinone	卡西酮; 阿拉伯茶酮	Alkaloids	生物碱	Alkaloids	生物碱	C9H11NO	150.09	72.05	149.0841	[M+H]+	3	71031-15-7	C08301	22290.81599999999	36298.9565000004	22848.01500000011	80015.48800000035	63561.77650000026	44551.81900000027	36567.67349999998	39997.99349999985	62220.56949999961	33231.71300000025	34045.62750000002	51277.10249999983	29540.57249999998	30059.667499999738	43517.188499999866	ko00996,ko01100,ko01110	C08301	-	1.10224	0.0563997	2.3101	1.20795	up	0.910928	0.125748	1.7042	0.769094	insig	0.702617	0.278829	0.737718	-0.438858	insig	0.769745	0.17667
Zbsp004301	Quercetin-7-O-rutinoside*	槲皮素-7-O-芸香糖苷*	Flavonoids	黄酮	Flavonols	黄酮醇	C27H30O16	611.16	303.05	610.1534	[M+H]+	1	147714-62-3	-	13899727.17900001	51683599.87149985	22266783.94750002	38036181.91750002	34810408.11049992	38832365.37950006	42088345.35400006	46679221.55000004	28057997.55849994	19527963.43599998	11934005.95050001	21250475.93300005	23841176.60400001	29815212.64399996	21109193.158	-	CM00602	MetMap116	0.567308	0.560468	1.27124	0.346241	insig	0.535577	0.505561	1.32983	0.41124	insig	0.0949716	0.79082	1.04608	0.0649987	insig	0.479505	0.415771
Qmyp010506	2,4,6-Trihydroxybenzophenone	2,4,6-三羟基二苯甲酮	Others	其它类	Ketone compounds	酮类化合物	C13H10O4	231.07	153.02	230.0579	[M+H]+	1	3555-86-0	C06356	9313756.548000006	24777559.64149992	9509785.455000008	6254113.233500008	6309844.569499987	6332465.224000009	4495903.313000007	5119788.425500004	4552272.070499989	1716845.2499999981	475767.3075000003	2006682.410000005	3657825.3690000037	6137867.308999991	5201481.16	-	C06356	-	0.944438	0.24916	0.433393	-1.20625	insig	1.00965	0.195353	0.324945	-1.62173	down	1.24979	0.0146288	0.74977	-0.415481	insig	1.04103	0.123177
PDP004316	Kaempferol 3-rhamnoside-(1->2)-rhamnoside	山奈酚 3-鼠李糖苷-(1->2)-鼠李糖苷	Flavonoids	黄酮	Flavonols	黄酮醇	C27H30O14	579.17	287.06	578.1636	[M+H]+	2	-	-	40624531.30300002	67594825.63449983	46292503.83900007	23038649.49450001	25722514.86199996	25766810.87450004	17440776.39450001	17571359.13500001	14634097.03499997	6383360.447999995	1080970.3035	7122669.095000017	19604949.86950001	23935424.93699997	27598366.03350001	-	-	-	1.15475	0.0814505	0.482345	-1.05186	down	1.15143	0.0492488	0.32131	-1.63796	down	1.22946	0.00327889	0.666142	-0.586098	insig	1.03508	0.0247125
Lmyp001840	5-(N-Methyl-4,5-dihydro-1H-pyrrol-2-yl)pyridin-2-ol	6-羟基-N-甲基麦司明	Alkaloids	生物碱	Pyridine alkaloids	吡啶类生物碱	C10H12N2O	177.1	80.05	176.095	[M+H]+	3	68104-57-4	C21075	165257.93149999972	127948.7359999999	128380.3844999999	85202.72100000009	67034.68099999972	79505.0769999999	24168.683999999997	90683.6120000001	72385.07949999988	51443.92800000005	29379.44300000004	27250.40550000003	134852.6880000002	173582.8730000001	87164.9469999999	ko00760,ko01100	C21075	-	1.18541	0.0225358	0.549691	-0.863308	insig	0.900498	0.0376129	0.444125	-1.17096	insig	0.506263	0.536926	0.807954	-0.307654	insig	1.09749	0.00381188
MWSprf119	3-acetylursolic acid	3-O-乙酰基熊果酸	Terpenoids	萜类	Triterpene	三萜	C32H50O4	499.38	499.38	498.3709	[M+H]+	3	7372-30-7	-	215688.7799999991	147877.85799999972	112956.4389999984	358351.0745000013	310578.5169999971	341070.603499998	831035.4560000019	879730.0679999925	871782.7459999956	758684.4019999986	780593.7679999956	778776.4029999975	629358.6110000032	695959.0164999972	558376.2649999947	-	-	-	1.13456	0.0149303	2.11952	1.08374	up	1.17296	0.000274671	5.41957	2.43818	up	1.29422	1.47738e-05	2.55698	1.35444	up	1.1186	0.00154072
WapTKC045050	Dehydrochamaecynenol	Dehydrochamaecynenol	Terpenoids	萜类	Sesquiterpenoids	倍半萜	C14H18O	203.14	105.07	202.1358	[M+H]+	2	20489-25-2	-	584647.3314999993	511151.5530000021	501966.24600000365	229521.2135000013	225274.2619999977	207732.29250000077	208338.3049999992	239596.14699999648	201447.77899999768	110093.5079999993	86983.96749999974	97720.17599999996	228608.67849999768	225299.23699999732	218468.333	-	-	-	1.25304	0.00469708	0.414659	-1.27	down	1.18553	0.00226261	0.406432	-1.29892	down	0.229105	0.765746	0.980159	-0.028913	insig	1.14328	0.00223415
MWStz466	Phloretin 3',5'-Di-C-glucoside	根皮素-3',5'-二-C-β-葡萄糖苷	Flavonoids	黄酮	Flavones	黄酮	C27H34O15	599.2	431.13	598.1898	[M+H]+	1	357401-40-2	-	288324.6249999996	1146049.433999999	561049.6525000018	424080.4650000014	618029.9640000014	665143.2580000019	647564.7774999975	418358.4449999985	625060.8199999976	276126.3749999998	151252.2505000002	245975.1384999998	252112.11300000013	479902.4074999985	512157.0269999993	-	-	-	0.0307757	0.745889	0.855585	-0.225018	insig	0.0422884	0.732342	0.847431	-0.238832	insig	0.0323901	0.960815	0.99047	-0.0138144	insig	0.84865	0.221749
PDP191713	[3,4,5-trihydroxy-6-(hydroxymethyl)oxan-2-yl] 5-hydroxy-4-[2-(4-hydroxyphenyl)ethyl]-1-benzofuran-2-carboxylate	[3,4,5-trihydroxy-6-(hydroxymethyl)oxan-2-yl] 5-hydroxy-4-[2-(4-hydroxyphenyl)ethyl]-1-benzofuran-2-carboxylate	Others	其它类	Stilbene	茋类	C23H24O10	461.15	107.05	460.1369	[M+H]+	2	-	-	1313127.272499999	4623141.608999996	1544417.265500005	1566937.4755000041	1405445.477000003	1736995.629000006	1245434.803999996	1362074.615499995	1000928.345499997	541617.6219999996	854260.9185000006	529428.4454999997	2030286.013500001	1676537.366999994	1052779.604999999	-	-	-	0.444267	0.478118	0.629538	-0.667634	insig	0.688778	0.349749	0.482367	-1.0518	insig	1.00875	0.0630493	0.766224	-0.384162	insig	0.940507	0.223844
Lmhp008801	LysoPE 18:3	溶血磷脂酰乙醇胺 18:3	Lipids	脂质	LPE	溶血磷脂酰乙醇胺	C23H42NO7P	476.28	335.26	475.2699	[M+H]+	1	-	-	207491.0770000002	251380.3195000005	250194.2774999984	630693.7315000065	654539.9119999986	668238.931499994	1759150.343	1765378.6964999868	1593795.4090000042	1642257.5595000032	1512774.313499995	1472480.221499997	1245804.842000016	1000387.2109999999	1001700.8634999921	-	-	-	1.25322	3.769e-05	2.755	1.46205	up	1.19734	0.000796804	7.21841	2.85168	up	1.29627	0.00208399	2.62012	1.38963	up	1.14529	0.000751247
Zmcp102501	Wallichilide	川芎萘呋内酯	Others	其它类	Others	其它	C25H32O5	413.23	191.11	412.225	[M+H]+	3	-	-	4127299.1905000536	4092504.876999997	5630092.353999945	1357284.284499968	1359307.673499965	1498357.566000011	852006.0459999676	952775.1314999828	865507.9905000117	184433.1585000009	202024.67400000282	151950.6354999986	1287582.487499999	1236426.694499997	1289232.805000017	-	-	-	1.2421	0.0232226	0.304331	-1.71629	down	1.1898	0.0176881	0.192802	-2.37481	down	1.27258	0.00143315	0.633528	-0.658519	insig	1.14473	0.012742
Zbnp004589	Limocitrin 7-neohesperidoside	柠檬素-7-O-新橘皮糖苷	Flavonoids	黄酮	Flavonols	黄酮醇	C29H34O17	655.19	347.07	654.1796	[M+H]+	1	-	-	490479.1225000004	666085.8150000001	759092.3285000019	949568.5580000028	1498346.0205	921703.6450000005	3827548.7984999837	3866946.556500015	3969024.114499985	3517469.194999998	1918422.2999999959	3955112.2029999867	1293383.514	1865591.0650000009	2937173.7079999982	-	-	-	1.02068	0.107795	1.75899	0.814746	insig	1.18839	3.89976e-05	6.08852	2.60609	up	1.26168	0.00322363	3.46138	1.79135	up	1.09029	0.0544111
MWS3105	Aniline	苯胺	Alkaloids	生物碱	Alkaloids	生物碱	C6H7N	94.07	51.03	93.0578	[M+H]+	3	62-53-3	C00292	671846.1304999993	615718.6324999997	650674.1990000006	173723.5095000003	188680.9274999993	187278.9609999996	183055.4600000001	148088.6345000003	168667.9719999998	87663.71649999997	114686.7675000001	85674.71600000013	193737.2455000004	202612.92100000012	210024.0694999999	-	C00292	-	1.26114	0.000563216	0.283599	-1.81807	down	1.19476	6.55154e-05	0.257869	-1.95529	down	0.767902	0.239597	0.909273	-0.137215	insig	1.14275	5.66755e-05
Wagp004984	Limocitrol 3-Glucoside	甲基柠檬素 3-葡萄糖苷	Flavonoids	黄酮	Flavonols	黄酮醇	C24H26O14	539.14	377.09	538.1323	[M+H]+	3	-	-	229491.21450000012	203192.49699999942	492875.88450000033	358805.2809999985	440921.9065000017	253001.8405000007	824864.4295000018	840475.2075000027	1060609.5965	957712.9735000028	236698.7255000002	937866.4249999988	471609.2634999986	708995.0600000033	1138576.958499999	-	-	-	0.350909	0.717413	1.1374	0.185736	insig	1.0731	0.00817668	2.94519	1.55836	up	1.21803	0.00542547	2.58941	1.37262	up	0.650499	0.225911
Lafp004228	(6R,9R)-3-Oxo-α-ionol-β-D-glucoside*	(6R,9R)-3-氧代-α-紫罗兰醇-β-D-葡萄糖苷*	Terpenoids	萜类	Sesquiterpenoids	倍半萜	C19H30O7	371.21	209.15	370.1986	[M+H]+	2	-	-	956832.9310000004	854210.7574999981	579641.5150000001	472759.6394999984	441378.4040000011	494099.937500001	480996.7715000008	502079.13000000134	333108.42699999997	220012.65400000018	348480.4709999999	203682.343	1365504.367999995	1135944.880000005	887684.4499999998	-	-	-	1.07866	0.0980747	0.589052	-0.763533	insig	0.993801	0.0677458	0.550547	-0.861063	insig	0.382492	0.627809	0.934632	-0.0975296	insig	1.06747	0.0275793
Qmyp101114	9-O-β-D-Glucoside of 3-hydroxy-7,8-didehydro-β-ionol*	9-O-β-D-葡萄糖苷3-羟基-7,8-二氢-β-紫罗兰醇*	Terpenoids	萜类	Sesquiterpenoids	倍半萜	C19H30O7	371.21	209.15	370.1992	[M+H]+	2	-	-	956832.9310000004	854210.7574999981	579641.5150000001	472759.6394999984	441378.4040000011	494099.937500001	480996.7715000008	502079.13000000134	333108.42699999997	220012.65400000018	348480.4709999999	203682.343	1365504.367999995	1135944.880000005	887684.4499999998	-	-	-	1.07866	0.0980747	0.589052	-0.763533	insig	0.993801	0.0677458	0.550547	-0.861063	insig	0.382492	0.627809	0.934632	-0.0975296	insig	1.06747	0.0275793
MWS20192	Gallate	没食子酸	Phenolic acids	酚酸类	Phenolic acids	酚酸类	C7H6O5	171.03	107.01	170.0215	[M+H]+	3	149-91-7	C01424	424789.77700000076	293162.86249999946	327282.84799999924	129687.52349999991	103682.3350000002	90726.7515	74966.93100000017	105364.0175	92091.26950000004	61926.49450000006	55664.43750000005	41546.53600000002	95633.63300000016	89313.75199999992	83909.18700000003	ko00999	C01424	-	1.22359	0.0192668	0.31007	-1.68933	down	1.17234	0.0186679	0.260632	-1.93991	down	0.668236	0.303009	0.840559	-0.25058	insig	1.13242	0.0156378
MWSmce417	5-O-Methylvisammioside	5-O-甲基维斯阿米醇苷	Others	其它类	Chromone	色酮类	C22H28O10	453.17	291.13	452.1682	[M+H]+	3	84272-85-5	-	858265.6554999964	1439273.031999998	1453712.9745000068	1776445.711000009	1614093.515000014	1460883.092499993	1228310.0915	1365854.7565	1226550.59249999	859204.4475000006	538720.1034999995	685299.6484999984	1088818.8670000029	1330471.926999995	1996104.372	-	-	-	0.770045	0.194113	1.29328	0.371036	insig	0.1521	0.918066	1.01852	0.0264708	insig	1.13249	0.0444195	0.787545	-0.344565	insig	0.913701	0.0873346
PDP150849	8-methoxykaempferol 3-O-(6''-malonyl-β-glucopyranoside)	8-甲氧基山奈酚 3-O-(6''-丙二酰-β-葡萄吡喃苷)	Others	其它类	Others	其它	C25H24O15	565.11	317.07	564.1115	[M+H]+	3	-	-	659768.620500001	206344.8455000009	549518.3254999998	251860.3274999996	275691.0315000004	220168.3614999989	583765.1269999988	503483.9294999958	484256.2574999993	412053.66349999857	456342.35799999756	450654.052500005	336552.09700000077	362759.5380000021	375894.8070000006	-	-	-	0.737672	0.243442	0.528188	-0.920877	insig	0.336973	0.743094	1.11011	0.150701	insig	1.26631	0.00395873	2.10173	1.07158	up	0.0647766	0.835962
Wbtp004961	1,2,4,5-tetrahydroxy-7-(hydroxymethyl)anthracene-9,10-dione	1,2,4,5-四羟基-7-(羟甲基)蒽-9,10-二酮	Flavonoids	黄酮	Other Flavonoids	其它类黄酮	C15H10O7	303.05	229.05	302.0427	[M+H]+	3	-	-	5131535.748500006	4966760.725499997	4316320.336000001	3651064.6280000014	3324432.004999999	3873352.834499995	2644896.149499997	3515968.8000000017	3037428.677999998	1493234.842	1316559.073499999	1792489.415999998	2972373.6270000013	2990212.122499998	2744426.972500002	-	-	-	1.13621	0.0217123	0.752628	-0.40999	insig	1.10183	0.00798511	0.638123	-0.648094	insig	0.874267	0.151647	0.847859	-0.238104	insig	1.12994	0.00115248
PDP159577	Baicalein 7-O-D-xylopyranoside	黄芩素7-O-D-木吡喃苷	Others	其它类	Others	其它	C20H18O9	425.09	287.06	402.0951	[M+Na]+	3	-	-	4425413.691000011	2853263.5689999964	6474603.0345	1772337.9630000002	1785709.224499994	1373601.6259999971	888640.0235000005	791185.7435	935839.6535	377422.1930000001	160825.7374999996	340794.91349999944	942496.2480000006	1204484.962	2082166.2595000018	-	-	-	1.12275	0.104746	0.35858	-1.47963	down	1.14994	0.0710852	0.190185	-2.39453	down	1.23968	0.021324	0.530384	-0.914892	insig	1.11196	0.0542778
Cmbp003236	S-(3-(4-Hydroxy-3,5-dimethoxyphenyl)allyl)cysteine	S-(3-(4-Hydroxy-3,5-dimethoxyphenyl)allyl)cysteine	Alkaloids	生物碱	Alkaloids	生物碱	C14H19NO5S	314.11	161.06	313.0984	[M+H]+	3	-	-	41608.55800000003	17184.794499999953	67353.72550000015	93101.04550000014	282371.845999999	86267.43449999994	186406.5115	197096.62500000012	202476.80450000032	220776.61900000038	482612.2635	189171.88849999968	869369.5305000009	373395.6559999992	536409.2475000017	-	-	-	0.95964	0.219965	3.66033	1.87197	insig	1.08289	0.00494669	4.64521	2.21574	up	0.595515	0.585629	1.26907	0.34377	insig	1.03076	0.107567
pme0124	L-Glycyl-L-proline	L-甘氨酰-L-脯氨酸	Amino acids and derivatives	氨基酸及其衍生物	Amino acids and derivatives	氨基酸及其衍生物	C7H12N2O3	173.09	116.07	172.0848	[M+H]+	3	704-15-4	-	163925.5305000002	102447.2215	117152.8530000001	230078.11800000002	231115.3869999998	189672.573	314896.4049999998	348510.7830000001	377158.1335	590637.3920000006	599597.5595000001	629109.1954999998	714115.8160000003	643407.4934999996	649575.4734999997	-	-	-	1.1003	0.0210442	1.69706	0.763038	insig	1.15168	0.00106488	2.71316	1.43997	up	1.22543	0.00559925	1.59874	0.676935	insig	1.13043	9.60785e-05
Sadp001334	2'-O-Methylcytidine	2'-O-甲基胞嘧啶	Nucleotides and derivatives	核苷酸及其衍生物	Nucleotides and derivatives	核苷酸及其衍生物	C10H15N3O5	258.11	112.05	257.1012	[M+H]+	2	2140-72-9	-	1350840.362	1165374.8205	901543.0975	327887.8705000007	460910.171499999	460651.79549999937	958539.783000002	898223.6360000006	924062.4985000008	846368.8935000001	916293.5505000013	768914.7740000011	1334547.841499998	1226483.237500001	1219873.9335	-	-	-	1.20012	0.0218207	0.365576	-1.45176	down	0.752818	0.243559	0.81364	-0.297537	insig	1.25084	0.00315908	2.22564	1.15422	up	0.858996	0.141497
HJAP119	Rhamnetin-3-O-Rutinoside-5-O-rhamnoside	鼠李素-3-O-芸香糖苷-5-O-鼠李糖苷	Flavonoids	黄酮	Flavonols	黄酮醇	C34H42O20	771.22	317.06	770.2269	[M+H]+	1	-	-	3572201.8064999967	16732751.18650002	4518882.183499997	17567956.42299993	20018537.62950001	20459707.52949997	30247260.3475	26067378.832	29441598.91350001	17324487.5905	27786677.57499999	20443354.715	24216453.52900001	17764871.50750001	12114232.984000001	-	CM00631	MetMap117	0.946593	0.114795	2.33833	1.22548	insig	1.00707	0.0320913	3.45459	1.78852	up	1.23156	0.00576379	1.47738	0.56304	insig	0.882974	0.0665266
Zmmp003478	Petunidin-3-O-(6''-O-p-coumaroyl)glucoside-5-O-rhamnoside*	牵牛花素-3-O-(6''-O-对香豆酰)葡萄糖苷-5-O-鼠李糖苷*	Flavonoids	黄酮	Anthocyanidins	花青素	C37H39O18+	771.21	317.07	771.2131	[M]+	3	-	-	3572201.8064999967	16732751.18650002	4518882.183499997	17567956.42299993	20018537.62950001	20459707.52949997	30247260.3475	26067378.832	29441598.91350001	17324487.5905	27786677.57499999	20443354.715	24216453.52900001	17764871.50750001	12114232.984000001	-	-	-	0.946593	0.114795	2.33833	1.22548	insig	1.00707	0.0320913	3.45459	1.78852	up	1.23156	0.00576379	1.47738	0.56304	insig	0.882974	0.0665266
pmp001264	Hexadecylsphingosine	十六烷基鞘胺醇	Lipids	脂质	Sphingolipids	鞘脂	C16H35NO2	274.27	256.27	273.2668	[M+H]+	1	-	-	46152393.19450009	41676834.07549983	45463637.247	25559919.49549991	26221464.62299997	27369570.98849996	27219862.39699996	24655834.67999998	28275121.99100007	21227571.4064999	20445438.38699998	20574740.98099999	34590614.03449997	34437556.83599991	34205450.710999995	-	-	-	1.25023	0.00247134	0.593812	-0.751921	insig	1.17658	0.000741748	0.601314	-0.73381	insig	0.160134	0.79936	1.01263	0.0181105	insig	1.14424	0.00272637
mws0043	Nobiletin*	川陈皮素 (5,6,7,8,3',4'-六甲氧基黄酮)*	Flavonoids	黄酮	Flavones	黄酮	C21H22O8	403.14	373.1	402.1315	[M+H]+	1	478-01-3	C10112	77461.79849999966	72338.04999999977	101102.7110000005	99817.26299999989	117469.6230000001	123985.908500002	108587.1215000013	85084.06649999974	86486.7194999998	40927.79699999998	46119.70600000002	46442.074500000046	59497.84750000044	66521.39200000081	57831.63549999968	-	C10112	-	1.00245	0.0602412	1.36018	0.443798	insig	0.486549	0.451704	1.1166	0.159113	insig	0.908451	0.124307	0.820921	-0.284685	insig	1.08244	0.042879
mws0847	1-Methyladenine	1-甲基腺嘌呤	Nucleotides and derivatives	核苷酸及其衍生物	Nucleotides and derivatives	核苷酸及其衍生物	C6H7N5	150.08	133.05	149.0701	[M+H]+	1	5142-22-3	C02216	131019.4714999999	87354.79499999982	43947.97000000003	59054.37199999987	97915.85750000006	120861.7525000001	104320.9784999999	89371.63099999985	124664.3135000002	179083.37699999998	284327.0379999999	179464.5395	369661.2689999997	327047.0210000002	316211.9814999996	-	C02216	-	0.181743	0.876181	1.05912	0.0828726	insig	0.464967	0.546735	1.21361	0.279305	insig	0.443532	0.558973	1.14586	0.196432	insig	0.926338	0.0476931
pme1014	Menatetrenone (Vitamin K2)	四烯甲萘醌 (维生素 K2)	Others	其它类	Vitamin	维生素	C31H40O2	445.31	341.28	444.3028	[M+H]+	3	11032-49-8	-	184627.8925000012	222514.07850000268	276187.4365000077	265900.6334999939	306680.89199999557	304890.36349999893	138747.2805000039	197129.5665000002	160559.4044999997	158624.303999999	101437.4699999952	102278.0405000022	147154.5330000003	135749.2155000007	132816.1844999975	-	-	-	0.913169	0.119228	1.28411	0.360772	insig	0.858829	0.131806	0.726496	-0.460973	insig	1.2124	0.00499737	0.565757	-0.821744	insig	0.992539	0.0353783
Lmhp009349	LysoPE 20:4(2n isomer)*	溶血磷脂酰乙醇胺 20:4(2n异构)*	Lipids	脂质	LPE	溶血磷脂酰乙醇胺	C25H44NO7P	502.29	361.27	501.2855	[M+H]+	3	-	-	65854.39649999933	50923.62899999993	64030.95800000048	52534.74400000063	64628.687500000626	69067.46900000029	50850.75700000038	56440.10149999862	45614.510500000535	27705.730499999932	26279.4949999997	37592.83899999948	43367.5995	40941.58550000037	40315.638499999965	-	-	-	0.163454	0.804149	1.02999	0.0426261	insig	0.755313	0.185426	0.845674	-0.241827	insig	0.893371	0.143175	0.821053	-0.284453	insig	1.06518	0.00875114
Zbkp004942	Dodecanamide	十二酰胺	Alkaloids	生物碱	Alkaloids	生物碱	C12H25NO	200.2	88.07	199.1936	[M+H]+	1	-	C13831	213485.1775000007	190760.0025000033	175408.6375000026	103828.1475000006	116476.67749999769	150288.6214999996	137258.90099999632	121704.09749999769	124160.478500004	88511.94299999742	88874.52699999894	77044.69050000107	106651.3089999986	115367.5340000015	102678.74799999801	-	C13831	-	1.11068	0.0187823	0.639336	-0.645354	insig	1.13988	0.0155194	0.660952	-0.597382	insig	0.243104	0.798145	1.03381	0.0479721	insig	1.13094	0.00548987
Rdp05392	quercetin 3-O-beta-L-rhamnofuranoside*	槲皮素 3-O-β-L-鼠李糖呋喃糖苷*	Flavonoids	黄酮	Flavonols	黄酮醇	C21H20O11	449.11	303.05	448.1006	[M+H]+	2	-	-	1327599.8375	910330.508000002	1410754.729499999	1241283.2710000009	1477307.612999999	1120296.4429999979	1310490.623999997	1717623.605999994	1706431.801	721994.5464999975	336529.0254999997	790173.3934999987	926185.3615000036	1025634.976499995	1388696.345500004	-	-	-	0.245444	0.75381	1.05213	0.0733116	insig	0.764927	0.153218	1.2976	0.375849	insig	0.851781	0.158087	1.23331	0.302538	insig	0.882553	0.0462394
PD0330133	Tyrosylvaline	酪氨酰缬氨酸	Amino acids and derivatives	氨基酸及其衍生物	Amino acids and derivatives	氨基酸及其衍生物	C14H20N2O4	281.15	136.08	280.1423	[M+H]+	2	17355-09-8	-	106613.2729999999	70150.01849999995	84702.39000000013	95401.73949999994	101500.1380000002	115665.6525000001	219943.19500000018	240903.4505000007	299903.0589999996	880806.7249999995	781656.8435000009	866446.9894999998	415987.6674999992	296582.2820000004	334065.6094999996	-	-	-	0.733998	0.251943	1.19544	0.257546	insig	1.15496	0.0101214	2.90956	1.5408	up	1.26289	0.0196351	2.43387	1.28325	up	1.1414	0.000608339
Wasyqp2134	2-(2-hydroxy-1H-indol-3-yl)-2-oxoacetic acid*	2-(2-羟基-1H-吲哚-3-基)-2-氧代乙酸*	Alkaloids	生物碱	Plumerane	吲哚类生物碱	C10H7NO4	206.04	160.04	205.0375	[M+H]+	1	14370-71-9	-	2840265.971499998	2860043.958000001	2860831.9845000063	1524692.783000003	1790114.879999992	1580791.6154999982	1827008.0980000002	1687379.6405000032	1824367.628499996	1088229.7565	1102069.677500001	1078719.9795000008	2024511.905500001	2100650.816000003	2122625.923499998	-	-	-	1.24403	0.00412757	0.57184	-0.806318	insig	1.19309	0.0015203	0.623603	-0.6813	insig	0.811648	0.205335	1.09052	0.125018	insig	1.14848	5.15956e-09
pme1002	Tyramine	L-酪胺	Alkaloids	生物碱	Alkaloids	生物碱	C8H11NO	138.09	103.05	137.0841	[M+H]+	3	51-67-2	C00483	114976.9105000001	83293.13150000009	90270.2240000001	34005.93700000004	42096.50049999997	42130.64449999997	39744.765000000036	39090.47000000007	29005.39050000002	23475.63600000001	18695.46150000002	16649.41200000002	30843.704000000038	34330.08899999995	40942.85350000001	ko00350,ko00950,ko01100,ko01110,ko01240	C00483	-	1.21838	0.0209988	0.409763	-1.28714	down	1.15418	0.0157132	0.373745	-1.41987	down	0.472082	0.477898	0.912102	-0.132733	insig	1.13178	0.0125382
pme2693	N-Acetylputrescine	N-乙酰腐胺	Alkaloids	生物碱	Alkaloids	生物碱	C6H14N2O	131.12	114.09	130.1106	[M+H]+	3	18233-70-0	C02714	2917575.0655	2077536.171000001	2333052.8455000008	2960222.137499999	2747402.1905	3746022.3665	821634.4770000002	1086812.2389999991	890316.8520000002	2081943.8044999992	1863629.164999999	1993956.0310000018	2477912.423999999	2793311.4535	2827113.8465	ko00330,ko01100	C02714	-	0.864104	0.148143	1.29004	0.367419	insig	1.15887	0.0183907	0.381919	-1.38866	down	1.27354	0.0136631	0.296051	-1.75608	down	0.796676	0.198304
pmb0501	Agmatine	胍丁胺	Alkaloids	生物碱	Alkaloids	生物碱	C5H14N4	131.13	114.1	130.1218	[M+H]+	3	306-60-5	C00179	2917575.0655	2077536.171000001	2333052.8455000008	2960222.137499999	2747402.1905	3746022.3665	821634.4770000002	1086812.2389999991	890316.8520000002	2081943.8044999992	1863629.164999999	1993956.0310000018	2477912.423999999	2793311.4535	2827113.8465	ko00330,ko00999,ko01100,ko01110	C00179	-	0.864104	0.148143	1.29004	0.367419	insig	1.15887	0.0183907	0.381919	-1.38866	down	1.27354	0.0136631	0.296051	-1.75608	down	0.796676	0.198304
Hmcp002316	Isorhamnetin-3-O-arabinoside	异鼠李素-3-O-阿拉伯糖苷	Flavonoids	黄酮	Flavonols	黄酮醇	C21H20O11	449.11	317.06	448.1006	[M+H]+	1	-	-	303101.3385000006	443325.7065000015	402595.5484999979	376673.01350000117	304705.4599999984	471604.1490000011	833981.8684999995	754265.5004999994	685994.0615000002	293097.0905000007	256664.9414999997	229638.5124999997	347301.7395	395362.7540000014	347184.2940000006	-	CM00832	MetMap109	0.00244439	0.984505	1.00345	0.0049636	insig	1.12673	0.00328387	1.97928	0.984978	insig	1.20758	0.0046226	1.97249	0.980015	insig	0.938889	0.0806516
PDP172533	[(2Z,6Z)-3,7,11-trimethylbicyclo[8.1.0]undeca-2,6-dien-11-yl]methanol	[(2Z,6Z)-3,7,11-三甲基双环[8.1.0]十一碳-2,6-二烯-11-基]甲醇	Others	其它类	Others	其它	C15H24O	221.19	81.07	220.1827	[M+H]+	2	-	-	1094867.240999994	1056732.997999978	1088534.3624999959	2940877.3430000264	2905195.596499973	2740799.142999925	3115791.0704999133	3474391.589499902	3185745.780000039	1436600.649499949	1361033.920500037	1368641.614000022	6448869.295499982	6092632.923999967	6498837.604000004	-	-	-	1.26199	0.000836053	2.65016	1.40608	up	1.19805	0.00229653	3.01714	1.59318	up	1.10741	0.0480614	1.13847	0.187101	insig	1.13331	0.00160554
WapTKC042418	16-Hydroxytrichodiene	16-Hydroxytrichodiene	Terpenoids	萜类	Sesquiterpenoids	倍半萜	C15H24O	221.19	107.08	220.1827	[M+H]+	1	185054-67-5	-	275489.21649999963	289788.8664999946	300236.0449999985	730142.6660000066	701536.6159999942	702293.8704999819	820110.726999977	872731.8684999758	807463.2870000098	368660.5339999881	331368.8040000085	362082.7625000071	1519350.395999995	1588494.585999992	1510964.4095	-	-	-	1.26092	7.09251e-06	2.46556	1.30191	up	1.19792	0.000422418	2.88881	1.53048	up	1.22984	0.0133905	1.17167	0.228563	insig	1.06462	0.0129759
Zjyp110101	Nootkatone	圆柚酮	Terpenoids	萜类	Sesquiterpenoids	倍半萜	C15H22O	219.17	121.07	218.1671	[M+H]+	3	4674-50-4	C17914	474942.33100000216	424260.7735000042	576186.9180000031	204963.1414999973	266258.9495000023	243518.1459999993	176594.0940000007	161123.0514999981	191534.95200000558	133420.0030000013	127540.0895000007	110431.36899999849	250743.7590000054	234234.8129999993	229490.9459999991	-	C17914	-	1.19983	0.0184681	0.484442	-1.04561	down	1.17723	0.0165453	0.35872	-1.47907	down	1.10712	0.0553738	0.740482	-0.433464	insig	1.13542	0.0128389
Zmxp005470	Tricin-7-O-(6''-O-malonyl)glucoside	苜蓿素-7-O-(6''-O-丙二酰)葡萄糖苷	Flavonoids	黄酮	Flavones	黄酮	C26H26O15	579.13	331.08	578.1272	[M+H]+	2	-	-	349233.1635000008	335102.7965000011	293924.7114999994	515060.8500000011	640402.9660000036	521509.5799999978	1627007.7909999932	1503433.759499998	1279696.7885000021	743899.8624999983	798751.0100000015	680500.9720000017	1044136.713499999	802267.479000004	977932.7060000042	-	-	-	1.20241	0.0179451	1.71424	0.777569	insig	1.19245	0.00664529	4.50814	2.17253	up	1.27329	0.00587568	2.62982	1.39496	up	1.1322	0.00192841
Walp004391	7-C-Glucosylcoumarin	7-C-葡萄糖基香豆素	Lignans and Coumarins	木脂素和香豆素	Coumarins	香豆素	C15H16O7	309.1	147.04	308.0896	[M+H]+	3	-	-	70932.1069999999	137020.3385000001	100641.877	186530.77599999928	218164.81349999981	255193.3679999997	306224.2449999999	298035.8004999986	220747.8245000005	149152.7864999999	160001.7054999999	87211.83249999996	455501.7894999999	615594.7140000007	399564.7234999999	-	-	-	1.1141	0.0131904	2.13837	1.09651	up	1.10273	0.00888763	2.67344	1.4187	up	0.810457	0.184315	1.25022	0.322185	insig	0.484716	0.381141
PDP152862	6-Hydroxykaempferol 3-rutinoside	6-羟基山奈酚 3-芸香糖苷	Others	其它类	Others	其它	C27H30O16	611.16	303.05	610.1534	[M+H]+	3	205527-00-0	-	1805974.783	3065674.7825000086	1769656.667499995	2857848.213500004	2836614.371999994	3409216.829499987	3949358.4004999837	5559808.192499974	5389078.062999996	1912882.942499992	1456726.8854999992	1914697.574999997	2744934.3375000167	2967275.7779999813	2267207.93950001	-	-	-	0.849957	0.184464	1.37077	0.454983	insig	1.07134	0.0153683	2.24327	1.1656	up	1.15625	0.0498503	1.63651	0.710621	insig	0.515088	0.404113
PD0571060	7,4-Di-O-methylapigenin 5-O-glucoside	7,4-二-O-甲基芹菜素5-O-葡萄糖苷	Flavonoids	黄酮	Flavones	黄酮	C23H24O10	461.14	341.1	460.1369	[M+H]+	2	197018-71-6	-	2141918.635999993	7249105.474000036	5526533.474999987	2581180.361000005	2741349.093499993	2389310.056999986	2752736.970999985	3192973.272499982	2987654.737499996	1372828.806499993	464742.1669999996	1626714.719499996	2069792.4620000168	2698093.859499977	2435354.736000013	-	-	-	0.745085	0.250137	0.516964	-0.951864	insig	0.562333	0.314713	0.598849	-0.739736	insig	1.01665	0.0697756	1.1584	0.212129	insig	0.926001	0.119132
pmb0618	Hesperetin-8-C-glucoside-3'-O-glucoside	橙皮素-8-C-葡萄糖苷-3'-O-葡萄糖苷	Flavonoids	黄酮	Flavanones	二氢黄酮	C28H34O16	627.19	465.1	626.1847	[M+H]+	3	-	-	3372453.492999995	3786174.4664999987	3917669.229999989	2577123.753499993	3058668.4329999983	3257860.116000003	3744397.032500012	2927543.316000004	2962674.169499995	1614881.242500005	2146426.437000001	1406537.166499998	2097489.812000001	3659920.576999991	2844931.2550000087	-	-	-	1.00857	0.0514502	0.802945	-0.316628	insig	0.739793	0.213635	0.869841	-0.201177	insig	0.448436	0.504112	1.08331	0.115451	insig	1.08706	0.00268795
WapTKC067285	6,7-Dihydroxy-7-(3-Hydroxyprop-1-En-2-Yl)-1,8A-Dimethyl-6,8-Dihydro-1H-Naphthalen-2-one*	6,7-Dihydroxy-7-(3-Hydroxyprop-1-En-2-Yl)-1,8A-Dimethyl-6,8-Dihydro-1H-Naphthalen-2-one*	Terpenoids	萜类	Sesquiterpenoids	倍半萜	C15H20O4	265.14	119.09	264.1362	[M+H]+	1	-	-	293817.6195000003	92616.2825	214912.7704999997	226099.7545000005	116006.56149999991	131499.65800000008	338792.1710000016	344448.9300000007	522159.1155000028	766618.6199999987	446359.2044999997	534533.0040000004	185781.073	213592.1369999998	119613.8130000002	-	-	-	0.272263	0.572052	0.787576	-0.34451	insig	0.867986	0.0745646	2.0045	1.00324	insig	1.15376	0.0355156	2.54515	1.34775	up	0.956739	0.0361386
WapTKC030262	9,10-Dihydroxy-3,11(13)-Guaiadien-12,6-olide*	9,10-Dihydroxy-3,11(13)-Guaiadien-12,6-olide*	Terpenoids	萜类	Sesquiterpenoids	倍半萜	C15H20O4	265.14	119.08	264.1362	[M+H]+	1	128366-54-1	-	293817.6195000003	92616.2825	214912.7704999997	226099.7545000005	116006.56149999991	131499.65800000008	338792.1710000016	344448.9300000007	522159.1155000028	766618.6199999987	446359.2044999997	534533.0040000004	185781.073	213592.1369999998	119613.8130000002	-	-	-	0.272263	0.572052	0.787576	-0.34451	insig	0.867986	0.0745646	2.0045	1.00324	insig	1.15376	0.0355156	2.54515	1.34775	up	0.956739	0.0361386
Zken00392	1-(9Z-octadecenoyl)-sn-glycero-3-phosphocholine	1-(9Z-十八烯酰基)-sn-glycero-3-phosphocholine	Lipids	脂质	LPC	溶血磷脂酰胆碱	C26H52NO7P	544.34	485.26	521.3481	[M+Na]+	1	-	-	156653.2305000015	150352.71949999742	162410.7134999979	222728.6945000002	203633.4629999998	163847.0420000007	300906.99200000736	404135.2825000007	314646.2724999998	389307.40400000155	321138.2254999971	328539.2339999998	219438.6844999968	190029.5909999997	202826.3474999975	-	-	-	0.962685	0.141123	1.25732	0.330357	insig	1.16564	0.0285611	2.17225	1.11919	up	1.17525	0.0288686	1.72767	0.78883	insig	1.1331	0.0111224
pmb0296	1-Oleoyl-Sn-Glycerol	单酰甘油酯(18:1)	Lipids	脂质	Glycerol ester	甘油酯	C21H40O4	357.3	265.25	356.2927	[M+H]+	1	129784-87-8	-	44404.25399999953	30871.53000000011	35838.24499999962	70064.86850000029	86422.24750000097	49823.269999999924	263783.50699999713	284002.1049999985	248606.1499999985	502870.3484999991	472264.2874999896	549887.4594999955	367001.79650000384	454511.1270000058	365120.9145000016	-	-	-	1.06818	0.0813206	1.85674	0.892775	insig	1.19276	0.000605041	7.16734	2.84144	up	1.26427	0.000183295	3.86016	1.94866	up	1.1442	0.00176572
mws5035	L-Leucyl-L-phenylalanine	L-亮氨酰-L-苯丙氨酸	Amino acids and derivatives	氨基酸及其衍生物	Amino acids and derivatives	氨基酸及其衍生物	C15H22N2O3	279.17	120.08	278.163	[M+H]+	3	56217-82-4	-	667509.5319999997	528644.0290000011	521678.5924999981	394588.26349999936	405114.54249999963	442774.8899999998	928764.547000001	802106.8740000003	916229.1044999982	848539.3764999975	439003.4530000006	751878.1754999977	315908.3640000002	779336.2134999983	620201.5165000012	-	-	-	1.10715	0.0684216	0.723282	-0.467369	insig	1.10506	0.00816849	1.54095	0.623824	insig	1.28494	0.00347297	2.1305	1.09119	up	0.349946	0.486128
MWS5164	N,N'-Dimethylarginine;SDMA*	N,N'-二甲基精氨酸*	Amino acids and derivatives	氨基酸及其衍生物	Amino acids and derivatives	氨基酸及其衍生物	C8H18N4O2	203.15	70.07	202.143	[M+H]+	3	30344-00-4	-	644756.6514999998	261051.03000000032	208740.608	550604.1039999998	374770.5239999999	1051087.8595	951780.106	1970677.690999998	1780802.703500001	3069836.6249999963	2227142.499999998	3499126.872500005	1613452.781999999	1130536.101	1127411.004	-	-	-	0.697909	0.313843	1.77333	0.826461	insig	1.05463	0.0453366	4.21988	2.0772	up	1.00153	0.0819623	2.37964	1.25074	up	1.08704	0.0125014
PD0596599	1,7-dihydroxyisoquinoline-5-carboxylic acid	1,7-二羟基异喹啉-5-羧酸	Alkaloids	生物碱	Alkaloids	生物碱	C10H7NO4	206.05	132.04	205.0375	[M+H]+	1	-	-	63923.24100000003	68098.57750000013	44249.75899999996	144771.66100000028	119543.0260000001	129092.4324999996	419429.01799999893	461636.5665000019	421330.9659999986	471782.8305	440398.208	500064.632000002	507038.0594999992	406022.734499998	447562.8339999993	-	-	-	1.1894	0.00224008	2.23182	1.15822	up	1.18956	0.000138725	7.38858	2.8853	up	1.29299	0.00026592	3.31056	1.72707	up	1.1386	0.000396044
Zasp102439	m-Aminophenylacetylene	间氨基苯乙炔	Alkaloids	生物碱	Alkaloids	生物碱	C8H7N	118.06	91.05	117.0578	[M+H]+	1	54060-30-9	-	558226.9970000014	572161.6530000003	558311.4969999995	1224656.271000002	1203943.8320000009	1116213.366999997	3532661.567499993	3174039.119000011	3228906.37899999	3931097.8815	3302395.9	3914601.4530000133	3504254.329499993	3097782.945499985	3237170.3524999963	-	-	-	1.25941	0.0024591	2.09914	1.0698	up	1.19958	0.00161603	5.88358	2.55669	up	1.29558	0.00136538	2.80286	1.4869	up	1.1464	0.00426125
PD0207926	(1S,3S)-6,10-dimethylidene-3-propan-2-ylcyclodec-4-en-1-ol	(1S,3S)-6,10-亚甲基-3-丙-2-基环癸-4-烯-1-醇	Terpenoids	萜类	Sesquiterpenoids	倍半萜	C15H24O	221.19	119.09	220.1827	[M+H]+	1	-	-	167390.8860000012	147467.96300000072	179668.3584999982	305910.9135000048	311954.656999994	329966.3755000058	406232.7000000081	395320.8574999963	439494.96449998923	239089.42099999872	205385.1349999988	202540.5300000065	385622.12849998893	387559.3740000018	413400.59449999064	-	-	-	1.24176	0.000314133	1.91664	0.938581	insig	1.18821	0.000210081	2.50957	1.32744	up	1.24861	0.00687764	1.30936	0.388856	insig	0.990995	0.029821
Zahp011497	(4z,7z)-1,5,9,9-tetramethyl-12-oxabicyclo[9.1.0]dodeca-4,7-diene	(4z,7z)-1,5,9,9-tetramethyl-12-oxabicyclo[9.1.0]dodeca-4,7-diene	Terpenoids	萜类	Sesquiterpenoids	倍半萜	C15H24O	221.19	147.12	220.1827	[M+H]+	3	19888-33-6	-	171999.97199999608	177043.9265000025	180860.8874999981	426691.31200000533	388762.6404999921	391984.29750000115	543320.2540000032	511464.42749999656	439477.9459999997	231836.0880000009	224217.5410000011	220432.5899999985	863915.5015000177	920957.769500008	908502.689499985	-	-	-	1.25907	0.00202129	2.27859	1.18814	up	1.19112	0.00864733	2.81987	1.49563	up	1.08344	0.0741863	1.23755	0.307484	insig	1.13208	0.000456976
Qacp003082	1,7-Dihydroxy-3,5,6-trimethoxyxanthone-glucose-glucoside	1,7-二羟基-3,5,6-三甲氧基氧杂蒽酮-葡萄糖-葡萄糖苷	Others	其它类	Xanthone	口山酮	C28H34O17	643.19	319.08	642.1796	[M+H]+	3	-	-	10989503.97049998	7444851.706	7249017.62299998	6067226.352499981	3880813.0464999867	6579755.781500008	6983118.938000025	9162973.376000024	7982331.313999983	4011968.8480000137	2891333.669499992	3843614.5979999932	6494134.074000003	4653209.514499988	4772463.3090000115	-	-	-	0.918682	0.1159	0.643521	-0.63594	insig	0.189422	0.730178	0.939457	-0.090101	insig	0.959486	0.0760292	1.45987	0.545839	insig	1.06976	0.0457261
PDP151777	6,8-Dihydroxykaempferol 3-rutinoside	6,8-二羟基山奈酚3-芸香糖苷	Others	其它类	Others	其它	C27H30O17	627.15	481.1	626.1483	[M+H]+	3	160387-81-5	-	11128433.39649998	10042005.844	8512087.342999991	6011792.471999985	4377442.98349999	6597801.519500006	6672680.725000017	9047384.921000017	8965346.50299998	4097574.399000012	3574154.4009999917	3729718.754999992	7321478.401000002	4832566.337999993	4770289.611500006	-	-	-	1.12381	0.0142516	0.572291	-0.80518	insig	0.714028	0.20024	0.831648	-0.265955	insig	0.994983	0.0677394	1.45319	0.539225	insig	1.12983	0.0124668
Sadp004354	Herbacetin 8-gentiobioside*	草质素 8-龙胆二糖苷*	Flavonoids	黄酮	Flavonols	黄酮醇	C27H30O17	627.15	303.05	626.1483	[M+H]+	1	-	-	3051292.122999988	3411710.4705	4168568.959499991	3613339.6185	3269655.666500016	3564005.8989999937	3736417.757999995	3347399.208	3997377.696999995	2406054.050499999	1573662.625999999	1385351.8114999991	2866689.395499997	2207057.839000005	2751451.856499997	-	-	-	0.0678617	0.87277	0.982639	-0.025266	insig	0.2626	0.717884	1.04229	0.0597586	insig	0.556679	0.398689	1.06071	0.0850246	insig	1.01167	0.0182129
PDN047213	3,6-Dihydroxy-2-methylbenzoic acid	3,6-二羟基-2-甲基苯甲酸酸	Others	其它类	Others	其它	C8H8O4	169.05	151.04	168.0423	[M+H]+	3	-	-	1246363.154500005	1159026.564500004	1230074.778500004	608829.4180000011	718939.5255000001	724923.8075000001	720321.0029999998	632022.4620000016	714121.3085000025	420572.21550000063	558988.6595000004	508411.4395000004	632955.1264999992	757730.4239999985	634539.6599999989	-	-	-	1.23474	0.000585839	0.56463	-0.824622	insig	1.18383	0.00018455	0.568418	-0.814975	insig	0.0736078	0.927634	1.00671	0.00964707	insig	1.12754	0.000294936
pme1184	2'-Deoxyguanosine*	2'-脱氧鸟苷*	Nucleotides and derivatives	核苷酸及其衍生物	Nucleotides and derivatives	核苷酸及其衍生物	C10H13N5O4	268.1	152.06	267.0968	[M+H]+	1	961-07-9	C00330	137161.4060000001	105487.06800000001	111728.2759999997	966889.503	1091398.8685	1009650.948999997	1646779.271500003	1547383.3339999958	1714240.158499994	2240241.5655	2543634.217000003	2355997.743499996	2035882.483500001	1499137.0210000018	1799349.5920000009	ko00230,ko01100,ko01232,ko02010	C00330	-	1.25982	0.000868862	8.65728	3.11391	up	1.19796	0.000682495	13.8508	3.7919	up	1.27562	0.000773995	1.5999	0.677984	insig	1.1466	0.00136262
PD0733604	5'-Deoxyguanosine*	5'-脱氧鸟苷*	Nucleotides and derivatives	核苷酸及其衍生物	Nucleotides and derivatives	核苷酸及其衍生物	C10H13N5O4	268.1	152.06	267.0968	[M+H]+	1	-	-	137161.4060000001	105487.06800000001	111728.2759999997	966889.503	1091398.8685	1009650.948999997	1646779.271500003	1547383.3339999958	1714240.158499994	2240241.5655	2543634.217000003	2355997.743499996	2035882.483500001	1499137.0210000018	1799349.5920000009	-	-	-	1.25982	0.000868862	8.65728	3.11391	up	1.19796	0.000682495	13.8508	3.7919	up	1.27562	0.000773995	1.5999	0.677984	insig	1.1466	0.00136262
Wbkp008219	(3S,3'S)-N,N'-((1R,2R)-5-((3,4,5-trihydroxy-6-methyltetrahydro-2H-pyran-2-yl)oxy)cyclohex-3-ene-1,2-diyl)bis(2-methyl-2,3,4,9-tetrahydro-1H-pyrido[3,4-b]indole-3-carboxamide)	(3S,3'S)-N,N'-((1R,2R)-5-((3,4,5-三羟基-6-甲基四氢-2H-吡喃-2-基)氧基)环己-3-烯-1,2-基)双(2-甲基-2,3,4,9-四氢-1H-吡啶并[3,4-b]吲哚-3-甲酰胺)	Alkaloids	生物碱	Alkaloids	生物碱	C38H46N6O7	699.36	699.36	698.3428	[M+H]+	3	-	-	6631846.076000015	4815278.207499984	4653358.43650004	3456652.662500035	3452142.919500058	3675013.077500024	10212870.13750001	10150009.51750013	10088629.84249999	8802922.437000046	7921645.905999979	8264766.166000027	10460055.20449997	10690932.67750011	9752826.242999988	-	-	-	1.09997	0.0993009	0.65736	-0.605245	insig	1.13416	0.0168782	1.89134	0.91941	insig	1.29919	5.89201e-06	2.87718	1.52465	up	1.01923	0.0293952
PD0668588	5-Methyltetrahydrofolate	5-甲基四氢叶酸	Alkaloids	生物碱	Alkaloids	生物碱	C20H25N7O6	460.19	313.14	459.1866	[M+H]+	1	134-35-0	C00440	3870322.931000018	3477579.826500018	3212841.007999992	1036419.454999999	1022136.084000003	1572257.385499996	1720539.3684999992	2529627.34400001	2126695.402999998	1194513.7680000009	1100790.532500001	1550533.585499999	1912499.0609999942	1792793.6389999932	1446554.6940000001	ko00670,ko01100,ko01200,ko04980	C00440	-	1.2171	0.000940931	0.343803	-1.54035	down	1.08124	0.0108092	0.603827	-0.727793	insig	1.10023	0.0393784	1.75632	0.812554	insig	1.11935	0.00107598
pmp000445	Vincoside lactam	长春花苷内酰胺	Alkaloids	生物碱	Plumerane	吲哚类生物碱	C26H30N2O8	499.21	337.16	498.2002	[M+H]+	3	-	-	1421593.380499999	1207418.538999998	539723.5765	377866.7545	288127.56399999943	309017.53899999947	243138.1459999997	208606.7050000001	184479.5775	190227.2210000001	313477.4914999998	181532.72799999968	473209.0740000004	348059.85699999967	202497.61350000012	-	-	-	1.10264	0.108974	0.307697	-1.70042	down	1.11245	0.085738	0.200782	-2.3163	down	1.14655	0.032198	0.65253	-0.615884	insig	1.04066	0.0857782
Waqkp03287	Chrysoeriol 7-O-Neohesperidoside*	金圣草黄素 7-O-新橙皮苷*	Flavonoids	黄酮	Flavones	黄酮	C28H32O15	609.18	301.07	608.1736	[M+H]+	1	-	-	1384866.1445000009	1340712.232000001	1078633.0690000001	490686.6709999997	502357.9010000005	397596.8029999987	202126.7894999997	305560.1269999993	261117.41550000032	189937.9079999998	159148.51550000018	160580.63199999998	308511.1020000011	330750.5709999983	428783.7785000005	-	-	-	1.23535	0.00803322	0.365553	-1.45185	down	1.18158	0.00514416	0.202093	-2.30691	down	1.17643	0.00997651	0.552842	-0.855062	insig	1.14342	0.00699676
Rfn09756	(4aS,6R,8aR)-8a-methyl-4-methylidene-6-(prop-1-en-2-yl)-decahydronaphthalen-1-one*	（4aS，6R，8aR）-8a-甲基-4-甲基-6-（prop-1-en-2-yl）-十氢萘-1-酮*	Terpenoids	萜类	Sesquiterpenoids	倍半萜	C15H22O	219.17	119.08	218.1671	[M+H]+	1	-	-	176077.1055000007	160724.565999999	185571.6555000011	272508.4645	283840.93400000053	302724.7730000012	462549.84800000273	503292.6735000028	488411.9954999978	210836.1815000018	184231.2234999996	181991.31700000179	274000.2364999971	264377.96699999925	273829.9984999993	-	-	-	1.23752	0.000717155	1.64456	0.717701	insig	1.19497	0.000102667	2.78394	1.47713	up	1.28589	0.000292588	1.69282	0.759425	insig	0.706948	0.200063
PDP004941	4,7-Dihydroxy-2,3,6-trimethoxy-9.10-dihydrophenanthrene 4-O-glucoside:Icariside A3	4,7-二羟基-2,3,6-三甲氧基-9,10-二氢菲并[2,3-c]吡喃-4-O-葡萄糖苷：Icariside A3	Others	其它类	Others	其它	C23H28O10	465.18	303.05	464.1682	[M+H]+	2	117596-81-3	-	7582387.244999995	16689740.23100005	6239586.788999975	10414115.07949997	12989347.64599999	9654490.699499996	7734707.8379999995	9600217.772	7056988.091999976	4629802.193499983	4777989.587000009	6138877.505499978	8257667.3254999975	6496442.604999985	9629525.93100002	-	-	-	0.326015	0.824561	1.08345	0.115634	insig	0.253767	0.601171	0.799428	-0.32296	insig	0.996908	0.0892573	0.737853	-0.438594	insig	0.783351	0.266645
PDN000011	(-)-2-(E)-caffeoyl-L-threonic acid lactone	(-)-2-(E)-咖啡酰-L-苏糖酸内酯	Others	其它类	Others	其它	C13H12O7	303.05	229.05	280.0583	[M+Na]+	3	-	-	751220.9604999996	954461.9940000031	553090.1269999985	754501.8124999978	882056.0204999995	672803.3024999995	625771.334	687114.7004999999	590164.1374999981	340475.3949999989	378126.9040000006	373753.72699999844	752112.6364999997	361837.8739999992	601870.8350000014	-	-	-	0.144511	0.905579	1.0224	0.0319545	insig	0.494754	0.415243	0.842515	-0.247226	insig	0.941698	0.142653	0.824059	-0.27918	insig	1.0435	0.0770016
pmp001309	6-Hydroxykaempferol-7-O-glucoside*	6-羟基山柰酚-7-O-葡萄糖苷*	Flavonoids	黄酮	Flavonols	黄酮醇	C21H20O12	465.1	303.05	464.0955	[M+H]+	1	-	-	7582387.244999995	16689740.23100005	6239586.788999975	10414115.07949997	12989347.64599999	9654490.699499996	7734707.8379999995	9600217.772	7056988.091999976	4629802.193499983	4777989.587000009	6138877.505499978	8257667.3254999975	6496442.604999985	9629525.93100002	-	CM00470	MetMap114	0.326015	0.824561	1.08345	0.115634	insig	0.253767	0.601171	0.799428	-0.32296	insig	0.996908	0.0892573	0.737853	-0.438594	insig	0.783351	0.266645
Lmhp009187	LysoPE 15:0*	溶血磷脂酰乙醇胺 15:0*	Lipids	脂质	LPE	溶血磷脂酰乙醇胺	C20H42NO7P	440.28	299.26	439.2699	[M+H]+	1	-	-	85945.60199999964	74662.28650000022	78959.47949999996	96977.29300000113	92495.07900000119	90986.87550000033	158262.2270000024	126505.6594999975	143168.08100000132	209876.9580000002	200226.08149999712	182540.12799999828	97052.31350000006	112350.6180000008	96641.26400000008	-	-	-	1.0984	0.0339433	1.17069	0.22736	insig	1.16024	0.0128061	1.78629	0.836964	insig	1.2375	0.0292252	1.52584	0.609604	insig	1.13892	0.00156953
PD0619170	4-(1,2,4a,5-tetramethyl-2,3,4,7,8,8a-hexahydronaphthalen-1-yl)butan-2-one	4-(1,2,4a,5-四甲基-2,3,4-7,8,8a-六氢萘-1-基）丁-2-酮	Terpenoids	萜类	Sesquiterpenoids	倍半萜	C18H30O	263.24	95.09	262.2297	[M+H]+	1	-	-	41982.99849999843	46656.68199999925	42062.67599999951	42291.08800000003	35787.692999999774	50090.67599999983	57173.134999998096	95277.4959999985	57948.49500000027	412157.776499994	479978.47549999773	454534.03050000727	111210.5280000026	128815.4140000015	114468.5390000018	-	-	-	0.171596	0.8625	0.980621	-0.0282326	insig	0.952949	0.167183	1.60976	0.686844	insig	1.00734	0.151303	1.64157	0.715076	insig	1.14735	0.00225379
Zbqp002380	Tyr-Leu	酪氨酰-亮氨酸	Amino acids and derivatives	氨基酸及其衍生物	Amino acids and derivatives	氨基酸及其衍生物	C15H22N2O4	295.16	136.08	294.158	[M+H]+	3	17355-10-1	-	196648.7480000001	153670.1650000004	209169.12500000058	165723.8879999998	150592.32899999962	161973.5830000003	467195.37849999935	408920.075499999	484357.9474999998	776314.315999998	938842.7359999956	813127.0234999972	369848.5170000002	288953.9664999988	247294.81799999968	-	-	-	0.762331	0.244628	0.85487	-0.226222	insig	1.16704	0.00105287	2.43164	1.28193	up	1.292	0.00461607	2.84445	1.50815	up	1.13657	0.00268388
MWS2673	5,6-DHET	5,6-二羟基-8Z,11Z,14Z-二十碳三烯酸	Lipids	脂质	Free fatty acids	游离脂肪酸	C20H34O4	339.25	121.1	338.2457	[M+H]+	2	213382-49-1	C14772	971606.0304999808	897316.3630000023	834000.8549999909	1820081.3915000118	1905835.398499972	1715471.3970000132	3966193.148000075	3796907.610000032	4106376.033500066	3963117.6390000517	4655913.853500096	4307035.4390000515	3025918.7634999435	2728958.171499943	2840903.686500035	ko00590,ko01100	C14772	-	1.24935	0.000310411	2.01315	1.00945	up	1.19783	0.000133426	4.39135	2.13466	up	1.29409	0.000131183	2.18133	1.12521	up	1.14481	0.00253869
Zbkp001454	Miserotoxin	米瑟罗毒素	Alkaloids	生物碱	Alkaloids	生物碱	C9H17NO8	268.11	136.07	267.0954	[M+H]+	3	24502-76-9	C08507	192610.34399999998	187007.83350000012	180257.2520000003	783516.5419999993	691950.3544999993	735265.349500001	930924.8334999988	1011031.250500004	892102.0085000009	1646382.974999992	1493912.4615	1473940.948000001	948093.712000002	999538.9059999962	992652.679	-	C08507	-	1.26106	0.00197222	3.94861	1.98135	up	1.19893	0.00194348	5.06194	2.33969	up	1.20173	0.0108059	1.28195	0.358345	insig	1.14766	0.0015568
Lacp001431	N-(3-hydroxy-4-methoxyphenethyl)-4-hydroxybutanamide	氮-(3-羟基-4-甲氧基苯基)-4-羟基丁酰胺	Alkaloids	生物碱	Alkaloids	生物碱	C14H21NO4	268.15	136.06	267.1471	[M+H]+	3	-	-	192610.34399999998	187007.83350000012	180257.2520000003	783516.5419999993	691950.3544999993	735265.349500001	930924.8334999988	1011031.250500004	892102.0085000009	1646382.974999992	1493912.4615	1473940.948000001	948093.712000002	999538.9059999962	992652.679	-	-	-	1.26106	0.00197222	3.94861	1.98135	up	1.19893	0.00194348	5.06194	2.33969	up	1.20173	0.0108059	1.28195	0.358345	insig	1.14766	0.0015568
Zmsp001773	9-Arabinosyladenine*	9-阿拉伯糖基腺嘌呤*	Nucleotides and derivatives	核苷酸及其衍生物	Nucleotides and derivatives	核苷酸及其衍生物	C10H13N5O4	268.11	136.07	267.0968	[M+H]+	1	-	-	192610.34399999998	187007.83350000012	180257.2520000003	783516.5419999993	691950.3544999993	735265.349500001	930924.8334999988	1011031.250500004	892102.0085000009	1646382.974999992	1493912.4615	1473940.948000001	948093.712000002	999538.9059999962	992652.679	-	-	-	1.26106	0.00197222	3.94861	1.98135	up	1.19893	0.00194348	5.06194	2.33969	up	1.20173	0.0108059	1.28195	0.358345	insig	1.14766	0.0015568
Wcjp001256	9-Alpha-Ribofuranosyladenine*	9-Alpha-核糖基腺嘌呤*	Nucleotides and derivatives	核苷酸及其衍生物	Nucleotides and derivatives	核苷酸及其衍生物	C10H13N5O4	268.1	136.06	267.0968	[M+H]+	1	-	-	192610.34399999998	187007.83350000012	180257.2520000003	783516.5419999993	691950.3544999993	735265.349500001	930924.8334999988	1011031.250500004	892102.0085000009	1646382.974999992	1493912.4615	1473940.948000001	948093.712000002	999538.9059999962	992652.679	-	-	-	1.26106	0.00197222	3.94861	1.98135	up	1.19893	0.00194348	5.06194	2.33969	up	1.20173	0.0108059	1.28195	0.358345	insig	1.14766	0.0015568
Qmjp080401	Dihydropy rocurzerenone	二氢原莪术酮	Terpenoids	萜类	Sesquiterpenoids	倍半萜	C14H16O	201.13	145.1	200.1201	[M+H]+	1	-	-	812685.5600000019	734491.753999994	761797.5445000004	1088208.048000011	1127365.854999993	1078034.547	1919269.150500007	1848179.01499997	2113250.812	1460706.2205000082	1387745.870500007	1258569.706999999	1170242.742000002	1093135.118000015	1141999.675500005	-	-	-	1.24357	0.000620598	1.42644	0.512417	insig	1.19371	0.00247121	2.54689	1.34874	up	1.28657	0.00674725	1.78549	0.836319	insig	1.12914	0.00447905
Walp007190	2-AminoicoSane-1,5,7,19-tetraol	2-氨基二十烷-1,5,7,19-四醇	Lipids	脂质	Sphingolipids	鞘脂	C20H43NO4	362.33	300.29	361.3192	[M+H]+	1	-	-	65030073.4705001	61353309.02399986	62378900.675000295	27882338.22250011	27576337.08499999	29353330.95749993	28369367.82500011	24128765.60550021	26685521.34899984	11097192.94300003	10497938.729	10594244.12300002	28352103.45500009	28555170.63249988	30223222.25150008	-	-	-	1.26091	0.000111371	0.449306	-1.15423	down	1.19257	2.74709e-05	0.419489	-1.2533	down	0.739676	0.265851	0.933637	-0.0990659	insig	1.14823	0.000314249
Lmhp008833	LysoPC 16:1(2n isomer)*	溶血磷脂酰胆碱 16:1(2n异构)*	Lipids	脂质	LPC	溶血磷脂酰胆碱	C24H48NO7P	494.32	184.07	493.3168	[M+H]+	1	-	-	12061529.43199986	11323725.00350007	10790201.169000002	17084057.29249992	17053214.38649997	17443979.84300007	26341168.66199985	26706227.24899997	25914564.81699999	23757735.93350001	23925211.95649997	24125435.91500011	19232691.22449987	19235755.50100017	19185076.47100004	-	-	-	1.24779	0.00180252	1.50931	0.593886	insig	1.19673	2.21975e-05	2.31049	1.2082	up	1.29838	3.91561e-05	1.53083	0.614311	insig	1.14415	0.00037208
Wasdp05532	5-hydroxy-4a-methyl-4,4a,5,6,7,8-hexahydronaphthalen-2(3h)-one	5-羟基-4a-甲基-4,4a,5,6,7,8-六氢萘-2(3h)-酮	Terpenoids	萜类	Monoterpenoids	倍萜	C11H16O2	181.12	107.09	180.115	[M+H]+	3	4242-00-6	-	417286.4954999978	374652.3124999945	414534.0095000022	139159.26400000052	126519.03400000019	128144.0214999995	150568.5184999991	161046.9154999993	140924.481	73480.85550000021	71430.44650000012	81439.40000000072	240689.4869999992	264885.4730000029	268395.3429999996	-	-	-	1.25956	0.00133176	0.326425	-1.61518	down	1.19386	0.000840657	0.375093	-1.41468	down	1.06334	0.057237	1.1491	0.2005	insig	1.14625	0.00114829
pmb0864	LysoPE 14:0*	溶血磷脂酰乙醇胺 14:0*	Lipids	脂质	LPE	溶血磷脂酰乙醇胺	C19H40NO7P	426.26	285.24	425.2542	[M+H]+	1	-	-	181459.1544999999	159623.583	173080.93099999859	242807.38050000262	216658.0250000003	207354.39449999802	350589.5355000001	327618.7289999975	339020.2870000009	351347.08050000033	391217.5129999986	345532.2169999993	236050.6070000021	219599.6825	213254.2534999981	-	-	-	1.14522	0.0219879	1.2969	0.375069	insig	1.1913	5.36953e-05	1.97841	0.984344	insig	1.2644	0.0016292	1.52549	0.609275	insig	1.13672	0.00177424
Zjyp110109	oxyphyllone F	oxyphyllone F	Terpenoids	萜类	Sesquiterpenoids	倍半萜	C11H16O2	181.12	121.1	180.115	[M+H]+	3	-	-	105777.98099999981	110323.6614999993	115535.0649999999	58325.10200000014	60391.8770000002	46790.01950000001	45530.13950000003	59451.37350000014	37773.61400000018	44769.186500000185	30801.52149999977	50865.57050000018	79891.22049999972	71402.13050000044	71352.7484999993	-	-	-	1.22881	0.000820472	0.499061	-1.00271	down	1.14607	0.00390901	0.430456	-1.21606	down	0.596767	0.383784	0.862532	-0.21335	insig	1.09698	0.00233567
Lmgp000659	2-Phenylacetamide*	2-苯乙酰胺*	Alkaloids	生物碱	Alkaloids	生物碱	C8H9NO	136.08	91.05	135.0684	[M+H]+	1	103-81-1	C02505	68178.19450000009	70580.35700000005	45413.66450000004	234541.03399999999	523735.5434999985	531032.6915000001	748039.5804999997	448693.8730000008	704654.9985000014	447208.1835	785290.4915000005	339996.340000001	1026307.5559999971	891046.0230000026	1034052.766	ko00360,ko01100	C02505	-	1.20451	0.0626874	7.00056	2.80747	up	1.18072	0.0248936	10.324	3.36793	up	0.732285	0.205684	1.47473	0.560455	insig	1.10858	0.0742512
Waptp01054	4-(2-aminoethenyl)phenol*	4-(2-氨基乙烯基)苯酚*	Alkaloids	生物碱	Alkaloids	生物碱	C8H9NO	136.07	91.05	135.0684	[M+H]+	1	-	-	74395.05350000008	60237.64100000003	38324.852999999996	206268.58899999998	450414.6374999986	473578.3110000002	617161.9314999996	383330.7985000008	644980.5390000013	340026.297	678166.5025000003	323647.2950000008	1031482.791499997	891738.6070000025	936105.9260000008	-	-	-	1.19045	0.0628445	6.53491	2.70817	up	1.17082	0.0258477	9.51374	3.25001	up	0.711824	0.222969	1.45583	0.541846	insig	1.09857	0.0766337
HJKP000649	N-Benzylformamide*	正苄基甲酰胺*	Alkaloids	生物碱	Alkaloids	生物碱	C8H9NO	136.07	91.05	135.0684	[M+H]+	1	6343-54-0	C15561	68178.19450000009	70580.35700000005	45413.66450000004	234541.03399999999	523735.5434999985	531032.6915000001	748039.5804999997	448693.8730000008	704654.9985000014	447208.1835	785290.4915000005	339996.340000001	1026307.5559999971	891046.0230000026	1034052.766	-	C15561	-	1.20451	0.0626874	7.00056	2.80747	up	1.18072	0.0248936	10.324	3.36793	up	0.732285	0.205684	1.47473	0.560455	insig	1.10858	0.0742512
MW0103376	3'-O-Methylguanosine*	3'-O-甲基鸟苷*	Nucleotides and derivatives	核苷酸及其衍生物	Nucleotides and derivatives	核苷酸及其衍生物	C11H15N5O5	298.11	152.06	297.1073	[M+H]+	1	10300-27-3	-	387465.7544999994	317449.2624999999	408124.5999999986	780847.4890000012	754077.0715000017	831430.2909999986	1537014.462499996	1719389.057499996	1647360.5705000018	4556074.60050001	4568689.220999993	4789348.036499982	3889527.8319999888	3966346.7935000067	3675663.4425000064	-	-	-	1.23546	0.000365929	2.12603	1.08816	up	1.19289	0.000231291	4.40574	2.13938	up	1.29108	0.00117008	2.07229	1.05122	up	1.14637	6.69112e-05
Ljmp121505	Mansonone S*	曼宋酮 S*	Terpenoids	萜类	Sesquiterpenoids	倍半萜	C15H18O3	247.13	187.11	246.1256	[M+H]+	1	-	-	11578426.42200001	10874989.26099995	10695330.73800002	16344694.26750013	16928113.96899986	16970563.46099997	28565918.68250011	29875818.89849951	29487509.97600011	20124245.33650007	20237267.44700008	20428607.16350002	17194995.45450001	17178816.25200027	17430410.66200004	-	-	-	1.25351	0.000120271	1.51569	0.599979	insig	1.19858	8.38547e-06	2.65257	1.40739	up	1.2975	9.1288e-05	1.75007	0.80741	insig	1.14479	0.000288762
Qmqp102515	Desacetoxymatricarin*	去乙酰氧母菊素*	Terpenoids	萜类	Sesquiterpenoids	倍半萜	C15H18O3	247.13	187.11	246.1256	[M+H]+	1	17946-87-1	C09394	11578426.42200001	10874989.26099995	10695330.73800002	16344694.26750013	16928113.96899986	16970563.46099997	28565918.68250011	29875818.89849951	29487509.97600011	20124245.33650007	20237267.44700008	20428607.16350002	17194995.45450001	17178816.25200027	17430410.66200004	-	C09394	-	1.25351	0.000120271	1.51569	0.599979	insig	1.19858	8.38547e-06	2.65257	1.40739	up	1.2975	9.1288e-05	1.75007	0.80741	insig	1.14479	0.000288762
MWStz538	3',4',5,5',6,7-Hexamethoxyflavone*	3',4',5,5',6,7-六甲氧基黄酮*	Flavonoids	黄酮	Flavones	黄酮	C21H22O8	403.14	373.09	402.1315	[M+H]+	1	29043-07-0	-	37265.09549999991	37467.65899999991	53563.77950000024	50246.09899999992	66726.38799999999	67302.53900000096	69673.59800000109	50560.36949999998	62152.29249999987	24913.87400000001	33691.119	22229.629999999932	38552.48900000048	46044.88100000046	45141.15749999967	-	-	-	0.972146	0.0743972	1.43632	0.522378	insig	0.913485	0.0806125	1.4216	0.507515	insig	0.0491627	0.940195	0.98975	-0.0148635	insig	0.920671	0.0802051
PDP150791	tricetin-4'-methyl ether-3'-β-D-glucoside	4'-甲基三尖青素醚-3'-β-D-葡萄糖苷	Others	其它类	Others	其它	C22H22O12	479.12	317.06	478.1111	[M+H]+	3	-	-	5220482.940500043	5217077.898000021	5386527.544499962	1710954.283000005	2035820.4400000141	1874963.693999989	1715295.1655	1694591.5609999932	1808006.1815000009	1134424.773000001	1280316.0955000059	1326855.5869999991	1966466.8140000058	2019409.332000009	2019531.735000008	-	-	-	1.25685	3.76467e-05	0.355265	-1.49303	down	1.19951	4.91011e-06	0.329744	-1.60058	down	0.724758	0.285887	0.928164	-0.107549	insig	1.1458	9.71216e-07
Lmgp005640	Isorhamnetin-3-O-Galactoside; Cacticin	异鼠李素-3-O-β-D-半乳糖苷; 仙人掌素	Flavonoids	黄酮	Flavonols	黄酮醇	C22H22O12	479.12	317.07	478.1111	[M+H]+	1	6743-92-6	-	5559661.6985000465	5626252.954000022	5437470.3659999585	1810484.256500005	1850110.956500014	2071491.4674999882	1669157.4905	1861404.839999992	1664296.611000001	1300533.963000001	1443155.942500008	1226163.381999999	1839928.9350000059	1787916.1720000068	2158453.029000008	-	CM00834	MetMap109	1.25943	1.08052e-05	0.344821	-1.53608	down	1.19787	1.96422e-06	0.312503	-1.67806	down	0.859243	0.16354	0.906277	-0.141976	insig	1.14599	1.18953e-06
MW0156008	Pro-Thr-Phe	脯氨酰-苏氨酰-苯丙氨酸	Amino acids and derivatives	氨基酸及其衍生物	Amino acids and derivatives	氨基酸及其衍生物	C18H25N3O5	364.19	121.1	363.1794	[M+H]+	3	-	-	37642.22850000001	141492.0954999999	57374.82200000003	53893.73949999993	44489.19799999994	88815.6739999999	107468.224	124449.6469999996	102756.121	41905.88049999998	77658.71649999995	42219.10699999997	89884.7865	114423.959	89452.38450000001	-	-	-	0.172922	0.670378	0.791507	-0.337326	insig	0.644036	0.413004	1.41506	0.50086	insig	1.07083	0.0488232	1.7878	0.838187	insig	0.330978	0.525178
Sacp007567	preisocalamenediol*	preisocalamenediol*	Terpenoids	萜类	Sesquiterpenoids	倍半萜	C15H24O	221.19	119.08	220.1827	[M+H]+	1	25645-19-6	-	132356.76299999902	137985.4175000006	130484.9170000009	71698.35750000043	63468.832999999715	51991.60550000008	72732.6074999994	78285.44799999935	70104.40199999942	22478.62349999978	30792.367499999717	32449.489499999814	62934.57799999992	54619.72399999941	55165.448000000164	-	-	-	1.22736	0.0025832	0.466931	-1.09872	down	1.19146	5.60411e-05	0.551665	-0.858134	insig	0.858998	0.175934	1.18147	0.240583	insig	1.13559	2.23621e-05
Qmjp080607	Acoragermacrone	菖蒲大根老鹳草酮	Terpenoids	萜类	Sesquiterpenoids	倍半萜	C15H24O	221.17	147.11	220.1827	[M+H]+	3	50281-45-3	-	114506.1119999992	102679.6045000004	111311.6495000008	47236.73100000038	52860.92999999949	62476.97400000018	66981.45549999952	68339.57849999946	67525.83449999943	26837.93999999964	24343.23299999989	30189.620499999837	51810.524499999905	58778.054999999375	65186.16500000021	-	-	-	1.22594	0.000795143	0.494904	-1.01478	down	1.18934	0.00650659	0.617499	-0.695491	insig	1.05756	0.0934023	1.24772	0.319289	insig	1.14277	0.000308979
Zahp014087	N-(12-methyltetradecyl)propionamide*	N-(12-甲基十四烷基)丙酰胺*	Alkaloids	生物碱	Alkaloids	生物碱	C18H37NO	284.3	88.08	283.2875	[M+H]+	2	-	-	33099.483000000684	27072.85699999996	23391.02499999999	15683.646999999919	15493.64199999995	18855.637499999968	23991.417499999883	15138.816999999759	13925.76499999985	16302.83049999992	14149.43900000021	10315.2375	18970.147999999932	15043.833500000259	18170.97350000011	-	-	-	1.14346	0.0444067	0.598742	-0.739993	insig	0.923338	0.0758276	0.634919	-0.655355	insig	0.118102	0.787366	1.06042	0.0846381	insig	1.04273	0.0187753
Hamp012107	Octadecanamide*	硬脂酰胺*	Alkaloids	生物碱	Alkaloids	生物碱	C18H37NO	284.29	88.08	283.2875	[M+H]+	2	124-26-5	C13846	33099.483000000684	27072.85699999996	23391.02499999999	15683.646999999919	15493.64199999995	18855.637499999968	23991.417499999883	15138.816999999759	13925.76499999985	16302.83049999992	14149.43900000021	10315.2375	18970.147999999932	15043.833500000259	18170.97350000011	-	C13846	-	1.14346	0.0444067	0.598742	-0.739993	insig	0.923338	0.0758276	0.634919	-0.655355	insig	0.118102	0.787366	1.06042	0.0846381	insig	1.04273	0.0187753
MWS20633g	Phosphotyrosine	O-磷酸基-L-酪氨酸	Amino acids and derivatives	氨基酸及其衍生物	Amino acids and derivatives	氨基酸及其衍生物	C9H12NO6P	262.05	216.04	261.0402	[M+H]+	3	21820-51-9	C06501	73998.25849999995	83821.11749999985	55648.823499999984	57870.825999999826	111929.9595000001	130733.7140000001	144495.4004999999	164412.4964999998	141606.9430000003	115769.8865000001	336876.338	93001.64000000007	379279.1099999997	293026.4405000003	329153.79449999967	-	C06501	-	0.602818	0.315549	1.40787	0.493509	insig	1.13618	0.00209522	2.11045	1.07755	up	0.871746	0.138912	1.49905	0.584044	insig	0.788037	0.289959
pmb1912	10-Formyltetrahydrofolate*	10-甲酰四氢叶酸*	Alkaloids	生物碱	Alkaloids	生物碱	C20H23N7O7	474.17	327.12	473.1659	[M+H]+	1	2800-34-2	C00234	1638682.9019999998	1569420.062000005	1851344.455999997	752675.5444999983	727187.2330000009	708547.6665000006	712365.7024999999	461480.75099999993	470500.08100000076	809329.1444999996	579998.1544999985	562264.623999998	918859.2225000038	684245.4294999996	831918.1180000005	ko00670,ko00970,ko01100,ko01200,ko01240	C00234	-	1.25381	0.00676654	0.432539	-1.2091	down	1.16125	0.000650916	0.325005	-1.62147	down	0.951377	0.155065	0.751389	-0.412369	insig	1.11158	0.000894432
PDP240682	Levofolinic acid*	叶酸杂质 H*	Alkaloids	生物碱	Alkaloids	生物碱	C20H23N7O7	474.18	327.12	473.1659	[M+H]+	1	-	-	1638682.9019999998	1569420.062000005	1851344.455999997	752675.5444999983	727187.2330000009	708547.6665000006	712365.7024999999	461480.75099999993	470500.08100000076	809329.1444999996	579998.1544999985	562264.623999998	918859.2225000038	684245.4294999996	831918.1180000005	-	-	-	1.25381	0.00676654	0.432539	-1.2091	down	1.16125	0.000650916	0.325005	-1.62147	down	0.951377	0.155065	0.751389	-0.412369	insig	1.11158	0.000894432
pme3961	Deoxyadenosine*	2'-脱氧腺苷*	Nucleotides and derivatives	核苷酸及其衍生物	Nucleotides and derivatives	核苷酸及其衍生物	C10H13N5O3	252.11	136.06	251.1018	[M+H]+	1	958-09-8	C00559	153623.4044999998	97732.72700000016	116860.75500000009	471612.2959999996	466834.95699999924	452510.1294999997	387410.19399999967	388497.5164999981	346202.9605000005	1228053.5070000042	1266739.531999996	1169704.384999999	656706.8639999997	624278.9075000007	676404.4070000018	ko00230,ko01100,ko01232,ko02010	C00559	-	1.24026	0.000870799	3.77755	1.91745	up	1.16663	0.000354819	3.04742	1.60759	up	1.2194	0.0132063	0.806718	-0.309863	insig	1.14082	3.30878e-05
mws0133	Nicotinamide	烟酰胺	Others	其它类	Vitamin	维生素	C6H6N2O	123.06	80.05	122.04799999999999	[M+H]+	1	98-92-0	C00153	654976.2590000003	536448.936	629945.9760000004	795210.8699999999	761649.2159999994	910474.421500001	1180171.1545000009	1024479.343499999	1258788.672999999	1464626.387500001	1522246.780999999	1671458.6805	1198710.2315	1437232.973999996	1109747.990499997	ko00760,ko01100,ko01240	C00153	-	1.11452	0.0220623	1.35466	0.437928	insig	1.15926	0.00575118	1.90156	0.92718	insig	1.17219	0.0209826	1.40372	0.489252	insig	1.13523	0.00063805
MWSmce582	Methyl L-pyroglutamate	L-焦谷氨酸甲酯	Amino acids and derivatives	氨基酸及其衍生物	Amino acids and derivatives	氨基酸及其衍生物	C6H9NO3	144.07	84.04	143.0582	[M+H]+	3	4931-66-2	-	1378225.380000007	967488.9875000052	1275171.814499998	1326967.519499999	1368658.291000007	1375087.4184999971	2212313.084999998	2072279.0445000092	1998489.203500005	295950.4440000008	340926.65350000036	480127.7569999999	1479514.857499995	1505670.1984999941	1601691.451000001	-	-	-	0.646988	0.347969	1.12423	0.168939	insig	1.11543	0.00793432	1.73523	0.795129	insig	1.28644	0.00503783	1.54348	0.626191	insig	1.09898	0.0107099
PDP226804	2,10,10-trimethyl-6-methylidenebicyclo[7.2.0]undec-2-en-5-ol*	2,10,10-三甲基-6-亚甲基二环[7.2.0]十一碳-2-烯-5-醇*	Terpenoids	萜类	Sesquiterpenoids	倍半萜	C15H24O	221.19	81.07	220.1827	[M+H]+	1	-	-	1011772.654500018	898705.5004999903	926584.2990000092	2909749.7334999535	2922400.1079999767	2757741.06400005	3908491.5264999336	3851971.2374999532	3908479.1289999536	1963173.2710000041	1935195.8080000868	1926514.522499988	3206904.701000003	3076141.666500034	3088099.503499977	-	-	-	1.2604	2.80109e-05	3.02774	1.59824	up	1.19892	3.35315e-06	4.11304	2.0402	up	1.29009	0.00100206	1.35845	0.441962	insig	1.14272	0.000431259
PDP271067	(12E)-2-aminooctadec-12-ene-1,3,4-triol	(12E)-2-氨基十八-12-烯-1,3,4-三醇	Others	其它类	Others	其它	C18H37NO3	316.28	60.04	315.2773	[M+H]+	2	-	-	36143833.78650004	25156189.48699996	26552343.44099981	16588926.09299999	16498715.26150007	16567785.68300007	15553219.86250004	19374564.09950011	15853508.66600011	7092983.286000057	7069802.47749995	7316651.846500074	15752109.50299989	14485881.40599986	13555705.71699996	-	-	-	1.17059	0.0663236	0.565214	-0.82313	insig	1.07699	0.0568358	0.57803	-0.790784	insig	0.159652	0.788604	1.02267	0.0323457	insig	1.1339	0.0234605
PD0462863	2-aminooctadec-12-ene-1,3,4-triol*	2-氨基十八烷-12-烯-1,3,4-三醇*	Lipids	脂质	Sphingolipids	鞘脂	C18H37NO3	316.29	60.04	315.2773	[M+H]+	1	-	-	36143833.78650004	25156189.48699996	26552343.44099981	16588926.09299999	16498715.26150007	16567785.68300007	15553219.86250004	19374564.09950011	15853508.66600011	7092983.286000057	7069802.47749995	7316651.846500074	15752109.50299989	14485881.40599986	13555705.71699996	-	-	-	1.17059	0.0663236	0.565214	-0.82313	insig	1.07699	0.0568358	0.57803	-0.790784	insig	0.159652	0.788604	1.02267	0.0323457	insig	1.1339	0.0234605
Hmcp003852	Elemol	榄香醇	Terpenoids	萜类	Sesquiterpenoids	倍半萜	C15H26O	223.21	207.03	222.1984	[M+H]+	3	639-99-6	-	7755445.724000067	9929066.304500012	14935510.83499986	15559070.1225	16730741.78199998	15995259.30300004	12772206.63650021	11522099.323499901	11382800.77400011	7083750.730999904	7232046.859999856	7271218.410499968	9271647.329999933	9838214.860499956	10744820.76650003	-	-	-	0.941005	0.129989	1.48023	0.565819	insig	0.367184	0.681757	1.09372	0.129241	insig	1.25271	0.00212258	0.738885	-0.436579	insig	0.804309	0.225699
PDP227329	(1r,2s,5r)-4,4-dimethyltricyclo[6.3.2.02,5]tridec-8-en-1-ol*	(1r,2s,5r)-4,4-二甲基三环[6.3.2.02,5]十三-8-烯-1-醇*	Terpenoids	萜类	Sesquiterpenoids	倍半萜	C15H24O	221.19	81.07	220.1827	[M+H]+	1	-	-	1010073.5655000191	984416.22449999	924528.8220000088	3078656.6904999632	3175656.210999977	2953573.77100004	4419353.549499931	4299149.526999947	4054622.481999963	1958515.616499997	2028398.630500085	2100530.596999988	3257128.5330000133	3329508.7365000336	3185386.477999975	-	-	-	1.26152	0.000214058	3.15445	1.65739	up	1.19904	0.000615856	4.37583	2.12956	up	1.27462	0.00171619	1.38719	0.47217	insig	1.14406	0.00010147
MWSslk254	Kaempferol-3-O-glucorhamnoside*	山柰酚-3-O-葡萄糖鼠李糖苷*	Flavonoids	黄酮	Flavonols	黄酮醇	C27H30O15	595.17	287.06	594.1585	[M+H]+	1	40437-72-7	-	6488874.431000005	10338851.40799997	13045886.28900001	6618619.128499992	6602460.655500008	5197352.7100000065	4936895.843	5231064.007500015	5376702.516999992	4020299.559000003	2863772.550499996	4458342.529999991	4344228.953499991	5601545.44400002	6144245.883499999	-	CM00488	MetMap113	0.903047	0.176675	0.616545	-0.697721	insig	0.995705	0.128066	0.520348	-0.942452	insig	0.907994	0.172058	0.843973	-0.244731	insig	1.01924	0.0753738
MWSHY0080	Luteolin-7-O-neohesperidoside (Lonicerin)*	木犀草素-7-O-新橘皮糖苷 (忍冬苷)*	Flavonoids	黄酮	Flavones	黄酮	C27H30O15	595.17	287.06	594.1585	[M+H]+	1	25694-72-8	C12630	6488874.431000005	10338851.40799997	13045886.28900001	6618619.128499992	6602460.655500008	5197352.7100000065	4936895.843	5231064.007500015	5376702.516999992	4020299.559000003	2863772.550499996	4458342.529999991	4344228.953499991	5601545.44400002	6144245.883499999	ko00944	C12630	MetMap105	0.903047	0.176675	0.616545	-0.697721	insig	0.995705	0.128066	0.520348	-0.942452	insig	0.907994	0.172058	0.843973	-0.244731	insig	1.01924	0.0753738
MWSHY0061	Kaempferol-3-O-neohesperidoside*	山柰酚-3-O-新橙皮糖苷*	Flavonoids	黄酮	Flavonols	黄酮醇	C27H30O15	595.16	287.06	594.1585	[M+H]+	1	32602-81-6	-	6488874.431000005	10338851.40799997	13045886.28900001	6618619.128499992	6602460.655500008	5197352.7100000065	4936895.843	5231064.007500015	5376702.516999992	4020299.559000003	2863772.550499996	4458342.529999991	4344228.953499991	5601545.44400002	6144245.883499999	-	CM00489	MetMap113	0.903047	0.176675	0.616545	-0.697721	insig	0.995705	0.128066	0.520348	-0.942452	insig	0.907994	0.172058	0.843973	-0.244731	insig	1.01924	0.0753738
Lmpp003789	Cyanidin 3-O-(6-O-p-coumaroyl)glucoside	矢车菊素-3-O-(6''-O-对香豆酰)葡萄糖苷	Flavonoids	黄酮	Anthocyanidins	花青素	C30H27O13+	595.14	287.06	595.1446	[M]+	3	-	C12095	6488874.431000005	10338851.40799997	13045886.28900001	6618619.128499992	6602460.655500008	5197352.7100000065	4936895.843	5231064.007500015	5376702.516999992	4020299.559000003	2863772.550499996	4458342.529999991	4344228.953499991	5601545.44400002	6144245.883499999	ko00942,ko01110	C12095	-	0.903047	0.176675	0.616545	-0.697721	insig	0.995705	0.128066	0.520348	-0.942452	insig	0.907994	0.172058	0.843973	-0.244731	insig	1.01924	0.0753738
Lmtp008061	Santalol	檀香醇	Terpenoids	萜类	Sesquiterpenoids	倍半萜	C15H24O	221.19	163.15	220.1827	[M+H]+	1	11031-45-1	-	43789.467999999215	46431.16850000112	51316.17499999961	95907.10000000117	99447.64149999824	88784.56749999989	93721.87550000033	120082.76199999859	94550.47899999974	49850.14050000058	59138.67300000063	56364.23199999987	185399.85650000308	188102.7990000005	167325.88649999732	-	-	-	1.24709	0.000447865	2.00753	1.00542	up	1.16684	0.0183007	2.17862	1.12342	up	0.517304	0.456065	1.08523	0.117994	insig	0.860809	0.0907533
PD0577670	Dictagymnin	白藓醚	Terpenoids	萜类	Monoterpenoids	倍萜	C14H18O	203.14	147.08	202.1358	[M+H]+	2	56045-79-5	-	4432765.916000038	4145276.6944999485	4122521.536000063	1908310.924500036	1937571.821499995	1861950.158500035	912108.1779999716	978537.6359999952	1017927.0504999859	324288.77849999233	309381.1170000017	314653.2175000018	2107814.523500017	2114731.790499981	2272311.6259999657	-	-	-	1.26077	0.00119333	0.449416	-1.15388	down	1.19872	0.000363198	0.229011	-2.12651	down	1.29364	3.70523e-05	0.509576	-0.972632	insig	1.14838	0.000635322
Lmtp003079	Peonidin-3-O-rutinoside	芍药花素-3-O-芸香糖苷	Flavonoids	黄酮	Anthocyanidins	花青素	C28H33O15+	609.18	301.07	609.1814	[M]+	3	-	-	3162981.732999992	1789196.026500005	799276.2929999988	469910.25449999893	733634.431500001	674816.4665000014	450543.58449999936	533408.7414999994	214506.7289999995	344485.8589999998	149688.5020000003	239527.52700000012	412552.2030000007	621102.8415000014	724666.9454999974	-	-	-	0.959884	0.198864	0.326589	-1.61445	insig	1.0045	0.154795	0.208375	-2.26275	down	0.81637	0.145192	0.638034	-0.648294	insig	1.03859	0.13384
Walbp01749	N-Glucosylpicolinate	N-葡糖基吡啶甲酸酯	Alkaloids	生物碱	Pyridine alkaloids	吡啶类生物碱	C12H16NO7+	286.09	124.04	286.0927	[M]+	1	-	-	13951642.80550002	11171318.08649998	11770751.55149999	2398552.376999995	2439656.664000005	2422000.325000003	1160356.725500005	1472420.924000004	1351364.894500003	1208751.456499998	1223496.307000001	1173612.0025000009	3143918.383500006	3027120.473499998	3120935.1219999967	-	-	-	1.25908	0.00722588	0.196787	-2.34529	down	1.19597	0.0054437	0.10799	-3.21103	down	1.26691	0.00614394	0.548764	-0.865742	insig	1.14671	0.00573465
Walp008158	2-AminoicoSane-1,5,19-triol	2-氨基二十烷-1,5,19-三醇	Lipids	脂质	Sphingolipids	鞘脂	C20H43NO3	346.33	88.08	345.3243	[M+H]+	1	-	-	1762038.813	1770647.9889999968	1711397.137500009	774586.6445000005	752193.5255000001	752548.474000001	793963.2049999939	667082.9719999996	701564.3595000008	495551.2164999997	449910.1510000016	433001.7099999996	1025917.709500007	1161550.374999998	1060643.563500002	-	-	-	1.26298	5.60726e-05	0.434648	-1.20208	down	1.19206	0.000189981	0.412391	-1.27792	down	0.603474	0.413056	0.948793	-0.0758351	insig	1.14656	1.03648e-06
PDP030595	7-hydroxy-3-{[3,4,5-trihydroxy-6-(hydroxymethyl)oxan-2-yl]oxy}-2-(3,4,5-trihydroxyphenyl)-4H-chromen-4-one*	7-羟基-3-{[3,4,5-三羟基-6-(羟甲基)氧杂环戊烷-2-基]氧基}-2-(3,4,5-三羟基苯基)-4H-色满-4-酮*	Flavonoids	黄酮	Flavones	黄酮	C21H20O12	465.1	303.05	464.0955	[M+H]+	1	-	-	1399725.864999999	1508919.535500001	1199095.219999999	1155106.2105	1203272.513500003	1189107.1709999992	1106421.035499999	1119868.6709999999	1048470.493	577586.6744999997	497629.2580000015	532825.4990000004	917646.1120000016	781378.4945000036	889372.1270000021	-	-	-	0.90852	0.172988	0.86361	-0.211548	insig	1.01279	0.0848435	0.797217	-0.326956	insig	1.12078	0.0323704	0.923121	-0.115408	insig	1.13221	0.00837194
Lmhp008744	1-α-Linolenoyl-glycerol-2,3-di-O-glucoside	1-α-亚麻酸甘油酯-2,3-二-O-葡萄糖苷	Lipids	脂质	Glycerol ester	甘油酯	C33H56O14	677.37	261.22	676.367	[M+H]+	2	-	-	13283.97399999998	14856.004000000119	13226.93599999998	12124.08800000002	13716.6020000002	13896.17950000011	36837.91149999999	28457.88700000031	26997.61599999998	23656.8865000001	24080.196999999884	33491.188500000266	25845.90150000001	29725.715500000268	24660.92899999973	-	-	-	0.416398	0.522459	0.960595	-0.0579991	insig	1.16193	0.0280845	2.23109	1.15775	up	1.26063	0.0260542	2.32261	1.21575	up	1.08169	0.0502461
pmd0142	LysoPC 20:0(2n isomer)	溶血磷脂酰胆碱 20:0(2n异构)	Lipids	脂质	LPC	溶血磷脂酰胆碱	C28H58NO7P	552.4	184.07	551.3951	[M+H]+	3	-	-	17258.907000000043	7593.7649999999585	13494.71799999997	16315.30299999999	19724.600499999942	17616.053499999718	34861.974500000135	25707.23549999973	38177.12749999918	28620.41850000004	26098.23200000003	24886.615500000058	17881.05049999991	16246.0534999999	15965.133000000142	-	-	-	0.778627	0.203984	1.39921	0.48461	insig	1.05189	0.0146777	2.57505	1.3646	up	1.19017	0.0483285	1.84036	0.879989	insig	0.97119	0.0268999
Hmyp008730	Oxyphyllol A	Oxyphyllol A	Terpenoids	萜类	Sesquiterpenoids	倍半萜	C15H24O	221.19	147.12	220.1827	[M+H]+	3	-	-	141641.2104999999	97411.64850000056	112099.3340000007	63054.00500000037	53436.113499999236	48516.93850000025	86836.52949999983	87077.18199999862	60046.1684999994	26541.58899999977	18380.94149999991	27661.37450000001	73619.12449999954	57313.40249999925	59976.65049999992	-	-	-	1.19071	0.0312349	0.469902	-1.08957	down	0.934547	0.0767127	0.666263	-0.585835	insig	0.989541	0.107927	1.41788	0.503733	insig	1.1232	0.0154101
Walp008255	2-aminodocoSane-1,5,7,21-tetraol	2-氨基二十二烷-1,5,7,21-四醇	Lipids	脂质	Sphingolipids	鞘脂	C22H47NO4	390.36	328.32	389.3505	[M+H]+	1	-	-	3622630.0420000013	3481250.412999992	3473217.877500009	1435251.483000004	1452998.529999999	1477093.972999997	1363577.4255000008	1215194.858000002	1415913.238499996	689682.3104999968	698134.8384999997	627145.6924999941	1812674.563999993	1808389.635999996	2033203.5084999981	-	-	-	1.26266	0.000274093	0.412717	-1.27678	down	1.19471	1.34902e-05	0.377673	-1.40479	down	0.905933	0.171844	0.915091	-0.128013	insig	1.14758	2.56287e-05
PDP191069	2-aminooctadec-8-ene-1,3-diol	2-氨基十八碳-8-烯-1,3 -二醇	Organic acids	有机酸	Organic acids	有机酸	C18H37NO2	300.29	254.28	299.2824	[M+H]+	3	-	-	1834841.1915000041	1755465.4905	2083615.336000009	1419287.8099999968	1573223.155499998	1488067.071499996	974691.6205000057	1027751.2449999959	934508.8640000031	88464.82749999981	97500.98400000038	121723.1464999998	824871.3820000016	797976.0609999994	821094.0344999975	-	-	-	1.12549	0.0397501	0.789679	-0.340661	insig	1.18221	0.0079098	0.517623	-0.950027	insig	1.27697	0.00146496	0.655485	-0.609365	insig	1.14531	0.00280542
Wasyqp0972	Hydroxystyrene*	羟基苯乙烯*	Others	其它类	Others	其它	C8H8O	121.07	77.04	120.0575	[M+H]+	1	-	-	1083875.027500001	708141.616000001	486912.35300000134	1303476.1174999971	967094.138499998	1144476.054500001	1387538.0645	1474229.3964999982	1231213.230500001	1874676.665500001	1535182.1530000002	1659228.819500001	2137939.451999993	1468270.3160000031	1516031.039000001	-	-	-	0.850514	0.149944	1.49853	0.583549	insig	0.962777	0.0580883	1.79601	0.844796	insig	0.878955	0.14025	1.19851	0.261247	insig	1.00085	0.0166672
Sasp000997	2,3-Dihydrobenzofuran*	2,3-二氢苯并呋喃*	Others	其它类	Others	其它	C8H8O	121.06	77.04	120.0575	[M+H]+	1	496-16-2	-	840563.4525000001	713703.4095000008	623268.000000001	1200345.915999997	982406.627499998	1067788.078500001	1390624.783	1557931.958499999	1235294.676000002	1818614.3369999998	1658080.7580000001	1784656.353500001	2277294.138499993	1622995.087000004	1478594.9130000009	-	-	-	1.12216	0.0161183	1.49276	0.577984	insig	1.13902	0.00599366	1.92137	0.942136	insig	1.06265	0.0584921	1.28712	0.364152	insig	1.12502	0.000297458
PDP018262	(2-aminoethoxy)[2-hydroxy-3-(octadeca-9,12,15-trienoyloxy)propoxy]phosphinic acid	(2-氨基乙氧基)[2-羟基-3-(十八烷-9,12,15-三烯酰氧基)丙氧基]膦酸酸	Others	其它类	Others	其它	C23H42NO7P	476.28	335.26	475.2699	[M+H]+	3	-	-	236341.83399999997	269026.9995000004	262724.3569999982	687561.2855000079	684525.9564999981	647254.3764999937	1662919.241500003	1838943.2854999881	1624463.2875	1552286.5320000031	1562541.4979999969	1519615.868499996	1206329.386500014	1060980.588999999	1118546.0664999909	-	-	-	1.25816	2.3791e-05	2.62903	1.39453	up	1.19846	0.00168695	6.67409	2.73857	up	1.2948	0.00305315	2.53861	1.34404	up	1.14746	3.41254e-07
Yawp012886	Sargaquinone	Sargaquinone	Terpenoids	萜类	Terpene	萜类	C27H38O2	395.29	137.06	394.2872	[M+H]+	1	-	-	330625.3349999997	458613.1375000154	412812.7255000141	63306.244499999775	77239.45949999981	78145.43149999849	36570.51550000039	47864.78850000016	40664.74250000058	83449.25849999914	102274.82250000071	75849.84049999969	76511.30899999832	93600.44800000274	76048.1685000005	-	-	-	1.25131	0.011767	0.181932	-2.45853	down	1.19324	0.0102571	0.104072	-3.26434	down	1.21919	0.00820947	0.57204	-0.805812	insig	1.13195	0.0112963
pmb0863	LysoPC 16:2(2n isomer)*	溶血磷脂酰胆碱 16:2(2n异构)*	Lipids	脂质	LPC	溶血磷脂酰胆碱	C24H46NO7P	492.31	184.07	491.3012	[M+H]+	1	-	-	199620.39449999967	202303.3444999998	183184.4765000012	215183.00349999982	217141.14150000102	199424.7169999998	246260.1565000004	260678.15800000052	243872.8640000008	652373.6139999997	703081.3615000005	666466.1360000017	410766.4159999988	430491.83099999756	400768.7775000025	-	-	-	0.862342	0.130967	1.07971	0.110648	insig	1.15037	0.00240061	1.2832	0.359747	insig	1.20984	0.00674569	1.18846	0.249099	insig	1.14645	0.000228775
MWS20189	Tectorigenin*	鸢尾黄素*	Flavonoids	黄酮	Isoflavones	异黄酮	C16H12O6	301.07	286.05	300.0634	[M+H]+	1	548-77-6	C10534	54100.75650000033	52134.80650000014	48232.75700000043	44317.264499999656	52540.71750000019	34753.67900000006	113696.7634999992	44466.15449999991	14303.708000000019	28781.50899999971	24420.953999999892	19663.72750000006	33278.90749999986	36236.638999999996	40198.37799999994	-	C10534	-	0.719189	0.273519	0.85203	-0.231024	insig	0.207502	0.857415	1.11652	0.159006	insig	0.0396884	0.690859	1.31042	0.39003	insig	1.10019	0.00186678
MWSHY0069	Hispidulin (5,7,4'-Trihydroxy-6-methoxyflavone)*	高车前素*	Flavonoids	黄酮	Flavones	黄酮	C16H12O6	301.07	286.05	300.0634	[M+H]+	1	1447-88-7	C10058	54100.75650000033	52134.80650000014	48232.75700000043	44317.264499999656	52540.71750000019	34753.67900000006	113696.7634999992	44466.15449999991	14303.708000000019	28781.50899999971	24420.953999999892	19663.72750000006	33278.90749999986	36236.638999999996	40198.37799999994	-	C10058	MetMap110	0.719189	0.273519	0.85203	-0.231024	insig	0.207502	0.857415	1.11652	0.159006	insig	0.0396884	0.690859	1.31042	0.39003	insig	1.10019	0.00186678
Zmjp004795	5,6,7-Trihydroxy-8-methoxyflavone*	5,6,7-三羟基-8-甲氧基黄酮*	Flavonoids	黄酮	Flavones	黄酮	C16H12O6	301.07	286.05	300.0634	[M+H]+	1	-	-	54100.75650000033	52134.80650000014	48232.75700000043	44317.264499999656	52540.71750000019	34753.67900000006	113696.7634999992	44466.15449999991	14303.708000000019	28781.50899999971	24420.953999999892	19663.72750000006	33278.90749999986	36236.638999999996	40198.37799999994	-	CM00893	MetMap110	0.719189	0.273519	0.85203	-0.231024	insig	0.207502	0.857415	1.11652	0.159006	insig	0.0396884	0.690859	1.31042	0.39003	insig	1.10019	0.00186678
PDP004427	Myricetin 3-neohesperidoside	杨梅素3-新橙皮糖苷	Others	其它类	Others	其它	C27H30O17	627.15	319.05	626.1483	[M+H]+	2	431887-48-8	-	11819975.65650001	30714903.98399989	19059734.27850004	16742293.49450004	28418916.81799989	15790979.37599999	23317058.79099997	22853587.16000002	19815085.36400003	8270090.089000006	9164515.052499998	12509778.33799997	20737346.87450003	21460921.55099994	22940547.60000007	-	-	-	0.0531835	0.976646	0.98957	-0.0151262	insig	0.293083	0.81704	1.07129	0.0993499	insig	0.364928	0.724114	1.08258	0.114476	insig	0.846598	0.190307
Lcwp000595	9alpha-Hydroxy-11beta,13-Dihydrozaluzanin C	9alpha-Hydroxy-11beta,13-Dihydrozaluzanin C	Terpenoids	萜类	Sesquiterpenoids	倍半萜	C15H20O4	265.14	119.08	264.1362	[M+H]+	3	-	-	7152658.822500009	6767438.8850000175	4636707.599500002	3361990.7849999918	2109926.955499992	3633976.531500009	3015001.4774999917	3405082.9554999913	3197847.722999992	2397541.985999994	1444899.139499994	2326267.316999991	2458547.4480000017	2921508.730499986	2368411.285500001	-	-	-	1.0838	0.0356554	0.490704	-1.02708	down	1.0987	0.0597971	0.518297	-0.94815	insig	0.294808	0.754288	1.05623	0.078926	insig	1.07233	0.0223956
PDP000688	kaempferol-6,8-di-C-glucoside	山奈酚-6,8-二-C-葡萄糖苷	Others	其它类	Others	其它	C27H30O18	643.15	335.04	642.1432	[M+H]+	2	-	-	2902177.203000002	1811716.542500005	1327933.802499996	886004.4784999981	709074.0439999978	629342.7370000017	1583915.9579999968	1941740.731499996	1584778.0219999969	394867.0469999989	431294.3384999989	386622.8574999985	1009010.4885000009	568743.0434999968	527949.8670000007	-	-	-	1.12192	0.108233	0.36817	-1.44155	down	0.293336	0.577695	0.845843	-0.241539	insig	1.24924	0.00432258	2.29742	1.20002	up	1.10179	0.0743057
Zbqp003125	Ile-Phe	L-异亮氨酸-L-苯丙氨酸	Amino acids and derivatives	氨基酸及其衍生物	Amino acids and derivatives	氨基酸及其衍生物	C15H22N2O3	279.17	86.1	278.163	[M+H]+	3	-	-	170464.612	198826.83999999962	272478.6364999991	94691.46700000015	175531.4914999997	134968.19600000008	384420.2175000015	325271.65100000054	248531.7110000012	162107.0189999997	456483.8705000007	157884.1124999999	476202.05900000024	230345.1504999998	230871.0790000002	-	-	-	0.909252	0.1134	0.631365	-0.663454	insig	0.87955	0.105524	1.49309	0.578306	insig	1.16241	0.0235577	2.36487	1.24176	up	0.119692	0.700455
Zmjp004311	Chrysosplenetin-4'-O-glucoside	猫眼草黄素-4'-O-葡萄糖苷	Flavonoids	黄酮	Flavonols	黄酮醇	C25H28O13	537.16	375.11	536.153	[M+H]+	3	23279-19-8	-	11780458.99300003	9257688.457499972	9406494.338499973	6580899.7079999875	6183978.001000018	6277570.284999989	3810684.446499998	3773472.135000004	2755152.580499994	1611631.963500006	1792062.513999998	1589543.9279999982	4427879.01000002	3920559.8664999786	3621279.2269999865	-	-	-	1.19432	0.0407274	0.625478	-0.676969	insig	1.16647	0.00692208	0.33961	-1.55805	down	1.22782	0.00810855	0.542961	-0.881079	insig	1.14345	0.00883149
pmd0132	LysoPC 16:0(2n isomer)	溶血磷脂酰胆碱 16:0(2n异构)	Lipids	脂质	LPC	溶血磷脂酰胆碱	C24H50NO7P	496.34	184.07	495.3325	[M+H]+	1	-	-	432327.6750000029	541874.2384999992	505071.8610000017	744967.1299999995	701993.0845000056	667332.4519999957	1036564.114499992	1010560.049000002	979886.9949999959	1155642.1570000001	1129320.37950001	1088737.7744999859	611071.9759999954	596563.394000005	612137.0734999996	-	-	-	1.16793	0.0078357	1.42928	0.515286	insig	1.17927	0.000782546	2.04628	1.033	up	1.27542	0.000629961	1.43169	0.517719	insig	1.13311	0.000265852
Lmhp010514	LysoPE 20:2(2n isomer)	溶血磷脂酰乙醇胺 20:2(2n异构)	Lipids	脂质	LPE	溶血磷脂酰乙醇胺	C25H48NO7P	506.32	365.31	505.3168	[M+H]+	1	-	-	523070.6704999909	532747.480500004	508158.52899999573	287926.0005000005	259330.4224999977	275415.4930000021	214802.6075000019	211447.20750000057	201321.5025000015	165636.2814999995	117052.6395000002	138105.1844999982	200493.0940000048	221810.61700000308	193393.2284999976	-	-	-	1.25749	2.69173e-05	0.526013	-0.92683	insig	1.19879	2.57399e-05	0.401266	-1.31737	down	1.25609	0.00648232	0.762845	-0.390538	insig	1.13565	0.00016698
PDP074906	tetracyclo[8.2.1.18,11.02,7]tetradeca-2,4,6-trien-10-ol	四环[8.2.1.18,11.02,7]十四碳-2,4,6-三烯-10-醇	Others	其它类	Others	其它	C14H16O	201.13	143.09	200.1201	[M+H]+	3	-	-	995981.4835000004	1015922.064999994	1036976.314000001	1565087.441000012	1631604.1904999858	1454736.2519999982	2600652.95050001	2796870.382999955	2861479.548500013	1948992.4890000082	1966837.463500006	1966118.3935000019	1550832.4775	1575381.5470000268	1681244.200500003	-	-	-	1.24629	0.00684928	1.52562	0.609394	insig	1.19813	0.0016676	2.70886	1.43769	up	1.28507	0.000490544	1.77558	0.828294	insig	1.14788	7.9464e-06
WapTKC163962	6,10-Dimethylidene-3-(Propan-2-Yl)Cyclodec-4-En-1-ol	6,10-Dimethylidene-3-(Propan-2-Yl)Cyclodec-4-En-1-ol	Terpenoids	萜类	Sesquiterpenoids	倍半萜	C15H24O	221.19	133.1	220.1827	[M+H]+	1	-	-	180300.3564999969	157230.8565000033	170564.2884999981	355725.1755000053	332234.3749999932	374991.6389999964	400628.20600000065	402673.7374999957	403525.961999999	222872.4320000024	230543.4795000025	221214.7314999988	743612.034500012	738825.6740000031	695322.1514999891	-	-	-	1.25067	0.000832225	2.09203	1.0649	up	1.19536	0.000691669	2.3752	1.24805	up	1.14036	0.059823	1.13536	0.183145	insig	1.10187	0.00657912
WapTKC133987	2,7-Himachaladien-15-ol*	2,7-Himachaladien-15-ol*	Terpenoids	萜类	Sesquiterpenoids	倍半萜	C15H24O	221.19	81.07	220.1827	[M+H]+	1	-	-	1000837.9240000179	969262.6849999876	1001256.66500001	3025231.3929999517	3006196.419499978	2899950.280500053	4082010.374999931	3994016.486999949	4156980.650499947	2157783.984000005	2001468.949000088	2088107.418499986	3407400.054000008	3256146.6930000363	3204737.974999975	-	-	-	1.26299	0.00016135	3.00582	1.58776	up	1.20015	0.000121169	4.11698	2.04159	up	1.29224	7.16356e-05	1.36967	0.453824	insig	1.14601	0.00104919
Zmmp001941	Hydroxythreonine xyloside	羟基苏氨酸 木糖苷	Amino acids and derivatives	氨基酸及其衍生物	Amino acids and derivatives	氨基酸及其衍生物	C9H17NO8	268.1	136.06	267.0954	[M+H]+	1	-	-	178689.6924999999	166163.93500000008	158167.4290000003	714039.5939999996	598813.3209999994	635543.7805000009	862555.7634999991	889293.6975000034	868496.2345000008	1601283.1219999932	1500844.524	1321216.683	841172.661500002	1095547.650999995	849675.8795	-	-	-	1.25778	0.00399023	3.87339	1.9536	up	1.19932	6.95656e-07	5.20922	2.38107	up	1.22696	0.0178405	1.34487	0.42747	insig	1.14624	0.00375455
pme0230	Adenosine*	腺苷*	Nucleotides and derivatives	核苷酸及其衍生物	Nucleotides and derivatives	核苷酸及其衍生物	C10H13N5O4	268.1	136.06	267.0968	[M+H]+	1	58-61-7	C00212	178689.6924999999	166163.93500000008	158167.4290000003	714039.5939999996	598813.3209999994	635543.7805000009	862555.7634999991	889293.6975000034	868496.2345000008	1601283.1219999932	1500844.524	1321216.683	841172.661500002	1095547.650999995	849675.8795	ko00230,ko01100,ko01232,ko02010	C00212	-	1.25778	0.00399023	3.87339	1.9536	up	1.19932	6.95656e-07	5.20922	2.38107	up	1.22696	0.0178405	1.34487	0.42747	insig	1.14624	0.00375455
PDP175625	2-{4-amino-1H-imidazo[4,5-d]pyridazin-1-yl}-5-(hydroxymethyl)oxolane-3,4-diol	2-{4-氨基-1H-咪唑并[4,5-d]哒嗪-1-基}-5-(羟甲基)氧杂环戊烷-3,4-二醇	Organic acids	有机酸	Organic acids	有机酸	C10H13N5O4	268.1	136.06	267.0968	[M+H]+	2	-	-	178689.6924999999	166163.93500000008	158167.4290000003	714039.5939999996	598813.3209999994	635543.7805000009	862555.7634999991	889293.6975000034	868496.2345000008	1601283.1219999932	1500844.524	1321216.683	841172.661500002	1095547.650999995	849675.8795	-	-	-	1.25778	0.00399023	3.87339	1.9536	up	1.19932	6.95656e-07	5.20922	2.38107	up	1.22696	0.0178405	1.34487	0.42747	insig	1.14624	0.00375455
Cmqp002254	Gentianal	秦艽碱丙	Alkaloids	生物碱	Pyridine alkaloids	吡啶类生物碱	C10H11NO3	194.08	146.06	193.0739	[M+H]+	3	53848-05-8	-	62590.70900000016	81862.58349999976	67883.36899999986	37499.19449999993	39027.56249999988	40813.04250000008	97666.83200000015	67351.5680000001	102856.5629999998	93118.83350000015	75140.70400000017	139754.8294999996	83419.02949999986	64531.11600000027	75935.39400000003	-	-	-	1.21601	0.0286158	0.552612	-0.855661	insig	0.698112	0.234317	1.26156	0.335206	insig	1.23276	0.0444663	2.2829	1.19087	up	0.754267	0.234668
pmb2228	LysoPC 19:0	溶血磷脂酰胆碱 19:0	Lipids	脂质	LPC	溶血磷脂酰胆碱	C27H56NO7P	538.39	184.07	537.3794	[M+H]+	3	108273-88-7	-	165716.0654999993	150350.6845000005	142077.41549999948	110413.6319999996	105737.8879999998	101674.6460000009	89036.95099999955	96932.61550000038	80548.74449999996	74897.24999999994	54426.67600000009	56707.933000000165	97260.89700000026	94446.772	88053.87000000049	-	-	-	1.21724	0.0130518	0.693725	-0.527564	insig	1.16241	0.00259179	0.581735	-0.781567	insig	1.08656	0.0485185	0.838566	-0.254003	insig	1.11713	0.000681828
pmb1587	4-Hydroxy-3,5-diisopropylbenzaldehyde	4-羟基-3,5-二异丙基苯甲醛	Others	其它类	Aldehyde compounds	醛类化合物	C13H18O2	207.14	165.09	206.1307	[M+H]+	3	10537-86-7	-	488572.0870000022	475805.7660000066	496679.0680000079	436975.5555000017	463310.5759999922	485212.6444999982	286658.26599999174	276581.8709999936	299605.1980000098	109201.3109999966	77331.38349999928	100849.5225000016	368485.49049999466	374840.89950000687	296817.82399999263	-	CM02836	MetMap164	0.799081	0.205125	0.948285	-0.0766069	insig	1.19461	2.64973e-05	0.590562	-0.759839	insig	1.28376	0.00183562	0.622769	-0.683232	insig	1.13937	1.9145e-05
MWSslk106	Phenethylamine	2-苯乙胺	Alkaloids	生物碱	Benzylphenylethylamine alkaloids	苄基苯乙胺类生物碱	C8H11N	122.1	105.07	121.0891	[M+H]+	3	156-28-5	C05332	106241.64649999971	83449.80599999987	62421.778000000115	48856.3565	24850.203999999972	41528.058500000116	45487.74950000005	58439.81599999995	55183.659500000125	50550.47549999992	21649.90000000004	56115.46050000008	105473.9104999996	66857.37750000031	63302.6105	ko00360,ko01100	C05332	-	1.06699	0.0482488	0.457075	-1.1295	down	0.948562	0.123875	0.63111	-0.664036	insig	0.824151	0.165676	1.38076	0.465461	insig	0.844007	0.0690965
Safp009165	Homobutein 4-glucoside	髙紫铆查耳酮 4-葡萄糖苷	Flavonoids	黄酮	Chalcones	查耳酮	C22H24O10	449.14	287.06	448.1369	[M+H]+	2	-	-	699087.3200000004	1664241.2189999959	1264521.593500001	1523956.862999998	1262740.740000001	1244287.314999999	734908.5630000003	736007.9855000009	540835.1895000004	509041.519	479790.52850000036	429376.99750000006	1028419.073499999	1166370.587999998	831125.4419999996	-	-	-	0.368347	0.685742	1.11112	0.152018	insig	0.838491	0.189301	0.55453	-0.850663	insig	1.2283	0.00511205	0.499072	-1.00268	down	0.987788	0.118223
Xmyp005654	Kaempferol-4'-O-glucoside*	山柰酚-4'-O-葡萄糖苷*	Flavonoids	黄酮	Flavonols	黄酮醇	C21H20O11	449.11	287.06	448.1006	[M+H]+	1	52222-74-9	-	699087.3200000004	1664241.2189999959	1264521.593500001	1523956.862999998	1262740.740000001	1244287.314999999	734908.5630000003	736007.9855000009	540835.1895000004	509041.519	479790.52850000036	429376.99750000006	1028419.073499999	1166370.587999998	831125.4419999996	-	CM00461	MetMap114	0.368347	0.685742	1.11112	0.152018	insig	0.838491	0.189301	0.55453	-0.850663	insig	1.2283	0.00511205	0.499072	-1.00268	down	0.987788	0.118223
MWSHY0104	Luteolin-7-O-glucoside (Cynaroside)*	木犀草素-7-O-葡萄糖苷 (木犀草苷)*	Flavonoids	黄酮	Flavones	黄酮	C21H20O11	449.11	287.06	448.1006	[M+H]+	1	5373-11-5	C03951	699087.3200000004	1664241.2189999959	1264521.593500001	1523956.862999998	1262740.740000001	1244287.314999999	734908.5630000003	736007.9855000009	540835.1895000004	509041.519	479790.52850000036	429376.99750000006	1028419.073499999	1166370.587999998	831125.4419999996	ko00944	C03951	MetMap105	0.368347	0.685742	1.11112	0.152018	insig	0.838491	0.189301	0.55453	-0.850663	insig	1.2283	0.00511205	0.499072	-1.00268	down	0.987788	0.118223
pmb0782	Piperidine	哌啶	Alkaloids	生物碱	Piperidine alkaloids	哌啶类生物碱	C5H11N	86.1	69.07	85.0891	[M+H]+	3	110-89-4	C01746	2615529.250000002	2455863.494500002	2131631.062500004	4131773.902500012	4481622.267999996	4290008.085000002	9383232.32350001	10750018.80350002	8453145.702000003	15409999.9095	12346310.85050001	9134364.425000018	9442934.805500032	9059718.533999983	9140981.071000002	ko00960	C01746	-	1.23423	0.00068951	1.79139	0.841077	insig	1.18995	0.00665483	3.96867	1.98865	up	1.27836	0.0142793	2.21542	1.14758	up	1.12522	0.0312585
PD0599136	trans-beta-Sesquiphellandrol	反式-β-倍半水芹醇	Terpenoids	萜类	Sesquiterpenoids	倍半萜	C15H24O	221.19	69.07	220.1827	[M+H]+	1	56144-27-5	-	489923.26399999217	503791.3399999862	494289.24899999757	1486260.217000011	1411820.1844999809	1362644.751999975	1568820.089499958	1639476.0984999582	1552218.432000034	677618.3369999775	655646.0875000198	673742.7360000007	3118419.6014999812	3020938.648999992	2981220.939499996	-	-	-	1.26176	0.00133597	2.86338	1.51772	up	1.19987	0.00046309	3.19926	1.67774	up	1.14248	0.0235703	1.1173	0.160019	insig	1.14423	0.000112222
Wacyp09666	6-Hydroxy-3,9-Undecadienoic acid Methyl Ester	6-羟基-3,9-十一碳烯酸甲酯	Lipids	脂质	Free fatty acids	游离脂肪酸	C12H20O3	213.15	111.04	212.1412	[M+H]+	1	-	-	1467731.61700002	1360538.5289999929	1447447.4834999791	325414.548499994	294863.4165000021	307493.2264999984	349583.221000005	421497.008000004	301426.7089999959	99028.54899999977	82552.98950000186	111622.91049999859	755753.553500015	799930.187999999	780003.4195000075	-	-	-	1.26229	0.000414415	0.216986	-2.20433	down	1.18835	2.47453e-05	0.250837	-1.99518	down	0.727074	0.299087	1.156	0.209146	insig	1.14594	0.000300368
pmp001269	Hexadecyl ethanolamine	十六烷基乙醇胺	Alkaloids	生物碱	Alkaloids	生物碱	C18H39NO	286.31	268.3	285.3032	[M+H]+	1	-	-	2676891.918499996	2435734.205499996	2619583.337500004	6929792.815500034	7143721.601000009	7749455.857499982	11029803.59850001	11069524.98199998	10649595.32450001	5432171.195000008	6782936.691500006	6255144.997000008	6688043.2050000075	6776153.453999986	6999280.355	-	-	-	1.25931	0.00136974	2.82235	1.49689	up	1.19932	1.02801e-05	4.23539	2.08249	up	1.28072	0.000837201	1.50066	0.5856	insig	1.13379	0.00991776
mws0289	LysoPE 18:1*	溶血磷脂酰乙醇胺 18:1*	Lipids	脂质	LPE	溶血磷脂酰乙醇胺	C23H46NO7P	480.31	339.29	479.3012	[M+H]+	3	89576-29-4	-	10033672.52900004	9109400.38850003	9240804.148500122	10534225.57149993	10456427.40750003	10769437.70600003	16207038.05199999	18693125.78250002	18451368.66400031	24937827.75000025	25821103.15949996	25513401.64699982	12937483.24350018	14220871.93649995	14875456.91600006	-	-	-	1.10569	0.0486877	1.11895	0.162143	insig	1.18284	0.00442072	1.87964	0.910458	insig	1.27972	0.0110285	1.67983	0.748315	insig	1.14618	2.35357e-06
PD0069020	8-[3-(beta-d-glucopyranosyloxy)-2-hydroxy-3-methylbutyl]-7-methoxy-2h-1-benzopyran-2-one	8-[3-（β-d-吡喃葡萄糖氧基）-2-羟基-3-甲基丁基]-7-甲氧基-2h-1-苯并吡喃-2-酮	Lignans and Coumarins	木脂素和香豆素	Coumarins	香豆素	C21H28O10	441.17	397.18	440.1682	[M+H]+	1	-	-	1109239.135499998	1188336.938500006	1329432.010499994	642970.759500002	489650.5889999971	634431.208000001	873298.9384999996	802013.3449999989	811659.2840000008	1176007.574000001	1473909.7589999968	1341716.684999998	3995661.8520000037	4347332.819500007	3712862.078500014	-	-	-	1.21649	0.00203595	0.487193	-1.03744	down	1.14529	0.0186512	0.685681	-0.54439	insig	1.14858	0.0255389	1.40741	0.493045	insig	0.563696	0.326406
Safp020540	1-Palmitoyl-2-acetyl-sn-glycero-3-phosphocholine	PC(16:0/2:0)	Lipids	脂质	LPC	溶血磷脂酰胆碱	C26H52NO8P	538.35	184.07	537.3431	[M+H]+	2	-	-	86203.87300000076	69583.75899999964	68290.9464999991	237466.3474999964	274855.4050000021	253458.0584999988	410225.68600000505	422419.5435000021	424573.6294999951	439216.7629999987	435484.4170000125	406692.2429999942	268949.8595000049	221518.4374999998	239668.7035000014	-	-	-	1.25209	0.000622734	3.41746	1.77292	up	1.19595	2.32392e-06	5.61062	2.48816	up	1.28055	0.00144619	1.64175	0.715234	insig	1.14379	5.71411e-05
WapTKC082115	(4R)-1,2-Dimethyl-4-Prop-1-En-2-Ylcyclohexene	(4R)-1,2-Dimethyl-4-Prop-1-En-2-Ylcyclohexene	Terpenoids	萜类	Monoterpenoids	倍萜	C11H18	151.15	81.07	150.1409	[M+H]+	1	-	-	82167.10850000076	102056.72799999881	71775.12850000018	208071.6760000038	204280.1675000009	207357.9799999957	352709.08200000523	367697.0174999954	388930.5379999945	207515.079	173584.9775000017	140635.36300000089	234423.58800000002	202279.87999999739	202054.0919999975	-	-	-	1.23119	0.0047392	2.42075	1.27545	up	1.1884	3.99612e-05	4.33336	2.11549	up	1.29385	0.00376517	1.79009	0.840032	insig	1.05503	0.028523
Rfn010265	Phosphatidylethanolamine lyso 18:2*	Phosphatidylethanolamine lyso 18:2*	Lipids	脂质	Free fatty acids	游离脂肪酸	C23H44NO7P	478.29	337.28	477.2855	[M+H]+	1	-	-	1503594.850999984	1501837.8995000068	1474704.788000008	1502598.542000017	1485668.253000003	1382815.988500016	1340553.1765000091	1228919.683999971	1278697.324500022	767821.4494999945	657118.7039999949	806721.9749999959	947257.1784999943	985404.8210000056	1007462.020999999	-	-	-	0.540665	0.435902	0.975658	-0.0355523	insig	1.13673	0.0165858	0.85894	-0.21937	insig	1.1305	0.0251757	0.88037	-0.183818	insig	1.13089	0.0025659
PDP240053	2-Oxo-4-phenylbutyric acid	2-氧代-4-苯基丁酸	Others	其它类	Others	其它	C10H10O3	179.06	136.02	178.063	[M+H]+	3	710-11-2	C20327	8351442.414500047	8731453.771999925	8596869.82250009	695592.9715000023	707807.6075000038	696589.9094999981	270384.2605000004	285378.1304999989	230193.65249999898	112547.5455000007	142624.6614999996	129327.5969999999	1189316.211500005	1294488.510999998	1248726.091999999	ko00400,ko01100,ko01210	C20327	-	1.2635	0.000196957	0.0817761	-3.61218	down	1.19961	0.000133514	0.030606	-5.03004	down	1.28914	0.000836344	0.374266	-1.41786	down	1.14787	0.000160055
mws0520	N-Acetyl-L-tyrosine	N-乙酰-L-酪氨酸	Amino acids and derivatives	氨基酸及其衍生物	Amino acids and derivatives	氨基酸及其衍生物	C11H13NO4	224.09	136.08	223.0845	[M+H]+	1	537-55-3	-	11406.984999999951	8933.301000000005	15167.982999999967	667937.7635	795764.2670000021	788081.2029999995	181284.22349999982	165554.38199999998	156755.6174999999	690672.4699999997	757086.7750000006	759667.1229999998	561853.2995000007	551111.250500003	595462.1265000014	-	-	-	1.25997	0.00307677	63.4157	5.98677	up	1.19193	0.0012302	14.1824	3.82603	up	1.29447	0.0040715	0.223642	-2.16073	down	1.14537	0.000909365
Hmpp003270	Luteolin-4'-O-glucoside*	木犀草素-4'-O-葡萄糖苷*	Flavonoids	黄酮	Flavones	黄酮	C21H20O11	449.11	287.05	448.1006	[M+H]+	1	6920-38-3	-	564281.8455000004	1261027.156999996	828828.0320000008	806785.4234999979	540259.5155000021	702791.172	404091.9740000009	392515.58450000064	450844.3295000007	279410.15500000014	299180.6955000006	283377.3745000003	588252.8484999993	579626.0479999988	544085.0904999997	-	CM00160	MetMap105	0.492795	0.43261	0.772317	-0.372734	insig	0.996421	0.146205	0.470003	-1.08926	insig	1.15554	0.0680811	0.608562	-0.716524	insig	1.05261	0.0985997
Lmsp004915	Cernuoside*	锤石松黄酮苷*	Flavonoids	黄酮	Aurones	橙酮类	C21H20O11	449.11	287.06	448.1006	[M+H]+	1	480-69-3	-	564281.8455000004	1261027.156999996	828828.0320000008	806785.4234999979	540259.5155000021	702791.172	404091.9740000009	392515.58450000064	450844.3295000007	279410.15500000014	299180.6955000006	283377.3745000003	588252.8484999993	579626.0479999988	544085.0904999997	-	-	-	0.492795	0.43261	0.772317	-0.372734	insig	0.996421	0.146205	0.470003	-1.08926	insig	1.15554	0.0680811	0.608562	-0.716524	insig	1.05261	0.0985997
PD0876185	Poriolin	黄杉苷	Flavonoids	黄酮	Flavanones	二氢黄酮	C22H24O10	449.14	287.09	448.1369	[M+H]+	2	-	-	564281.8455000004	1261027.156999996	828828.0320000008	806785.4234999979	540259.5155000021	702791.172	404091.9740000009	392515.58450000064	450844.3295000007	279410.15500000014	299180.6955000006	283377.3745000003	588252.8484999993	579626.0479999988	544085.0904999997	-	-	-	0.492795	0.43261	0.772317	-0.372734	insig	0.996421	0.146205	0.470003	-1.08926	insig	1.15554	0.0680811	0.608562	-0.716524	insig	1.05261	0.0985997
Qacp005070	7-Hydroxy-1-methoxy-2,3-methylenedi-oxyxanthone-glucoside	7-羟基-1-甲氧基-2,3-亚甲基二-氧基氧杂蒽酮-葡萄糖苷	Others	其它类	Xanthone	口山酮	C21H20O11	449.11	287.06	448.1006	[M+H]+	3	-	-	564281.8455000004	1261027.156999996	828828.0320000008	806785.4234999979	540259.5155000021	702791.172	404091.9740000009	392515.58450000064	450844.3295000007	279410.15500000014	299180.6955000006	283377.3745000003	588252.8484999993	579626.0479999988	544085.0904999997	-	-	-	0.492795	0.43261	0.772317	-0.372734	insig	0.996421	0.146205	0.470003	-1.08926	insig	1.15554	0.0680811	0.608562	-0.716524	insig	1.05261	0.0985997
MWSHY0136	Kaempferol-3-O-glucoside (Astragalin)*	山柰酚-3-O-葡萄糖苷(紫云英苷)*	Flavonoids	黄酮	Flavonols	黄酮醇	C21H20O11	449.11	287.06	448.1006	[M+H]+	1	480-10-4	C12249	564281.8455000004	1261027.156999996	828828.0320000008	806785.4234999979	540259.5155000021	702791.172	404091.9740000009	392515.58450000064	450844.3295000007	279410.15500000014	299180.6955000006	283377.3745000003	588252.8484999993	579626.0479999988	544085.0904999997	ko00944,ko01110	C12249	MetMap113	0.492795	0.43261	0.772317	-0.372734	insig	0.996421	0.146205	0.470003	-1.08926	insig	1.15554	0.0680811	0.608562	-0.716524	insig	1.05261	0.0985997
pmb2319	LysoPC 15:0*	溶血磷脂酰胆碱 15:0*	Lipids	脂质	LPC	溶血磷脂酰胆碱	C23H48NO7P	482.32	184.07	481.3168	[M+H]+	1	108273-89-8	-	236021.77450000372	209656.23900000288	232288.5220000018	367810.76099999854	345140.6554999994	371033.2719999972	524049.2124999919	505760.914500008	556917.1615000024	901595.4620000069	869316.9054999881	896079.5015000227	480542.7934999928	445926.4685000026	462428.1539999992	-	-	-	1.24227	0.000307248	1.59888	0.677058	insig	1.19324	0.00031519	2.34042	1.22677	up	1.27734	0.00197234	1.46379	0.54971	insig	1.14667	1.28315e-06
Lmhp009129	LysoPC 15:0(2n isomer)*	溶血磷脂酰胆碱 15:0(2n异构)*	Lipids	脂质	LPC	溶血磷脂酰胆碱	C23H48NO7P	482.32	184.07	481.3168	[M+H]+	1	-	-	23303.6670000002	21934.39400000016	24901.581999999893	30569.92950000031	35988.177999999534	43633.971500000036	49920.19649999991	47440.61750000043	49965.940999999635	76764.24499999976	64147.47900000013	77046.39899999983	51366.480999999934	57121.6444999996	59839.57650000046	-	-	-	1.13463	0.0655043	1.57104	0.651719	insig	1.19327	2.78076e-05	2.10048	1.07072	up	1.06821	0.0760411	1.337	0.418999	insig	1.13966	0.00575741
MWS0442	Maltotriose	麦芽三糖	Others	其它类	Saccharides	糖类	C18H32O16	527.16	365.1	504.16900000000004	[M+Na]+	2	1109-28-0	C01835	5543686.591500001	4033533.454999997	4831696.029500001	8610314.023999993	8460906.127500003	9336265.203000002	5204147.7124999985	5500669.967499997	6333407.575499993	10895745.36600001	11247795.4985	11707993.944	9094109.457500003	9500805.16799999	7750472.935000002	ko02010	C01835	-	1.20528	0.00297233	1.83272	0.873985	insig	0.744297	0.191808	1.18248	0.241813	insig	1.24585	0.00233914	0.645204	-0.632172	insig	1.12184	0.00085589
MWSmce295	Spongouridine	1-阿拉伯糖基脲嘧啶	Nucleotides and derivatives	核苷酸及其衍生物	Nucleotides and derivatives	核苷酸及其衍生物	C9H12N2O6	245.07	113.03	244.0695	[M+H]+	3	3083-77-0	C16745	414470.90800000005	359286.7379999998	392321.9860000001	199105.9469999998	208692.7185	322280.2005	326666.7369999997	539045.3479999996	498189.05499999935	934000.7980000008	683480.8225000002	756793.1344999998	864656.7725000003	749246.9084999991	1057454.4795000008	-	C16745	-	1.06017	0.0512592	0.626097	-0.675542	insig	0.465673	0.419085	1.16965	0.226073	insig	1.06652	0.0621911	1.86816	0.901615	insig	1.1034	0.0279194
Sadp017169	Dinortrixagone	Dinortrixagone	Terpenoids	萜类	Sesquiterpenoids	倍半萜	C18H28O	261.22	121.1	260.214	[M+H]+	1	-	-	142869.88249999972	118647.81100000029	101939.77600000211	112189.2390000015	106442.2344999995	97917.02799999918	228265.6204999944	245751.13049999462	212233.56050000488	133421.16149999868	125557.7359999973	125256.4924999995	168015.1524999991	161613.0965000039	165519.303999999	-	-	-	0.664498	0.318605	0.870937	-0.19936	insig	1.13997	0.00251433	1.88812	0.916948	insig	1.28592	0.00213089	2.16792	1.11631	up	0.352877	0.622233
MWS4525	6-O-methylguanine	6-O-甲基鸟嘌呤	Nucleotides and derivatives	核苷酸及其衍生物	Nucleotides and derivatives	核苷酸及其衍生物	C6H7N5O	166.07	124.05	165.0651	[M+H]+	3	20535-83-5	-	170030.7124999998	119484.45649999981	73709.24350000001	598355.9099999979	793924.6510000002	794800.8375000008	1315476.079499999	1130392.928999997	1176902.491500002	1033962.649500001	1772344.293999999	1226074.514000001	1248775.951499997	1469751.0440000019	1377331.994499999	-	-	-	1.21678	0.00493694	6.0213	2.59007	up	1.17517	0.000456954	9.97392	3.31816	up	1.20284	0.00545406	1.65644	0.728087	insig	1.11744	0.0295396
pme3968	7-Methylguanine	7-甲基鸟嘌呤	Nucleotides and derivatives	核苷酸及其衍生物	Nucleotides and derivatives	核苷酸及其衍生物	C6H7N5O	166.07	149.05	165.0651	[M+H]+	2	578-76-7	C02242	34534.65749999997	28232.42649999995	10464.593	23169.423499999917	42234.479000000014	64796.12300000009	57184.39349999996	70471.43999999983	49400.374000000076	79472.46450000003	127960.2039999999	93220.39450000004	101259.46299999971	146592.7690000001	112827.8999999999	-	C02242	-	0.684467	0.261663	1.77792	0.83019	insig	0.950142	0.0226552	2.41775	1.27367	insig	0.671994	0.331953	1.35988	0.443478	insig	1.01799	0.0190624
Zmpp000906	L-Noradrenaline	去甲基肾上腺素	Alkaloids	生物碱	Alkaloids	生物碱	C8H11NO3	170.08	107.05	169.0739	[M+H]+	3	51-41-2	C00547	64726.43799999997	64836.46049999995	30319.602499999986	62832.727999999865	64142.17750000005	55439.494500000066	140731.0709999999	119812.8579999997	156984.4310000002	135018.1740000001	221912.1244999999	153039.425	97938.57249999976	139164.1140000002	111607.6059999999	ko00350,ko01100	C00547	-	0.432963	0.583892	1.14093	0.190208	insig	1.06398	0.00555013	2.61147	1.38486	up	1.26978	0.0140226	2.2889	1.19465	up	1.03085	0.0325192
mws0572	5-Methylcytosine	5-甲基胞嘧啶	Nucleotides and derivatives	核苷酸及其衍生物	Nucleotides and derivatives	核苷酸及其衍生物	C5H7N3O	126.07	109.04	125.0589	[M+H]+	3	554-01-8	C02376	380467.6529999996	279554.5474999993	138581.2969999999	73491.87799999978	102223.7600000001	112423.9655000002	270984.9029999999	237282.5189999995	332788.05050000054	212834.23800000013	461394.5089999998	293772.5470000002	367420.0054999994	427985.1325000004	456311.0609999993	ko00240,ko01100	C02376	-	1.04232	0.13253	0.360804	-1.47071	down	0.233532	0.864905	1.05316	0.0747216	insig	1.24489	0.0123246	2.91892	1.54543	up	0.329925	0.607283
Lmbp000668	Isonicotinic acid	异烟酸	Others	其它类	Vitamin	维生素	C6H5NO2	124.04	78.03	123.03200000000001	[M+H]+	3	55-22-1	C07446	1245760.473999999	855828.7409999984	329144.494	970975.4809999972	1764504.7380000008	1712230.324500002	2475665.195499999	1880898.296499996	2351900.049000004	2798874.393000001	6248807.355499998	3468244.8540000017	3558833.836999995	4127392.1865000036	3741418.332999997	-	C07446	-	0.792634	0.142671	1.82978	0.871671	insig	0.981091	0.0150244	2.75985	1.46459	insig	0.935261	0.0814051	1.5083	0.592919	insig	1.01088	0.0782486
mws0120	sn-Glycero-3-phosphocholine	甘磷酸胆碱 GPC	Lipids	脂质	PC	磷脂酰胆碱	C8H20NO6P	258.11	104.11	257.1028	[M+H]+	1	28319-77-9	C00670	604736.845	401531.47299999977	323438.7915000001	732828.4209999995	721534.0765000002	674067.8745	1731357.197499999	1607315.634999999	2010450.2725	1352834.792	1328131.39	1287737.775	1111045.332	1064931.932999999	1212592.7995	ko00564,ko00565	C00670	-	1.0186	0.0804628	1.60068	0.678681	insig	1.15788	0.00127537	4.02278	2.00819	up	1.28508	0.0107569	2.51318	1.32951	up	1.09146	0.0067107
mws0001	L-Asparagine	L-天冬酰胺	Amino acids and derivatives	氨基酸及其衍生物	Amino acids and derivatives	氨基酸及其衍生物	C4H8N2O3	133.06	74.02	132.0535	[M+H]+	2	70-47-3	C00152	243213.15749999988	146220.6345000001	146663.027	802104.2429999999	535713.192	528461.9825	1040277.089	1063627.806999999	1206957.851000001	1199928.624499999	1458504.339499999	1280844.439000001	1388502.0119999992	1225574.394000001	1161898.652	ko00250,ko00460,ko00970,ko01100,ko01110,ko01230	C00152	-	1.19341	0.0277991	3.48124	1.7996	up	1.17945	0.000346374	6.17587	2.62664	up	1.16817	0.0163962	1.77404	0.827042	insig	1.13091	0.00144963
Wcdp009119	Octadeca-9,12,15-trienoic acid*	十八碳-9,12,15-三烯酸*	Lipids	脂质	Free fatty acids	游离脂肪酸	C18H30O2	279.23	81.07	278.2246	[M+H]+	1	28290-79-1	-	132933.5120000035	117717.22000000019	132054.9960000005	86337.53900000197	117131.82200000131	139031.86750000188	90842.01700000033	107542.6094999989	86979.22000000102	239139.5364999986	220565.1020000009	228817.67950000122	123416.2710000021	123656.74350000061	99195.58549999996	-	-	-	0.507881	0.478524	0.894947	-0.160126	insig	1.06887	0.0173079	0.745648	-0.423433	insig	0.623836	0.342246	0.833176	-0.263307	insig	1.13457	0.000159103
Safp022031	Gorlic acid*	Gorlic acid*	Lipids	脂质	Free fatty acids	游离脂肪酸	C18H30O2	279.23	81.07	278.2246	[M+H]+	1	-	-	132933.5120000035	117717.22000000019	132054.9960000005	86337.53900000197	117131.82200000131	139031.86750000188	90842.01700000033	107542.6094999989	86979.22000000102	239139.5364999986	220565.1020000009	228817.67950000122	123416.2710000021	123656.74350000061	99195.58549999996	-	-	-	0.507881	0.478524	0.894947	-0.160126	insig	1.06887	0.0173079	0.745648	-0.423433	insig	0.623836	0.342246	0.833176	-0.263307	insig	1.13457	0.000159103
Lmhp008589	LysoPE 18:3(2n isomer)	溶血磷脂酰乙醇胺 18:3(2n异构)	Lipids	脂质	LPE	溶血磷脂酰乙醇胺	C23H42NO7P	476.28	335.26	475.2699	[M+H]+	1	-	-	226961.9739999998	246019.044	245038.31549999808	681675.0355000065	633542.822000001	672832.1064999935	1841122.5019999999	1714079.92299999	1733217.966000003	1682435.7555000032	1441354.747999996	1600007.064999998	1190838.675000013	1180415.8855	1216717.497499988	-	-	-	1.26035	0.000256786	2.7688	1.46926	up	1.19975	0.00051523	7.36529	2.88074	up	1.29753	0.000366733	2.6601	1.41148	up	1.14677	0.00262634
Zkep161098	2-Amino-4-methylvaleric acid	2-氨基-4-甲基戊酸	Others	其它类	Others	其它	C6H13NO2	132.1	86.1	131.0946	[M+H]+	1	-	-	11326277.11100001	8899890.16800001	9020702.154000014	15551777.98000005	16391208.87699999	16157487.64500001	34013486.09650005	39243433.69250009	35306817.36850001	35056774.30649999	44439618.70050004	35454938.71100013	39237389.8435001	37507212.73699993	37977817.5735	-	-	-	1.20538	0.00991801	1.64464	0.717769	insig	1.18961	0.00070387	3.71198	1.89219	up	1.29208	0.00511508	2.25702	1.17442	up	1.13396	0.00803934
Lcsp003039	Lys-Ala-Gln	L-赖氨酸-L-丙氨酸-L-谷氨酰胺	Amino acids and derivatives	氨基酸及其衍生物	Amino acids and derivatives	氨基酸及其衍生物	C14H27N5O5	346.21	60.08	345.2012	[M+H]+	2	-	-	1869518.5114999982	2250236.293000001	1321232.004	449558.84399999963	777217.5235	495594.29650000005	663640.074999999	597473.0059999998	664567.9149999997	216345.29800000018	160618.0149999999	220951.8354999994	1084843.762000001	714224.4960000005	770199.0434999978	-	-	-	1.17297	0.0315874	0.316555	-1.65947	down	1.14465	0.0482136	0.353921	-1.4985	down	0.488868	0.579102	1.11804	0.160973	insig	1.13226	0.0262674
Rdp03750	Complanatoside A*	Complanatoside A*	Flavonoids	黄酮	Flavonols	黄酮醇	C27H30O18	643.15	319.04	642.1432	[M+H]+	1	146501-37-3	-	2325707.518499994	2819073.065500006	1369691.514999998	1478308.1194999968	4226869.557000005	1819002.401500004	2043318.312999994	1745962.3469999982	2120949.251499996	825170.6524999995	758091.3659999993	1096348.577999998	3526070.723000002	1628845.534500003	3130477.234499984	-	-	-	0.131851	0.750678	1.15499	0.207886	insig	0.150496	0.687331	0.907246	-0.140434	insig	0.264781	0.598483	0.785498	-0.34832	insig	0.998798	0.0877426
Lmfp009701	Glycerol 9,11,13-octadecatrienoyl ester*	9,11,13-十八碳三烯酸甘油酯*	Lipids	脂质	Glycerol ester	甘油酯	C21H36O4	353.27	261.22	352.2614	[M+H]+	1	-	-	22697.632500000094	21783.34199999969	21767.51850000031	31077.467999999917	25719.86650000083	35860.68600000018	63578.094499999774	55313.93900000023	61009.13200000062	269441.70149999694	282760.8109999961	264486.6234999967	72905.47550000108	78521.7555000007	74092.72100000069	-	-	-	1.08408	0.0935799	1.39864	0.484028	insig	1.19591	0.00367656	2.71555	1.44124	up	1.24118	0.00180303	1.94156	0.957217	insig	1.14835	0.00045815
MWS201381	Ser-Trp	L-丝氨酸-L-色氨酸	Amino acids and derivatives	氨基酸及其衍生物	Amino acids and derivatives	氨基酸及其衍生物	C14H17N3O4	292.13	188.07	291.1219	[M+H]+	3	94421-70-2	-	179394.1649999999	166762.8315000002	158601.8749999999	136430.5825000002	171323.4789999999	126311.33549999939	208058.08699999968	221144.9765000004	268700.9554999997	400012.95849999937	382277.8560000001	435397.0180000007	233068.6114999998	291863.4184999994	251247.7684999996	-	-	-	0.788992	0.220071	0.859946	-0.217682	insig	1.05969	0.0611925	1.38265	0.467434	insig	1.16215	0.0215361	1.60783	0.685116	insig	1.14063	0.00159386
PDP150096	caryophylla-3(15),7-dienol	caryophylla-3(15),7-dienol	Terpenoids	萜类	Sesquiterpenoids	倍半萜	C15H24O	221.19	119.09	220.1827	[M+H]+	1	-	-	194275.65850000232	191700.3169999983	210551.607500002	527078.9764999936	552726.5669999962	524966.1490000073	758832.3529999887	776544.8314999902	720400.7684999927	420690.7974999974	408968.567000016	353278.5559999983	587132.3475000033	579375.7335000061	576486.375499996	-	-	-	1.26088	2.19899e-05	2.69019	1.42771	up	1.19858	0.000259384	3.78151	1.91896	up	1.28333	0.00125744	1.40567	0.491257	insig	1.12995	0.00737945
Zbzp010512	Valeriananoids B	Valeriananoids B	Terpenoids	萜类	Monoterpenoids	倍萜	C15H26O2	261.18	177.05	238.1933	[M+Na]+	3	-	-	135920.0730000002	137056.73849999948	88353.17000000014	32148.39750000005	44885.29999999964	35879.98999999988	52796.27599999873	53701.74799999934	51762.323500001105	23220.49849999962	16487.79699999982	27561.17900000011	45936.16749999995	50051.623500000525	40431.15700000019	-	-	-	1.20815	0.030063	0.312495	-1.6781	down	1.12876	0.0517141	0.437994	-1.19102	down	1.12988	0.0543954	1.4016	0.487079	insig	1.11455	0.0222246
Zbsp012456	3'-Methoxy-[6]-Gingerdiol 3,5-diacetate	3'-甲氧基-[6]-姜辣二醇 3,5-二乙酸酯	Phenolic acids	酚酸类	Phenolic acids	酚酸类	C22H34O6	395.24	177.09	394.2355	[M+H]+	3	-	-	1624213.019500021	1615176.958500011	2218828.0904999757	534014.4339999878	616763.7629999812	621366.1229999958	318618.8014999873	383816.8129999939	328777.729000004	80385.27250000063	105668.3145000003	67944.13149999974	543190.9890000026	528363.2999999989	497063.4135000085	-	-	-	1.23663	0.023552	0.324675	-1.62293	down	1.18831	0.0170262	0.188929	-2.40409	down	1.25237	0.00303608	0.581901	-0.781153	insig	1.14198	0.012794
NK10251888	NG,NG-Dimethyl-L-arginine*	NG,NG-二甲基-L-精氨酸*	Amino acids and derivatives	氨基酸及其衍生物	Amino acids and derivatives	氨基酸及其衍生物	C8H18N4O2	203.15	70.07	202.143	[M+H]+	3	30315-93-6	C03626	221017.35399999988	186125.9190000001	292784.4465	419506.3395	374770.5239999999	263782.5685	364082.9925	568432.7534999996	535501.0990000005	1145984.190499999	858980.3624999991	1422062.590000001	522260.8164999998	472649.6755000003	504353.3719999997	-	C03626	-	0.923567	0.10912	1.51167	0.596143	insig	1.06488	0.0377106	2.09738	1.06859	up	0.830265	0.16309	1.38746	0.472448	insig	1.11483	0.026909
MW0150989	His-Leu-Glu	组氨酸-亮氨酸-谷氨酸	Amino acids and derivatives	氨基酸及其衍生物	Amino acids and derivatives	氨基酸及其衍生物	C17H27N5O6	398.2	145.05	397.1961	[M+H]+	3	-	-	546202.3464999989	404919.51100000076	581435.6224999984	1395574.456499998	1132188.6970000009	1840395.2100000018	2916325.415499995	2507558.431499999	3099040.297999993	4461689.455000002	4459883.522499998	5389792.50999999	2487935.224500006	2865076.567000003	1770731.717499994	-	-	-	1.19402	0.0374274	2.85024	1.51108	up	1.18724	0.00304699	5.56124	2.47541	up	1.1855	0.00742456	1.95115	0.964323	insig	1.14119	0.00426786
Zblp004317	3-(2-oxopropyl)-3-hydroxyindolin-2-one	3-(2-氧丙基)-3-羟基吲哚-2-酮	Alkaloids	生物碱	Plumerane	吲哚类生物碱	C11H11NO3	206.08	120.09	205.0739	[M+H]+	1	-	-	2076000.300999998	495538.9955000003	2554979.7175000017	189904.86900000038	170994.19650000028	174132.8679999996	142070.0405000001	141711.7795000001	203258.8695000007	235380.1645000007	191144.673	191387.33100000038	466359.89350000006	240858.98250000013	216879.68300000002	-	-	-	1.12746	0.133057	0.104366	-3.26028	down	1.07802	0.130692	0.0950042	-3.39587	down	0.517933	0.520857	0.910302	-0.135583	insig	1.00891	0.136959
Lhlp111516	Dehydroxy-isocalamendiol	Dehydroxy-isocalamendiol	Terpenoids	萜类	Sesquiterpenoids	倍半萜	C15H24O	221.19	147.12	220.1827	[M+H]+	3	-	-	140469.1864999982	145235.8709999973	126600.7044999994	358932.9690000024	353350.927999995	318306.08199999534	404978.49249999033	372764.5499999899	395410.8930000068	188075.7054999934	181011.2695000045	144852.8065000005	677338.3594999962	677464.0029999989	651836.2619999982	-	-	-	1.25411	0.00105759	2.49958	1.32168	up	1.19553	0.000110556	2.84535	1.50861	up	1.06989	0.0444257	1.13833	0.186922	insig	0.874886	0.112173
Sasp010986	Fokienol*	Fokienol*	Terpenoids	萜类	Sesquiterpenoids	倍半萜	C15H24O	221.19	81.07	220.1827	[M+H]+	1	-	-	1050628.520999983	1040474.1209999729	1090843.253499995	3048098.9455000213	2967877.430999958	2652744.275499959	3224457.687499915	3416777.136499912	3273080.7680000714	1361413.824499955	1354454.235000042	1347725.0755000021	6254310.154999962	6482079.516499988	6321980.515499992	-	-	-	1.25842	0.00384499	2.72435	1.44591	up	1.19949	0.000309517	3.1158	1.6396	up	1.07675	0.0563497	1.14369	0.193694	insig	1.14031	0.00161732
PD0662542	Quercetin-3-O-(3''-p-coumaroyl)rutinoside	槲皮素-3-O-(3''-对香豆酰基)芸香糖苷	Flavonoids	黄酮	Flavonols	黄酮醇	C36H36O18	757.2	303.05	756.1902	[M+H]+	2	-	-	626975.2920000006	441362.8645000004	337238.5074999994	626488.2080000003	699321.3885000001	729767.6044999987	1127400.2319999991	996065.7279999985	1065735.9645	640456.2584999994	612763.7074999996	485906.9730000007	549153.9075000011	377055.64099999843	534389.7665000004	-	-	-	0.93937	0.112079	1.46244	0.548381	insig	1.10289	0.00976633	2.26896	1.18203	up	1.25731	0.0017802	1.55149	0.633652	insig	0.588273	0.33208
Zbkp007824	Aflatrem	Aflatrem	Alkaloids	生物碱	Alkaloids	生物碱	C32H39NO4	502.29	459.25	501.2879	[M+H]+	3	70553-75-2	C20555	8485873.31350002	7319710.422500002	7045818.169000098	8253446.410499947	8553481.347000023	8548128.291000016	14249923.25349997	14452968.15650004	14162503.88700029	19614494.48100023	20810585.60799996	19401950.17099988	11822412.38350013	11245698.96499996	10589690.20300004	ko01110	C20555	-	0.859403	0.194737	1.10956	0.149991	insig	1.18147	0.00332011	1.87583	0.907531	insig	1.29854	1.88918e-06	1.69061	0.75754	insig	1.13945	3.83319e-05
Hahp000801	alanine betaine	丙氨酸甜菜碱	Alkaloids	生物碱	Alkaloids	生物碱	C5H11NO2	118.08	72.08	117.079	[M+H]+	1	-	-	7748272.6020000065	5184271.565000001	5252379.019999998	13211477.1105	14963153.45	16120801.70500001	32676897.12349999	36918480.049	39622991.15350001	44252116.60050002	42707354.298	48835347.54049999	39536581.91600001	34295445.41500001	34208810.73749998	-	-	-	1.20497	0.00188542	2.43583	1.28442	up	1.18567	0.001443	6.00598	2.5864	up	1.27974	0.00350312	2.46568	1.30199	up	1.13801	0.000451141
Lmjp002931	Fusaric acid	镰孢菌酸	Organic acids	有机酸	Organic acids	有机酸	C10H13NO2	180.1	120.08	179.0946	[M+H]+	3	536-69-6	C10146	2423164.7494999957	2050251.564	2518161.9549999908	691754.3939999982	1046195.4734999959	653058.4020000007	901602.4135000013	1015613.478000002	1045169.703499998	511784.60400000156	715729.6599999983	553961.1879999993	1172664.477000001	939960.365499998	1024543.3265000021	-	C10146	-	1.21041	0.00137164	0.341984	-1.548	down	1.18141	0.00692162	0.423708	-1.23886	down	0.785015	0.263873	1.23897	0.30914	insig	1.13158	0.00234283
mws1626	Dehydrocostus lactone	去氢木香内酯	Terpenoids	萜类	Sesquiterpenoids	倍半萜	C15H18O2	231.14	185.13	230.1307	[M+H]+	2	477-43-0	C09387	217614.29399999967	199372.3609999991	194599.4645000018	629507.1949999983	649874.2094999959	615156.5530000024	445255.41799999564	460570.1690000091	458618.9539999946	616484.246500001	602837.4689999934	639760.2725000025	511026.6655000053	526941.9940000023	512060.4280000005	-	C09387	-	1.26098	1.18757e-05	3.09775	1.63122	up	1.19583	2.29573e-05	2.23099	1.15769	up	1.29148	0.000702182	0.720199	-0.473532	insig	1.14587	2.16002e-05
Zmcp102703	saikolignanoside D*	柴胡木脂素苷D*	Lignans and Coumarins	木脂素和香豆素	Lignans	木脂素	C26H32O11	521.2	131.05	520.1945	[M+H]+	3	-	-	61401.67950000004	85895.55249999973	67627.33950000013	120295.3225000002	87655.35799999973	185636.06249999988	431890.6799999997	360794.76250000007	364151.3620000006	253515.0175000001	195172.9559999996	317818.1444999993	76839.3949999999	149686.0439999997	87740.09750000009	-	-	-	0.964136	0.168218	1.83128	0.872851	insig	1.18948	0.00283104	5.38252	2.42828	up	1.20668	0.00274949	2.93922	1.55543	up	1.1083	0.0307717
Lhmp121005	Symplocosin*	Symplocosin*	Lignans and Coumarins	木脂素和香豆素	Lignans	木脂素	C26H32O11	521.2	131.05	520.1945	[M+H]+	3	11042-30-1	-	33369.17250000002	45343.38649999986	68413.69400000013	87966.23700000015	51437.689999999886	121195.5214999999	272516.8239999998	268535.6250000001	446931.63100000063	321706.0730000003	131281.69199999972	285640.4959999994	74094.68999999992	146385.4559999997	75719.43450000006	-	-	-	0.818514	0.193785	1.77126	0.824779	insig	1.15633	0.0378664	6.71521	2.74743	up	1.18944	0.0423491	3.7912	1.92265	up	1.05093	0.073476
Zbbp004112	Platanionoside C	瓜木香堇苷C	Terpenoids	萜类	Sesquiterpenoids	倍半萜	C24H40O12	521.26	131.04	520.252	[M+H]+	3	232601-29-5	-	66654.84850000004	47398.111999999834	113868.89450000029	148759.0415000002	130664.76949999949	116120.6684999999	317215.42799999967	338115.5325000002	359693.0240000004	286473.2500000002	152366.1749999996	240714.20949999962	61016.39999999992	162295.7379999996	100881.3850000001	-	-	-	0.955413	0.0875394	1.73544	0.795301	insig	1.13933	0.000890939	4.45339	2.1549	up	1.282	0.0002666	2.56614	1.3596	up	1.0001	0.0430362
pmp001281	LysoPC 18:1	溶血磷脂酰胆碱 18:1	Lipids	脂质	LPC	溶血磷脂酰胆碱	C26H52NO7P	522.36	184.07	521.3481	[M+H]+	1	-	-	249894.58750000127	356074.6934999957	279694.0239999949	375101.1389999996	370484.58599999896	351771.87800000265	648007.7065000107	566423.7710000013	635460.7554999968	454349.5560000002	565592.4184999961	565474.9435000045	346063.7339999966	298353.42549999966	356103.081499995	-	-	-	0.917116	0.149584	1.23902	0.309203	insig	1.14949	0.0016551	2.08871	1.06261	up	1.28012	0.00662245	1.68577	0.753407	insig	1.05499	0.00927064
PDP049693	Flavonol base + 6O, O-MalonylHex	黄酮醇基础 + 6O, O-马洛尼基己	Others	其它类	Others	其它	C24H22O16	567.1	319.05	566.0908	[M+H]+	3	-	-	18708314.03250001	39582817.76549986	15872094.53150003	18641472.32950003	19561756.41699992	18342995.93149998	22864474.99549998	21575969.89500002	19963257.89000003	6358817.883500008	3837709.466499997	7061951.475999986	6750272.206000006	18230035.51799995	19690882.71200005	-	-	-	0.400788	0.51454	0.762456	-0.391273	insig	0.122658	0.706666	0.868405	-0.20356	insig	1.07553	0.0719913	1.13896	0.187713	insig	1.03477	0.124182
PDP060503	Phosphatidylcholine lyso 20:3	磷脂酰胆碱溶血素 20:3	Organic acids	有机酸	Organic acids	有机酸	C28H52NO7P	546.35	184.07	545.3481	[M+H]+	2	-	-	764498.7735000058	666573.4075000029	632045.6739999846	999674.1785	1022303.423499992	947542.9355000156	1493026.446500016	1461107.303500016	1512717.7639999941	1161756.906500005	1208544.6829999879	1285683.7915000129	1068383.544999993	1074554.4534999821	1058951.00299999	-	-	-	1.19955	0.0060265	1.43934	0.525404	insig	1.18752	0.000805192	2.1651	1.11443	up	1.29083	0.000120019	1.50423	0.589028	insig	1.12126	0.000611
Lmqp000873	Succinic anhydride	琥珀酸酐	Organic acids	有机酸	Organic acids	有机酸	C4H4O3	101.02	55.02	100.016	[M+H]+	1	108-30-5	C19524	365477.3084999997	279504.2235000003	317058.8789999998	224009.76300000018	197594.082	256030.5229999997	89303.3085000001	182488.17899999997	111313.118	137878.97199999998	203223.9854999998	185106.5675	247542.363	234474.4369999998	198756.00200000012	-	C19524	-	1.07647	0.041095	0.704372	-0.50559	insig	1.08711	0.00706919	0.398221	-1.32836	down	1.04811	0.0518463	0.565356	-0.822769	insig	1.0432	0.0114656
Zmsp003103	Comolactone D	Comolactone D	Others	其它类	Others	其它	C9H14O3	193.09	105.07	170.0943	[M+Na]+	3	-	-	1114020.245499999	1431897.195499997	733059.288500002	1665745.7810000032	3614765.3304999867	1856737.3190000001	4133341.248999996	3789248.430000002	3361532.379500005	2341179.8085000017	3534172.981999998	2722496.041999995	5527656.449000004	6794811.066999984	11107471.99000003	-	-	-	0.976193	0.164881	2.17667	1.12212	insig	1.14313	0.000936213	3.44135	1.78298	up	0.9348	0.144492	1.58102	0.660854	insig	1.04183	0.0195026
Lhhp120823	Eugenyl formate	甲酸丁子香酚酯	Others	其它类	Others	其它	C11H12O3	193.08	105.07	192.0786	[M+H]+	1	-	-	1114020.245499999	1431897.195499997	733059.288500002	1665745.7810000032	3614765.3304999867	1856737.3190000001	4133341.248999996	3789248.430000002	3361532.379500005	2341179.8085000017	3534172.981999998	2722496.041999995	5527656.449000004	6794811.066999984	11107471.99000003	-	-	-	0.976193	0.164881	2.17667	1.12212	insig	1.14313	0.000936213	3.44135	1.78298	up	0.9348	0.144492	1.58102	0.660854	insig	1.04183	0.0195026
Hmcp001589	Isorhamnetin-3-O-rutinoside-4'-O-glucoside	异鼠李素-3-O-芸香糖苷-4'-O-葡萄糖苷	Flavonoids	黄酮	Flavonols	黄酮醇	C34H42O21	787.23	317.06	786.2219	[M+H]+	2	111393-97-6	-	84488.86999999986	68488.52350000001	97648.2779999999	54877.67999999999	79907.93199999999	70976.31200000015	194290.4274999995	172728.4039999999	157247.1219999998	231748.5589999999	135522.5279999999	173202.7659999996	104455.8865000002	110469.9785000001	121871.59749999971	-	CM00857	MetMap109	0.68911	0.252859	0.820993	-0.284558	insig	1.14241	0.00316813	2.09183	1.06476	up	1.2556	0.00205617	2.54793	1.34932	up	1.02925	0.064238
MWSmce325	Urolithin A	尿石素 A(鞣花单宁的肠道菌群代谢物)	Lignans and Coumarins	木脂素和香豆素	Coumarins	香豆素	C13H8O4	229.05	157.06	228.0423	[M+H]+	3	1143-70-0	C22595	307197.1430000002	231947.1784999988	277184.935000001	385109.75100000255	380151.3069999965	390051.03149999905	712669.8170000019	667545.02299999	747063.1055000048	469632.3670000011	472705.217500001	450418.2480000005	386401.1865	391298.8630000072	393168.7925000002	-	C22595	-	1.14613	0.0336076	1.41525	0.50106	insig	1.18064	0.00016428	2.60591	1.38179	up	1.29244	0.00450414	1.8413	0.880726	insig	1.09696	0.00783982
zjzp121616	5-Hydroxy-2-Carbonylcadinane-12,7-lactone	5-羟基 2-羰基杜松烷-12,7-内酯	Terpenoids	萜类	Sesquiterpenoids	倍半萜	C15H20O4	265.14	135.08	264.1362	[M+H]+	1	-	-	656794.6200000008	566163.5709999988	582360.0615000011	787539.8770000053	918343.1859999921	924712.2729999976	1513815.653000005	1731623.0904999732	1621678.4280000092	1143601.400000002	1121313.163500003	1133529.175500002	985042.8214999995	993110.9855000195	901723.424	-	-	-	1.18709	0.0102966	1.45714	0.543136	insig	1.19183	0.00103239	2.69599	1.43081	up	1.27194	0.00104424	1.8502	0.887678	insig	1.13653	0.0017989
ZbWp001588	3-(((S)-1-carboxy-2-phenylethyl)amino)-2,5-dihydroxycyclopentane-1-carboxylic acid	3-(((S)-1-羧基-2-苯乙基)氨基)-2,5-二羟基环戊烷-1-甲酸	Others	其它类	Others	其它	C15H19NO6	310.13	120.08	309.1212	[M+H]+	3	-	-	289184.7989999998	305630.6854999997	331534.92149999924	159440.0309999998	159402.945	198567.51099999968	291941.5590000001	215126.0614999996	244517.0289999997	426077.6525000007	383263.9755	415422.2235000004	771837.507000003	853778.9699999999	705457.3845000006	-	-	-	1.21549	0.00163417	0.558547	-0.840249	insig	0.89226	0.103749	0.811339	-0.301622	insig	1.10533	0.0521293	1.45259	0.538626	insig	1.07927	0.00507803
pma0795	Tricetin-5-O-(6''-malonyl)glucoside	五羟黄酮-5-O-(6''-丙二酰)葡萄糖苷	Flavonoids	黄酮	Flavones	黄酮	C24H22O15	551.1	303.05	550.0959	[M+H]+	3	-	-	477184.32600000117	514090.9905000017	598121.2289999983	672105.7895000015	664739.8705000054	584058.7979999968	1207019.6009999958	1250746.604499997	1046119.341000002	504130.49499999743	523607.8640000004	579949.5275000023	551358.1244999999	585303.9405000027	661440.8915000039	-	-	-	0.968561	0.0758268	1.20857	0.273307	insig	1.17296	0.00233978	2.20454	1.14048	up	1.26555	0.00581033	1.82408	0.86717	insig	0.105088	0.89378
Rfn02778	Schumanniofioside B	Schumanniofioside B	Others	其它类	Chromone	色酮类	C21H26O13	487.15	193.05	486.1373	[M+H]+	1	128396-16-7	-	37594.948500000115	28892.99000000002	18757.13950000006	357291.15950000024	1048883.686	341411.9489999999	35495.99049999996	85882.87249999972	46283.39600000002	90214.40349999996	259805.58750000052	133769.5674999999	622852.5149999993	751991.3940000004	772731.7805000003	-	-	-	1.21566	0.14063	20.5007	4.3576	up	0.838223	0.207631	1.96683	0.97587	insig	1.20858	0.151921	0.0959393	-3.38173	down	1.05168	0.118974
Hmbp002498	Scopoletin-7-O-xylosyl(1→6)glucoside(Fabiatrin)*	东莨菪内酯-7-O-木糖基(1→6)葡糖苷(法筚枝苷)*	Lignans and Coumarins	木脂素和香豆素	Coumarins	香豆素	C21H26O13	487.14	193.05	486.1373	[M+H]+	1	18309-73-4	-	37594.948500000115	28892.99000000002	18757.13950000006	357291.15950000024	1048883.686	341411.9489999999	35495.99049999996	85882.87249999972	46283.39600000002	90214.40349999996	259805.58750000052	133769.5674999999	622852.5149999993	751991.3940000004	772731.7805000003	-	CM01378	MetMap129	1.21566	0.14063	20.5007	4.3576	up	0.838223	0.207631	1.96683	0.97587	insig	1.20858	0.151921	0.0959393	-3.38173	down	1.05168	0.118974
WaXYp00973	2-[[3-Mercapto-2-(alpha-glutamylamino)-1-oxopropyl]amino]acetic acid	2-[[3-巯基-2-(alpha-谷氨酰胺基)-1-氧代丙基]氨基]乙酸	Amino acids and derivatives	氨基酸及其衍生物	Amino acids and derivatives	氨基酸及其衍生物	C10H17N3O6S	308.09	162.02	307.0834	[M+H]+	1	-	-	1522451.3715000008	1438211.108500001	1174233.8075	1431922.7754999981	2375357.637499994	2569749.317500001	1089856.649999999	786884.6975000015	1270799.696000002	984421.144	986629.3855000008	963370.9715000016	2225461.449999993	1693059.739500005	1904543.218000001	-	-	-	0.90667	0.158924	1.54225	0.625033	insig	0.794791	0.140544	0.761214	-0.393626	insig	1.08211	0.0764364	0.493575	-1.01866	down	1.03983	0.0616617
MWS04559g	3-Hydroxy-L-phenylalanine*	3-羟基-L-苯丙氨酸*	Amino acids and derivatives	氨基酸及其衍生物	Amino acids and derivatives	氨基酸及其衍生物	C9H11NO3	182.08	136.08	181.0739	[M+H]+	1	587-33-7	C20807	474496.95950000046	353796.7630000002	278466.5730000001	1604414.788999998	3132594.31399999	3481870.751000002	4087326.822499997	2424372.777500005	4085085.768500008	3048128.2735	4828658.870500003	1980820.488000005	6207381.799499977	5726600.376500016	6183289.0550000025	-	C20807	-	1.21458	0.0530685	7.42607	2.8926	up	1.17581	0.0282373	9.5746	3.25921	up	0.550746	0.377685	1.28932	0.366613	insig	1.10577	0.0717231
mws0250	L-Tyrosine*	L-酪氨酸*	Amino acids and derivatives	氨基酸及其衍生物	Amino acids and derivatives	氨基酸及其衍生物	C9H11NO3	182.08	136.08	181.0739	[M+H]+	1	60-18-4	C00082	380962.7185000003	316956.1005000002	288822.228	1676103.3749999981	3361912.584999989	3340911.992500002	4193276.229999998	2209762.156000004	4088745.734500008	2856031.1270000013	4540326.420500003	2094374.407000004	6794939.598499976	5904224.695500017	6303156.641000004	ko00130,ko00261,ko00350,ko00360,ko00400,ko00460,ko00730,ko00940,ko00950,ko00965,ko00966,ko00970,ko00999,ko01100,ko01110,ko01210,ko01230,ko01240	C00082	-	1.23174	0.0474154	8.49152	3.08602	up	1.17876	0.0387579	10.6328	3.41044	up	0.45475	0.45616	1.25216	0.324422	insig	1.12257	0.0590738
Walp003001	Xeroboside*	Xeroboside*	Lignans and Coumarins	木脂素和香豆素	Coumarins	香豆素	C21H26O13	487.15	193.05	486.1373	[M+H]+	1	117842-09-8	-	41570.32550000013	15682.64900000001	28765.80250000005	1162667.087000001	399399.1335000004	1188541.107499999	128480.26799999949	115550.2764999995	129714.4069999999	326559.3799999997	156786.5180000005	332189.3454999997	1420443.607499999	1259033.85	758319.9240000013	-	CM01382	MetMap129	1.21996	0.0753226	31.9768	4.99895	up	1.12512	0.0010472	4.34492	2.11933	up	1.21379	0.0921645	0.135877	-2.87962	down	1.08968	0.049567
pmb0034	Glutamyl-glutamic acid	L-谷氨酰-L-谷氨酸	Amino acids and derivatives	氨基酸及其衍生物	Amino acids and derivatives	氨基酸及其衍生物	C10H16N2O7	277.1	148.06	276.0958	[M+H]+	3	3929-61-1	C01425	1903441.045500003	1309636.477000001	1504193.1345	1332134.506499997	1647569.960999996	1915452.7785	1169283.9449999991	935401.3340000005	1103288.907000002	536812.9610000002	443307.4945000003	458405.22800000047	1565540.701999995	1176664.677500003	1377970.034500001	-	C01425	-	0.161501	0.819114	1.03771	0.0534028	insig	0.994195	0.0872077	0.680049	-0.55629	insig	1.11532	0.0631424	0.655336	-0.609693	insig	1.12448	0.0221823
Rfp04439	Naringin chalcone*	柚皮苷查尔酮*	Flavonoids	黄酮	Chalcones	查耳酮	C27H32O14	581.19	273.07	580.1792	[M+H]+	1	-	-	1717989.3909999998	537702.3290000003	793952.9124999997	356453.0809999997	291133.6050000004	398166.8189999999	406587.4215000004	365835.35699999967	317842.2265000005	170278.1069999997	440225.5840000006	194233.056	391785.93850000034	264279.4259999996	366587.7415000004	-	-	-	1.01663	0.202619	0.34291	-1.5441	down	0.954587	0.209493	0.357506	-1.48396	insig	0.246999	0.732353	1.04256	0.060136	insig	0.944493	0.166158
Walbp05751	12-Hydroxy-4,4-bisnor-4,8,11,13-podocarpatetraen-3-one	12-Hydroxy-4,4-bisnor-4,8,11,13-podocarpatetraen-3-one	Others	其它类	Others	其它	C15H16O2	229.12	187.11	228.115	[M+H]+	3	-	-	3926610.4000000013	3510025.5024999864	3530112.961000009	5744762.399500038	5623524.531999948	5362087.663999987	10764895.37950003	9727413.02649985	9628203.744000057	6657800.499500015	6674544.7660000175	7025440.687000011	5647106.349499998	5889616.38400011	5773370.548500001	-	-	-	1.23971	0.000479614	1.52555	0.609334	insig	1.1944	0.00118259	2.74653	1.45761	up	1.28775	0.00366478	1.80035	0.848277	insig	1.13889	7.29709e-05
PDP230438	(3as,6r,9as,9bs)-6-hydroxy-6,9-dimethyl-3-methylidene-3ah,4h,5h,9ah,9bh-azuleno[4,5-b]furan-2-one	(3as,6r,9as,9bs)-6-羟基-6,9-二甲基-3-甲基烯基-3ah,4h,5h,9ah,9bh-蒽环[4,5-b]呋喃-2-酮	Terpenoids	萜类	Sesquiterpenoids	倍半萜	C15H18O3	247.13	187.11	246.1256	[M+H]+	2	-	-	13040284.244	12225741.62049996	12432974.63750002	18848239.78800014	18769483.10649984	18525177.75249996	32192651.72450009	32221479.079499498	32365518.33450018	23155813.47250006	22062094.05500007	22392800.26550003	18926167.2065	18898543.10600034	19399239.19550002	-	-	-	1.25739	0.000411376	1.48924	0.574577	insig	1.19945	7.98521e-05	2.56717	1.36018	up	1.29997	7.97765e-07	1.72381	0.7856	insig	1.14451	2.96535e-05
MWSmce617	Marmesin*	印度枸橘素; 异紫花前胡内酯*	Lignans and Coumarins	木脂素和香豆素	Coumarins	香豆素	C14H14O4	247.1	175.04	246.0892	[M+H]+	3	13849-08-6	C09276	429478.7620000001	419060.09549999854	346898.8700000008	551608.342000004	534516.6804999956	553979.2354999987	991777.3765000028	940790.862999985	1003298.298500006	664595.0915000016	679159.3970000021	685213.0445000007	644095.8115000001	567032.93100001	566982.9860000004	ko00999,ko01110	C09276	-	1.16185	0.0243046	1.37197	0.456249	insig	1.18634	0.000100905	2.45589	1.29625	up	1.29626	0.00084007	1.79005	0.839999	insig	1.1129	0.00628012
PDP052070	2-Hydroxy-2,10,10-trimethyl-3-oxotricyclo[6.3.0.01,5]undec-6-ene-6-carboxylic acid	2-羟基-2,10,10-三甲基-3-氧代三环[6.3.0.01,5]十一碳-6-烯-6-羧酸	Others	其它类	Others	其它	C15H20O4	265.14	187.11	264.1362	[M+H]+	3	-	-	385024.0610000001	386293.5909999989	384347.18650000147	540543.8325000039	630358.3029999947	614393.427499998	1023741.023000003	963625.6009999856	1123858.838500008	696520.8400000017	728342.4450000025	740615.3865000011	601299.8265000001	585966.8875000108	675735.4230000004	-	-	-	1.23536	0.0169006	1.54482	0.62744	insig	1.19558	0.00509531	2.69215	1.42876	up	1.2656	0.00287786	1.74269	0.80132	insig	1.1468	0.00149366
WapTKC165624	(+)-(S)-1-Methylabscisic-6-Acid	(+)-(S)-1-Methylabscisic-6-Acid	Terpenoids	萜类	Sesquiterpenoids	倍半萜	C15H20O4	265.14	187.11	264.1362	[M+H]+	1	-	-	385024.0610000001	386293.5909999989	384347.18650000147	540543.8325000039	630358.3029999947	614393.427499998	1023741.023000003	963625.6009999856	1123858.838500008	696520.8400000017	728342.4450000025	740615.3865000011	601299.8265000001	585966.8875000108	675735.4230000004	-	-	-	1.23536	0.0169006	1.54482	0.62744	insig	1.19558	0.00509531	2.69215	1.42876	up	1.2656	0.00287786	1.74269	0.80132	insig	1.1468	0.00149366
Rfn04352	4-methoxy-5-methyl-7-{[(2S,3R,4S,5S,6R)-3,4,5-trihydroxy-6-(hydroxymethyl)oxan-2-yl]oxy}-2H-chromen-2-one*	4-methoxy-5-methyl-7-{[(2S,3R,4S,5S,6R)-3,4,5-trihydroxy-6-(hydroxymethyl)oxan-2-yl]oxy}-2H-chromen-2-one*	Lignans and Coumarins	木脂素和香豆素	Coumarins	香豆素	C17H20O9	369.12	207.06	368.1107	[M+H]+	2	-	-	5551060.948499992	1065817.197	2643077.251000004	681137.3149999996	529505.318	637398.7655	468906.05399999954	536887.3739999982	460778.4319999997	479359.9594999997	633796.6934999997	467648.6024999997	3163508.2339999997	3069425.637499993	2680934.635999998	-	-	-	1.04101	0.200615	0.199573	-2.32501	down	1.03571	0.186552	0.158378	-2.65856	down	1.02232	0.0870067	0.793582	-0.333549	insig	0.976177	0.190496
pma0104	N-Sinapoylhydroxycoumarin	芥子酰羟基香豆素	Lignans and Coumarins	木脂素和香豆素	Coumarins	香豆素	C20H16O7	369.1	207.07	368.0896	[M+H]+	3	-	-	5551060.948499992	1065817.197	2643077.251000004	681137.3149999996	529505.318	637398.7655	468906.05399999954	536887.3739999982	460778.4319999997	479359.9594999997	633796.6934999997	467648.6024999997	3163508.2339999997	3069425.637499993	2680934.635999998	-	-	-	1.04101	0.200615	0.199573	-2.32501	down	1.03571	0.186552	0.158378	-2.65856	down	1.02232	0.0870067	0.793582	-0.333549	insig	0.976177	0.190496
Sadp004598	L-phenylalanyl-L-proline	L-苯丙氨酰-L-脯氨酸	Amino acids and derivatives	氨基酸及其衍生物	Amino acids and derivatives	氨基酸及其衍生物	C14H18N2O3	263.14	120.08	262.1317	[M+H]+	1	-	-	274747.1415	215137.3945000002	314526.0404999998	352630.5679999997	327293.6700000004	321974.77500000014	518264.15699999954	669327.4315000001	604029.6769999989	1756833.1619999998	1672520.3735000018	1684977.4855	916786.4250000005	878040.5804999998	828396.3209999987	-	-	-	0.89677	0.140005	1.24551	0.316733	insig	1.13926	0.00524439	2.22725	1.15526	up	1.25358	0.0224101	1.78823	0.838529	insig	1.14021	3.56076e-06
Lmhp002772	p-Coumaroylcadaverine	对香豆酰尸胺	Alkaloids	生物碱	Phenolamine	酚胺	C14H20N2O2	249.16	147.04	248.1525	[M+H]+	2	-	-	411203.147500001	640925.8040000004	372852.4910000002	413251.7084999996	173401.54100000052	529506.2575000003	692582.4395000024	786710.5155000027	833037.1969999997	799291.8439999988	671685.9295000021	741886.6655000029	565363.581499999	611552.4349999976	387294.2185000003	-	-	-	0.493932	0.487639	0.78328	-0.3524	insig	0.989886	0.0524357	1.62271	0.698404	insig	1.00126	0.0479277	2.07168	1.0508	up	0.920651	0.0709986
Lcfp121083	Furaneol4-(6-malonylglucoside)	呋喃酮-4-(6-丙二酰葡萄糖)	Others	其它类	Others	其它	C15H20O11	377.11	129.05	376.1006	[M+H]+	1	-	-	710058.4715000021	703793.9475000005	932537.8430000005	544254.9109999995	374377.164500001	727090.9735000004	725756.3250000022	863807.4185000028	942973.3069999996	1040259.525999998	1090370.708500003	1162025.859500005	765779.6689999987	810902.3994999969	712824.6760000003	-	-	-	0.8452	0.145007	0.701385	-0.511721	insig	0.375078	0.563549	1.07933	0.11014	insig	0.967775	0.0817242	1.53886	0.621862	insig	1.00091	0.0352776
Wayp001024	N-(1-Deoxy-1-fructosyl)Valine	N-(1-脱氧-1-果糖基)缬氨酸	Amino acids and derivatives	氨基酸及其衍生物	Amino acids and derivatives	氨基酸及其衍生物	C11H21NO7	280.14	216.12	279.1318	[M+H]+	3	-	-	24319.67999999997	34036.653499999964	26774.38599999999	63328.88299999981	37089.01850000002	46694.06750000003	82066.94699999997	71009.98149999988	101766.6500000002	131463.68500000008	160744.631	87384.24800000008	121015.06499999971	198639.8870000002	156407.8994999998	-	-	-	1.0356	0.100387	1.72807	0.789163	insig	1.16085	0.0168165	2.99356	1.58186	up	1.0832	0.0397169	1.73231	0.792697	insig	1.10625	0.0418485
PDP066162	gamma-L-Glutamyl-L-2-aminobutyrate	γ-L-谷氨酰-L-2-氨基丁酸酯	Amino acids and derivatives	氨基酸及其衍生物	Amino acids and derivatives	氨基酸及其衍生物	C9H16N2O5	233.11	84.04	232.1059	[M+H]+	2	-	C21015	1676736.297999999	1296979.345499998	984297.4439999996	10537840.08899996	12075212.893	11832784.41700001	8985124.614999996	8724746.202499982	8943608.269000014	16532401.76800001	20171537.8455	16775838.05700001	10165929.05649997	12469588.23100002	12401086.64749999	ko00270,ko01100	C21015	-	1.25064	0.000563092	8.70281	3.12148	up	1.18559	0.00013662	6.73406	2.75148	up	1.23101	0.0292245	0.773779	-0.370006	insig	1.13935	0.00411491
Wcfp003211	1,1'-(6-hydroxy-2,3-dihydro-1H-indene-2,5-diyl)bis(ethan-1-one)	1,1'-(6-hydroxy-2,3-dihydro-1H-indene-2,5-diyl)bis(ethan-1-one)	Terpenoids	萜类	Sesquiterpenoids	倍半萜	C13H14O3	219.1	189.09	218.0943	[M+H]+	3	-	-	1383217.120000003	633812.5794999994	1439768.649999999	828695.0339999987	857836.8609999979	745337.2684999992	776802.7059999997	769759.5924999991	775041.0065000005	429345.97049999994	169476.1519999997	299016.8669999996	408498.45000000007	494717.38850000023	647540.7700000006	-	-	-	0.594454	0.318398	0.703503	-0.507371	insig	0.637491	0.282471	0.671605	-0.574315	insig	0.605795	0.389406	0.954658	-0.0669441	insig	1.00231	0.0716745
Safp004078	6,8-Di-C-glucopyranosylnaringenin	6,8-二-C-吡喃糖基柚皮苷	Flavonoids	黄酮	Flavones	黄酮	C27H32O15	597.18	459.13	596.1741	[M+H]+	1	-	-	354572.80249999923	254411.7599999997	397482.6559999996	565392.8785000003	1058730.307499999	652383.5644999996	1425058.860000002	1804137.732499998	1616539.2920000018	3930876.763000016	4887342.049000003	4286422.388499997	1690145.583000001	1255048.275000006	1755942.412500006	-	-	-	1.09421	0.0991608	2.26188	1.17752	up	1.17925	0.00312372	4.8146	2.26742	up	1.15727	0.0128026	2.12858	1.08989	up	1.14109	0.00404624
zjkp121508	3-Hydroxy-stigmasta-5,14-dien-16-one (Momordenol)	3-羟基-豆甾-5,14-二烯-16-酮 (Momordenol)	Terpenoids	萜类	Triterpene	三萜	C29H46O2	427.36	109.35	426.3498	[M+H]+	2	-	-	246266.1039999962	247973.4099999973	293085.3679999989	83947.03400000022	78750.2264999998	71751.04049999962	45858.796000000584	47269.69200000072	47898.35050000018	139529.2714999983	124135.350999999	95862.91049999902	122845.75449999949	55624.877499999864	139010.8885000006	-	-	-	1.2547	0.00493587	0.297778	-1.74769	down	1.19779	0.00497127	0.179122	-2.48099	down	1.27797	0.0108958	0.601526	-0.7333	insig	1.09638	0.00228928
pmp001073	Synephrine	辛弗林; 4-[1-羟基-2-(甲基氨基)乙基]苯酚	Alkaloids	生物碱	Alkaloids	生物碱	C9H13NO2	168.1	150.09	167.0946	[M+H]+	3	94-07-5	C04548	221247.23550000018	188526.6375	256869.1180000001	280364.9664999995	235960.5719999995	273421.63650000014	210064.63099999988	230165.9194999998	230252.7030000005	735100.5015000005	323901.61450000014	602781.4820000002	248254.4519999991	232144.3090000005	212476.51300000012	-	C04548	-	0.809716	0.171903	1.18466	0.244477	insig	0.0797043	0.955676	1.00576	0.00828694	insig	1.03271	0.0838547	0.848985	-0.23619	insig	0.98125	0.107966
mws1337	Pantothenate	D-泛酸(维生素B5)	Others	其它类	Vitamin	维生素	C9H17NO5	220.12	90.05	219.1107	[M+H]+	2	79-83-4	C00864	87059.53699999985	51613.98849999996	65149.35400000003	138998.1050000005	149372.40399999972	157846.7495000001	188625.11100000012	202905.1489999998	189130.1454999995	470558.84399999963	329258.98799999943	381862.9235000003	210960.7595000005	210126.8785000003	218977.62200000038	ko00410,ko00770,ko01100,ko01110,ko01240	C00864	-	1.17954	0.00596624	2.18924	1.13043	up	1.15394	0.00218349	2.84885	1.51038	up	1.23373	0.00362586	1.3013	0.379948	insig	1.12423	0.0117623
Zbsp002100	Catechin-(4α→8)-gallocatechin	没食子儿茶素-(4α→8)-儿茶素	Flavonoids	黄酮	Flavanols	黄烷醇类	C30H26O13	595.14	289.07	594.1373	[M+H]+	1	-	-	6036124.771499981	5341849.207999995	5869197.890999997	1082266.095	828948.049999997	1119110.077499997	562770.1944999989	608999.121	511376.3449999987	741978.9445000007	805436.7670000001	658581.1250000005	976277.7775000023	931662.910000001	868709.8290000006	-	CM01811	MetMap140	1.25551	0.000434233	0.1757	-2.50882	down	1.19877	0.00137372	0.0975897	-3.35713	down	1.21939	0.0299476	0.555434	-0.848312	insig	1.14613	0.00120132
Rlp05261	2-ethyl-5,7-dihydroxy-8-{[3,4,5-trihydroxy-6-(hydroxymethyl)oxan-2-yl]oxy}-4H-chromen-4-one*	2-ethyl-5,7-dihydroxy-8-{[3,4,5-trihydroxy-6-(hydroxymethyl)oxan-2-yl]oxy}-4H-chromen-4-one*	Others	其它类	Chromone	色酮类	C17H20O10	385.11	223.06	384.1056	[M+H]+	2	-	-	8495938.153500002	6821784.174999992	7848450.909000022	2917202.353000001	2646492.211500003	2526777.5460000043	1834258.8299999968	2160958.600000006	1631925.5684999968	1007906.8875	653584.3974999995	1021905.7849999979	4433981.77849999	5230011.36200001	5773754.227999997	-	-	-	1.25037	0.00678975	0.349236	-1.51772	down	1.1879	0.00379877	0.242903	-2.04155	down	1.16327	0.0152998	0.695527	-0.523821	insig	1.13642	0.00335345
MWStz559	Quercetin-3,7-Di-O-glucoside*	槲皮素-3,7-二-O-葡萄糖苷*	Flavonoids	黄酮	Flavonols	黄酮醇	C27H30O17	627.15	303.05	626.1483	[M+H]+	1	6892-74-6	-	5963199.33599999	3478694.186000003	3029176.984999994	2174302.105	2869608.831500012	2781596.1544999983	2725550.130499998	2218481.401	2310526.392	1599306.369	1718487.06	1494519.576	2504877.946499999	2287958.266000012	2137170.686000003	-	-	-	0.870409	0.227761	0.627493	-0.672329	insig	0.909133	0.194025	0.581711	-0.781626	insig	0.413293	0.521458	0.92704	-0.109297	insig	1.04288	0.106784
MWSslk108	O-Acetylcarnitine	O-乙酰左旋肉碱	Alkaloids	生物碱	Alkaloids	生物碱	C9H17NO4	204.13	85.03	203.1158	[M+H]+	3	3040-38-8	C02571	2332552.747500001	1527193.362	1661808.994	1289227.7365	1388970.361	1354920.818500001	982575.7729999996	1127657.066499999	1307695.323999999	627187.3330000002	772491.7629999998	687603.7454999997	1317343.416	1424287.7134999991	1255475.4340000001	-	C02571	-	0.94545	0.18304	0.730432	-0.453179	insig	1.00458	0.0921785	0.619015	-0.691953	insig	0.922466	0.151861	0.847465	-0.238774	insig	1.10101	0.0408837
mws4174	N-Acetyl-D-mannosamine	N-乙酰-D-甘露糖胺	Others	其它类	Saccharides	糖类	C8H15NO6	222.1	138.05	221.0899	[M+H]+	3	7772-94-3	C00645	68024.41550000003	70044.03349999996	94181.12150000004	26079.12749999998	34375.341000000015	24427.1945	52749.03549999996	24745.2985	46255.74549999997	30835.29250000003	26372.040000000008	44490.31850000001	43082.70250000002	33420.46399999996	44021.24500000002	ko00520,ko01100,ko01250	C00645	-	1.21166	0.0183623	0.365476	-1.45215	down	0.954064	0.0386806	0.532832	-0.908246	insig	0.716452	0.261949	1.45791	0.543905	insig	1.04883	0.0170196
PDP234398	(2r,3r,4r,5r)-5-(6-aminopurin-9-yl)-2-(1-hydroxyethyl)-4-sulfanyloxolan-3-ol	(2r,3r,4r,5r)-5-(6-氨基嘌呤-9-基)-2-(1-羟乙基)-4-硫烷基氧杂环戊烷-3-醇	Others	其它类	Others	其它	C11H15N5O3S	298.1	136.06	297.0896	[M+H]+	2	-	-	704637.9405000029	364858.3025000002	474827.2885000007	514274.1199999997	991497.3685000013	643610.6685000003	708337.031500002	870922.3425000028	611486.0854999998	1046965.205999998	1082223.858500004	1433039.532000006	1015637.447999998	1133960.669499995	677602.8585000011	-	-	-	0.660531	0.318039	1.3918	0.476947	insig	0.7858	0.166404	1.41858	0.504447	insig	0.13708	0.937211	1.01924	0.0274999	insig	1.02732	0.0145119
PD0296445	2-(4-Methoxybenzylidene)imino-2-deoxy-D-glucopyranose	2-(4-甲氧基亚苄基)亚氨基-2-脱氧-D-吡喃葡萄糖	Alkaloids	生物碱	Alkaloids	生物碱	C14H19NO6	298.13	136.06	297.1212	[M+H]+	2	-	-	704637.9405000029	364858.3025000002	474827.2885000007	514274.1199999997	991497.3685000013	643610.6685000003	708337.031500002	870922.3425000028	611486.0854999998	1046965.205999998	1082223.858500004	1433039.532000006	1015637.447999998	1133960.669499995	677602.8585000011	-	-	-	0.660531	0.318039	1.3918	0.476947	insig	0.7858	0.166404	1.41858	0.504447	insig	0.13708	0.937211	1.01924	0.0274999	insig	1.02732	0.0145119
Sadp002087	2'-O-Methylguanosine*	2'-O-甲基鸟苷*	Nucleotides and derivatives	核苷酸及其衍生物	Nucleotides and derivatives	核苷酸及其衍生物	C11H15N5O5	298.11	152.06	297.1073	[M+H]+	1	-	-	389944.2004999995	284007.7694999999	392463.6549999986	836546.8010000013	762632.8900000019	863614.9469999988	1597629.803499996	1690087.7514999958	1707105.880000002	4625553.475000011	4665820.765999993	4897866.873499981	3865227.688999988	3542777.2035000063	3790737.954500007	-	-	-	1.22085	0.000657141	2.30941	1.20753	up	1.18873	1.22379e-05	4.68375	2.22766	up	1.29092	5.49889e-05	2.02811	1.02014	up	1.14457	5.21614e-05
Lcsp000435	Glu-Ser	谷氨酸-丝氨酸	Amino acids and derivatives	氨基酸及其衍生物	Amino acids and derivatives	氨基酸及其衍生物	C8H14N2O6	235.09	118.08	234.0852	[M+H]+	3	5875-38-7	-	1388769.868	552185.2769999997	853317.8290000003	253410.3744999998	231750.6965000001	236555.86399999997	132623.6194999999	137745.2829999999	189743.12849999982	63106.610500000046	73987.4505	74549.988	284738.0590000001	160889.5789999998	175293.3945000002	-	-	-	1.16577	0.105749	0.258284	-1.95297	down	1.13964	0.0854546	0.164663	-2.60242	down	1.16079	0.029713	0.637524	-0.649448	insig	1.12278	0.0720934
MWS5209	N-Methyl-α-aminoisobutyric acid	N-甲基-α-氨基异丁酸	Amino acids and derivatives	氨基酸及其衍生物	Amino acids and derivatives	氨基酸及其衍生物	C5H11NO2	235.16	118.09	117.079	[2M+H]+	3	2566-34-9	-	1388769.868	552185.2769999997	853317.8290000003	253410.3744999998	231750.6965000001	236555.86399999997	132623.6194999999	137745.2829999999	189743.12849999982	63106.610500000046	73987.4505	74549.988	284738.0590000001	160889.5789999998	175293.3945000002	-	-	-	1.16577	0.105749	0.258284	-1.95297	down	1.13964	0.0854546	0.164663	-2.60242	down	1.16079	0.029713	0.637524	-0.649448	insig	1.12278	0.0720934
Lamp000484	4-Methylazetidine-2-Carboxylic acid*	4-甲基吖啶-2-羧酸*	Alkaloids	生物碱	Alkaloids	生物碱	C5H9NO2	116.07	70.06	115.0633	[M+H]+	1	1779725-63-1	-	7214982.6755	3929073.485	4239339.699	27483187.88149998	25860509.96450001	30757924.961999997	48808150.60449999	58272528.41399998	51297543.2695	57808392.53300001	56588594.44899999	64372729.01950002	44552942.34150001	39247479.24699998	38024712.15550001	-	-	-	1.23218	0.000356703	5.46704	2.45076	up	1.18396	0.00133888	10.2954	3.36393	up	1.26671	0.00456277	1.88318	0.913168	insig	1.13456	0.000447135
pmb0962	L-Lysine-Butanoic Acid	L-赖氨酸丁酸酯	Amino acids and derivatives	氨基酸及其衍生物	Amino acids and derivatives	氨基酸及其衍生物	C10H22N2O4	235.17	118.09	234.158	[M+H]+	3	80407-71-2	-	1388769.868	552185.2769999997	853317.8290000003	253410.3744999998	231750.6965000001	236555.86399999997	132623.6194999999	137745.2829999999	189743.12849999982	63106.610500000046	73987.4505	74549.988	284738.0590000001	160889.5789999998	175293.3945000002	-	-	-	1.16577	0.105749	0.258284	-1.95297	down	1.13964	0.0854546	0.164663	-2.60242	down	1.16079	0.029713	0.637524	-0.649448	insig	1.12278	0.0720934
PD0915979	Norophthalamic acid	去甲酞胺酸	Amino acids and derivatives	氨基酸及其衍生物	Amino acids and derivatives	氨基酸及其衍生物	C10H17N3O6	276.12	84.04	275.1117	[M+H]+	2	16305-88-7	-	736954.4345000002	616110.9524999999	539051.3095000001	2407845.494499999	2239883.8255000007	2244091.8445	4288359.003999998	4207438.727999996	4863431.002499997	5279521.997500001	5216827.1505	5402976.188000001	4369482.4585	4204005.043499998	4150851.435500002	-	-	-	1.25058	3.1538e-05	3.64239	1.86488	up	1.19417	0.00159257	7.06047	2.81976	up	1.28482	0.00608471	1.93842	0.95488	insig	1.14435	5.17601e-07
pme3017	2-Amino-2-methylpropanoate	2-氨基异丁酸	Organic acids	有机酸	Organic acids	有机酸	C4H9NO2	104.07	58.07	103.0633	[M+H]+	2	62-57-7	C03665	653190.3745	526156.7950000005	652830.7115000004	1148466.84	1206449.152	1018412.1075	1409204.0995	1256833.2715	1599931.981500001	3967826.6480000014	3902281.647499994	3764472.723000002	1701869.751500001	2471016.8765000016	2451309.353999997	-	C03665	-	1.2153	0.00237102	1.84116	0.880613	insig	1.16788	0.00692374	2.32836	1.21931	up	1.04519	0.0755926	1.26462	0.338701	insig	1.14484	4.60452e-06
pme3033	N,N-Dimethylglycine*	N,N-二甲基甘氨酸*	Amino acids and derivatives	氨基酸及其衍生物	Amino acids and derivatives	氨基酸及其衍生物	C4H9NO2	104.07	58.07	103.0633	[M+H]+	2	1118-68-9	C01026	672208.8415000002	521533.2055000004	775347.8475000005	1194837.2885	1206449.152	1224963.9735	1552748.606	1384070.664499999	1572112.574500001	4153205.5815000013	4301510.245499994	3754412.474000002	1833225.3465	2603805.789500002	2434296.531999997	ko00260,ko01100	C01026	-	1.18464	0.0162609	1.84159	0.88095	insig	1.15181	0.00105484	2.28986	1.19526	up	1.21497	0.0363772	1.24341	0.314307	insig	1.13826	0.000496299
MWS00204g	N-Ethylglycine*	N-乙基甘氨酸*	Amino acids and derivatives	氨基酸及其衍生物	Amino acids and derivatives	氨基酸及其衍生物	C4H9NO2	104.07	58.07	103.0633	[M+H]+	2	627-01-0	-	672208.8415000002	521533.2055000004	775347.8475000005	1194837.2885	1206449.152	1224963.9735	1552748.606	1384070.664499999	1572112.574500001	4153205.5815000013	4301510.245499994	3754412.474000002	1833225.3465	2603805.789500002	2434296.531999997	-	-	-	1.18464	0.0162609	1.84159	0.88095	insig	1.15181	0.00105484	2.28986	1.19526	up	1.21497	0.0363772	1.24341	0.314307	insig	1.13826	0.000496299
Wbjp002336	N,N-diethyl-5-hydroxytryptamineoxalate	N,N-二乙基-5-羟基色胺草酸酯	Alkaloids	生物碱	Alkaloids	生物碱	C16H18N2O5	319.13	301.12	318.1216	[M+H]+	3	-	-	528491.8915000005	427460.66149999993	370120.78399999975	201045.3100000001	190526.9259999997	156471.83199999962	192476.1180000001	217229.3955000003	217110.9899999995	117030.0494999999	129419.53950000029	129420.8155000001	178330.2849999999	139298.20900000038	192533.76050000032	-	-	-	1.21285	0.0232102	0.413283	-1.2748	down	1.14966	0.0338471	0.472686	-1.08105	down	0.814333	0.185828	1.14373	0.193751	insig	1.13164	0.0200191
pme2596	4-Pyridoxate	4-吡哆酸	Others	其它类	Vitamin	维生素	C8H9NO4	184.06	148.04	183.0532	[M+H]+	2	82-82-6	C00847	255284.40950000018	201598.75800000012	208012.7074999995	223425.3135	216891.82350000012	224480.94499999948	437627.91050000023	511512.42749999865	455714.3889999985	359006.4195000001	389898.61750000046	378758.72699999955	394749.82449999976	374299.9090000002	360641.1120000005	ko00750,ko01100	C00847	-	0.0459361	0.998646	0.999853	-0.000212207	insig	1.16915	0.00123527	2.11289	1.07922	up	1.28962	0.00749395	2.11321	1.07943	up	1.10234	0.00376706
PD0983205	2-[(2E,6E,9E,11S)-11-hydroxy-3,7,11,15-tetramethylhexadeca-2,6,9,14-tetraen-1-yl]-6-methylbenzene-1,4-diol	2-[(2E,6E,9E,11S)-11-hydroxy-3,7,11,15-tetramethylhexadeca-2,6,9,14-tetraen-1-yl]-6-methylbenzene-1,4-diol	Terpenoids	萜类	Ditepenoids	二萜	C27H40O3	413.3	177.09	412.2977	[M+H]+	1	-	-	295103.40349999873	328385.7984999972	316376.79299999983	74128.73550000023	75990.19449999997	91765.08850000144	33093.8625000002	42462.2915000001	32368.429000000262	58405.82849999957	76735.94750000049	59098.84949999959	61731.74300000128	83117.72399999888	68525.46749999985	-	-	-	1.2561	0.000163848	0.25736	-1.95814	down	1.19612	0.000438005	0.11483	-3.12243	down	1.25476	0.00498338	0.446183	-1.16429	down	1.14039	0.000105421
Sadp001705	N-Benzyloxycarbonyl-L-asparagine	N-苄氧羰基-L-天冬酰胺	Others	其它类	Others	其它	C12H14N2O5	267.1	150.05	266.0903	[M+H]+	2	2304-96-3	-	1174827.763000001	1021439.8729999979	1082615.212000001	589808.4104999993	653468.018000001	613515.0509999995	659970.8139999986	606108.7455000018	697623.5345000004	566957.2794999997	512210.3499999996	506336.26450000046	704372.2505	577209.0329999999	599903.4900000019	-	-	-	1.24327	0.00358728	0.566288	-0.820393	insig	1.17135	0.00252226	0.598894	-0.739628	insig	0.622019	0.33989	1.05758	0.080765	insig	1.13644	0.00212249
Layp000971	Hydroxymenisdaurin D	Hydroxymenisdaurin D	Alkaloids	生物碱	Alkaloids	生物碱	C14H21NO8	332.13	152.07	331.1267	[M+H]+	3	-	-	106660.7640000001	114447.2895000001	92249.76899999996	68234.38999999993	91714.98899999972	98071.37250000004	130673.8924999999	92376.85750000011	99349.76600000016	212609.04500000013	298509.3360000001	204922.34500000038	275595.5579999991	196496.6585000005	196891.25250000012	-	-	-	0.779497	0.181109	0.823406	-0.280324	insig	0.102479	0.836602	1.02886	0.041043	insig	0.764385	0.2268	1.24951	0.321367	insig	1.09004	0.0411633
Zblp001009	3-pyridine-methanol-O-β-D-glucopyranosyl	3-吡啶-甲醇-O-β-D-吡喃葡萄糖基	Alkaloids	生物碱	Pyridine alkaloids	吡啶类生物碱	C12H17NO6	272.11	110.06	271.1056	[M+H]+	3	-	-	236893.30350000018	266350.4585000001	310887.2024999999	149762.4934999995	117635.86549999971	228781.45650000012	206860.31099999987	199025.55149999988	274074.7305000005	972603.3165000004	791825.6695000004	740699.2145000009	326906.9124999988	281879.19750000077	439733.9080000002	-	-	-	0.990193	0.0642951	0.609459	-0.714398	insig	0.702168	0.236571	0.835198	-0.25981	insig	0.801789	0.213759	1.37039	0.454588	insig	1.12546	0.010044
Safp000738	5-Methylcytidine	5-甲基胞苷	Nucleotides and derivatives	核苷酸及其衍生物	Nucleotides and derivatives	核苷酸及其衍生物	C10H15N3O5	258.11	126.07	257.1012	[M+H]+	2	2140-61-6	-	810926.0975000005	462238.1020000003	720762.2990000001	213139.9694999993	297276.1019999995	225580.2940000002	424661.2619999997	401077.356	633091.3370000011	1014803.749500001	744674.0085000005	626698.2275000005	953312.7984999964	717242.1090000024	937874.6060000006	-	-	-	1.16847	0.0495391	0.369119	-1.43784	down	0.679243	0.243064	0.731637	-0.450801	insig	1.15135	0.0688154	1.98212	0.987041	insig	0.443809	0.44759
pmb0998	GMP	鸟苷 5'-单磷酸	Nucleotides and derivatives	核苷酸及其衍生物	Nucleotides and derivatives	核苷酸及其衍生物	C10H14N5O8P	364.07	152.06	363.05800000000005	[M+H]+	3	85-32-5	C00144	791284.9530000007	620981.9650000002	776710.6939999999	1961770.3599999968	2088397.234499994	2212221.5385000007	1377855.955499999	1795372.177	1817149.9270000032	3475593.1815000013	3020945.9905000012	3154380.234500004	2252763.148499995	1768084.636500004	1955903.069500001	ko00230,ko01100,ko01232	C00144	-	1.24792	0.000183966	2.86087	1.51646	up	1.15276	0.0136286	2.27978	1.18889	up	1.0018	0.0782785	0.796881	-0.327564	insig	1.14035	0.000896274
MWSHC2054	Adenine*	腺嘌呤*	Nucleotides and derivatives	核苷酸及其衍生物	Nucleotides and derivatives	核苷酸及其衍生物	C5H5N5	136.06	119.04	135.0545	[M+H]+	1	73-24-5	C00147	1507140.993500001	1161993.5735	1279989.686500001	4260747.030499991	4748336.116999988	5714593.048500001	12247060.187	10845356.367999999	11645338.60650002	58812660.96300002	42812239.08050002	50915488.95150005	25359846.03449991	19650289.12900006	21111899.68200001	ko00230,ko00908,ko01100,ko01110,ko01232	C00147	-	1.24537	0.0105878	3.72834	1.89853	up	1.19691	0.000889581	8.79632	3.1369	up	1.27123	0.000352097	2.35931	1.23837	up	1.146	0.00856051
PD0827472	Pyrazoloadenine*	4-氨基吡唑并[3,4-d]嘧啶*	Nucleotides and derivatives	核苷酸及其衍生物	Nucleotides and derivatives	核苷酸及其衍生物	C5H5N5	136.06	119.04	135.0545	[M+H]+	1	2380-63-4	-	1507140.993500001	1161993.5735	1279989.686500001	4260747.030499991	4748336.116999988	5714593.048500001	12247060.187	10845356.367999999	11645338.60650002	58812660.96300002	42812239.08050002	50915488.95150005	25359846.03449991	19650289.12900006	21111899.68200001	-	-	-	1.24537	0.0105878	3.72834	1.89853	up	1.19691	0.000889581	8.79632	3.1369	up	1.27123	0.000352097	2.35931	1.23837	up	1.146	0.00856051
Lmxp000939	Zarzissine	1H-咪唑并(4,5-D)哒嗪-2-胺	Alkaloids	生物碱	Alkaloids	生物碱	C5H5N5	136.06	119.04	135.0545	[M+H]+	3	160568-14-9	-	1507140.993500001	1161993.5735	1279989.686500001	4260747.030499991	4748336.116999988	5714593.048500001	12247060.187	10845356.367999999	11645338.60650002	58812660.96300002	42812239.08050002	50915488.95150005	25359846.03449991	19650289.12900006	21111899.68200001	-	-	-	1.24537	0.0105878	3.72834	1.89853	up	1.19691	0.000889581	8.79632	3.1369	up	1.27123	0.000352097	2.35931	1.23837	up	1.146	0.00856051
Hmcp001858	Kaempferol-3-O-arabinoside-7-O-rhamnoside	山柰酚-3-O-阿拉伯糖苷-7-O-鼠李糖苷	Flavonoids	黄酮	Flavonols	黄酮醇	C26H28O14	565.15	287.05	564.1479	[M+H]+	3	-	-	181851.1490000002	222639.7970000001	137752.6324999998	92078.45250000012	79246.90549999988	110595.0215	86560.66100000015	107178.9870000001	70273.81750000012	58092.368499999924	72666.27050000006	29464.39900000002	130743.7319999999	91513.62349999993	113213.9200000001	-	CM00480	MetMap114	1.11966	0.0573391	0.519915	-0.943653	insig	1.06585	0.0466285	0.486891	-1.03833	down	0.289913	0.692904	0.936482	-0.0946763	insig	1.03567	0.0191559
Lmdp003110	2,6,7,4'-Tetrahydroxyisoflavanone	2,6,7,4'-四羟基异黄烷酮	Flavonoids	黄酮	Isoflavones	异黄酮	C15H12O6	289.07	243.07	288.0634	[M+H]+	3	-	C16233	9593613.88649998	8521313.31150001	10957830.22799996	4628622.408999997	5714707.890500005	5110560.986500003	3310963.790999995	3391265.5930000013	3056353.893999994	1104624.5285	1638235.144	1562452.0584999982	5592387.629500005	4268916.304000004	6396845.4914999725	ko00943,ko01110	C16233	-	1.20867	0.0122859	0.531559	-0.911698	insig	1.18814	0.01058	0.335661	-1.57492	down	1.24556	0.018541	0.631464	-0.663227	insig	1.13558	0.00514456
Zbqp000949	5-methyl 1-propyl L-glutamate	5-甲基-1-丙基L-谷氨酸	Amino acids and derivatives	氨基酸及其衍生物	Amino acids and derivatives	氨基酸及其衍生物	C9H17NO4	204.12	85.03	203.1158	[M+H]+	3	-	-	1743035.067499999	1341650.6644999979	600626.6005000003	378327.8174999989	726435.8165000003	515338.19700000045	626585.0214999998	649036.9449999988	656974.9655000011	139141.99	215654.80100000012	150674.411	468199.810499999	507408.5215000006	485930.53049999935	-	-	-	0.903654	0.167812	0.43961	-1.1857	insig	0.782981	0.222848	0.524405	-0.931246	insig	0.634572	0.411793	1.19289	0.254456	insig	1.07953	0.0861305
MWStz403	Isocarlinoside	异刺苞菊苷	Flavonoids	黄酮	Flavones	黄酮	C26H28O15	581.15	413.09	580.1428	[M+H]+	3	83151-90-0	-	2716182.913499995	1944484.141500005	2442829.0569999916	780220.4679999987	1484212.2655000018	1030738.1910000021	691831.8319999985	888008.105499999	584458.5184999986	448619.03	448732.5104999997	378192.9824999993	882542.1870000014	994163.8480000014	1477217.2394999918	-	-	-	1.11303	0.0144868	0.46388	-1.10818	down	1.16136	0.0101139	0.304681	-1.71463	down	0.870401	0.200846	0.656809	-0.606454	insig	1.13885	0.0125489
MEDL00356	Phe-Asp	苯丙氨酸-天冬氨酸	Amino acids and derivatives	氨基酸及其衍生物	Amino acids and derivatives	氨基酸及其衍生物	C13H16N2O5	281.11	120.08	280.1059	[M+H]+	3	22828-05-3	-	597268.6404999989	520737.4710000008	543776.3115000023	435364.1694999996	350057.9369999995	517097.32200000004	791207.6829999995	768720.1425000011	711266.1965000008	1441899.065999994	1332447.450499999	1365240.460500001	656848.8350000016	865965.4939999966	752201.4080000002	-	-	-	0.921298	0.115108	0.783809	-0.351427	insig	1.14029	0.00350987	1.36672	0.450719	insig	1.20174	0.00999351	1.74369	0.802146	insig	1.14238	7.22988e-05
Lcsp001896	Ser-Gly-Phe	L-丝氨酰-甘氨酰-L-苯丙氨酸	Amino acids and derivatives	氨基酸及其衍生物	Amino acids and derivatives	氨基酸及其衍生物	C14H19N3O5	310.14	166.09	309.1325	[M+H]+	3	-	-	96812.57049999996	33835.98449999993	88032.08449999984	47754.70999999999	47721.22100000003	56038.29199999992	64482.648499999974	63950.33449999995	88173.66399999995	128940.55700000019	65032.80650000001	116658.16300000019	205765.69600000078	159481.6419999999	208377.0315000002	-	-	-	0.466927	0.373367	0.692856	-0.529372	insig	0.129926	0.976347	0.990516	-0.013748	insig	1.0754	0.100424	1.42961	0.515624	insig	0.522019	0.33164
Wcfp001236	Quinoline	里白醇	Others	其它类	Others	其它	C9H7N	130.06	103.05	129.0578	[M+H]+	1	91-22-5	C06413	153171.58400000038	59123.15000000023	64120.22000000003	193820.75250000012	189569.4210000007	203786.2040000001	453857.3249999994	588079.4039999987	560197.0449999993	732104.4160000003	782634.8594999992	765140.8410000008	586011.9950000002	589698.1279999965	535999.4149999997	-	C06413	-	1.02785	0.0744255	2.12426	1.08696	up	1.13645	0.00137601	5.79612	2.53509	up	1.28286	0.0135714	2.72854	1.44813	up	1.10673	0.000360263
Rlp01511	7-Hydroxy-1-oxo-1,2-dihydroisoquinoline-5-carboxylic acid*	7-羟基-1-氧代-1,2-二氢异喹啉-5-羧酸*	Alkaloids	生物碱	Alkaloids	生物碱	C10H7NO4	206.04	160.04	205.0375	[M+H]+	1	-	-	3303302.7635000064	2846308.117000004	2722617.0025000083	1605102.471000006	1827879.417999993	1879617.0784999968	1908292.9940000009	1902208.275000004	1858433.578999999	1084828.503	1117512.921000001	1004574.5695000021	2165543.7970000017	2318872.491000003	2085856.490999997	-	-	-	1.21004	0.0102589	0.59879	-0.739879	insig	1.16011	0.0255085	0.638953	-0.646219	insig	0.731018	0.29242	1.06707	0.0936599	insig	1.1391	0.00700471
Ladp002110	4-hydroxy-2-oxo-1,2-dihydroquinoline-3-carboxylic acid*	4-羟基-2-氧代-1,2-二氢喹啉-3-羧酸*	Alkaloids	生物碱	Quinoline alkaloids	喹啉类生物碱	C10H7NO4	206.04	160.04	205.0375	[M+H]+	1	73776-24-6	-	3303302.7635000064	2846308.117000004	2722617.0025000083	1605102.471000006	1827879.417999993	1879617.0784999968	1908292.9940000009	1902208.275000004	1858433.578999999	1084828.503	1117512.921000001	1004574.5695000021	2165543.7970000017	2318872.491000003	2085856.490999997	-	-	-	1.21004	0.0102589	0.59879	-0.739879	insig	1.16011	0.0255085	0.638953	-0.646219	insig	0.731018	0.29242	1.06707	0.0936599	insig	1.1391	0.00700471
mws1035	Robinin*	山柰酚-3-O-刺槐糖苷-7-O-鼠李糖苷 (刺槐苷)*	Flavonoids	黄酮	Flavonols	黄酮醇	C33H40O19	741.22	433.11	740.2164	[M+H]+	3	301-19-9	C10178	1478010.0055000018	604557.9849999998	927029.3359999992	349841.367000001	304403.5535000005	425660.9844999992	314560.02000000037	251734.8630000004	340045.8250000017	520420.7469999994	982117.9504999996	415072.82300000073	604244.4870000001	451884.60049999953	274925.12850000034	-	C10178	MetMap113,MetMap114	1.09746	0.125139	0.358821	-1.47866	down	1.08302	0.109241	0.30115	-1.73145	down	0.712303	0.264671	0.839277	-0.25278	insig	0.607914	0.311747
Zmlp003063	Luteolin 7-rutinoside-4'-O-Rhamnoside*	木犀草素 7-芸香糖苷-4'-O-鼠李糖苷*	Flavonoids	黄酮	Flavones	黄酮	C33H40O19	741.23	433.12	740.2164	[M+H]+	3	-	-	1478010.0055000018	604557.9849999998	927029.3359999992	349841.367000001	304403.5535000005	425660.9844999992	314560.02000000037	251734.8630000004	340045.8250000017	520420.7469999994	982117.9504999996	415072.82300000073	604244.4870000001	451884.60049999953	274925.12850000034	-	CM00199	MetMap105	1.09746	0.125139	0.358821	-1.47866	down	1.08302	0.109241	0.30115	-1.73145	down	0.712303	0.264671	0.839277	-0.25278	insig	0.607914	0.311747
mws0232	Riboflavin	核黄素 (维生素 B2)	Others	其它类	Vitamin	维生素	C17H20N4O6	377.15	243.09	376.1383	[M+H]+	1	83-88-5	C00255	220862.3489999998	79336.50400000019	263584.6815000006	266109.5489999999	247769.22300000032	250067.7185000004	202101.73900000012	110107.4069999998	178146.6045000004	926794.5024999995	1063149.884999998	764850.9435000028	829919.9504999998	757528.8260000023	662123.6529999982	ko00740,ko01100,ko01110,ko01240,ko02010	C00255	-	0.623287	0.353351	1.35504	0.43833	insig	0.0743082	0.720557	0.869759	-0.201313	insig	1.02292	0.0746981	0.641872	-0.639643	insig	1.04498	0.00364766
MWS2410	4-Hydroxyhippurate	4-羟基马尿酸	Amino acids and derivatives	氨基酸及其衍生物	Amino acids and derivatives	氨基酸及其衍生物	C9H9NO4	196.06	121.03	195.0532	[M+H]+	3	2482-25-9	-	52089.81949999979	65853.74599999996	58149.16650000006	60389.50299999999	63097.925999999876	66147.85749999985	87283.76549999985	87419.69300000004	96237.23549999976	48254.82200000001	50246.61050000001	27083.51800000004	60323.10900000013	61127.41050000004	61776.42400000008	-	-	-	0.597095	0.380726	1.07691	0.106892	insig	1.13489	0.00406515	1.53863	0.621642	insig	1.26599	0.0034477	1.42875	0.51475	insig	0.759354	0.137212
Wacyp04721	Rhodioloside F	红景天苷 F	Terpenoids	萜类	Monoterpenoids	倍萜	C21H36O11	482.26	153.13	464.2258	[M+NH4]+	3	-	-	805051.8355000005	490538.7519999985	725422.9360000006	681646.9814999979	827989.3830000027	625266.4130000001	503296.8745000008	506871.93750000076	536602.5845000008	1869660.652500003	1612847.283500005	1247288.7245	921132.6069999988	872414.6904999998	1567819.931999999	-	-	-	0.253491	0.754673	1.05635	0.0790914	insig	0.755745	0.234977	0.765344	-0.385819	insig	1.14343	0.0791245	0.724516	-0.46491	insig	1.04763	0.0210986
MWS1926	L-Leucine*	亮氨酸*	Amino acids and derivatives	氨基酸及其衍生物	Amino acids and derivatives	氨基酸及其衍生物	C6H13NO2	132.1	86.1	131.0946	[M+H]+	1	328-39-2	C00123	11551115.27250002	9425957.66100001	4883304.042000012	13365031.87650004	16841641.21949999	16737597.26600001	34890037.44900005	37882113.13750011	32476969.53400002	24545625.45849999	47479744.39900004	26087609.8600001	37185309.38450012	39928878.72699993	36509888.732	ko00280,ko00290,ko00966,ko00970,ko01100,ko01110,ko01210,ko01230,ko02010	C00123	-	0.973594	0.0490516	1.8153	0.860206	insig	1.12982	0.000592735	4.0699	2.02499	up	1.27046	0.000854624	2.242	1.16479	up	1.029	0.0742241
PDP195931	ethyl 2-hydroxyprop-2-enoate	乙基2-羟基丙-2-烯酸酯	Organic acids	有机酸	Organic acids	有机酸	C5H8O3	139.04	65.04	116.0473	[M+Na]+	3	-	-	14938417.21649999	14405149.81	14151299.22700004	5334994.341500001	5288753.439500007	5321967.026500018	3705908.937000002	3801325.227999995	3997556.587000014	2751100.481499998	2401315.976499995	2369509.9800000093	5647428.367999998	5534706.51200002	5674827.05499999	-	-	-	1.26293	0.000612931	0.366611	-1.44768	down	1.19944	0.000105198	0.264509	-1.91861	down	1.28819	0.00274591	0.721497	-0.470934	insig	1.14688	2.09994e-05
PDP066119	2-hydroxy-4-aminobutanoate	2-羟基-4-氨基丁酸酯	Others	其它类	Others	其它	C4H9NO3	142.05	96.04	119.0582	[M+Na]+	3	-	-	4956409.204000001	4355038.071999996	3880481.275500002	3426835.8545000018	3554417.766999992	3680537.761499991	3079189.3784999982	2935491.910999997	3076650.642499995	1270087.63	1359614.145	1188810.1095	4018450.618499992	3862412.9820000017	4078318.4175	-	-	-	1.03093	0.106576	0.808206	-0.307206	insig	1.11659	0.0453199	0.689159	-0.537092	insig	1.23621	0.00627465	0.852702	-0.229886	insig	1.13912	0.00850165
Waptp03280	Epicatechin-(4β→8)-4'-O-methylgallocatechin	表儿茶素-(4β→8)-4'-O-甲基儿茶素	Tannins	鞣质	Proanthocyanidins	原花青素	C31H28O13	609.16	409.09	608.153	[M+H]+	1	-	-	4214923.820999992	4228372.579500005	8879530.135499988	2101128.293499996	1202854.154	2126318.788500004	964017.7174999977	824064.4619999992	1058999.162499998	411532.4239999997	722729.6099999994	260755.5034999993	2837896.4910000083	1593821.675000002	1201550.703	-	-	-	1.10774	0.120307	0.313477	-1.67357	down	1.15144	0.0895246	0.164354	-2.60512	down	1.0887	0.0986575	0.524295	-0.931549	insig	1.09933	0.0748171
pmp000414	Puerarin-4'-O-glucoside	葛根素-4'-O-葡萄糖苷	Flavonoids	黄酮	Isoflavones	异黄酮	C27H30O14	579.17	297.08	578.1636	[M+H]+	3	117047-08-2	-	925165.1489999992	890418.9945000019	973612.4289999964	491576.3629999999	291731.9765000005	487743.3575000002	428575.5144999995	351292.7255000003	425722.6189999985	205468.50750000012	195334.22699999998	209318.0060000002	506942.02	427253.9749999997	305119.7944999988	-	-	-	1.16306	0.00957125	0.455705	-1.13383	down	1.18426	0.000113776	0.432236	-1.21011	down	0.101892	0.780749	0.948499	-0.0762823	insig	1.1475	0.000819558
Lmlp003161	Feruloylputrescine	N-阿魏酰腐胺	Alkaloids	生物碱	Phenolamine	酚胺	C14H20N2O3	265.15	177.06	264.1474	[M+H]+	3	501-13-3	C10497	333911.3875000004	222055.9070000006	304785.45850000123	106503.3495	219004.2644999997	144880.30000000028	144667.2085000001	112217.9684999998	168622.3860000001	99002.21849999973	177014.5889999993	90138.92999999963	237517.27600000013	105415.0689999998	191345.03449999948	ko00330,ko01100	C10497	-	0.999187	0.0505363	0.546484	-0.871748	insig	1.07954	0.0319481	0.494344	-1.01641	down	0.188618	0.712574	0.904589	-0.144666	insig	1.00603	0.0204365
Lhwp111003	Hypaphorine	刺桐碱	Alkaloids	生物碱	Plumerane	吲哚类生物碱	C14H18N2O2	247.14	146.06	246.1368	[M+H]+	1	487-58-1	C09213	124332.6760000003	212632.4785000001	233709.00250000012	196712.70449999982	114068.75850000029	234590.22300000011	335844.7800000011	368427.0545000012	420362.1759999999	320957.2699999995	321760.591500001	313299.2525000012	162495.52799999982	170285.5769999993	205148.3835000001	-	C09213	-	0.11874	0.871396	0.955662	-0.0654274	insig	1.03693	0.0137119	1.97071	0.978716	insig	1.11822	0.0144913	2.06214	1.04414	up	0.935965	0.0609049
Lmhp002001	L-Valyl-L-Phenylalanine	L-缬氨酰-L-苯丙氨酸	Amino acids and derivatives	氨基酸及其衍生物	Amino acids and derivatives	氨基酸及其衍生物	C14H20N2O3	265.15	72.08	264.1474	[M+H]+	3	3918-92-1	-	111200.58149999981	74252.65849999995	101608.5819999998	75072.51399999986	93092.00649999996	55942.453	208210.4705000004	195661.76449999982	206682.94849999988	329600.7280000012	472100.2380000004	326498.6189999996	198655.23850000012	222882.2380000004	198956.1215000008	-	-	-	0.696305	0.24507	0.780692	-0.357174	insig	1.14222	0.00546961	2.12691	1.08876	up	1.24841	0.00313464	2.72439	1.44593	up	1.1136	0.0233787
pme1474	5'-Methylthioadenosine	5-脱氧-5-甲硫腺苷	Nucleotides and derivatives	核苷酸及其衍生物	Nucleotides and derivatives	核苷酸及其衍生物	C11H15N5O3S	298.1	136.06	297.0896	[M+H]+	1	2457-80-9	C00170	19383706.09850007	24199564.19450001	23040443.96150004	48853819.22450002	28449351.88800003	45789665.13649998	47594835.42849983	46192324.39049979	48219477.93299999	74006928.61849992	67596094.6335002	57034026.39749998	35900673.88699996	39530781.07749998	42434659.84500007	ko00270,ko00908,ko01100	C00170	-	1.0708	0.0908079	1.84758	0.885639	insig	1.18152	0.00100952	2.13147	1.09185	up	0.579604	0.425717	1.15365	0.206212	insig	1.12888	0.00816512
MW0106937	Glu-Ala	谷氨酸-丙氨酸	Amino acids and derivatives	氨基酸及其衍生物	Amino acids and derivatives	氨基酸及其衍生物	C8H14N2O5	219.1	84.04	218.0903	[M+H]+	3	21064-18-6	-	3692709.840500002	2707618.0719999997	2443084.2165	6570650.364499999	7208980.330500001	7191319.741500001	8163691.141999997	8158895.202999998	9836453.299499998	7538667.298500002	9070060.044500005	7822466.249999997	8701233.84	8839974.501999995	8704973.387500001	-	-	-	1.2139	0.00224857	2.37136	1.24572	up	1.1638	0.00176962	2.95803	1.56463	up	1.09699	0.0759094	1.24739	0.318917	insig	1.11003	0.00121902
MWS201437	Leu-Asp	L-亮氨酸-L-天冬氨酸	Amino acids and derivatives	氨基酸及其衍生物	Amino acids and derivatives	氨基酸及其衍生物	C10H18N2O5	247.13	86.1	246.1216	[M+H]+	2	32949-40-9	-	1326382.122500001	1030439.480499999	822970.5960000008	882810.5459999997	1049244.697499999	1062465.477999999	1765597.1195	2066987.0435000008	1817051.886500001	1943627.494	2361779.9760000017	2019322.9145000018	1329721.431000002	1833962.405000001	1922193.8025	-	-	-	0.182457	0.724076	0.941735	-0.0866074	insig	1.07656	0.0132895	1.77673	0.829225	insig	1.26362	0.00263875	1.88666	0.915833	insig	1.05601	0.00601035
MWS201424	Ile-Asn	L-异亮氨酸-L-天冬酰胺	Amino acids and derivatives	氨基酸及其衍生物	Amino acids and derivatives	氨基酸及其衍生物	C10H19N3O4	246.15	86.1	245.1376	[M+H]+	3	59652-59-4	-	95699.79250000004	42176.6865	76885.59450000004	57265.040499999974	47261.49999999999	54990.663	49945.28849999995	82198.63699999997	60545.88049999996	117741.7995000001	172850.02	96305.393	106799.2390000001	73729.01949999997	99183.37899999996	-	-	-	0.552257	0.36087	0.742762	-0.429027	insig	0.15543	0.71272	0.897225	-0.156459	insig	0.623869	0.365663	1.20796	0.272568	insig	0.821999	0.115661
mws0582	S-Methyl GSH	S-甲基谷胱甘肽	Amino acids and derivatives	氨基酸及其衍生物	Amino acids and derivatives	氨基酸及其衍生物	C11H19N3O6S	322.11	130.05	321.0995	[M+H]+	1	2922-56-7	C11347	356486.1000000001	264380.62699999963	272511.5590000003	643594.6100000003	614375.4234999986	598168.782999998	701874.384499999	800166.3139999983	764595.5464999984	1404765.9070000008	1352463.269	1167827.022499999	1634549.9389999958	1440228.656500001	1481207.9340000001	-	C11347	-	1.22215	0.00296252	2.07766	1.05496	up	1.17286	0.000372353	2.53715	1.34321	up	1.18917	0.0258912	1.22116	0.288248	insig	1.13573	0.00177325
Lcsp002417	Ser-Val-Leu	丝氨酰-缬氨酰-亮氨酸	Amino acids and derivatives	氨基酸及其衍生物	Amino acids and derivatives	氨基酸及其衍生物	C14H27N3O5	318.2	159.11	317.1951	[M+H]+	3	-	-	74112.95800000013	60331.0575	58816.838500000114	45907.00500000001	83266.51900000007	39540.57550000001	65760.35849999996	99245.52849999993	98741.59099999994	172304.9935	195566.7785000005	174278.0295000002	109610.78299999991	78883.18350000009	104170.2595000001	-	-	-	0.451021	0.618684	0.872986	-0.195969	insig	0.833899	0.155973	1.36472	0.448608	insig	0.875539	0.148763	1.56328	0.644577	insig	1.13375	0.00046745
MWS201447	Phe-Ala	L-苯丙氨酸-L-丙氨酸	Amino acids and derivatives	氨基酸及其衍生物	Amino acids and derivatives	氨基酸及其衍生物	C12H16N2O3	237.12	120.09	236.1161	[M+H]+	2	3918-87-4	-	193548.8364999999	170940.7175000001	165314.0990000002	68546.05550000019	99242.51099999995	77038.45099999974	110019.6460000002	94077.55850000016	75928.18100000003	79410.92499999983	64072.72850000001	53504.89850000012	108766.23949999991	79345.48299999992	123578.0184999998	-	-	-	1.20683	0.00166957	0.462109	-1.1137	down	1.12803	0.00332185	0.528546	-0.9199	insig	0.524051	0.432313	1.14377	0.193795	insig	1.11571	0.000693858
Sadp000720	(2S,5S)-trans-Carboxymethylproline	（2S，5S)-5-羧甲基脯氨酸	Amino acids and derivatives	氨基酸及其衍生物	Amino acids and derivatives	氨基酸及其衍生物	C7H11NO4	174.08	70.07	173.0688	[M+H]+	1	586409-91-8	C17366	465018.67850000033	436328.5459999999	338971.2865	881536.8994999997	1016304.822	854686.5010000002	1595587.577499999	1665632.298499999	1857060.982999999	2449997.6969999997	2712558.7215	2589637.381	1811095.0155	2384597.419999999	2242315.9925	ko00332,ko01100,ko01110	C17366	-	1.21908	0.00173773	2.21921	1.15005	up	1.18741	0.000789103	4.12659	2.04495	up	1.26842	0.00208506	1.85948	0.894902	insig	1.14175	0.000147222
MWSmce585	Methyl 3-aminopropanoate	3-氨基丙酸甲酯	Amino acids and derivatives	氨基酸及其衍生物	Amino acids and derivatives	氨基酸及其衍生物	C4H9NO2	104.07	59.01	103.0633	[M+H]+	2	4138-35-6	-	1070549.813499999	318065.2230000004	276997.0860000001	409628.13699999993	466976.1429999999	546166.4720000001	963250.7005	1511166.737999999	1255204.400500001	3759324.665999997	2365274.279499997	4196978.941500005	1746486.696999999	1177836.8120000008	1236799.139999999	-	-	-	0.051099	0.784586	0.854203	-0.227349	insig	0.888603	0.0990746	2.23919	1.16298	insig	1.23655	0.0334478	2.62138	1.39033	up	1.0408	0.0203098
pmb0484	Choline	胆碱	Alkaloids	生物碱	Alkaloids	生物碱	C5H14NO+	104.11	60.08	104.10700000000001	[M]+	3	62-49-7	C00114	10891975.69	3575658.793500004	3221199.711500002	5070251.6214999985	4186309.8359999987	5705993.2420000015	8722151.127999999	15465154.44949999	13767575.65750001	34613628.07049997	23837419.57099997	41157151.05950005	18603810.98649999	11212158.64450001	11562222.44099999	ko00260,ko00564,ko01100,ko02010	C00114	-	0.0179928	0.752817	0.845876	-0.241482	insig	0.86997	0.106665	2.1457	1.10145	insig	1.19348	0.0573673	2.53666	1.34293	up	1.04626	0.0177682
pme1261	Pantothenol	泛酰醇	Others	其它类	Vitamin	维生素	C9H19NO4	206.14	76.08	205.1314	[M+H]+	3	16485-10-2	C05944	99178.14749999989	95243.04649999946	88668.49500000033	35465.20499999997	82871.93200000003	756611.0794999991	101616.8674999995	79788.92800000007	98193.8785	58179.20699999987	40994.56850000007	38175.366000000016	45809.73699999977	65061.806500000224	63851.800499999874	ko00770	C05944	-	0.223775	0.486127	3.09071	1.62794	insig	0.122326	0.886368	0.987672	-0.0178965	insig	0.239478	0.483925	0.319561	-1.64583	insig	1.08069	0.00667107
PDP150277	formylcaffeoylshikimic acid	甲酰咖啡酰莽草酸	Others	其它类	Others	其它	C17H16O9	387.07	217.01	364.0794	[M+Na]+	3	-	-	10040703.00350004	6319667.966000004	8829050.257500015	3114821.1629999983	7048760.480500007	3033503.3060000013	2142992.277000002	2167348.692000004	1756768.379999999	1160264.035499998	2635877.416000008	1381114.469500004	3071322.719999995	3465095.945999986	4612299.327000007	-	-	-	0.949188	0.0830213	0.523914	-0.932599	insig	1.17302	0.0268399	0.240859	-2.05374	down	1.00835	0.213758	0.459731	-1.12114	down	1.08398	0.0149751
WapTKC207489	Anthoponoid H	Anthoponoid H	Terpenoids	萜类	Ditepenoids	二萜	C27H40O3	413.31	137.06	412.2977	[M+H]+	1	-	-	176951.4104999992	237582.57599999828	236781.9965000012	48958.843500000185	49707.46199999982	59049.205000000264	21217.91250000022	26247.04100000001	28867.587000000283	46398.48099999929	57668.572500000315	51882.62299999942	39737.24100000063	58707.58449999994	42411.519499999886	-	-	-	1.24739	0.0128452	0.242149	-2.04603	down	1.19126	0.0100866	0.117197	-3.09299	down	1.2459	0.00356812	0.483989	-1.04695	down	1.13327	0.0127437
pmb0818	5-Methoxyindoleacetate	甲氧基吲哚乙酸	Alkaloids	生物碱	Plumerane	吲哚类生物碱	C11H11NO3	206.08	145.05	205.0739	[M+H]+	3	3471-31-6	C05660	272645.81400000054	214154.15050000072	179806.76250000013	657166.8285000004	658289.4535000025	680550.1860000001	1644623.0499999968	1887423.1579999968	2007836.645999997	2625506.4935	2598262.218499998	2232995.734500003	1628067.219	1904580.7749999869	1819956.529499999	ko00380	C05660	-	1.23473	0.00210011	2.99428	1.58221	up	1.19111	0.00273295	8.31057	3.05495	up	1.29123	0.00783316	2.77548	1.47274	up	1.14168	0.00218046
Zmjp004875	Tomentin	3,7-二甲氧基-5,6,3',4'-四羟基黄酮; 3,7-二甲氧基槲皮万寿菊素	Flavonoids	黄酮	Flavonols	黄酮醇	C17H14O8	347.07	315.06	346.0689	[M+H]+	1	59171-23-2	C04581	321744.1755	133095.5419999995	217394.7220000005	96310.2629999998	65910.59350000013	113479.86150000029	249278.5750000005	274987.2850000008	197141.2619999997	241316.4605000003	414570.25349999993	150151.14849999972	392237.1529999981	159993.5930000008	237266.26949999988	-	C04581	-	1.03176	0.128884	0.410126	-1.28586	down	0.264968	0.801718	1.07315	0.101849	insig	1.21297	0.00895155	2.61663	1.38771	up	0.229023	0.665212
mws1550	S-Allyl-L-cysteine	S-烯丙基-L-半胱氨酸	Amino acids and derivatives	氨基酸及其衍生物	Amino acids and derivatives	氨基酸及其衍生物	C6H11NO2S	162.06	73.01	161.05100000000002	[M+H]+	3	21593-77-1	C16759	114095.8194999999	108186.0924999999	64493.47950000005	757307.2890000016	863234.0884999989	780659.9485000005	230386.4965000003	270661.3705000002	231892.9985	544987.3805	598040.2495000007	516606.490500001	454819.2520000004	402456.6119999997	440453.68749999977	-	C16759	-	1.24531	0.000352845	8.37311	3.06576	up	1.11813	0.00211929	2.5558	1.35378	up	1.29233	0.00102502	0.305239	-1.71199	down	1.12408	0.000230813
zjgp122326	Pyridine-4-formyl-O-β-D-glucopyranoside	吡啶-4-甲酰-O-β-D-吡喃葡萄糖酯苷	Alkaloids	生物碱	Pyridine alkaloids	吡啶类生物碱	C12H15NO7	286.09	124.04	285.0849	[M+H]+	1	-	-	15156868.34400003	10761217.47099998	10670244.47149998	2316789.166999997	2226071.479000004	2273926.471000003	1256762.046500003	1295559.6485000008	1226658.810500002	1115038.01	1078105.977	1060531.443500001	2866815.0735000083	3222594.901999996	2771976.9035	-	-	-	1.25137	0.021515	0.18631	-2.42422	down	1.19409	0.017825	0.103284	-3.27531	down	1.29733	1.24713e-05	0.554364	-0.851095	insig	1.1434	0.0172869
pma1751	N-(beta-D-Glucosyl)nicotinate	N-葡萄糖基烟酸	Others	其它类	Vitamin	维生素	C12H15NO7	286.09	124.04	285.0849	[M+H]+	1	-	-	16002140.82400003	10835743.30749998	11702095.87049998	2307174.628499997	2326952.868500005	2077565.284500002	1281416.266500003	1253973.600000001	1449705.353000002	1224918.2715	1049617.399	1233180.343500001	3166038.6855000113	3336298.609499996	2827520.9105	-	-	-	1.2505	0.0217018	0.174149	-2.52161	down	1.1929	0.0185752	0.103402	-3.27367	down	1.26922	0.00113205	0.593754	-0.752062	insig	1.14194	0.0180898
Lasp003403	N-propionylcytisine	N-丙酰基金雀花碱	Alkaloids	生物碱	Piperidine alkaloids	哌啶类生物碱	C14H18N2O2	247.14	191.12	246.1368	[M+H]+	3	-	-	1897727.0334999969	1624369.225000001	1808648.803499996	1088614.5004999992	900190.4540000006	1171471.087000001	506614.17499999923	541041.4870000001	597516.0309999988	313089.9510000002	308922.8004999999	287021.2099999999	990091.1540000008	890496.1189999997	1119287.9299999971	-	-	-	1.1952	0.00312422	0.592839	-0.754287	insig	1.19294	0.0020356	0.308619	-1.6961	down	1.25091	0.0166038	0.520578	-0.941812	insig	1.14665	0.00273886
pmb0064	DIMBOA-glucoside	2,4-二羟基-7-甲氧基-1,4-苯并恶嗪-3-酮 葡糖苷	Alkaloids	生物碱	Alkaloids	生物碱	C15H19NO10	374.11	198.08	373.1009	[M+H]+	3	18607-79-9	C04831	82833.38850000022	73458.20000000017	67051.11600000017	56779.134000000275	46668.05949999988	50113.86799999997	40974.58350000002	45191.6430000001	24615.18800000002	52719.857499999984	39500.911500000046	46716.89950000003	143674.7420000001	137266.4410000001	118887.2509999998	ko00402,ko00999,ko01100,ko01110	C04831	-	1.15454	0.0180858	0.687558	-0.540447	insig	1.05528	0.0105502	0.496015	-1.01154	down	0.872348	0.136934	0.721416	-0.471097	insig	1.0544	0.00994302
Sasp001286	2-Pyrone-4,6-dicarboxylate	2-吡喃酮-4,6-二羧酸酯	Others	其它类	Lactones	内酯类化合物	C7H4O6	185.01	97.03	184.0008	[M+H]+	2	72698-24-9	C03671	182831.66399999982	110113.651	179080.7254999995	132734.8145000001	81685.43350000013	74966.6664999999	493911.526999999	543951.1909999982	445805.3280000004	189806.1845000005	225800.21699999948	207244.4494999993	319607.6709999993	365408.31650000036	309644.7180000007	ko01100	C03671	-	0.904651	0.115571	0.613074	-0.705867	insig	1.14942	0.000921468	3.14319	1.65223	up	1.26877	0.000688685	5.12694	2.3581	up	0.752599	0.155177
Lcsp002261	Thr-Trp	苏氨酸-色氨酸	Amino acids and derivatives	氨基酸及其衍生物	Amino acids and derivatives	氨基酸及其衍生物	C15H19N3O4	306.14	188.07	305.1376	[M+H]+	3	186761-42-2	-	121002.3400000001	91746.53499999996	101043.4239999999	40297.42700000002	82881.62900000013	69052.00699999994	111072.8020000001	79599.9720000001	110571.1295	252974.42399999988	291385.58450000075	193099.85300000038	110273.5365	142350.5779999999	105368.41400000009	-	-	-	0.945958	0.0638539	0.612606	-0.706968	insig	0.19855	0.772997	0.960011	-0.0588779	insig	0.914659	0.0919482	1.56709	0.648091	insig	1.08562	0.0300762
Hmhp001812	2'-O-Methyladenosine*	2-甲氧基腺苷*	Nucleotides and derivatives	核苷酸及其衍生物	Nucleotides and derivatives	核苷酸及其衍生物	C11H15N5O4	282.12	136.06	281.1124	[M+H]+	1	2140-79-6	-	977970.2415000015	836992.1935000014	748715.5904999975	2600027.419	2682375.247500015	2984198.428499991	2330200.6234999984	2407287.310500005	2529101.724499993	6220039.092500001	5387277.614499996	4972244.456499998	4525289.7849999815	4945229.52049998	4565993.796000007	-	-	-	1.24988	0.000560562	3.22451	1.68908	up	1.18645	6.83761e-05	2.83444	1.50306	up	1.0394	0.0854708	0.87903	-0.186016	insig	1.14158	0.00493089
Rfn02084	5'-O-methyladenosine*	5'-O-甲基腺苷*	Nucleotides and derivatives	核苷酸及其衍生物	Nucleotides and derivatives	核苷酸及其衍生物	C11H15N5O4	282.12	136.06	281.1124	[M+H]+	1	139468-46-5	-	977970.2415000015	836992.1935000014	748715.5904999975	2600027.419	2682375.247500015	2984198.428499991	2330200.6234999984	2407287.310500005	2529101.724499993	6220039.092500001	5387277.614499996	4972244.456499998	4525289.7849999815	4945229.52049998	4565993.796000007	-	-	-	1.24988	0.000560562	3.22451	1.68908	up	1.18645	6.83761e-05	2.83444	1.50306	up	1.0394	0.0854708	0.87903	-0.186016	insig	1.14158	0.00493089
PDP002483	Isoetin 7-glucoside	Isoetin 7-glucoside	Flavonoids	黄酮	Flavones	黄酮	C21H20O12	465.1	303.06	464.0955	[M+H]+	1	-	-	658080.3244999985	326223.1000000017	628472.5534999978	420001.2420000013	473801.4489999976	458818.1465000015	995168.832	762993.2109999987	698401.5510000004	317214.8459999996	438605.7979999989	318483.1019999995	356688.01500000025	568994.4195000003	487627.0715000022	-	-	-	0.342144	0.500374	0.838691	-0.253789	insig	0.807713	0.11515	1.52319	0.607096	insig	1.21412	0.0511109	1.81615	0.860884	insig	0.683914	0.226633
Lmhp001670	L-Valyl-L-Leucine	L-缬氨酰-L-亮氨酸	Amino acids and derivatives	氨基酸及其衍生物	Amino acids and derivatives	氨基酸及其衍生物	C11H22N2O3	231.17	72.08	230.16299999999998	[M+H]+	2	3989-97-7	-	164521.95600000062	106300.86549999981	131081.6840000001	103493.04449999961	128037.6034999996	143880.7000000003	244858.59300000058	310294.4315	263794.2320000005	975424.3330000008	948624.6320000028	953291.821499998	329081.1085	316949.77550000127	295748.9345000005	-	-	-	0.236084	0.692129	0.934081	-0.0983805	insig	1.1148	0.00601636	2.03767	1.02692	up	1.24392	0.00552309	2.18147	1.1253	up	1.13917	3.38567e-05
Sadp004383	2-((7-hydroxy-3,8-dimethyl-4-vinyl-9,10-dihydrophenanthren-2-yl)oxy)-6-(hydroxymethyl)tetrahydro-2H-pyran-3,4,5-triol	2-((7-羟基-3,8-二甲基-4-乙烯基-9,10-二氢菲-2-基)氧基)-6-(羟甲基)四氢-2H-吡喃-3,4,5-三醇	Terpenoids	萜类	Ditepenoids	二萜	C24H28O7	429.19	267.14	428.1835	[M+H]+	2	-	-	3673157.4514999967	2165934.2454999983	3067025.774999999	4116033.877999991	4292412.863499995	3283386.8784999982	2965841.234999999	3395668.439999992	2716326.765500002	1658896.883499999	1213651.597	1380969.1494999991	4512232.02	4920237.745000003	7708148.8495	-	-	-	0.802915	0.166626	1.31279	0.392633	insig	0.134482	0.913274	1.01928	0.0275519	insig	0.994217	0.0891499	0.776425	-0.365081	insig	1.02991	0.0611752
pmb0532	IMP	5'-肌苷酸	Nucleotides and derivatives	核苷酸及其衍生物	Nucleotides and derivatives	核苷酸及其衍生物	C10H13N4O8P	349.05	137.05	348.0471	[M+H]+	3	131-99-7	C00130	717932.6024999996	779055.2764999991	459395.4099999999	3265489.8389999913	4561357.821499998	4446745.000500005	5997263.859999998	5717847.77749999	6321680.12050001	11170132.6735	16600601.302000001	12962786.97850001	4533757.679499988	5119456.365000009	5069608.187999997	ko00230,ko01100,ko01110,ko01232,ko01240	C00130	-	1.23666	0.0108892	6.27361	2.6493	up	1.18766	8.05726e-05	9.21946	3.20468	up	1.13263	0.0292174	1.46956	0.555385	insig	1.13885	0.0146636
PDP030196	6-amino-3-[3,4-dihydroxy-5-(hydroxymethyl)oxolan-2-yl]-3,4-dihydropyrimidin-4-one	6-氨基-3-[3,4-二羟基-5-(羟甲基)氧杂环己烷-2-基]-3,4-二氢嘧啶-4-酮	Others	其它类	Others	其它	C9H13N3O5	244.09	112.05	243.0855	[M+H]+	2	-	-	988428.013999999	794944.5094999984	553790.8385	422760.20099999977	456092.4570000003	467602.97050000046	1475196.123499999	1214508.8724999991	2276742.762000002	1655520.225000001	3820801.628	2553273.915	2887191.523999999	2704282.091000001	2971817.5404999983	-	-	-	1.05671	0.117897	0.576107	-0.795592	insig	0.996212	0.0964769	2.12499	1.08746	insig	1.24659	0.0632974	3.68853	1.88305	up	1.0322	0.0889945
Wcfp002357	N6-Threonylcarbamoyladenosine	N6-苏氨酰氨基甲酰基腺苷	Nucleotides and derivatives	核苷酸及其衍生物	Nucleotides and derivatives	核苷酸及其衍生物	C15H20N6O8	413.14	162.04	412.1343	[M+H]+	1	24719-82-2	-	771630.2814999984	501934.2835000003	972059.9204999977	241564.4634999999	224228.3165000011	199739.06549999988	267271.0224999997	262930.4075	189644.1104999998	366652.6684999999	533602.7354999997	391525.40200000006	579576.5224999996	448176.7410000026	443573.76800000033	-	-	-	1.19596	0.0597547	0.296368	-1.75454	down	1.11448	0.060404	0.320555	-1.64136	down	0.349445	0.565096	1.08161	0.11318	insig	0.875206	0.132123
Safp003599	Quercetin 3-glucosyl-(1→2)-galactosyl-(1→2)-glucoside*	槲皮素 3-葡萄糖基-(1→2)-半乳糖基-(1→2)-葡糖苷*	Flavonoids	黄酮	Flavonols	黄酮醇	C33H40O22	789.21	465.1	788.2011	[M+H]+	1	-	-	289123.4479999997	205989.1350000004	214177.0034999993	67150.64249999991	164411.5564999991	146560.2280000003	182373.29649999988	155717.1405000003	124574.6104999997	65839.24200000014	90042.82049999974	67800.69249999986	123259.7555000001	197077.96149999922	225377.5410000001	-	-	-	0.947164	0.0513968	0.5331	-0.907521	insig	0.974204	0.069421	0.652294	-0.616407	insig	0.514455	0.468409	1.22359	0.291115	insig	1.11336	0.018994
Wcgp002561	6-(1,2-dihydroxyethyl)-3-hydroxy-2,2,5,7-tetramethyl-3H-inden-1-one	6-(1,2-dihydroxyethyl)-3-hydroxy-2,2,5,7-tetramethyl-3H-inden-1-one	Others	其它类	Others	其它	C15H20O4	265.14	119.09	264.1362	[M+H]+	3	-	-	5597874.293000007	4860232.127500013	7165540.90400003	2548057.8140000002	3467885.069999995	2614922.391500007	2496829.049500001	2272613.076999996	2647561.297000003	1636908.950499995	2338672.054999989	1749167.981999994	3468381.833000002	2228025.522499996	3090533.052499985	-	-	-	1.16207	0.0324014	0.489732	-1.02994	down	1.15481	0.0348457	0.420855	-1.2486	down	0.718725	0.304501	0.859358	-0.218669	insig	1.10573	0.0201151
mws1587	L-Norleucine*	L-正亮氨酸*	Amino acids and derivatives	氨基酸及其衍生物	Amino acids and derivatives	氨基酸及其衍生物	C6H13NO2	132.1	86.1	131.0946	[M+H]+	1	327-57-1	C01933	8155128.0745	6603578.19050001	7927839.17300002	9951031.640500033	12665951.20499998	11555004.470999999	24852115.01400006	27956563.86750005	24083439.90499997	32277721.30849999	35501902.03050005	49033497.05450007	28530210.85250003	28466463.88599997	28610449.5465	-	C01933	-	1.14516	0.0209664	1.50627	0.590977	insig	1.19016	0.00143721	3.38933	1.761	up	1.27347	0.00109362	2.25015	1.17002	up	1.13161	0.0248814
pma3101	Nicotinate D-ribonucleoside	烟酸核糖核苷	Others	其它类	Vitamin	维生素	C11H14NO6+	256.08	124.04	256.0816	[M]+	3	17720-18-2	C05841	1665340.2855	1576197.1694999991	1482182.5405	2761252.383999998	2885650.670500002	1855016.2595	7388405.128999994	4500188.767499996	4574485.854999997	7597773.758000005	11770351.107	5706801.182000001	8283372.312500003	7251804.665999987	9922605.614500003	ko00760,ko01100	C05841	-	1.05987	0.10051	1.58814	0.667336	insig	1.15846	0.0538417	3.48519	1.80124	up	1.13787	0.0753773	2.19452	1.1339	up	1.11077	0.0630628
Wcdp000970	Acetophenone	苯乙酮	Others	其它类	Others	其它	C8H8O	121.06	103.05	120.0575	[M+H]+	2	98-86-2	C07113	219490.9680000001	170454.9640000001	180139.6825000002	213862.6009999998	262534.39200000017	316559.1435000003	454967.9589999999	355636.6989999993	433350.0560000006	237546.7940000001	576104.7134999997	292932.7080000002	484597.7169999991	564296.2880000004	455768.5824999996	-	C07113	-	0.966947	0.112653	1.39094	0.476062	insig	1.1573	0.00738496	2.18205	1.12568	up	1.11733	0.0237255	1.56876	0.649621	insig	0.839061	0.228476
Lcsp001414	Ile-Val-Gly	L-异亮氨酸-L-缬氨酸-L-甘氨酸	Amino acids and derivatives	氨基酸及其衍生物	Amino acids and derivatives	氨基酸及其衍生物	C13H25N3O4	288.19	86.1	287.1845	[M+H]+	3	-	-	596101.2199999997	407785.1984999997	399073.4520000011	228036.7744999998	264990.9945000007	269715.1655000002	122465.6585000003	117593.16200000039	117555.97249999971	84635.49199999981	87111.60400000018	85298.50800000013	208852.1104999996	184275.6410000002	199307.54649999968	-	-	-	1.14063	0.0744608	0.543667	-0.879205	insig	1.17843	0.0323094	0.2549	-1.972	down	1.28674	0.00860061	0.468854	-1.09279	down	1.13514	0.0271519
Zbqp002364	N,N-Dimethyl-L-Valine	N-N-二甲基-L-乙烯	Amino acids and derivatives	氨基酸及其衍生物	Amino acids and derivatives	氨基酸及其衍生物	C7H15NO2	146.12	100.11	145.1103	[M+H]+	3	2812-32-0	-	269122.59749999986	154988.60899999962	151117.4769999996	266334.26950000017	123950.27900000029	132673.5935	274755.4075000005	302592.1069999993	336552.47950000013	135469.2150000002	98744.1569999999	125635.97400000019	148724.0955000008	153719.0884999999	167597.4445000002	-	-	-	0.247435	0.786962	0.909131	-0.13744	insig	0.940327	0.0824577	1.58876	0.667901	insig	1.0092	0.0908737	1.74756	0.805341	insig	0.830564	0.198604
pmb0197	N7-Methylguanosine	N7-甲基鸟苷	Nucleotides and derivatives	核苷酸及其衍生物	Nucleotides and derivatives	核苷酸及其衍生物	C11H15N5O5	298.11	166.07	297.1073	[M+H]+	1	20244-86-4	C20674	1406802.663999996	1051932.3244999992	1171417.3305	1253388.585000002	1313178.165000003	1109213.42	2636362.392499999	2926961.2575000064	3471979.325999998	4993214.778999996	4720713.808500005	5232461.142499998	8552821.090499984	8020643.093000004	3457836.3389999983	-	C20674	-	0.112333	0.90709	1.01257	0.0180204	insig	1.16292	0.00911075	2.48896	1.31554	up	1.27204	0.0141113	2.45806	1.29752	up	1.13938	7.00954e-05
Rlp02599	furo[2,3-h]quinoline	呋喃[2,3-H]喹啉	Alkaloids	生物碱	Quinoline alkaloids	喹啉类生物碱	C11H7NO	170.06	115.05	169.0528	[M+H]+	1	-	-	689108.3290000012	468971.3005000016	504151.53300000005	1629915.236000001	1467305.625500006	1377323.1415	3490632.0689999936	4563471.779499994	4382363.385999993	5988081.455500003	5771440.721999994	5167558.516500006	3570609.833999999	4393759.00999997	3895409.0539999963	-	-	-	1.22432	0.000761039	2.69189	1.42862	up	1.18835	0.00657931	7.48179	2.90338	up	1.27737	0.0121186	2.77938	1.47476	up	1.14168	0.00123237
Lmmp002080	N-(4-Aminobutyl)benzamide	N-(4-氨基丁基)苯甲酰胺	Alkaloids	生物碱	Alkaloids	生物碱	C11H16N2O	193.13	105.03	192.1263	[M+H]+	2	5692-23-9	-	372702.5650000007	262646.6615000002	449880.1374999996	564122.6915000002	637395.6354999989	514645.9394999999	825526.4770000016	741286.285000001	871662.3760000003	920837.9214999984	1158085.589000003	1130658.073000003	1628489.2440000009	1454090.292999994	1312859.146000003	-	-	-	1.0327	0.0392628	1.58138	0.661188	insig	1.11555	0.00360206	2.24697	1.16798	up	1.18878	0.0100678	1.42089	0.506792	insig	1.09573	0.0022578
MWS201432	Met-Tyr	L-蛋氨酸-L-酪氨酸	Amino acids and derivatives	氨基酸及其衍生物	Amino acids and derivatives	氨基酸及其衍生物	C14H20N2O4S	313.12	104.05	312.1144	[M+H]+	3	13589-04-3	-	130190.90100000039	99573.92400000016	91084.21200000023	44624.31300000017	40639.75049999984	50026.91399999998	53210.48350000002	48905.73150000012	68675.27150000009	41496.80550000004	62182.95650000008	45069.15450000001	53995.31350000012	50415.63800000003	44335.97699999995	-	-	-	1.21441	0.0297411	0.421666	-1.24583	down	1.08604	0.0337002	0.532311	-0.909659	insig	0.897446	0.177353	1.2624	0.33617	insig	1.05772	0.0227744
Zmdp001663	γ-Glu-Met	γ-谷氨酰-甲硫氨酸	Amino acids and derivatives	氨基酸及其衍生物	Amino acids and derivatives	氨基酸及其衍生物	C10H18N2O5S	279.1	133.03	278.0936	[M+H]+	1	17663-87-5	-	55783.78150000005	30685.28450000002	36568.05850000018	67336.19899999994	62028.08249999997	73709.2585000002	94007.15499999993	85564.81350000025	74338.35800000005	265095.4779999995	259321.02700000038	281466.4495000005	194578.0555	388524.1099999995	355806.99750000023	-	-	-	1.03865	0.0546521	1.65051	0.722909	insig	1.07132	0.0119299	2.06369	1.04523	up	1.03359	0.0768956	1.25034	0.322317	insig	1.12872	2.61429e-05
pme0033	Hypoxanthine	次黄嘌呤	Nucleotides and derivatives	核苷酸及其衍生物	Nucleotides and derivatives	核苷酸及其衍生物	C5H4N4O	137.05	119.04	136.0385	[M+H]+	2	68-94-0	C00262	51193.111500000006	64556.32500000001	153329.6550000001	111230.2469999998	151883.3099999999	94905.12950000008	188174.1379999999	288875.8054999996	240573.4800000005	509189.40450000024	424063.131	551493.3080000003	207228.72499999922	204789.14900000038	189390.0965	ko00230,ko01100,ko01232	C00262	-	0.5942	0.472736	1.33053	0.412005	insig	1.00258	0.0263287	2.66696	1.4152	up	1.1483	0.0337262	2.00443	1.00319	up	1.0751	0.00132255
Zmdp001647	γ-Glu-Val	γ-谷氨酰-缬氨酸	Amino acids and derivatives	氨基酸及其衍生物	Amino acids and derivatives	氨基酸及其衍生物	C10H18N2O5	247.13	184.1	246.1216	[M+H]+	1	-	-	1443353.59	1175163.913500001	1317223.655500006	2101567.809499998	1928184.2219999991	2227179.987500005	7305528.435499991	7504249.357000032	6949230.768000008	3654512.99599999	3480406.720500003	3629961.576500005	2843107.958500005	3159191.0339999883	3058099.4915	-	-	-	1.20592	0.00276582	1.58977	0.66882	insig	1.19713	8.6567e-05	5.52857	2.46691	up	1.29648	8.69327e-05	3.47758	1.79809	up	1.14	4.28307e-05
pme3337	Succinyladenosine	琥珀酰腺苷	Nucleotides and derivatives	核苷酸及其衍生物	Nucleotides and derivatives	核苷酸及其衍生物	C14H17N5O8	384.12	252.07	383.1077	[M+H]+	1	4542-23-8	-	2336970.7349999943	2062860.4419999982	2160573.347000001	8167405.0704999985	10405946.91249996	7508606.398499982	6778533.0089999875	6103515.023000004	6939065.723499979	62497235.59300002	59873148.725	62639740.78550006	31905680.72250005	33046095.73850003	33476649.32200005	-	-	-	1.24989	0.0170228	3.97566	1.9912	up	1.19481	0.00162068	3.02132	1.59518	up	1.01933	0.131194	0.759955	-0.396014	insig	1.14823	0.000205889
MWStz569	Cinnamtannin A2	肉桂单宁 A2	Tannins	鞣质	Tannin	鞣质	C60H50O24	1155.27	579.15	1154.2692	[M+H]+	3	86631-38-1	C17625	2909213.67	6340142.29150001	3321161.6684999964	2737827.412999997	4293165.537500007	3496362.026999997	1778717.836500001	2774946.2449999982	1590922.979	650383.0869999994	390336.73999999935	355515.4675000005	3585958.871499999	3853033.519500002	4949193.179	-	C17625	-	0.297354	0.606278	0.837464	-0.255901	insig	0.909369	0.177481	0.488809	-1.03266	insig	1.02757	0.0679186	0.583678	-0.776755	insig	1.10603	0.073903
MWSHY0106	Myricetin	杨梅素	Flavonoids	黄酮	Flavonols	黄酮醇	C15H10O8	319.04	273.04	318.0376	[M+H]+	3	529-44-2	C10107	69662.76300000018	75875.04250000035	82106.92249999968	147949.79450000028	163651.809000001	200845.0059999991	375472.3219999986	309003.3269999991	281310.5425000002	203243.04899999942	231518.7045000003	160151.6320000005	201221.9359999998	219942.45950000122	249573.3470000009	ko00941,ko00944,ko01110	C10107	-	1.22557	0.0217141	2.25108	1.17062	up	1.18957	0.0116231	4.24252	2.08492	up	1.21126	0.0162051	1.88466	0.914302	insig	1.11461	0.0247321
MWS201394	Thr-Tyr	L-苏氨酸-L-酪氨酸	Amino acids and derivatives	氨基酸及其衍生物	Amino acids and derivatives	氨基酸及其衍生物	C13H18N2O5	283.13	136.08	282.1216	[M+H]+	3	145295-02-9	-	38875.32699999998	29558.426499999972	45680.33400000001	40194.496499999885	19901.612	31758.61650000004	40876.997999999985	63765.5499999999	59235.43100000012	107435.9705	82182.99049999999	78829.18600000005	43043.73849999984	31852.03800000004	63667.40349999999	-	-	-	0.56787	0.382044	0.804938	-0.313051	insig	0.830825	0.130319	1.43609	0.522145	insig	1.00315	0.0602059	1.7841	0.835196	insig	1.07604	0.0148975
PD0916372	N5-((R)-1-Carboxy-3-(methylthio)propyl)-L-glutamine	N5-((R)-1-羧基-3-（甲硫基）丙基）-L-谷氨酰胺	Amino acids and derivatives	氨基酸及其衍生物	Amino acids and derivatives	氨基酸及其衍生物	C10H18N2O5S	279.1	104.05	278.0936	[M+H]+	1	-	-	42964.9345	20288.16050000002	33834.27400000013	76159.65249999994	66594.96049999991	76475.6845000001	83235.10199999993	92263.83900000039	109608.0250000001	307576.95099999924	301515.1300000002	295370.8985000004	181692.99400000038	220617.5654999993	234670.9275	-	-	-	1.11864	0.0124683	2.25807	1.17509	up	1.1059	0.00381147	2.9366	1.55415	up	1.05799	0.0889533	1.30049	0.379056	insig	1.12716	4.03045e-05
MWSHY0190	Diosmetin 7-O-rutinoside*	香叶木苷*	Flavonoids	黄酮	Flavones	黄酮	C28H32O15	609.18	301.08	608.1741	[M+H]+	1	520-27-4	C10039	1635561.348500001	1291681.0455	1066926.4825	541306.2364999995	515567.6540000008	383637.4179999985	229750.25999999949	320647.5204999992	243954.1315000002	218324.5694999995	204762.6005000002	184907.9449999999	382599.1915000017	415591.6149999979	514783.9330000008	-	C10039	-	1.20263	0.0277263	0.360654	-1.47131	down	1.17716	0.0206952	0.198878	-2.33005	down	1.16293	0.0281588	0.551437	-0.858731	insig	1.13747	0.0204922
Safp001018	3-Carboxypropyltrimethylammonium	3-羧丙基三甲基铵	Others	其它类	Others	其它	C7H15NO2	146.12	87.04	145.1103	[M+H]+	2	6249-56-5	-	4584140.692999997	3898327.2384999986	3212668.8829999985	2055068.539499999	2000416.1940000018	2352436.245000001	4847815.245499998	5449294.301499997	5365209.6675	2235790.855000001	1445969.435	2440020.299	3240009.0619999985	3234939.9995	2926549.5925	-	-	-	1.17906	0.0388797	0.547913	-0.86798	insig	0.972703	0.0605106	1.33922	0.421389	insig	1.28784	0.000524061	2.44421	1.28937	up	0.994006	0.0228972
MWS201465	Glu-Phe	L-谷氨酸-L-苯丙氨酸	Amino acids and derivatives	氨基酸及其衍生物	Amino acids and derivatives	氨基酸及其衍生物	C14H18N2O5	295.13	120.08	294.1216	[M+H]+	1	20556-22-3	-	604108.5014999992	489952.8635000002	510565.4734999987	439531.6905	475277.573000001	447158.4729999997	922026.4794999987	908992.5824999964	947040.2330000008	1318484.392000004	1368319.961499996	1433309.290999997	739936.1894999978	809217.1660000012	750278.4445000011	-	-	-	0.959515	0.138238	0.848775	-0.236545	insig	1.16839	0.0045028	1.73128	0.79184	insig	1.29658	7.11843e-06	2.03974	1.02838	up	1.13671	6.63591e-05
PDP060686	6-hydroxysphingosine*	6-羟基鞘氨醇*	Lipids	脂质	Sphingolipids	鞘脂	C18H37NO3	316.29	60.04	315.2773	[M+H]+	1	-	-	17509203.33950004	15403384.37400009	15279977.54900005	10940765.54550001	10834486.90400004	10400593.173	10679820.59999996	9792284.771000048	10052645.16150001	3234375.4249999914	3275129.8519999636	3359374.223500003	7618801.762999949	8049562.18749999	7930468.643000042	-	-	-	1.23057	0.0142645	0.667652	-0.582833	insig	1.17137	0.00830687	0.633391	-0.658831	insig	0.861419	0.164863	0.948685	-0.0759986	insig	1.14673	0.00312679
Wasyqp6350	Dehydrophytosphingosine*	脱氢鞘磷脂*	Lipids	脂质	Sphingolipids	鞘脂	C18H37NO3	316.29	60.04	315.2773	[M+H]+	1	-	-	17509203.33950004	15403384.37400009	15279977.54900005	10940765.54550001	10834486.90400004	10400593.173	10679820.59999996	9792284.771000048	10052645.16150001	3234375.4249999914	3275129.8519999636	3359374.223500003	7618801.762999949	8049562.18749999	7930468.643000042	-	-	-	1.23057	0.0142645	0.667652	-0.582833	insig	1.17137	0.00830687	0.633391	-0.658831	insig	0.861419	0.164863	0.948685	-0.0759986	insig	1.14673	0.00312679
Lcfp121026	N-p-hydroxybenxoylputrescine	对羟基苯甲酰基腐胺	Alkaloids	生物碱	Phenolamine	酚胺	C11H16N2O2	209.13	121.03	208.1212	[M+H]+	3	-	-	321472.0739999997	220536.97850000032	256470.9384999995	161562.6305000001	142700.8415000001	167453.8234999999	572693.067499999	536860.8819999982	633891.0260000004	268179.1150000008	282373.1954999993	232245.5499999993	538142.0849999994	341349.3245000004	331452.9520000007	-	-	-	1.14641	0.0586084	0.590769	-0.759334	insig	1.14882	0.00154408	2.18345	1.12661	up	1.29316	0.00273931	3.69595	1.88595	up	0.0534494	0.884646
pme2292	Putrescine	腐胺	Alkaloids	生物碱	Alkaloids	生物碱	C4H12N2	89.11	72.08	88.1	[M+H]+	3	110-60-1	C00134	34095203.60799997	29880387.26799999	29443415.34350001	37765174.88800002	39596577.96550001	39560868.72849999	17041861.15550001	16688488.56600001	16499148.8855	8209001.691999998	8584671.156	7655596.0585	26275310.98450001	26174744.83950001	25367018.8075	ko00330,ko00470,ko00480,ko00960,ko01100,ko01110,ko02010,ko04148	C00134	-	1.16011	0.0217523	1.25159	0.323766	insig	1.18647	0.00980533	0.53768	-0.895181	insig	1.29903	0.000357621	0.429596	-1.21895	down	1.14457	0.00325434
Cmzp002449	Galioside	水晶兰苷甲酯	Terpenoids	萜类	Monoterpenoids	倍萜	C17H24O11	405.14	273.1	404.1319	[M+H]+	2	54712-59-3	-	1298778.872999998	1156778.196500001	1076860.317500004	508811.7274999992	535625.5089999989	507980.3460000003	1315157.8355	1188455.8845000009	2142331.1505	526146.8499999982	500011.45949999994	509797.7600000004	1287054.218500003	1167542.308499997	1197779.105500001	-	-	-	1.25108	0.00852948	0.439477	-1.18614	down	0.646098	0.339857	1.31523	0.395316	insig	1.22938	0.0746746	2.99272	1.58146	up	1.13828	0.00866368
Rfn02179	2-methyl-3-[(3,4,5-trihydroxy-6-{[(3,4,5-trihydroxyoxan-2-yl)oxy]methyl}oxan-2-yl)oxy]-4H-pyran-4-one*	2-methyl-3-[(3,4,5-trihydroxy-6-{[(3,4,5-trihydroxyoxan-2-yl)oxy]methyl}oxan-2-yl)oxy]-4H-pyran-4-one*	Others	其它类	Chromone	色酮类	C17H24O12	421.13	127.04	420.1268	[M+H]+	1	-	-	86333.02949999987	78565.4105000001	42299.13799999995	130307.2055	122940.30850000029	138489.5074999998	104432.2465	108350.8725000002	171931.6834999998	410254.7860000003	387134.53100000037	443085.8554999998	221523.3689999993	272838.8364999992	242759.51850000012	-	-	-	1.05235	0.0348571	1.89064	0.918878	insig	0.909481	0.0961361	1.85675	0.892782	insig	0.172198	0.925423	0.982074	-0.0260961	insig	1.11484	0.00010287
PDN287704	3-[(3-{[3,4-dihydroxy-4-(hydroxymethyl)oxolan-2-yl]oxy}-4,5-dihydroxy-6-(hydroxymethyl)oxan-2-yl)oxy]-2-methyl-4H-pyran-4-one	3-[(3-{[3,4-二羟基-4-(羟甲基)氧杂环戊烷-2-基]氧基}-4,5-二羟基-6-(羟甲基)氧杂环戊烷-2-基)氧基]-2-甲基-4H-吡喃-4-酮	Organic acids	有机酸	Organic acids	有机酸	C17H24O12	421.14	127.04	420.1268	[M+H]+	3	-	-	86333.02949999987	78565.4105000001	42299.13799999995	130307.2055	122940.30850000029	138489.5074999998	104432.2465	108350.8725000002	171931.6834999998	410254.7860000003	387134.53100000037	443085.8554999998	221523.3689999993	272838.8364999992	242759.51850000012	-	-	-	1.05235	0.0348571	1.89064	0.918878	insig	0.909481	0.0961361	1.85675	0.892782	insig	0.172198	0.925423	0.982074	-0.0260961	insig	1.11484	0.00010287
PDP002736	Gossypetin 8-glucuronide	棉铃素8-葡糖醛酸苷	Others	其它类	Others	其它	C21H18O14	495.08	319.04	494.0697	[M+H]+	3	55366-56-8	-	6305984.603000033	4062143.9959999933	4587035.596999974	1083011.342500004	1118131.519499999	1439143.2825000042	3138266.359500015	2724769.3415000117	2627703.485499998	735743.994500002	1774866.169999996	739929.9800000023	3017765.810499988	2536305.044500016	2258085.635499999	-	-	-	1.23192	0.0280059	0.243413	-2.03852	down	1.0676	0.0794402	0.567746	-0.816682	insig	1.26242	0.00165894	2.33244	1.22184	up	1.06625	0.014651
PD0959765	Tyr-pro	Tyr-pro	Amino acids and derivatives	氨基酸及其衍生物	Amino acids and derivatives	氨基酸及其衍生物	C14H18N2O4	279.13	136.08	278.1267	[M+H]+	1	51871-47-7	-	279823.77849999967	204926.5689999998	338044.84250000014	491313.4810000003	456789.1834999992	450854.648999999	815444.7769999999	878766.3095	853598.9984999985	2186704.882000003	1936943.8705	2027512.480500002	1175849.741000004	1234183.365	1219450.191500001	-	-	-	1.11267	0.0283557	1.70025	0.765747	insig	1.16249	0.00111135	3.09653	1.63065	up	1.29177	0.00015552	1.82122	0.864906	insig	1.13607	0.00020411
MWS201405	His-Tyr	L-组氨酸-L-酪氨酸	Amino acids and derivatives	氨基酸及其衍生物	Amino acids and derivatives	氨基酸及其衍生物	C15H18N4O4	319.14	110.07	318.1328	[M+H]+	3	35979-00-1	-	30996.22150000003	24819.537	33342.19600000002	38372.809	42398.58849999997	45445.74099999999	72692.91700000003	52225.71349999998	56211.34149999997	131830.5185000001	105411.888	166128.64800000002	129042.641	144393.0369999999	188422.712	-	-	-	1.09706	0.0209851	1.41566	0.501472	insig	1.12211	0.0262547	2.03156	1.02259	up	1.09909	0.0880189	1.43507	0.521117	insig	1.12387	0.0250321
Zmjp000624	Pyridoxal	吡哆醛	Others	其它类	Vitamin	维生素	C8H9NO3	168.06	150.05	167.0582	[M+H]+	3	66-72-8	C00250	104025.7769999999	94715.86849999992	71777.28550000007	77432.94149999972	126790.5965000001	120792.6655000001	128737.97999999991	127766.7509999998	188615.84	262270.7355000001	224804.9215	159700.8415	72513.58499999985	100261.2280000001	103280.1504999999	ko00750,ko01100,ko01240	C00250	-	0.520674	0.38666	1.20145	0.264782	insig	0.988324	0.0835368	1.64543	0.718467	insig	0.805483	0.195011	1.36953	0.453685	insig	1.05539	0.0420812
pmb0530	NAD+	烟酸腺嘌呤二核苷酸	Nucleotides and derivatives	核苷酸及其衍生物	Nucleotides and derivatives	核苷酸及其衍生物	C21H27N7O14P2	664.12	136.06	663.1091	[M+H]+	1	53-84-9	C00003	3756611.137000002	3710059.9684999986	4423156.603999997	12718857.42949996	8985549.415999986	10350142.61600001	8317030.4904999975	13443418.91099997	10479902.49300002	25125131.24550001	19571778.924000002	21116729.39600001	11969655.38449995	8931720.874000017	9306756.88	ko00190,ko00730,ko00760,ko01100,ko01240,ko04148	C00003	-	1.2289	0.0214846	2.69596	1.4308	up	1.14809	0.0419322	2.71159	1.43914	up	0.0115365	0.974941	1.0058	0.00833836	insig	1.14164	0.00746362
pmb0789	5'-O-beta-D-Glucosylpyridoxine	吡哆醇-5'-O-葡萄糖苷	Others	其它类	Vitamin	维生素	C14H21NO8	332.13	152.07	331.1267	[M+H]+	3	-	C03996	35921.751499999984	29997.42999999997	16890.11100000002	31172.265499999903	24901.33699999997	36011.05150000003	54847.56549999997	42846.67999999989	47769.083000000086	79036.60800000004	123172.24499999991	138009.3905000001	34738.63149999991	68148.29650000013	43781.01649999998	-	C03996	-	0.344204	0.664027	1.11201	0.153168	insig	0.94423	0.0440198	1.75661	0.812791	insig	1.13624	0.0201176	1.57967	0.659623	insig	1.06831	0.0306592
MWS04555g	D-Allo-Isoleucine*	别异亮氨酸*	Amino acids and derivatives	氨基酸及其衍生物	Amino acids and derivatives	氨基酸及其衍生物	C6H13NO2	132.1	86.1	131.0946	[M+H]+	1	1509-35-9	C21092	8455751.529	6769340.98100001	8397503.561000021	10357642.86200003	12724215.72649998	12502932.94650001	24356465.89800005	27827598.50700004	25661704.28599998	32306372.737	33932941.05200004	30762569.96250003	29031016.67100003	28267701.57999996	30115668.92749999	-	C21092	-	1.14186	0.0156785	1.50639	0.591093	insig	1.18903	0.000473809	3.29539	1.72045	up	1.27617	0.000556554	2.18761	1.12936	up	1.14147	9.73108e-05
mws0258	L-Isoleucine*	L-异亮氨酸*	Amino acids and derivatives	氨基酸及其衍生物	Amino acids and derivatives	氨基酸及其衍生物	C6H13NO2	132.1	86.1	131.0946	[M+H]+	1	73-32-5	C00407	8455751.529	6769340.98100001	8397503.561000021	10357642.86200003	12724215.72649998	12502932.94650001	24356465.89800005	27827598.50700004	25661704.28599998	32306372.737	33932941.05200004	30762569.96250003	29031016.67100003	28267701.57999996	30115668.92749999	ko00280,ko00290,ko00460,ko00960,ko00966,ko00970,ko01100,ko01110,ko01210,ko01230,ko02010	C00407	-	1.14186	0.0156785	1.50639	0.591093	insig	1.18903	0.000473809	3.29539	1.72045	up	1.27617	0.000556554	2.18761	1.12936	up	1.14147	9.73108e-05
MW0150119	Glu-Pro-Asp	谷氨酸-脯氨酸-天门冬氨酸	Amino acids and derivatives	氨基酸及其衍生物	Amino acids and derivatives	氨基酸及其衍生物	C14H21N3O8	360.14	208.1	359.1329	[M+H]+	3	-	-	49243712.475000106	44287634.46400005	55276087.03699999	33816719.57699998	24662447.33600007	35155233.18400002	14508535.70050002	14457365.13650003	17059962.10199998	20753966.16099998	21352071.03050005	18491890.67800005	26796658.74049997	22849910.27999993	23051155.180999998	-	-	-	1.10966	0.015954	0.629232	-0.668336	insig	1.18845	0.0056149	0.309298	-1.69293	down	1.2248	0.0336474	0.491549	-1.02459	down	1.13197	0.00784243
pme2801	7-Methylxanthine	7-甲基黄嘌呤	Nucleotides and derivatives	核苷酸及其衍生物	Nucleotides and derivatives	核苷酸及其衍生物	C6H6N4O2	167.06	150.03	166.0491	[M+H]+	3	552-62-5	C16353	89851.61849999984	67456.11199999996	70128.44249999998	65188.97450000006	57435.610500000126	58611.37100000003	123007.8374999999	105749.6360000002	117340.3524999998	229812.6349999997	191556.2795000002	263262.9720000001	304092.1594999993	307153.1710000005	240724.9319999998	ko00232,ko01100,ko01110	C16353	-	0.944745	0.150744	0.796865	-0.327593	insig	1.08612	0.0130384	1.52174	0.605718	insig	1.27884	0.00277791	1.90965	0.933311	insig	1.11843	0.0112475
Sasp001756	Itoside L	Itoside L	Others	其它类	Others	其它	C12H20O8	310.15	131.07	292.1158	[M+NH4]+	3	-	-	38410.46749999996	33474.758999999984	38332.54349999988	15717.375999999991	19676.357	37035.08299999998	30076.775500000014	12905.377999999972	24729.189	82665.77150000015	61218.74800000003	42010.13700000002	71410.09700000027	99064.73399999998	57413.927500000056	-	-	-	0.860588	0.188704	0.657143	-0.605721	insig	0.86945	0.0963754	0.614341	-0.702887	insig	0.105674	0.859207	0.934867	-0.0971663	insig	0.883912	0.162411
Zmdp001857	γ-Glu-Tyr	γ-谷氨酰-酪氨酸	Amino acids and derivatives	氨基酸及其衍生物	Amino acids and derivatives	氨基酸及其衍生物	C14H18N2O6	311.12	165.05	310.1165	[M+H]+	1	7432-23-7	-	62573.353499999874	76704.71699999992	85667.91649999982	767594.2540000014	567558.2220000017	587177.2964999998	1689025.818999998	2082048.726500001	2175496.175499998	3992893.5300000063	3783683.4809999964	4196149.07999999	1955464.159499992	2064910.251000005	2212291.332499998	-	-	-	1.25344	0.0117272	8.54574	3.09521	up	1.1972	0.00597068	26.4355	4.72441	up	1.27054	0.00536504	3.09342	1.6292	up	1.1473	0.000893353
mws1346	L-Homoglutamic acid	L-高谷氨酸	Amino acids and derivatives	氨基酸及其衍生物	Amino acids and derivatives	氨基酸及其衍生物	C6H11NO4	162.08	98.06	161.0688	[M+H]+	3	1118-90-7	C00956	4000126.3905	3622965.001500003	3659015.7580000013	8218060.377499998	8007225.83	9113568.2245	6991619.8824999975	7343530.622499996	7622840.0644999975	10749712.044000002	10055606.8495	10568504.116	7848569.432999997	8136649.9410000015	8161084.691000002	ko00300,ko00310,ko01100,ko01110,ko01210,ko01230	C00956	-	1.25387	0.0023411	2.24593	1.16731	up	1.19182	0.000216305	1.94627	0.960709	insig	1.0864	0.0595097	0.866574	-0.206605	insig	1.14541	6.2174e-05
Lmwp102013	Dehydrolindestrenolide	去氢乌药根内酯	Terpenoids	萜类	Sesquiterpenoids	倍半萜	C15H16O2	229.12	173.13	228.115	[M+H]+	1	-	-	8406485.799000002	2053634.358499994	4485963.235500002	1472785.675999997	1064110.083500003	1548532.3205	1063346.827500002	768933.6640000008	659725.8285000015	972726.9705000012	2723450.2605000143	872247.1265000005	2862384.506999997	1223123.190999998	1692885.218	-	-	-	1.0178	0.188847	0.273344	-1.87121	down	1.06499	0.153517	0.166733	-2.58439	down	1.04914	0.0538007	0.609974	-0.71318	insig	0.840785	0.195171
MWS4309	Glycyl-tryptophan	甘氨酰-色氨酸	Amino acids and derivatives	氨基酸及其衍生物	Amino acids and derivatives	氨基酸及其衍生物	C13H15N3O3	262.12	188.07	261.1113	[M+H]+	1	2390-74-1	-	107881.4599999998	81293.83100000003	151147.5249999998	207397.491	273448.6275000009	199827.5954999998	349405.0559999997	309344.82399999996	394764.5509999996	374157.1429999999	498154.4860000002	349016.40000000014	354117.9845	305755.8420000014	348141.6395000002	-	-	-	1.09823	0.0223025	2.00008	1.00006	up	1.1386	0.00200994	3.09563	1.63023	up	1.13931	0.0217635	1.54775	0.630175	insig	1.09279	0.012739
pme2244	3-(1H-Indol-3-yl)propanoate	3-吲哚丙酸	Alkaloids	生物碱	Plumerane	吲哚类生物碱	C11H11NO2	190.09	118.07	189.079	[M+H]+	2	830-96-6	C22236	47499.659000000036	63181.36050000003	66375.188	96106.13150000006	124929.53700000029	113634.37549999991	244332.5064999996	244518.27699999968	278406.4269999995	317887.0205000002	328503.7169999997	326586.4725000003	217364.95199999987	250783.81199999852	262169.6514999998	-	C22236	-	1.17271	0.00917604	1.89019	0.918532	insig	1.18659	0.000599919	4.33341	2.1155	up	1.27196	0.000773268	2.29258	1.19697	up	1.14028	2.37798e-05
PDP241186	5,6,7,8-tetrahydroxy-2-(4-hydroxyphenyl)-3-{[3,4,5-trihydroxy-6-(hydroxymethyl)oxan-2-yl]oxy}-4H-chromen-4-one	5,6,7,8-四羟基-2-(4-羟基苯基)-3- {[3,4,5-三羟基-6-(羟甲基)氧杂环己烷-2-基]氧基}-4H-色满-4-酮	Flavonoids	黄酮	Flavones	黄酮	C21H20O13	481.1	319.04	480.0904	[M+H]+	2	-	-	4756194.728000004	2867525.499999992	4891666.848500007	2390038.169000004	1485214.6694999991	2355074.345999999	2541693.518999998	1928469.3125000019	2174548.799500002	1122590.191000001	858853.6714999981	1179371.522999998	2615388.591500001	1775682.066499997	1212807.620000001	-	-	-	1.04884	0.0671988	0.497813	-1.00632	down	1.01861	0.0866853	0.530923	-0.913424	insig	0.292779	0.713886	1.06651	0.0928987	insig	1.10218	0.0385725
Lmfp000418	Trehalosamine	海藻糖胺	Others	其它类	Saccharides	糖类	C12H23NO10	342.14	162.07	341.1322	[M+H]+	3	-	-	23348.06399999999	26041.63599999997	31490.1145	62055.39100000004	93155.73100000012	66850.38749999995	49838.933500000036	89742.82150000006	85455.71600000001	155778.1504999999	139304.2450000001	126509.4325000001	77163.09900000006	79014.19099999999	88544.22199999998	-	-	-	1.21013	0.0334053	2.74557	1.45711	up	1.10818	0.0582356	2.78237	1.47631	up	0.0109257	0.953497	1.0134	0.0192059	insig	1.13913	0.00329199
pme1210	Methionine	蛋氨酸	Amino acids and derivatives	氨基酸及其衍生物	Amino acids and derivatives	氨基酸及其衍生物	C5H11NO2S	150.06	61.01	149.05100000000002	[M+H]+	1	59-51-8	C01733	623343.055	538148.4924999998	981930.1999999995	1515168.871499995	951202.1429999984	899220.0415000006	748498.9039999995	929948.4589999982	633674.1990000011	7639514.273000003	6857559.0475	8075273.709500004	6129604.625999979	4886288.520000008	4500113.925499999	-	C01733	-	0.858938	0.17321	1.5702	0.650944	insig	0.267004	0.747525	1.07871	0.109302	insig	0.870297	0.209901	0.686988	-0.541643	insig	1.13471	0.000914196
pme0490	Nicotinate	烟酸 (维生素 B3)	Others	其它类	Vitamin	维生素	C6H5NO2	124.04	78.03	123.03200000000001	[M+H]+	3	59-67-6	C00253	437151.8645000001	341703.2664999999	825931.8759999993	1196068.0824999958	899766.1449999989	814210.2495000005	1235831.229499999	1697138.523999996	1333417.464500002	4454115.682000003	3472594.0625	4414084.892500004	2530402.22149999	1961003.671500005	1852265.386	ko00760,ko00960,ko01100,ko01110,ko01240	C00253	-	0.948511	0.0854184	1.81335	0.858659	insig	1.05663	0.0122509	2.65854	1.41063	up	1.02852	0.0700844	1.46609	0.551974	insig	1.11116	0.00267615
Lcfp121212	o-aminobenzylbeta-D-glucopyranoside	邻氨基苄基-β-D-葡萄糖	Alkaloids	生物碱	Alkaloids	生物碱	C13H19NO6	286.13	106.07	285.1212	[M+H]+	1	-	-	2556700.312999994	1892251.565	2330313.244499995	2619138.5855	2613351.189500012	2514297.4404999968	3202915.7559999963	3461072.236999999	4021738.3949999963	1192710.118999999	1494225.533	1145525.79	2282296.797500001	2610861.675500014	2712323.1119999997	-	-	-	0.780752	0.237755	1.14272	0.192469	insig	1.07957	0.0150914	1.57624	0.656484	insig	1.19467	0.0532631	1.37938	0.464015	insig	1.05689	0.0198238
Zbqp010721	N-(4-(tetrahydroPhoenix1-yl)butyryl)nornicotine	N-(4-(四氢菲尼克斯-1-基)丁酰基)去甲烟碱	Alkaloids	生物碱	Pyridine alkaloids	吡啶类生物碱	C27H40N2O	409.32	149.11	408.3141	[M+H]+	3	-	-	305761.5399999928	319808.9934999969	297173.0939999975	83792.12499999991	86334.72099999996	85272.32749999853	42253.68199999945	54836.49899999954	44137.83850000064	65246.66299999892	52874.07149999964	55993.9429999992	121916.86400000131	134338.5030000007	142431.56999999948	-	-	-	1.26273	0.000771339	0.276782	-1.85318	down	1.19575	2.90243e-05	0.153052	-2.7079	down	1.25506	0.00861234	0.55297	-0.854728	insig	1.14515	4.1473e-05
Zbkp000561	L-4-Hydroxyglutamate semialdehyde	L-4-Hydroxyglutamate semialdehyde	Alkaloids	生物碱	Alkaloids	生物碱	C5H9NO4	148.06	84.05	147.0532	[M+H]+	3	-	C05938	18782219.94250001	22541067.43800002	24201683.7445	48806561.43649998	49496761.635	57385323.8135	33897876.12249999	33421121.47049998	36940938.3735	27887728.7465	30410822.894	27611963.98550001	44433233.78950001	49359630.46899999	43554379.32750001	ko00330,ko01100	C05938	-	1.23631	0.00188316	2.37602	1.24855	up	1.13347	0.00405486	1.59115	0.670068	insig	1.24442	0.0146937	0.669669	-0.578479	insig	0.989165	0.0318236
Zmmp000606	4-hydroxy-L-Isoleucine	4-羟基异亮氨酸	Amino acids and derivatives	氨基酸及其衍生物	Amino acids and derivatives	氨基酸及其衍生物	C6H13NO3	148.1	84.08	147.0895	[M+H]+	2	1219387-79-7	-	18782219.94250001	22541067.43800002	24201683.7445	48806561.43649998	49496761.635	57385323.8135	33897876.12249999	33421121.47049998	36940938.3735	27887728.7465	30410822.894	27611963.98550001	44433233.78950001	49359630.46899999	43554379.32750001	-	-	-	1.23631	0.00188316	2.37602	1.24855	up	1.13347	0.00405486	1.59115	0.670068	insig	1.24442	0.0146937	0.669669	-0.578479	insig	0.989165	0.0318236
PD0512014	8-Hydroxychrysoeriol 8-glucuronide	8-羟基金圣草黄素-8-葡糖苷酸	Others	其它类	Others	其它	C22H20O13	493.1	317.07	492.0904	[M+H]+	1	-	-	2643875.044000006	1879118.805500013	2528495.978499996	441154.86649999954	482810.0249999993	459287.05100000283	376274.86499999976	437295.5519999987	480211.7920000008	212811.65199999989	306816.5184999961	235150.0080000005	595527.5394999996	505664.6959999975	709138.0004999972	-	-	-	1.25158	0.0153139	0.196164	-2.34986	down	1.18693	0.0139226	0.183476	-2.44633	down	0.553642	0.434878	0.935319	-0.0964692	insig	1.13798	0.011731
Lbhp011919	Esculin 6'-Malonate	6'-丙二酰秦皮甲素	Lignans and Coumarins	木脂素和香豆素	Coumarins	香豆素	C18H18O12	427.08	179.03	426.0798	[M+H]+	3	-	-	2252577.188499996	2316917.177000005	2999467.182499988	1385346.638999999	1075335.992000001	1441414.8405000009	849912.8424999991	711872.1035000003	780419.8974999974	530599.3185000003	732346.5149999999	424651.5215000002	1566860.7405	1067291.0085	1260481.925499994	-	CM01374	MetMap129	1.17816	0.021155	0.515539	-0.955846	insig	1.18187	0.0162033	0.309449	-1.69223	down	1.20026	0.0333971	0.600243	-0.736383	insig	1.11684	0.00785385
Zbnp004262	Diosmetin-8-C-(2''-O-rhamnosyl)glucoside	香叶木素-8-C-(2''-O-鼠李糖基)葡萄糖苷	Flavonoids	黄酮	Flavones	黄酮	C28H32O15	609.18	463.12	608.1741	[M+H]+	2	98891-92-0	-	2424625.2090000003	3231723.223499992	2249255.6410000008	1529747.5399999982	1342944.957499998	1252360.215000001	1405928.789000001	1393808.2085	1119961.895999999	856534.0419999997	489772.2025000001	1002509.403000001	1265509.742000001	1293169.567999999	1196274.168	-	-	-	1.17851	0.0449879	0.521788	-0.938463	insig	1.12047	0.0384472	0.495813	-1.01213	down	0.349706	0.610932	0.950218	-0.0736697	insig	1.06929	0.0125112
Lmqp000427	N-Methyl-Trans-4-Hydroxy-L-Proline	N-甲基-反式-4-羟基-L-脯氨酸	Amino acids and derivatives	氨基酸及其衍生物	Amino acids and derivatives	氨基酸及其衍生物	C6H11NO3	146.08	82.07	145.0739	[M+H]+	3	4252-82-8	-	1540301.331	1645792.040000001	1875763.4440000001	747633.2064999995	715573.4290000001	881240.5355000001	710385.0219999999	708653.4839999997	727104.8484999998	401988.578	488265.5935	435755.4115000002	712620.8245	846783.6974999997	692829.0340000001	-	-	-	1.23352	0.00396341	0.46316	-1.11042	down	1.18953	0.0100249	0.423983	-1.23792	down	0.716317	0.321967	0.915416	-0.127501	insig	1.14012	0.00418366
Lmqp000377	1-Pyrroline	吡咯啉	Alkaloids	生物碱	Pyrrole alkaloids	吡咯类生物碱	C4H7N	70.07	68.05	69.0578	[M+H]+	3	638-31-3	C15668	31971.933000000015	41454.77050000003	43168.48	124670.5299999999	195119.5075	128898.29800000001	111370.7699999999	131004.28849999991	198079.47	155097.2220000001	171257.7719999999	182841.3975000001	120720.6585	184762.8075	174279.4610000001	-	C15668	-	1.22451	0.0372915	3.84826	1.94421	up	1.15011	0.0520863	3.77764	1.91748	up	0.0792272	0.940956	0.981649	-0.0267206	insig	1.13744	0.00108268
MWSmce024	Scopoletin-7-O-glucoside (Scopolin)	东莨菪内酯-7-O-葡萄糖苷 (东莨菪苷)	Lignans and Coumarins	木脂素和香豆素	Coumarins	香豆素	C16H18O9	355.1	193.05	354.0951	[M+H]+	1	531-44-2	C01527	2006383.289	2106203.077000002	1982507.477999998	3890872.214499997	2078246.3960000009	4167189.666000003	1046704.498999999	895948.0644999995	1115432.869499998	1154443.671999999	877441.1945000007	836539.2774999995	2146647.443999996	3099131.1954999985	1662287.665499996	ko00999,ko01110	C01527	-	0.909201	0.175664	1.66303	0.733812	insig	1.1782	0.000605138	0.501729	-0.99502	insig	1.20765	0.0678284	0.301696	-1.72883	down	1.11035	0.003958
Lcsp000959	Gly-Val-Ala	甘氨酸-缬氨酸-丙氨酸	Amino acids and derivatives	氨基酸及其衍生物	Amino acids and derivatives	氨基酸及其衍生物	C10H19N3O4	246.14	72.08	245.1376	[M+H]+	3	-	-	2090426.1350000019	1850761.6685	1966710.986	1659901.848999999	1650210.727	1573115.8280000002	1055475.5274999992	1045708.4315	1166469.770999999	820773.1260000002	939172.8354999998	673150.8574999999	1378210.0295	1441051.315499999	1392458.7315	-	-	-	1.16781	0.0260701	0.826559	-0.27481	insig	1.18405	0.00126761	0.553099	-0.85439	insig	1.27662	0.000598972	0.669158	-0.57958	insig	1.11979	0.00038536
MWSmce613	CDP-choline	胞磷胆碱	Nucleotides and derivatives	核苷酸及其衍生物	Nucleotides and derivatives	核苷酸及其衍生物	C14H26N4O11P2	489.12	264.04	488.1073	[M+H]+	3	987-78-0	C00307	80465.54449999997	75141.99450000007	46841.25300000001	223962.674	275819.37899999996	346569.4725	178204.27300000002	251169.50899999987	249525.61600000013	299371.687	320886.8599999997	303164.2775000002	244782.37399999998	251750.51350000012	223841.89199999982	ko00564,ko01100	C00307	-	1.2129	0.0195415	4.18057	2.0637	up	1.13908	0.0118097	3.35344	1.74564	up	0.701077	0.272032	0.802148	-0.318059	insig	1.12121	0.00013523
Sadp000632	1-[3,4-dihydroxy-5-(hydroxymethyl)oxolan-2-yl]pyridine-2,4-dione	1-[3,4-dihydroxy-5-(hydroxymethyl)oxolan-2-yl]pyridine-2,4-dione	Alkaloids	生物碱	Alkaloids	生物碱	C10H13NO6	244.08	112.05	243.0743	[M+H]+	2	-	-	4043367.854500005	2942889.7339999983	2519815.2630000007	1537771.499499999	2783085.881000001	1511877.9619999998	5114487.750999995	3135377.703	4377874.6389999995	5574078.9815000035	8217680.297000002	7105907.566499999	7902303.661500002	12068323.49799998	14375580.93250001	-	-	-	0.910343	0.119146	0.61358	-0.704677	insig	0.693334	0.23336	1.32839	0.409675	insig	1.10387	0.0383459	2.16498	1.11435	up	1.04707	0.0201324
pme3732	Cytidine	胞苷	Nucleotides and derivatives	核苷酸及其衍生物	Nucleotides and derivatives	核苷酸及其衍生物	C9H13N3O5	244.09	112.05	243.0855	[M+H]+	1	65-46-3	C00475	4043367.854500005	2942889.7339999983	2519815.2630000007	1537771.499499999	2783085.881000001	1511877.9619999998	5114487.750999995	3135377.703	4377874.6389999995	5574078.9815000035	8217680.297000002	7105907.566499999	7902303.661500002	12068323.49799998	14375580.93250001	ko00240,ko01100,ko01232,ko02010	C00475	-	0.910343	0.119146	0.61358	-0.704677	insig	0.693334	0.23336	1.32839	0.409675	insig	1.10387	0.0383459	2.16498	1.11435	up	1.04707	0.0201324
mws0255	Cytosine	胞嘧啶	Nucleotides and derivatives	核苷酸及其衍生物	Nucleotides and derivatives	核苷酸及其衍生物	C4H5N3O	112.05	95.02	111.0433	[M+H]+	1	71-30-7	C00380	3831458.8685000036	2806938.021999998	2888187.9290000014	1812366.9209999992	2425200.778000001	1362110.8825	5235345.292999996	2659982.374999999	3223393.4895	4780184.308500003	7884966.645500002	4766966.413999999	9312534.847000003	12039383.62399998	10454602.12750001	ko00240,ko01100,ko01232	C00380	-	1.0301	0.0441197	0.587795	-0.766615	insig	0.316251	0.58052	1.16713	0.22296	insig	1.02597	0.129728	1.9856	0.989575	insig	0.956189	0.11547
Zkep004268	2,5-Dihydroxypyridine	5-羟基吡啶-2(1H)-酮	Alkaloids	生物碱	Pyridine alkaloids	吡啶类生物碱	C5H5NO2	112.05	95.02	111.03200000000001	[M+H]+	1	59273-17-5	C01059	3831458.8685000036	2806938.021999998	2888187.9290000014	1812366.9209999992	2425200.778000001	1362110.8825	5235345.292999996	2659982.374999999	3223393.4895	4780184.308500003	7884966.645500002	4766966.413999999	9312534.847000003	12039383.62399998	10454602.12750001	ko00760,ko01100	C01059	-	1.0301	0.0441197	0.587795	-0.766615	insig	0.316251	0.58052	1.16713	0.22296	insig	1.02597	0.129728	1.9856	0.989575	insig	0.956189	0.11547
ML10180524	Cytarabine	胞嘧啶阿拉伯糖苷	Nucleotides and derivatives	核苷酸及其衍生物	Nucleotides and derivatives	核苷酸及其衍生物	C9H13N3O5	244.09	112.05	243.0855	[M+H]+	1	147-94-4	C02961	1237943.881499999	967133.0384999992	700633.9850000003	394153.52299999975	549512.9780000004	706504.5285000005	1439173.553499999	1584419.7395	1814914.352500001	2649009.127000001	3549718.6425	2651082.581	4143621.2930000015	2678890.926500001	3279239.093999997	-	C02961	-	0.969167	0.0960939	0.567906	-0.816276	insig	0.99817	0.0323458	1.66517	0.735671	insig	1.23416	0.00194964	2.93212	1.55195	up	1.08772	0.00988173
mws0675	Nicotinamide D-ribonucleotide	β-烟酰胺单核苷酸	Nucleotides and derivatives	核苷酸及其衍生物	Nucleotides and derivatives	核苷酸及其衍生物	C11H15N2O8P	335.06	123.06	334.0566	[M+H]+	3	1094-61-7	C00455	134764.6805	108555.1620000001	163438.0095000001	256852.3004999999	333856.608	245069.0905	264979.8454999999	189422.07199999987	211954.8314999998	1460014.3555	2163921.173999999	1311252.7935	647044.8999999999	947203.073	685140.9655000003	ko00760,ko01100	C00455	-	1.16625	0.0185796	2.05473	1.03895	up	1.02022	0.0397563	1.63821	0.712125	insig	0.826686	0.192366	0.797289	-0.326825	insig	1.13494	0.0286558
Lhxp102721	Curculigoside B	仙茅苷B	Tannins	鞣质	Tannin	鞣质	C21H24O11	453.14	163.04	452.1319	[M+H]+	3	143601-09-6	-	1365048.504999999	1131697.6439999992	822575.4905000003	603640.6014999985	413086.59549999976	474901.8879999999	264283.05599999987	234508.89399999968	179456.664	85703.23549999997	52594.39899999996	42577.09199999993	703115.9460000001	454991.3849999999	668439.6260000006	-	-	-	1.14628	0.0476516	0.449378	-1.154	down	1.16801	0.0279024	0.204334	-2.291	down	1.20532	0.025676	0.454703	-1.137	down	1.13216	0.0212081
MWStz387	Kaempferol-3-O-sambubioside*	山柰酚-3-O-桑布双糖苷*	Flavonoids	黄酮	Flavonols	黄酮醇	C26H28O15	581.15	287.06	580.1428	[M+H]+	3	27661-51-4	-	989192.5825	2406863.763999996	2306907.604500003	1017668.868	1034929.569499999	1121273.693500001	624396.0075000003	790756.3814999992	636004.560499999	566264.5784999995	409288.4339999996	447170.7615000003	1027073.6640000001	1086443.343499999	1226805.516499999	-	-	-	0.835749	0.205746	0.55653	-0.845468	insig	1.01678	0.11476	0.359665	-1.47527	down	1.21971	0.00727348	0.646263	-0.629806	insig	1.04266	0.0874963
PDP151949	Scoparin 2''-O-rhamnoside	金雀花素 2''-O-鼠李糖苷	Others	其它类	Others	其它	C28H32O15	609.18	463.12	608.1741	[M+H]+	2	87454-40-8	-	3490257.606	1306621.463999999	2955518.1725000017	788446.7959999995	757722.3425000003	637592.3330000007	794122.5344999995	815964.5044999991	974643.4854999988	448189.7189999997	662432.6505000005	493583.7085000003	913746.5260000004	753916.5364999991	860327.7165000002	-	-	-	1.11925	0.105098	0.281689	-1.82783	down	1.02613	0.118853	0.33341	-1.58463	down	0.880838	0.144899	1.18361	0.243199	insig	1.05469	0.0878498
pme0008	L-Citrulline	L-瓜氨酸	Amino acids and derivatives	氨基酸及其衍生物	Amino acids and derivatives	氨基酸及其衍生物	C6H13N3O3	176.1	113.07	175.0957	[M+H]+	3	372-75-8	C00327	333467.251	212370.824	288266.1360000001	823639.1505	824397.4695	920417.014	2962532.1824999987	3224782.484999999	2862674.5055	2253086.9285	1167884.8184999991	2542865.693500001	1590016.0205	1467890.824	1338358.763999999	ko00220,ko01100,ko01110,ko01230	C00327	-	1.2286	0.000281098	3.0793	1.6226	up	1.19256	0.000603603	10.85	3.43962	up	1.29595	0.00122717	3.52352	1.81702	up	1.10421	0.0540549
mws0567	4-Guanidinobutanoate	4-胍基丁酸	Organic acids	有机酸	Organic acids	有机酸	C5H11N3O2	146.09	87.04	145.0851	[M+H]+	1	463-00-3	C01035	544848.5025000004	854585.0764999999	924264.9150000007	653831.375	570088.2724999995	508266.27199999994	1528947.039999999	1232044.0829999999	1284692.8235	1023718.7755000009	582107.2950000003	1090761.8355	885203.1910000006	1011264.895	1043780.324499999	ko00330,ko01100	C01035	-	0.766393	0.22706	0.745443	-0.423829	insig	1.02172	0.0199033	1.74105	0.799961	insig	1.2668	0.00577177	2.33559	1.22379	up	0.295552	0.566461
Lmmp000647	Glucan	葡聚糖	Others	其它类	Saccharides	糖类	C18H32O16	505.17	145.05	504.16900000000004	[M+H]+	1	9041-22-9	-	128750.433	87488.89849999994	149275.895	365060.1574999997	259437.2785000002	386886.8975000001	168941.6424999998	207822.48949999988	280700.3179999996	417622.9485000003	233498.49950000012	374217.4155	253329.60300000012	231775.9114999997	366575.6220000002	-	-	-	1.17509	0.0181893	2.76701	1.46833	up	0.966126	0.0772418	1.79873	0.846981	insig	0.975052	0.0847418	0.650064	-0.621347	insig	1.0405	0.0470825
Sadp001067	L-Glutamic acid 5-methyl ester	L-谷氨酸 5-甲酯	Amino acids and derivatives	氨基酸及其衍生物	Amino acids and derivatives	氨基酸及其衍生物	C6H11NO4	162.08	84.04	161.0688	[M+H]+	2	1499-55-4	-	2218075.657000002	1392097.8280000002	1641568.6130000008	4630157.762999998	3112127.953999998	2901052.343999998	1563263.743999997	1968123.87	2160676.6835	482645.78700000007	453701.013	339742.3465	2620557.927000001	2367290.046000001	2281577.9159999997	-	-	-	1.09786	0.0631592	2.02663	1.01908	up	0.313563	0.654133	1.08384	0.116156	insig	1.1297	0.082078	0.534801	-0.902927	insig	1.11563	0.029199
PD0795429	gamma-Glutamylglutamine	γ-谷氨酰谷氨酰胺	Amino acids and derivatives	氨基酸及其衍生物	Amino acids and derivatives	氨基酸及其衍生物	C10H17N3O6	276.12	130.05	275.1117	[M+H]+	2	-	-	471229.3425000003	293687.0809999999	326765.107	1220893.430499999	1223403.618	1411093.5280000002	2731940.723499997	3949898.662499997	4420438.921499995	3264680.253500001	3379210.8725000015	3820094.4555	3084569.6480000014	2629922.4744999968	2723187.028500001	-	-	-	1.23025	0.000424012	3.53161	1.82032	up	1.18232	0.0209547	10.1699	3.34623	up	1.24725	0.0389118	2.87968	1.52591	up	1.13858	0.00133171
WapTKC207821	2-isopropyl-3,4,8,9-tetramethyl-5-methylenecyclodeca-3,8-dien-1-ol	2-isopropyl-3,4,8,9-tetramethyl-5-methylenecyclodeca-3,8-dien-1-ol	Terpenoids	萜类	Sesquiterpenoids	倍半萜	C18H30O	263.24	81.07	262.2297	[M+H]+	1	-	-	57922.387999998486	42784.87699999911	44374.92099999919	48854.18850000008	40923.999000000134	55295.14499999953	51744.95549999882	57587.302999998974	61317.04950000014	406689.7029999947	422275.05599999713	425852.8905000111	121008.04450000288	126800.2100000023	119192.9595000017	-	-	-	0.00750873	0.999652	0.999939	-8.80418e-05	insig	0.742241	0.216539	1.17623	0.234164	insig	0.832817	0.173829	1.1763	0.234252	insig	1.14397	1.63983e-06
Wbtp004753	1,2,3,7,8-pentahydroxy-6-methylanthracene-9,10-dione	1,2,3,7,8-五羟基-6-甲基蒽-9,10-二酮	Flavonoids	黄酮	Other Flavonoids	其它类黄酮	C15H10O7	303.05	229.05	302.0427	[M+H]+	2	-	-	18034177.73949999	22425652.64199993	8681105.746000003	15578672.91450001	14492697.40049998	15816337.70750002	11969929.09850002	10586211.99550001	9148861.945999982	5107088.100999997	10983637.61450001	5559393.463500012	18474681.48150002	10883451.62699998	7141004.943500003	-	-	-	0.0112593	0.814567	0.933798	-0.0988176	insig	0.63225	0.286278	0.645185	-0.632215	insig	1.19063	0.0145672	0.690926	-0.533397	insig	0.840359	0.13832
Wdzp011444	16-acetoxy alisol B	16-乙酰氧基 泽泻醇B	Terpenoids	萜类	Triterpene	三萜	C32H50O6	531.37	449.34	530.3607	[M+H]+	3	-	-	152715.6235000011	80893.62249999984	88092.59250000161	58297.35950000088	57818.28550000041	61708.41550000098	33843.91749999914	40548.954499999934	31928.98149999975	13218.405499999699	14796.34350000008	12224.989500000142	130670.0935000004	81157.83399999923	84464.64749999878	-	-	-	1.02171	0.170168	0.55276	-0.855274	insig	1.11636	0.0861519	0.330498	-1.59729	down	1.24936	0.00455575	0.597905	-0.742012	insig	1.12602	0.0543039
Wasdp05671	Santalol A	Santalol A	Terpenoids	萜类	Sesquiterpenoids	倍半萜	C15H24O	221.19	81.07	220.1827	[M+H]+	3	-	-	127389.04900000061	104816.36800000051	76765.14399999961	89505.0580000002	67399.82250000027	50195.21299999964	48958.907999999945	47238.03199999986	42382.36699999992	457431.9334999993	541739.2460000021	443312.966	399541.2190000011	389158.60550000134	374476.8375000017	-	-	-	0.853204	0.145379	0.670291	-0.577141	insig	1.11697	0.0580979	0.448519	-1.15676	down	0.957587	0.179265	0.669142	-0.579616	insig	1.12492	0.00192987
Lamp007045	3-(4-hydroxybenzene)-5,7-dihydroxy-6-methoxychroman-4-one glucoside	3-(4-羟基苯亚甲基)-5,7-二羟基-6-甲氧基苯并二氢吡喃-4-酮 葡萄糖苷	Flavonoids	黄酮	Other Flavonoids	其它类黄酮	C23H24O11	477.14	315.08	476.1319	[M+H]+	3	-	-	214734.6165000007	248581.89899999922	173202.7074999996	79185.08799999909	89672.94899999947	103816.76950000039	100513.7900000001	95773.97049999992	58013.1895000006	67543.28999999995	46667.321499999714	87199.11200000018	124206.3079999995	102466.82150000118	67545.37099999978	-	-	-	1.20642	0.0221252	0.428384	-1.22302	down	1.09953	0.0121327	0.399518	-1.32367	down	0.304134	0.714037	0.932616	-0.100645	insig	1.08116	0.00932534
PD0006067	Europetin 3-galactoside*	Europetin 3-galactoside*	Flavonoids	黄酮	Flavonols	黄酮醇	C22H22O13	495.11	333.06	494.106	[M+H]+	1	-	-	2054684.0295000009	1648182.470999998	2407125.102500001	2148616.330999996	2048246.765000005	1793848.628500001	3401056.7494999967	4080607.2685	4547432.537500007	2764305.222999996	1984732.719499999	2546556.764000001	1363463.096500009	3090291.047499992	3433578.962500002	-	-	-	0.0547656	0.881011	0.980478	-0.028443	insig	1.11163	0.0111934	1.96876	0.977286	insig	1.24879	0.0186491	2.00796	1.00573	up	0.593989	0.283839
pmd0147	LysoPC 20:2	溶血磷脂酰胆碱 20:2	Lipids	脂质	LPC	溶血磷脂酰胆碱	C28H54NO7P	548.37	184.07	547.3638	[M+H]+	3	-	-	1026564.3805	842115.2609999925	980769.8380000069	563112.0310000004	561389.2470000092	630547.6500000121	541783.3535000067	588912.1075000005	537688.1540000036	356866.4639999896	305792.2769999984	342408.447999999	441272.9969999949	446633.8144999992	413510.1070000023	-	-	-	1.21167	0.0125494	0.615926	-0.699172	insig	1.16481	0.0135243	0.585511	-0.772232	insig	0.600224	0.367074	0.950619	-0.0730602	insig	1.13689	0.00521623
pmp000587	Luteolin 7-O-(6''-malonylglucoside)*	木犀草素-7-O-(6''-丙二酰)葡萄糖苷*	Flavonoids	黄酮	Flavones	黄酮	C24H22O14	535.11	287.05	534.101	[M+H]+	1	-	C10103	357407.6505000002	188901.5450000009	617092.6154999995	1236529.734000002	1096892.813499998	1306148.590499993	89516.47949999962	208506.27649999922	72330.94199999997	127708.3739999993	163200.527	137337.0929999997	391292.7985000029	521489.4869999971	472848.689000001	-	C10103	MetMap105	1.10587	0.0102682	3.12839	1.64542	up	0.927335	0.157861	0.318337	-1.65137	insig	1.25409	0.000264135	0.101758	-3.29679	down	0.90426	0.187153
Hmgp002189	Homoplantaginin*	高车前素-7-O-葡萄糖苷; 高车前苷*	Flavonoids	黄酮	Flavones	黄酮	C22H22O11	463.13	301.07	462.1162	[M+H]+	1	17680-84-1	C17762	556571.479499999	745361.613999999	501313.5115000021	2510348.69800001	2395595.556000018	2581890.277499988	388476.28049999994	531914.8304999999	393611.9614999965	523512.77700000006	791542.3569999995	570746.2769999987	1159133.392000002	822351.2194999963	684137.5915000008	-	C17762	-	1.24579	6.20071e-05	4.15242	2.05395	up	0.84688	0.148733	0.728687	-0.456628	insig	1.29096	1.0574e-05	0.175485	-2.51058	down	0.142447	0.816268
MWStz610	Diosmetin-7-O-glucoside*	香叶木素-7-O-葡萄糖苷*	Flavonoids	黄酮	Flavones	黄酮	C22H22O11	463.12	301.07	462.1162	[M+H]+	1	20126-59-4	-	556571.479499999	745361.613999999	501313.5115000021	2510348.69800001	2395595.556000018	2581890.277499988	388476.28049999994	531914.8304999999	393611.9614999965	523512.77700000006	791542.3569999995	570746.2769999987	1159133.392000002	822351.2194999963	684137.5915000008	-	-	-	1.24579	6.20071e-05	4.15242	2.05395	up	0.84688	0.148733	0.728687	-0.456628	insig	1.29096	1.0574e-05	0.175485	-2.51058	down	0.142447	0.816268
pmp000579	Diosmetin-7-O-galactoside*	香叶木素-7-O-半乳糖苷*	Flavonoids	黄酮	Flavones	黄酮	C22H22O11	463.12	301.07	462.1162	[M+H]+	1	-	-	556571.479499999	745361.613999999	350414.3795000012	2510348.69800001	1622723.9085000132	2581890.277499988	388476.28049999994	531914.8304999999	393611.9614999965	523512.77700000006	675918.2729999993	570746.2769999987	1159133.392000002	822351.2194999963	503834.23650000064	-	-	-	1.1826	0.0213576	4.06389	2.02286	up	0.443699	0.435684	0.795234	-0.330548	insig	1.26852	0.0258872	0.195683	-2.35341	down	0.264526	0.772635
Lmjp003655	6-C-MethylKaempferol-3-glucoside*	6-甲基山柰酚-3-O-葡萄糖苷*	Flavonoids	黄酮	Flavonols	黄酮醇	C22H22O11	463.12	301.08	462.1162	[M+H]+	1	-	-	556571.479499999	745361.613999999	350414.3795000012	2510348.69800001	1622723.9085000132	2581890.277499988	388476.28049999994	531914.8304999999	393611.9614999965	523512.77700000006	675918.2729999993	570746.2769999987	1159133.392000002	822351.2194999963	503834.23650000064	-	CM00467	MetMap113	1.1826	0.0213576	4.06389	2.02286	up	0.443699	0.435684	0.795234	-0.330548	insig	1.26852	0.0258872	0.195683	-2.35341	down	0.264526	0.772635
Wcdp010708	Octadeca-2,9,12,15-tetraen-1-ol	十八碳-2,9,12,15-四烯-1-醇	Others	其它类	Others	其它	C18H30O	263.24	81.07	262.2297	[M+H]+	1	-	-	52099.43849999914	42997.72999999898	41119.27599999927	53324.899999999885	44806.96849999998	52877.883499999436	74698.17599999839	70086.97649999897	68393.24150000015	495472.7324999936	460667.6589999968	456613.80400001036	126946.2055000024	107713.86500000212	120110.6680000015	-	-	-	0.625235	0.325249	1.1086	0.148741	insig	1.13624	0.0061769	1.565	0.64616	insig	1.22362	0.00520218	1.41169	0.49742	insig	1.14597	0.000388087
Latp006896	4β-Hydroxy-aromadendrane-10-en	4β-羟基香木榄烷-10-烯	Terpenoids	萜类	Sesquiterpenoids	倍半萜	C15H24O	221.19	81.07	220.1822	[M+H]+	3	-	-	39661.14	32967.71550000045	29105.409499999987	36185.802499999845	19363.5960000002	26790.66899999988	63597.19549999997	60713.8819999995	51257.71800000034	24408.823499999908	24450.24449999984	9913.158499999916	27358.79099999995	36010.6085	35155.710500000154	-	-	-	0.641667	0.335131	0.809364	-0.305139	insig	1.11292	0.00771526	1.72576	0.787231	insig	1.16822	0.00848279	2.13224	1.09237	up	0.809369	0.0782406
Lmlp005236	Dihydrokaempferol-3-O-glucoside*	二氢山柰酚-3-O-葡萄糖苷*	Flavonoids	黄酮	Flavanonols	二氢黄酮醇	C21H22O11	451.12	289.08	450.1162	[M+H]+	2	31049-08-8	-	1155663.875499998	7274770.562000004	4067308.796499999	5153673.78449999	4860261.633000001	5525480.966999998	2415879.6514999983	2745527.93249999	2122252.865	1887153.9874999982	1782453.754499999	1639181.4564999992	3322884.0285000014	5231629.716999996	4242535.623999998	-	CM00464	MetMap113,MetMap114	0.495604	0.624784	1.24338	0.314265	insig	0.312504	0.429225	0.582798	-0.778932	insig	1.27033	0.000486318	0.468722	-1.0932	down	0.559066	0.307816
Zbnp004170	Eriodictyol-3'-O-glucoside*	圣草酚-3'-O-葡萄糖苷*	Flavonoids	黄酮	Flavanones	二氢黄酮	C21H22O11	451.12	289.07	450.1162	[M+H]+	2	-	-	2153570.078999998	7220697.488500004	4382161.602500003	4481715.335999993	4807187.3829999985	4696378.0495	2432164.552499998	2863739.76749999	2013197.6415000008	1849068.003999998	2088504.780999998	1750106.798999999	3380624.3325	5147601.434499997	4503194.934999999	-	-	-	0.231273	0.96328	1.01664	0.0238032	insig	0.701648	0.27893	0.531323	-0.91234	insig	1.24	0.005923	0.522628	-0.936143	insig	0.843773	0.207565
Lmsp004301	3',5,5',7-Tetrahydroxyflavanone-7-O-glucoside*	3',5,5',7-四羟基黄烷酮-7-O-β-D-葡萄糖苷*	Flavonoids	黄酮	Flavanones	二氢黄酮	C21H22O11	451.12	289.07	450.1162	[M+H]+	2	-	-	1155663.875499998	7274770.562000004	4067308.796499999	5153673.78449999	4860261.633000001	5525480.966999998	2415879.6514999983	2745527.93249999	2122252.865	1887153.9874999982	1782453.754499999	1639181.4564999992	3322884.0285000014	5231629.716999996	4242535.623999998	-	-	-	0.495604	0.624784	1.24338	0.314265	insig	0.312504	0.429225	0.582798	-0.778932	insig	1.27033	0.000486318	0.468722	-1.0932	down	0.559066	0.307816
Lmmp002143	Gossypetin-3-O-(6''-malonyl)glucoside	棉黄素-3-O-(6''-丙二酰)葡萄糖苷	Flavonoids	黄酮	Flavonols	黄酮醇	C24H22O16	567.1	319.05	566.0908	[M+H]+	2	-	-	507948.05499999935	1931520.4940000009	450964.2714999997	1225882.443999996	1279564.575999999	1209408.063	1822615.769999999	1959783.839499991	1741022.442000003	530058.7654999995	1207799.502999999	691014.7339999998	1597847.331	1390673.767500001	656196.6305	-	-	-	0.581527	0.627737	1.28522	0.36202	insig	0.824084	0.209972	1.91093	0.934277	insig	1.27638	0.0063675	1.48685	0.572256	insig	0.00145698	0.790864
MWSHY0056	Narirutin*	柚皮素-7-O-芸香糖苷(芸香柚皮苷)*	Flavonoids	黄酮	Flavanones	二氢黄酮	C27H32O14	581.19	273.08	580.1792	[M+H]+	1	14259-46-2	C09793	283702.0164999999	650347.9679999973	1012524.1924999991	936766.9809999964	821269.9285000032	772273.7405000026	1649784.273000004	1600623.7935000018	1854027.3830000001	762428.0875000006	708284.7784999999	1331140.756499999	680199.0084999965	580214.7400000035	1306929.858000001	-	C09793	-	0.57372	0.454676	1.29988	0.378377	insig	0.98777	0.0263746	2.62227	1.39081	insig	1.27352	0.00158827	2.01732	1.01244	up	0.540643	0.380998
PDP009421	Tricornoside B:(-)-Tricornoside B	三角菊苷 B:(-)-三角菊苷B	Others	其它类	Others	其它	C27H32O14	581.19	273.07	580.1792	[M+H]+	2	872615-04-8	-	283702.0164999999	650347.9679999973	1012524.1924999991	936766.9809999964	821269.9285000032	772273.7405000026	1649784.273000004	1600623.7935000018	1854027.3830000001	762428.0875000006	708284.7784999999	1331140.756499999	680199.0084999965	580214.7400000035	1306929.858000001	-	-	-	0.57372	0.454676	1.29988	0.378377	insig	0.98777	0.0263746	2.62227	1.39081	insig	1.27352	0.00158827	2.01732	1.01244	up	0.540643	0.380998
WapTKC134794	Ishwarol	Ishwarol	Terpenoids	萜类	Sesquiterpenoids	倍半萜	C15H24O	221.19	107.09	220.1827	[M+H]+	1	28957-57-5	-	98919.93849999967	115340.34600000051	90732.99550000076	45933.68350000022	50384.08099999945	42941.68150000018	72241.36249999965	86154.3599999986	64656.49749999909	23170.18349999945	25868.253999999884	29208.722499999887	62769.10799999959	63857.07099999924	57978.095999999954	-	-	-	1.23515	0.011402	0.456598	-1.131	down	0.986167	0.0475261	0.731335	-0.451396	insig	1.20307	0.0359525	1.6017	0.679606	insig	1.13673	0.00652201
Sadp002524	3-{[(2S,3R,4S,5S,6R)-6-({[(2R,3R,4R)-3,4-dihydroxy-4-(hydroxymethyl)oxolan-2-yl]oxy}methyl)-3,4,5-trihydroxyoxan-2-yl]oxy}-2-methyl-4H-pyran-4-one*	3-[(2S,3R,4S,5S,6R)-6-[[(2R,3R,4R)-3,4-dihydroxy-4-(hydroxymethyl)oxolan-2-yl]oxymethyl]-3,4,5-trihydroxyoxan-2-yl]oxy-2-methylpyran-4-one*	Others	其它类	Others	其它	C17H24O12	421.14	127.04	420.1268	[M+H]+	1	-	-	52611.97899999998	54609.50600000006	78545.44449999981	103857.4300000001	131064.9675000001	103789.5569999999	130150.987	119052.8380000003	120199.23750000019	379264.785500001	389811.4230000003	366083.99599999975	232928.6509999994	248306.5214999993	208347.1865	-	-	-	1.13626	0.0146323	1.82332	0.866565	insig	1.12466	0.0092024	1.98853	0.991702	insig	0.632601	0.381591	1.09061	0.125137	insig	1.13731	1.11723e-05
Lmrj002087	L-Isoleucyl-L-Aspartate	L-异亮氨酰-L-天冬氨酸	Amino acids and derivatives	氨基酸及其衍生物	Amino acids and derivatives	氨基酸及其衍生物	C10H18N2O5	247.13	86.09	246.1216	[M+H]+	1	-	-	405284.6080000018	56160.16600000013	60333.23800000001	217059.4470000002	87815.07499999943	207014.3900000002	568649.9210000008	603745.8299999986	518994.1650000017	491949.8869999993	1129527.598500001	1226065.6400000008	438527.29649999936	259573.3660000013	231892.04250000019	-	-	-	0.302729	0.980591	0.981047	-0.0276054	insig	0.937485	0.0720345	3.24159	1.6967	insig	1.17774	0.00286157	3.30421	1.72431	up	0.94701	0.0585727
Rlp00117	12,13-Dehydrogeranylgeraniol	12,13-脱氢香叶基香叶醇	Others	其它类	Alcohol compounds	醇类化合物	C18H30O	263.24	67.05	262.2297	[M+H]+	1	-	-	28248.93699999925	30799.03249999955	32545.489499999414	29364.738000000038	29965.939999999733	42380.78749999982	74677.19299999847	48147.195999999225	43313.980000000134	293172.2754999957	296844.4564999985	269439.9195000043	75341.42100000201	83240.77850000147	72419.15450000175	-	-	-	0.432798	0.514946	1.11047	0.151166	insig	1.02717	0.123346	1.81387	0.859069	insig	0.985712	0.145616	1.63343	0.707903	insig	1.14737	0.000912442
PD0485458	6-Hydroxyluteolin 6-glucoside	6-羟基木犀草素-6-葡萄糖苷	Flavonoids	黄酮	Flavones	黄酮	C21H20O12	465.1	85.03	464.0955	[M+H]+	1	-	-	968185.9480000004	1330457.463499997	1514028.237000001	1274196.5935	1357961.294999998	1112304.6985000009	787178.7585000005	1212067.8425	833457.7414999986	535768.3689999996	207795.06500000012	577812.9330000008	675150.2320000001	1159340.516499999	1176471.098	-	-	-	0.0194979	0.9059	0.98211	-0.0260436	insig	0.743415	0.195813	0.742971	-0.428622	insig	0.918432	0.138785	0.756505	-0.402579	insig	0.974288	0.0166971
MWS201445	Val-Pro	L-缬氨酸-L-脯氨酸	Amino acids and derivatives	氨基酸及其衍生物	Amino acids and derivatives	氨基酸及其衍生物	C10H18N2O3	215.14	116.07	214.1317	[M+H]+	1	20488-27-1	-	114292.7609999999	137634.3710000001	146278.1865000001	141601.87800000008	155796.65300000002	176734.7405	249400.7895000002	235771.51899999997	259516.4380000002	871258.4479999994	902890.6019999998	761030.7180000005	446444.4579999999	464034.5029999999	422234.7235	-	-	-	0.843921	0.144744	1.19068	0.25178	insig	1.16415	0.000959549	1.87011	0.903125	insig	1.24259	0.00303025	1.57063	0.651345	insig	1.14312	0.00251067
PDP239405	9-Methylguanine	9-甲基鸟嘌呤	Others	其它类	Others	其它	C6H7N5O	166.07	71.01	165.0651	[M+H]+	3	5502-78-3	-	705443.4639999998	860561.4315	826941.9450000004	451184.16649999935	542674.2515000001	484149.2030000002	398906.4245000003	289407.9075000001	325006.5330000001	41033.77949999998	38270.67849999997	43176.48700000002	430152.3684999997	369950.77449999907	375444.9984999993	-	-	-	1.19646	0.00956157	0.617652	-0.695135	insig	1.16228	0.00213561	0.423462	-1.2397	down	1.13264	0.0221639	0.685599	-0.544563	insig	1.14723	0.00382662
WapTKC037972	Acremeremophilane A	Acremeremophilane A	Terpenoids	萜类	Sesquiterpenoids	倍半萜	C15H18O4	263.13	171.12	262.1205	[M+H]+	1	-	-	98113.20850000002	14791.9039999999	48866.196499999736	62231.40499999945	47788.869999999726	68380.94700000007	102404.1240000001	78333.5934999997	77729.62050000063	123983.7800000001	139912.5435000001	94130.77749999992	99426.20299999992	96745.78600000033	175324.80499999982	-	-	-	0.377348	0.842675	1.1028	0.14117	insig	0.651525	0.313496	1.59773	0.676026	insig	1.03939	0.0630591	1.4488	0.534856	insig	0.778988	0.0954615
Lmsp004090	Isorhamnetin-3-O-(6''-O-p-coumarol)sophoroside-7-O-rhamnoside	异鼠李素-3-O-(6''-O-对香豆酰)槐糖苷-7-O-鼠李糖苷	Flavonoids	黄酮	Flavonols	黄酮醇	C43H48O23	933.27	317.07	932.2586	[M+H]+	2	-	-	9898.086500000003	42260.17199999993	16795.48249999994	58948.41650000014	116036.78549999981	51446.369500000066	395150.1575000017	270871.8030000005	331147.3595000015	202038.2864999995	176517.7280000002	246171.96499999988	144367.8070000001	107401.06949999981	118886.2030000002	-	CM00860	MetMap109	1.00842	0.10681	3.28382	1.71537	up	1.14745	0.00918861	14.4614	3.85414	up	1.22456	0.0070902	4.40384	2.13876	up	1.07917	0.00437033
Lcsp002752	Asp-Pro-Phe	L-天冬氨酰-L-脯氨酰-L-蛋氨酸	Amino acids and derivatives	氨基酸及其衍生物	Amino acids and derivatives	氨基酸及其衍生物	C18H23N3O6	378.17	185.09	377.1587	[M+H]+	3	-	-	41486.406500000085	50295.987499999865	20859.83100000001	26690.84150000004	22033.39099999999	27843.24599999996	50880.29050000004	49772.802500000085	49647.63650000005	92160.04350000019	92822.673	110607.20899999971	42366.00100000006	55406.92049999995	45486.56800000001	-	-	-	0.642845	0.300554	0.67974	-0.556944	insig	0.663534	0.286639	1.33432	0.416104	insig	1.27172	0.00373442	1.96298	0.973048	insig	1.01371	0.00644108
Wayp006636	N-Octanoyl nornicotine	N-辛酰基去甲烟碱	Alkaloids	生物碱	Pyridine alkaloids	吡啶类生物碱	C17H26N2O	275.21	149.11	274.2045	[M+H]+	3	38854-10-3	-	28166.5245	23372.812999999882	30423.753499999784	7560.1234999999515	17564.2950000001	16693.75000000004	15727.08599999992	9468.645000000186	21688.44100000018	9999.106000000083	11060.655999999919	15962.387500000219	19904.73999999998	9060.253500000004	16333.370999999881	-	-	-	0.995695	0.0316856	0.510207	-0.970845	insig	0.922264	0.0591853	0.572016	-0.805873	insig	0.220027	0.740981	1.12114	0.164971	insig	1.06539	0.00594081
HJAP005	Laricitrin-3-O-glucoside*	西伯利亚落叶松黄酮-3-O-葡萄糖苷*	Flavonoids	黄酮	Flavonols	黄酮醇	C22H22O13	495.11	333.07	494.106	[M+H]+	1	39986-90-8	-	1766275.4910000009	1363350.566500007	584786.7604999982	1594481.473500004	1344810.039499996	1704327.6364999919	4231076.49699998	4030702.29449998	3492355.5629999964	1927889.7864999918	2965683.038999999	1719464.3299999959	2851719.4855000214	2079470.473999985	1809812.258000009	-	CM00824	MetMap109	0.532969	0.47061	1.25016	0.322115	insig	1.05562	0.00497795	3.16447	1.66196	up	1.27606	0.00275995	2.53124	1.33985	up	0.752857	0.136608
Lmmp004541	Byzantionoside B	Byzantionoside B	Others	其它类	Others	其它	C19H32O7	373.22	135.12	372.2148	[M+H]+	3	189109-45-3	-	52367.063999999984	35209.80199999991	28435.96999999996	65972.7669999998	53719.554500000166	75370.49249999992	98857.84350000019	114130.8365	64060.2010000002	83451.90749999991	61443.150000000125	65403.065000000126	52953.50650000003	66770.74599999972	47497.52449999995	-	-	-	1.00912	0.0508565	1.68139	0.749654	insig	1.04312	0.0498241	2.38809	1.25586	up	0.831336	0.198194	1.42031	0.506202	insig	0.960737	0.0330905
Zbkp003100	Robinetinidol-(4alpha->8)-catechin-(6->4alpha)-robinetinidol	洋槐儿茶精-(4α→8)-儿茶素-(6→4α)-洋槐儿茶精	Flavonoids	黄酮	Flavanols	黄烷醇类	C45H38O18	867.21	577.13	866.2058	[M+H]+	1	85820-29-7	C10239	21046270.49499999	17748031.34350001	17390597.27699998	13075338.07099999	18223829.82050004	11225135.7985	9225333.801499994	12797794.73000001	10368694.11649998	4362540.233999998	2980505.206000002	4439471.542000004	7336684.12450001	13775172.46899999	19075638.37049999	-	C10239	-	0.868389	0.149719	0.756864	-0.401895	insig	1.11172	0.00740431	0.576522	-0.794553	insig	0.784737	0.246651	0.761725	-0.392658	insig	1.13014	0.00232662
Walp003029	Haploperoside A	Haploperoside A	Lignans and Coumarins	木脂素和香豆素	Coumarins	香豆素	C22H28O13	501.16	193.05	500.153	[M+H]+	3	-	-	265053.1849999994	193968.6175000004	268262.79199999967	405972.5239999992	436391.10550000047	317808.21900000056	163381.9359999996	121973.41999999981	134091.4894999997	103961.36999999991	140696.8014999999	75412.32149999983	188117.64450000052	423476.032500001	487325.63249999756	-	-	-	1.07961	0.0344658	1.59521	0.673747	insig	1.07435	0.0332466	0.57673	-0.794032	insig	1.26024	0.0127529	0.361539	-1.46778	down	1.02948	0.0131457
mws1292	Isoschaftoside	异夏佛塔苷	Flavonoids	黄酮	Flavones	黄酮	C26H28O14	565.16	409.09	564.1479	[M+H]+	3	52012-29-0	-	116289.7369999998	366826.13449999975	135104.2050000005	136200.8955000004	114279.44450000029	107778.21250000039	145512.3809999995	135368.44499999948	86374.87499999968	49152.79199999997	39574.26050000005	28891.88699999997	85145.40600000005	97611.56099999962	107869.99899999991	-	-	-	0.619707	0.394655	0.5795	-0.787119	insig	0.547771	0.409191	0.594053	-0.751336	insig	0.0176458	0.891766	1.02511	0.0357837	insig	1.02399	0.17349
HJAP123	Isorhamnetin-3-O-rutinoside-7-O-rutinoside	异鼠李素-3-O-芸香糖苷-7-O-芸香糖苷	Flavonoids	黄酮	Flavonols	黄酮醇	C40H52O25	933.28	479.12	932.2798	[M+H]+	1	-	-	69179.67349999998	63364.34399999996	32362.20500000005	90856.90950000008	110220.42949999981	86734.44950000003	133954.1720000001	133088.5534999998	174005.3420000001	144062.28800000038	154924.999	165984.1784999998	88720.69000000006	141067.54700000052	81063.75650000003	-	CM00861	MetMap109	0.972672	0.0482707	1.74531	0.80348	insig	1.07542	0.006988	2.67454	1.41929	up	1.14337	0.0432091	1.53242	0.61581	insig	1.04838	0.00402016
Lmmp002483	Gossypetin-3-O-glucuronide-8-O-glucoside	棉黄素-3-O-葡萄糖醛酸苷-8-O-葡萄糖苷	Flavonoids	黄酮	Flavonols	黄酮醇	C27H28O19	657.13	495.09	656.1225	[M+H]+	2	-	-	3700842.526999998	5090062.969999992	5432182.556000017	4819088.571000001	5304553.119999996	5857956.8175000185	6449684.679000002	10957097.00349998	9730752.99150003	4241206.602999996	2701316.008499995	5272329.792500019	3612960.759999996	9068390.104500027	7550916.915999975	-	-	-	0.550167	0.403104	1.12364	0.168177	insig	1.01629	0.0700697	1.90799	0.932055	insig	1.08014	0.103402	1.69805	0.763878	insig	0.408971	0.50937
Lmhp002374	Quercetin-3-O-glucosyl(1→4)rhamnoside-7-O-rutinoside	槲皮素-3-O-葡萄糖基(1→4)鼠李糖苷-7-O-芸香糖苷	Flavonoids	黄酮	Flavonols	黄酮醇	C39H50O25	919.27	303.05	918.2641	[M+H]+	1	-	-	34600.80699999997	158860.5749999998	92290.5800000001	139860.44050000008	489540.7189999997	254802.8605000005	356730.7370000001	326783.2904999996	351470.06950000103	179824.9785	310777.1034999994	264279.5795000005	425287.9799999995	197390.3240000003	328864.62699999893	-	CM00649	MetMap116	0.90694	0.183564	3.09431	1.62962	insig	1.02484	0.0153425	3.62197	1.85677	up	0.474177	0.67404	1.17053	0.227157	insig	0.878845	0.0410524
WaQzp03118	Quercetin 3-(4'''-p-coumarylrhamnosyl)(1→2)-glucoside 7-glucoside	槲皮素 3-(4'''-对香豆酰鼠李糖基)(1→2)-葡萄糖苷 7-葡萄糖苷	Flavonoids	黄酮	Flavonols	黄酮醇	C42H46O23	919.25	303.05	918.243	[M+H]+	2	-	-	34600.80699999997	158860.5749999998	92290.5800000001	139860.44050000008	489540.7189999997	254802.8605000005	356730.7370000001	326783.2904999996	351470.06950000103	179824.9785	310777.1034999994	264279.5795000005	425287.9799999995	197390.3240000003	328864.62699999893	-	-	-	0.90694	0.183564	3.09431	1.62962	insig	1.02484	0.0153425	3.62197	1.85677	up	0.474177	0.67404	1.17053	0.227157	insig	0.878845	0.0410524
pmb0069	Benzamide	苯甲酰胺	Alkaloids	生物碱	Alkaloids	生物碱	C7H7NO	122.06	105.03	121.0528	[M+H]+	3	55-21-0	C09815	109643.5469999998	105993.03399999981	73390.00200000014	52716.84200000001	39286.27649999987	52090.3455000001	43353.388999999974	69946.05749999997	49479.89800000007	51405.11549999994	47465.803000000036	52915.59450000006	96130.80049999981	83665.61700000026	67716.37999999995	-	C09815	-	1.14685	0.0390494	0.498547	-1.0042	down	1.00005	0.0463432	0.563199	-0.828285	insig	0.396242	0.543737	1.12968	0.175913	insig	1.05856	0.0554056
HJAP134	Pinocembrin-7-O-sophoroside	乔松素-7-O-槐糖苷	Flavonoids	黄酮	Flavanones	二氢黄酮	C27H32O14	581.18	257.08	580.1792	[M+H]+	3	-	-	35325.04099999987	31256.95699999989	29879.450500000115	28801.21700000003	18064.7345	33344.11200000002	55651.85550000028	36978.5925000002	36906.69299999978	16700.91800000009	4948.760499999991	19812.87849999988	35375.0670000003	44697.925999999716	28982.2184999998	-	CM00911	MetMap110	0.620352	0.356562	0.831525	-0.266169	insig	0.829318	0.21412	1.34289	0.425341	insig	0.95054	0.106429	1.61497	0.691511	insig	0.863138	0.0431006
Wbtp005060	2,3,5-trimethoxy-1-{[(2s,3r,4s,5s,6r)-3,4,5-trihydroxy-6-(hydroxymethyl)oxan-2-yl]oxy}xanthen-9-one*	2,3,5-三甲氧基-1-{[(2s,3r,4s,5s,6r)-3,4,5-三羟基-6-(羟甲基)氧基-2-基]氧基}-9-蒽酮*	Flavonoids	黄酮	Other Flavonoids	其它类黄酮	C22H24O11	465.13	303.05	464.1319	[M+H]+	2	-	-	178661.38700000072	202775.2120000016	147858.09850000028	393104.2665000037	331741.8144999997	456507.11750000005	547991.5444999994	678295.4809999993	522910.1909999965	546270.2825000021	584844.9255000034	630685.8515000012	511471.7124999992	621651.9909999957	384029.171000002	-	-	-	1.20114	0.0146603	2.23194	1.1583	up	1.1766	0.00835153	3.30477	1.72455	up	1.1055	0.0384737	1.48067	0.566253	insig	1.13322	0.000364712
MWStz394	Homoeriodictyol 7-O-glucoside*	高圣草素-7-O-葡萄糖苷*	Flavonoids	黄酮	Flavanones	二氢黄酮	C22H24O11	465.14	303.09	464.1319	[M+H]+	2	14982-11-7	-	178661.38700000072	202775.2120000016	147858.09850000028	393104.2665000037	331741.8144999997	456507.11750000005	547991.5444999994	678295.4809999993	522910.1909999965	546270.2825000021	584844.9255000034	630685.8515000012	511471.7124999992	621651.9909999957	384029.171000002	-	-	-	1.20114	0.0146603	2.23194	1.1583	up	1.1766	0.00835153	3.30477	1.72455	up	1.1055	0.0384737	1.48067	0.566253	insig	1.13322	0.000364712
pme1011	Benzamidine	苯甲脒	Alkaloids	生物碱	Alkaloids	生物碱	C7H8N2	121.08	104.05	120.0687	[M+H]+	2	618-39-3	C01784	56796.846000000056	50734.19100000002	35879.95000000004	36105.532999999974	52385.08049999997	52272.86350000003	37939.68000000004	34050.86450000004	43992.004000000066	21799.5825	23283.22850000001	23106.89750000001	44896.62749999997	38830.80200000004	39669.51950000002	-	C01784	-	0.0469423	0.919933	0.981539	-0.0268825	insig	0.643278	0.279455	0.808742	-0.306248	insig	0.701191	0.269141	0.823953	-0.279365	insig	1.07188	0.0555138
PDP002457	8-Hydroxyluteolin 8-glucuronide	8-羟基黄芩素-8-葡萄糖醛酸苷	Others	其它类	Others	其它	C21H18O13	479.08	303.06	478.0747	[M+H]+	3	56324-52-8	-	4227616.380000007	2887312.452000028	2648565.3825	2254613.767500007	1976114.814500005	2506864.630500015	5858152.814999994	4916806.341499983	4887429.005499986	1568070.2405000068	2983644.19499997	1570951.6365	4939895.189500001	4420765.455999961	3796881.199499989	-	-	-	0.939727	0.168144	0.69008	-0.535164	insig	1.01399	0.0358579	1.60418	0.681835	insig	1.27114	0.00411766	2.32463	1.217	up	0.794593	0.149418
Ladp007978	5,7,8,3',4',5'-hexamethoxyflavone*	5,7,8,3',4',5'-六甲氧基黄酮*	Flavonoids	黄酮	Flavones	黄酮	C21H22O8	403.14	373.09	402.1315	[M+H]+	1	-	-	48801.598999999944	37716.5305	51708.25600000037	49524.38749999994	66732.41849999996	62884.70400000081	55243.673000000585	48876.689499999484	48778.57399999972	17298.00599999983	31187.59200000013	26033.058999999972	38669.8165000004	28726.71550000042	27583.31749999979	-	-	-	0.887287	0.115631	1.296	0.374067	insig	0.547606	0.381827	1.10615	0.145545	insig	0.787352	0.229905	0.853509	-0.228521	insig	0.972902	0.0226545
mws1496	L-Hyoscyamine	莨菪碱	Alkaloids	生物碱	Tropan alkaloids	莨菪烷类生物碱	C17H23NO3	290.18	124.11	289.1678	[M+H]+	3	101-31-5	C02046	5681698.305499992	5760914.930000011	4831681.435500002	2083343.2969999968	1764575.8490000041	2007491.456999999	1176112.7659999991	1143472.510999999	1195232.5074999991	663139.9870000007	634300.2259999989	556924.5815000016	1941042.9764999992	2889990.0285000117	2053805.619999998	ko00960,ko01100,ko01110	C02046	-	1.25057	0.0039516	0.359795	-1.47475	down	1.19694	0.00476697	0.215974	-2.21107	down	1.27374	0.0131928	0.600268	-0.73632	insig	1.14585	0.00349581
MWStz605	Abrine*	N-甲基-L-色氨酸; 相思豆碱*	Amino acids and derivatives	氨基酸及其衍生物	Amino acids and derivatives	氨基酸及其衍生物	C12H14N2O2	219.11	132.08	218.1055	[M+H]+	3	526-31-8	C02983	97110.90450000003	78584.20499999974	44448.47850000008	104304.03500000009	76374.36149999981	116629.8044999999	214452.9229999998	180238.15350000013	160994.5680000002	94765.21400000008	61041.44899999987	95769.6319999999	60692.20500000004	148643.7564999998	96769.50350000002	-	C02983	-	0.673874	0.261458	1.35052	0.433514	insig	1.0694	0.00701936	2.5242	1.33582	up	1.17301	0.0137748	1.86906	0.90231	insig	0.32493	0.616367
Zbhp004510	Hesperetin-3'-O-glucoside	橙皮素-3'-O-葡萄糖苷	Flavonoids	黄酮	Flavanones	二氢黄酮	C22H24O11	465.14	303.09	464.1319	[M+H]+	2	-	-	22704746.49299993	21604788.00250007	24317732.55549992	27086314.62400005	28427629.91099989	23834920.48100004	37655886.79899994	43534326.77149987	39122863.25399999	19570424.98349994	15121691.27499996	18780534.47249996	22887237.05250003	27363045.88949994	27944552.71050014	-	-	-	0.95249	0.102398	1.15623	0.209428	insig	1.17761	0.00408062	1.75314	0.80994	insig	1.23588	0.00441506	1.51625	0.600512	insig	0.948667	0.0453925
Cmsp004086	Dihydrokaempferide	二氢山柰素	Flavonoids	黄酮	Flavanonols	二氢黄酮醇	C16H14O6	303.09	229.08	302.079	[M+H]+	3	137225-59-3	-	10074693.0035	6104788.600499992	5990912.706500001	6497772.6714999825	5350820.810999999	6437589.099499999	3993629.330500001	4463737.462999997	3727882.2575	2072894.701000001	1953628.607499998	2068715.8854999968	3987720.231999996	4525588.212000008	3891701.0305	-	CM00456	MetMap114	0.526204	0.439482	0.824802	-0.27788	insig	1.0184	0.128034	0.549618	-0.863499	insig	1.20452	0.0155074	0.666364	-0.585618	insig	1.10878	0.0573169
[truncated: 1,314 more rows]
[truncated: 13 more columns]
