# Supplementary material for: Multi-omics elucidation of yellow aril coloration in litchi (Litchi chinensis Sonn.) cultivar ‘Jianjianghongnuo’: coordinated downregulation of flavonoid and carotenoid biosynthetic pathways drives pigment dynamics
Source: Front Plant Sci. 2025 Oct 6;16:1669458. doi: 10.3389/fpls.2025.1669458 (PMC12535983; doi:10.3389/fpls.2025.1669458)
Supplement: Supplementary file 1 [file DataSheet1.zip › 250926Re-submit Supplementary Material/Dataset S2 429 DAFs during aril developmental stages.xlsx]

## Sheet: 429DAFs
Index	Compounds	物质	Class I	物质一级分类	Class II	物质二级分类	Formula	Q1 (Da)	Q3 (Da)	Molecular weight (Da)	Ionization model	Level	CAS	cpd_ID	Y21	Y22	Y23	Y31	Y32	Y33	Y41	Y42	Y43	Y51	Y52	Y53	QC01	QC02	QC03	kegg_map	mw_cpd_ID	mw_map	Y3_vs_Y2_VIP	Y3_vs_Y2_P-value	Y3_vs_Y2_Fold_Change	Y3_vs_Y2_Log2FC	Y3_vs_Y2_Type	Y4_vs_Y2_VIP	Y4_vs_Y2_P-value	Y4_vs_Y2_Fold_Change	Y4_vs_Y2_Log2FC	Y4_vs_Y2_Type	Y4_vs_Y3_VIP	Y4_vs_Y3_P-value	Y4_vs_Y3_Fold_Change	Y4_vs_Y3_Log2FC	Y4_vs_Y3_Type	Y5_vs_Y2_VIP	Y5_vs_Y2_P-value
MWSHY0112	Xanthohumol	黄腐醇	Flavonoids	黄酮	Chalcones	查耳酮	C21H22O5	355.15	179.04	354.1467	[M+H]+	3	6754-58-1	C16417	50158.833999999435	45192.34050000004	40195.4049999998	14342.19550000002	16511.974499999968	7732.11799999968	10777.74499999999	8203.812499999953	6300.324500000013	973.196300000012	973.196300000012	973.196300000012	19492.73899999999	20849.44849999995	14556.69650000002	ko00941	C16417	-	1.18437	0.00119933	0.284672	-1.81263	down	1.17771	0.00192242	0.186518	-2.42261	down	0.751654	0.231439	0.655204	-0.609984	insig	1.14798	0.004206
Lmlp006175	Phlorizin chalcone	异杞柳苷 (根皮苷查耳酮)	Flavonoids	黄酮	Chalcones	查耳酮	C21H22O10	435.13	273.09	434.1213	[M+H]+	3	4547-85-7	C16406	581391.4140000007	488661.7160000032	551274.0425000017	126194.06500000019	172686.3875	174106.85400000028	99243.7994999998	82415.66300000028	175012.4539999992	16483.13260000006	16483.13260000006	16483.13260000006	166109.858	131255.9439999992	183798.39949999988	ko00941	C16406	-	1.24033	0.000880257	0.291728	-1.7773	down	1.15091	0.000438852	0.219988	-2.18451	down	0.708766	0.316183	0.754083	-0.407204	insig	1.14813	0.00270594
Zbpn005529	Phloretin-2'-O-(6''-O-acetyl)glucoside	根皮素-2'-O-(6''-O-乙酰基)葡萄糖苷	Flavonoids	黄酮	Chalcones	查耳酮	C23H26O11	477.14	273.08	478.1475	[M-H]-	3	-	-	32385.77350000007	28501.95499999991	25328.850999999933	7411.169000000029	5840.099000000079	10747.16699999989	16380.339499999991	6101.716000000036	6883.303000000079	1168.019800000016	1168.019800000016	1168.019800000016	10640.6205	8223.82849999994	12047.252499999959	-	-	-	1.21316	0.00179063	0.278351	-1.84503	down	1.05501	0.012826	0.3406	-1.55385	down	0.23308	0.656903	1.22364	0.291175	insig	1.1475	0.00543331
Zbtn004994	Sieboldin	3-羟基根皮苷	Flavonoids	黄酮	Chalcones	查耳酮	C21H24O11	451.12	289.07	452.1319	[M-H]-	3	18777-73-6	-	2880033.583500003	3047804.278	3412025.6989999968	1114435.485000001	1502031.8	679867.1384999964	653895.8474999999	853611.9580000001	591437.005999999	157565.4454999999	132245.41900000052	118073.9964999999	1143144.5599999991	1177372.2510000041	1052884.679000003	-	-	-	1.15846	0.00353988	0.352932	-1.50254	down	1.18543	0.000907189	0.22473	-2.15374	down	0.816194	0.229303	0.636751	-0.651198	insig	1.14651	0.00265038
Labn004865	Hydroxy isoliquiritigenin glucoside*	羟基异甘草素 葡萄糖苷*	Flavonoids	黄酮	Chalcones	查耳酮	C21H22O10	433.11	271.06	434.1213	[M-H]-	1	-	-	1024207.2520000141	1101793.214500001	1119255.888999996	209998.28749999808	194004.7365	192242.68749999642	91646.51349999927	124576.7309999992	91262.8384999999	84425.6179999996	49778.849000000286	62893.39100000027	225201.1209999993	227725.60349999892	209162.9820000017	-	-	-	1.26245	0.00075554	0.183728	-2.44435	down	1.19563	0.000222342	0.0947494	-3.39974	down	1.23913	0.00455863	0.515704	-0.955386	insig	1.14189	0.000250255
pme2960	Naringenin chalcone	柚皮素查耳酮	Flavonoids	黄酮	Chalcones	查耳酮	C15H12O5	273.08	153.02	272.0685	[M+H]+	3	73692-50-9	C06561	3068504.96449999	2540025.0465000267	2503046.56700002	1311565.289999984	1240791.0344999959	1340338.340499995	548700.4800000057	431500.57449999725	413241.78150000423	192288.0630000017	183652.3114999991	207226.1720000028	896363.8640000005	907467.8460000013	881436.3475000011	ko00941,ko01100,ko01110	C06561	-	1.24132	0.0145892	0.479894	-1.05921	down	1.19127	0.00470299	0.171784	-2.54133	down	1.28047	0.000183216	0.357964	-1.48212	down	1.14677	0.00520367
HJN055	Dihydrocharcone-4'-O-glucoside*	二氢查耳酮-4'-O-葡萄糖苷*	Flavonoids	黄酮	Chalcones	查耳酮	C21H24O10	435.13	273.08	436.1369	[M-H]-	1	-	-	9691860.586999958	10552668.55799994	10129214.3605	2797558.6589999967	3123492.719999992	2900273.047999998	2390982.961000016	2320792.195999999	2491049.743500005	1128357.79400001	1107066.2240000041	949220.17	3149253.9730000333	3087797.2915000017	3111274.977000002	-	-	-	1.26062	0.000306406	0.290426	-1.78376	down	1.19926	0.000697091	0.23714	-2.07619	down	1.21566	0.015663	0.816524	-0.292432	insig	1.14706	0.000435438
mws2118	Phlorizin	根皮苷	Flavonoids	黄酮	Chalcones	查耳酮	C21H24O10	435.13	167.04	436.1369	[M-H]-	1	60-81-1	C01604	6563357.123500064	6613050.875000005	6747254.878999991	1834075.609499983	1599998.344999988	1714312.163499993	1449378.882500011	1503822.029999993	1520665.00550001	657290.9165000019	708102.3609999993	766794.2725000053	2077307.244000018	2066630.077500016	1937650.807500024	ko00941,ko01110	C01604	-	1.26172	9.41767e-07	0.258406	-1.95229	down	1.20018	1.4027e-05	0.22455	-2.15489	down	1.11269	0.0682548	0.868984	-0.202598	insig	1.14752	1.32804e-06
Zbpn005555	Phloretin-4'-O-glucoside (Trilobatin)*	根皮素-4'-O-葡萄糖苷*	Flavonoids	黄酮	Chalcones	查耳酮	C21H24O10	435.13	273.08	436.1369	[M-H]-	1	4192-90-9	-	9661981.568999955	9456936.880999943	9944395.892500008	3036212.5224999962	3077853.857999993	2980530.221499998	2270622.3805000167	2486973.2704999982	2406626.025500006	1079411.55450001	1146382.838000003	1036595.2685	3169892.023500033	3227839.4170000013	2995500.8905	-	-	-	1.26296	0.000283582	0.312924	-1.67612	down	1.19937	4.17997e-05	0.246504	-2.02032	down	1.26555	0.00361858	0.787745	-0.3442	insig	1.1481	0.000141817
WaYn005089	Neosakuranin	新樱花苷	Flavonoids	黄酮	Chalcones	查耳酮	C22H24O10	447.13	285.08	448.1369	[M-H]-	2	31187-54-9	-	3137156.830000044	2689501.515000004	2990025.86049998	825206.4554999934	794165.3999999992	843219.7679999869	663801.7334999951	763316.5964999986	660902.8474999986	334716.7914999984	335019.9240000029	349012.6020000021	967972.0039999963	946955.3304999948	939070.0410000086	-	-	-	1.25987	0.00352039	0.27931	-1.84006	down	1.19557	0.00210766	0.236826	-2.0781	down	1.11271	0.0492772	0.847896	-0.238041	insig	1.1475	0.00253138
Cmxn004016	Dihydromarein	二氢马里苷	Flavonoids	黄酮	Chalcones	查耳酮	C21H24O11	451.13	289.08	452.1319	[M-H]-	2	-	-	10871256.45099997	8530323.468999991	9401088.5425	3473392.1349999937	4355815.899999997	4113529.43199999	2882768.4729999937	3271582.680500012	2562919.996000004	1114161.0274999992	1275969.642499998	1032972.844000002	4377666.098499998	5470346.345999993	4087623.186999994	-	-	-	1.23223	0.00763476	0.41464	-1.27007	down	1.18416	0.00641164	0.302655	-1.72425	down	1.10467	0.0349941	0.729922	-0.454185	insig	1.14429	0.00601687
Zbpn005001	Phloretin-2'-O-(6''-O-xylosyl)glucoside	根皮素-2'-O-(6''-O-木糖基)葡萄糖苷	Flavonoids	黄酮	Chalcones	查耳酮	C26H32O14	567.17	273.08	568.1792	[M-H]-	3	-	-	160019.70349999992	180315.79099999968	164539.7310000001	67373.35800000005	65968.07450000019	72634.97299999997	41053.201	42269.62699999995	40174.10249999985	21888.767499999933	24556.04100000003	22018.82500000003	74509.64349999992	67775.21099999992	70746.90700000024	-	-	-	1.25707	0.00176001	0.407975	-1.29345	down	1.19858	0.00214847	0.244609	-2.03145	down	1.28969	0.00302822	0.599568	-0.738004	insig	1.14697	0.00149187
Safn006268	Pterosupin	Pterosupin	Flavonoids	黄酮	Chalcones	查耳酮	C21H24O10	435.13	315.09	436.1369	[M-H]-	3	-	-	2648631.5045000017	2654967.613500013	2664243.232000009	1244811.908500005	1715336.1969999932	1559473.47050001	874169.139499996	913887.5109999941	699864.7860000023	360097.86899999826	469247.4660000012	359095.1345000022	1120954.625999995	1097577.0875000071	1072454.2085	-	-	-	1.19795	0.0141119	0.567233	-0.817987	insig	1.18871	0.00123417	0.312245	-1.67925	down	1.19751	0.0237556	0.550471	-0.861261	insig	1.14363	0.000214712
Zbpn004570	Phloretin-2'-O-(6''-O-rhamnoside)glucoside	根皮素-2'-O-(6''-O-鼠李糖基)葡萄糖苷	Flavonoids	黄酮	Chalcones	查耳酮	C27H34O14	581.19	273.08	582.1949	[M-H]-	3	-	-	15183524.84100001	17844255.78100009	17861912.07550003	6464756.61950003	4832178.753500021	5655410.537500002	4168419.94399998	4762964.111499958	4836987.4615000235	2662762.2544999933	2277691.244500004	2666182.41100001	5672763.896999981	6011074.18350003	5893989.942000003	-	-	-	1.24441	0.00142229	0.333119	-1.58589	down	1.1933	0.00351101	0.270553	-1.88602	down	0.942541	0.139564	0.812181	-0.300127	insig	1.14495	0.0032334
MWStz490	Marein	马里苷	Flavonoids	黄酮	Chalcones	查耳酮	C21H22O11	449.11	287.06	450.1162	[M-H]-	2	535-96-6	-	4831833.918000001	6005861.043500007	4228533.327499969	52922.74630000023	52922.74630000023	52922.74630000023	2654982.068999988	1068742.347999992	1249708.255499991	1178786.938999997	264613.7315000012	1161387.466499997	2693479.896000005	2572834.950000015	3019428.488499987	-	-	-	1.26237	0.0108481	0.010538	-6.56825	down	1.07095	0.00970368	0.330105	-1.599	down	1.28244	0.0852775	31.3251	4.96925	up	1.01869	0.00505128
Zbtn005022	3-Hydroxyphloretin-4'-O-glucoside	3-羟基根皮素-4'-O-β-D-葡萄糖苷	Flavonoids	黄酮	Chalcones	查耳酮	C21H24O11	451.12	167.03	452.1319	[M-H]-	3	-	-	37897.81499999996	39697.31749999998	47843.706999999864	20689.303500000082	17095.944999999858	11613.7320000002	9506.345499999898	13760.94699999998	5119.522500000006	8896.758999999976	1366.682999999995	11717.292500000058	26259.58649999976	12299.049500000048	22519.569999999952	-	-	-	1.17962	0.00353946	0.393809	-1.34443	down	1.12185	0.00143017	0.2263	-2.14369	down	0.871162	0.126212	0.574644	-0.79926	insig	0.96115	0.00136862
Lasp002993	Isobavachalcone glucoside	异补骨脂素葡萄糖苷	Flavonoids	黄酮	Chalcones	查耳酮	C26H30O9	487.19	325.14	486.189	[M+H]+	3	-	-	738324.7820000019	1045301.531500001	425118.40200000076	360060.25500000024	202998.64900000012	325150.5979999999	392420.00099999853	277186.9759999987	359223.1709999997	176468.98899999988	96080.27150000024	190961.7034999998	385990.88699999976	316597.2275000001	142125.3500000002	-	-	-	1.02684	0.125069	0.402133	-1.31425	down	0.938881	0.154911	0.465799	-1.10222	insig	0.48764	0.473158	1.15832	0.212033	insig	1.05051	0.0793613
Rfp04439	Naringin chalcone*	柚皮苷查尔酮*	Flavonoids	黄酮	Chalcones	查耳酮	C27H32O14	581.19	273.07	580.1792	[M+H]+	1	-	-	1717989.3909999998	537702.3290000003	793952.9124999997	356453.0809999997	291133.6050000004	398166.8189999999	406587.4215000004	365835.35699999967	317842.2265000005	170278.1069999997	440225.5840000006	194233.056	391785.93850000034	264279.4259999996	366587.7415000004	-	-	-	1.01663	0.202619	0.34291	-1.5441	down	0.954587	0.209493	0.357506	-1.48396	insig	0.246999	0.732353	1.04256	0.060136	insig	0.944493	0.166158
Lmsn003297	2',3,4,4',6'-Peptahydroxychalcone 4'-O-glucoside	3,4,2',4',6'-五羟基查耳酮-4'-O-葡萄糖苷	Flavonoids	黄酮	Chalcones	查耳酮	C21H22O11	449.11	287.06	450.1162	[M-H]-	2	-	C16408	48373382.83750007	51626401.80300003	49710458.81199986	28635301.12050004	26729256.09500001	27894110.41950007	22411455.404	28867541.67300004	30876988.24600001	15560402.52949997	14352241.38300001	14538783.21949993	24633279.09750001	24031829.90249997	27666993.70350006	ko00941,ko01110	C16408	-	1.25859	0.000162203	0.556132	-0.846501	insig	1.14116	0.00672329	0.548767	-0.865735	insig	0.14384	0.900038	0.986756	-0.0192348	insig	1.14712	0.000148581
pmp000384	Isoliquiritin	异甘草苷	Flavonoids	黄酮	Chalcones	查耳酮	C21H22O9	419.13	257.08	418.1264	[M+H]+	3	5041-81-6	C16978	1209685.105500011	1166985.839500005	982958.5509999922	731167.6340000025	663169.4830000041	560978.5699999966	620268.5830000003	897135.6024999939	711994.4615000007	478546.7325000008	361387.9345000028	434506.4669999971	692251.139000003	655373.6040000032	721819.5615000024	-	C16978	-	1.18584	0.00721245	0.582003	-0.780901	insig	1.02918	0.0254829	0.663585	-0.591648	insig	0.556007	0.402459	1.14017	0.189253	insig	1.12329	0.00328711
Safp009165	Homobutein 4-glucoside	髙紫铆查耳酮 4-葡萄糖苷	Flavonoids	黄酮	Chalcones	查耳酮	C22H24O10	449.14	287.06	448.1369	[M+H]+	2	-	-	699087.3200000004	1664241.2189999959	1264521.593500001	1523956.862999998	1262740.740000001	1244287.314999999	734908.5630000003	736007.9855000009	540835.1895000004	509041.519	479790.52850000036	429376.99750000006	1028419.073499999	1166370.587999998	831125.4419999996	-	-	-	0.368347	0.685742	1.11112	0.152018	insig	0.838491	0.189301	0.55453	-0.850663	insig	1.2283	0.00511205	0.499072	-1.00268	down	0.987788	0.118223
MWSslk101	4-Hydroxychalcone	4-羟基查耳酮	Flavonoids	黄酮	Chalcones	查耳酮	C15H12O2	225.09	147.05	224.0837	[M+H]+	3	20426-12-4	C14231	23189.89050000016	21490.54350000013	45789.035999999636	30609.86400000008	30831.463500000187	30270.458000000068	18862.81800000033	31923.820499999703	30605.6640000002	8766.270999999899	15566.65199999972	19205.6499999999	21827.91449999983	21789.663999999968	12444.978999999941	-	C14231	-	0.194884	0.962642	1.01373	0.0196761	insig	0.145446	0.755062	0.899666	-0.152539	insig	0.516271	0.494538	0.887479	-0.172215	insig	0.839148	0.173862
Safp011373	Homoeriodictyolchalcone 2'-glucoside*	高圣草素查耳酮 2'-葡萄糖苷*	Flavonoids	黄酮	Chalcones	查耳酮	C22H24O11	465.14	303.09	464.1319	[M+H]+	2	-	-	854309.4419999986	411583.83650000213	839884.6589999971	696022.1560000018	662319.4419999969	676555.3755000021	1061916.558999999	958151.3054999982	884441.6705000001	531025.9534999995	439479.317999999	417864.8239999992	700490.8980000005	547605.8594999993	779065.901000003	-	-	-	0.0490489	0.885853	0.96634	-0.0493976	insig	0.721602	0.20065	1.3793	0.463941	insig	1.24182	0.0266423	1.42735	0.513339	insig	0.68142	0.237752
Zmgp004436	Okanin-4'-(6''-O-acetyl)glucoside*	奥卡宁-4'-(6''-O-乙酰基)葡萄糖苷*	Flavonoids	黄酮	Chalcones	查耳酮	C23H24O13	509.13	347.08	508.1217	[M+H]+	1	-	-	532437.8635000002	1250871.941499996	539823.7125000004	1175561.707499995	1460042.9065000059	1470994.697500004	2605479.992000007	3132412.545000009	3013789.863499998	2284345.8195000067	4653638.415499998	2300674.474999997	3056463.310999985	2911233.6230000183	1770235.533499999	-	-	-	0.939722	0.115712	1.7677	0.821872	insig	1.11163	0.00287877	3.76719	1.91349	up	1.26311	0.00256438	2.13113	1.09162	up	1.01817	0.0888757
Zbpn004496	3-HydroxyPhloretin-2'-O-(6''-O-xylosyl)glucoside	3-羟基根皮素-2'-O-(6''-O-木糖基)葡萄糖苷	Flavonoids	黄酮	Chalcones	查耳酮	C26H32O15	583.17	289.07	584.1741	[M-H]-	3	-	-	2587.790600000005	2587.790600000005	2587.790600000005	42463.04749999997	36037.09749999995	34376.242999999886	35729.315500000026	29618.380000000063	26179.98550000005	18790.93049999997	21249.946999999967	28166.088000000047	43065.03000000007	34938.746000000014	38890.27149999995	-	-	-	1.26191	0.00491645	14.5396	3.86192	up	1.19723	0.0098543	11.7897	3.55945	up	0.902331	0.129801	0.810866	-0.302464	insig	1.14189	0.0188557
MWSmce443	4-Hydroxyderricin	4-羟基德里辛	Flavonoids	黄酮	Chalcones	查耳酮	C21H22O4	339.16	163.05	338.1518	[M+H]+	3	55912-03-3	-	9113.8423999999	9113.8423999999	9113.8423999999	9113.8423999999	9113.8423999999	9113.8423999999	274798.7119999997	293228.1114999939	292810.7089999996	9113.8423999999	9113.8423999999	9113.8423999999	56853.79600000112	52760.210499999834	45569.211999999505	-	-	-	-	-	-	-	-	1.20038	0.00047773	31.4846	4.97658	up	1.30012	0.00047773	31.4846	4.97658	up	-	-
Rdp04901	Aureusidin 6-glucuronide	金鱼草素 6-葡萄糖醛酸苷	Flavonoids	黄酮	Aurones	橙酮类	C21H18O12	463.09	287.06	462.0798	[M+H]+	2	-	-	1553916.2525000032	2237523.4299999857	1010021.0964999959	262162.0344999967	354685.3989999977	400626.88500000135	535643.3600000008	458539.4689999995	461613.6300000053	139048.69549999962	187901.1615000002	148238.12000000052	721445.1709999953	695875.401500009	402258.6864999985	-	-	-	1.19374	0.0691075	0.211909	-2.23848	down	1.10966	0.0874543	0.303199	-1.72166	down	1.04858	0.048202	1.43079	0.516816	insig	1.12207	0.0553866
Lmsp004915	Cernuoside*	锤石松黄酮苷*	Flavonoids	黄酮	Aurones	橙酮类	C21H20O11	449.11	287.06	448.1006	[M+H]+	1	480-69-3	-	564281.8455000004	1261027.156999996	828828.0320000008	806785.4234999979	540259.5155000021	702791.172	404091.9740000009	392515.58450000064	450844.3295000007	279410.15500000014	299180.6955000006	283377.3745000003	588252.8484999993	579626.0479999988	544085.0904999997	-	-	-	0.492795	0.43261	0.772317	-0.372734	insig	0.996421	0.146205	0.470003	-1.08926	insig	1.15554	0.0680811	0.608562	-0.716524	insig	1.05261	0.0985997
Rdp02987	Maesopsin 6-beta-D-glucopyranoside	墨沙酮 6-β-D-吡喃葡萄糖苷	Flavonoids	黄酮	Aurones	橙酮类	C21H22O11	451.12	289.07	450.1162	[M+H]+	2	-	-	3172976.287499997	2524702.340000001	2343065.2480000057	2503135.885499998	1661494.293500004	3057164.9065000038	2835735.0239999997	2108560.2664999967	1885036.6400000008	1179463.5565	671244.8524999984	889773.4515000025	4283299.477	3561162.997500013	2404584.8039999967	-	-	-	0.390541	0.603788	0.89815	-0.154971	insig	0.585266	0.350853	0.849341	-0.235585	insig	0.119598	0.806737	0.945656	-0.080613	insig	1.08784	0.00732509
Rfp03312	Aureusidin 4,6-diglucoside	金鱼草素 4,6-二葡萄糖苷	Flavonoids	黄酮	Aurones	橙酮类	C27H30O16	611.16	287.06	610.1534	[M+H]+	2	-	-	648757.119	804314.2545000014	848651.2235000038	681845.2225000004	665290.3244999989	524930.907000001	540806.7895000008	440996.23899999977	707622.6070000014	393149.5679999992	441377.5934999983	301274.5219999998	483315.0779999997	856815.3615000001	540042.9184999972	-	-	-	0.837899	0.144569	0.813333	-0.298082	insig	0.852034	0.111393	0.733983	-0.446181	insig	0.43812	0.551605	0.902439	-0.148099	insig	1.0695	0.00861573
Zapp011308	8-geranylnaringenin	8-牻牛儿基柚皮素	Flavonoids	黄酮	Flavanones	二氢黄酮	C25H28O5	409.2	297.08	408.1937	[M+H]+	3	87893-18-3	-	65451.022499999825	65279.836500001125	96693.52849999994	24146.595999999867	26614.427000000353	26933.378500000097	17340.90999999994	18557.32499999968	8595.800000000274	1719.1600000000549	1719.1600000000549	1719.1600000000549	12277.64850000042	17010.67399999981	27624.29649999976	-	-	-	1.22389	0.040246	0.341627	-1.5495	down	1.13891	0.0208165	0.195643	-2.3537	down	1.00888	0.0625371	0.57268	-0.804199	insig	1.14582	0.0192937
Zbbn005905	Abyssinone II	Abyssinone II	Flavonoids	黄酮	Flavanones	二氢黄酮	C20H20O5	339.12	309.08	340.1311	[M-H]-	3	-	-	560308.2655000037	44104.83149999954	267620.1385000006	147439.321499999	66728.71200000013	59349.55900000035	15221.808499999952	11090.80499999999	11777.90399999989	6857.047499999966	13443.64199999997	6002.261999999995	98271.65999999973	84993.65600000035	79797.70249999982	-	-	-	0.56618	0.312536	0.313655	-1.67275	insig	1.04648	0.203973	0.0436801	-4.51688	down	1.23862	0.108304	0.139262	-2.84413	down	1.02455	0.199886
Ybnn006457	Artocarpanone	桂木二氢黄素	Flavonoids	黄酮	Flavanones	二氢黄酮	C16H14O6	301.07	151.0	302.079	[M-H]-	3	-	-	3295163.183499998	3510650.8405000037	2798717.0734999957	832674.6350000037	675893.3670000025	790479.5415000034	307921.3914999987	332534.8040000012	250411.0614999989	188345.737999998	110651.9210000001	113681.10299999971	763513.6439999975	712835.102000003	800090.191999997	-	-	-	1.2538	0.00550225	0.239371	-2.06268	down	1.19545	0.00476831	0.0927549	-3.43043	down	1.26933	0.00297429	0.387494	-1.36775	down	1.1411	0.00424058
Zapp011268	Lonchocarpol A	6,8-二异戊稀基柚皮素	Flavonoids	黄酮	Flavanones	二氢黄酮	C25H28O5	409.2	165.02	408.1937	[M+H]+	3	68236-11-3	C09724	273541.32300000056	258259.202500003	315271.9620000011	111739.1134999986	104041.92700000109	106715.7800000002	60371.10999999969	47981.198499999315	57023.91850000166	12235.47900000011	16614.370999999766	10461.693499999928	89665.49900000214	89329.58349999963	98686.9939999994	-	C09724	-	1.25311	0.00847033	0.380719	-1.3932	down	1.19321	0.0040851	0.195233	-2.35673	down	1.27123	0.000753626	0.5128	-0.963533	insig	1.14338	0.00365476
Zbnn005416	Eriodictyol-7-O-(6''-acetyl)glucoside	圣草酚-7-O-(6''-乙酰)葡萄糖苷	Flavonoids	黄酮	Flavanones	二氢黄酮	C23H24O12	491.12	287.05	492.1268	[M-H]-	1	-	-	6960891.906500042	6315872.908000065	6546411.80799994	1716157.8299999968	1762166.150499995	1714707.5184999981	1021713.2314999959	1112608.121999993	1059080.2439999979	336734.8690000001	301742.8174999973	288113.1974999992	1523608.0085	1507872.1425	1471812.99149999	-	-	-	1.26219	0.00140144	0.261968	-1.93254	down	1.19946	0.000954678	0.161094	-2.63402	down	1.29272	0.000125558	0.61494	-0.701483	insig	1.14798	0.00084309
pma0724	Naringenin-6-C-Glucoside	柚皮素-6-C-葡萄糖苷	Flavonoids	黄酮	Flavanones	二氢黄酮	C21H22O10	435.13	285.08	434.1213	[M+H]+	3	3682-03-9	-	2101373.421	2528860.2904999983	2662520.039	1192701.416999999	1088659.4355	1231415.807499999	727398.2180000005	747154.8435000004	496389.6230000005	70717.62850000012	116615.244	175000.9345000001	1566600.6069999998	1118416.28	1338991.6515	-	-	-	1.23411	0.0133686	0.48168	-1.05385	down	1.17052	0.00302784	0.27026	-1.88758	down	1.18007	0.0106315	0.561078	-0.833726	insig	1.13036	0.00429504
mws1179	Naringenin-7-O-glucoside (Prunin)*	柚皮素-7-O-葡萄糖苷 (樱桃苷)*	Flavonoids	黄酮	Flavanones	二氢黄酮	C21H22O10	433.11	271.07	434.1213	[M-H]-	1	529-55-5	C09099	1024207.2520000141	1101793.214500001	1119255.888999996	209998.28749999808	194004.7365	192242.68749999642	91646.51349999927	124576.7309999992	91262.8384999999	84425.6179999996	49778.849000000286	62893.39100000027	225201.1209999993	227725.60349999892	209162.9820000017	ko00941,ko01100	C09099	-	1.26245	0.00075554	0.183728	-2.44435	down	1.19563	0.000222342	0.0947494	-3.39974	down	1.23913	0.00455863	0.515704	-0.955386	insig	1.14189	0.000250255
HJN087	Naringenin-4'-O-glucoside*	柚皮素-4'-O-葡萄糖苷*	Flavonoids	黄酮	Flavanones	二氢黄酮	C21H22O10	433.12	271.06	434.1213	[M-H]-	1	-	-	3223219.935500004	3154929.316499997	3342273.57449999	640958.2124999986	632866.4549999997	621718.0479999947	329337.6355000003	361387.87700000155	336551.9849999998	240918.76099999962	191711.17500000237	186959.9525000012	739541.453499997	816496.319999996	797582.0745000077	-	-	-	1.26326	0.000389393	0.195006	-2.35841	down	1.19998	0.000243577	0.105682	-3.24219	down	1.29426	8.14254e-05	0.541944	-0.883785	insig	1.14671	9.94212e-05
HJN090	Isocoreopsin*	异波斯菊苷*	Flavonoids	黄酮	Flavanones	二氢黄酮	C21H22O10	433.11	271.06	434.1213	[M-H]-	1	-	-	3479086.1905000038	3438491.119999997	3194475.042999989	799688.5419999983	744982.4254999999	753827.3879999934	324947.61199999996	385761.487500002	401085.8625000001	236282.4444999998	224481.9320000025	239014.50200000178	745613.3059999966	765679.2619999963	866057.3020000089	-	-	-	1.26239	0.000815368	0.227303	-2.13731	down	1.19804	0.000437616	0.109948	-3.18511	down	1.27803	0.000278579	0.483705	-1.0478	down	1.14824	0.000780396
pme0376	Naringenin*	柚皮素*	Flavonoids	黄酮	Flavanones	二氢黄酮	C15H12O5	271.06	151.0	272.0685	[M-H]-	1	480-41-1	C00509	925499.2500000064	930831.0439999944	923522.0900000023	521745.6104999939	512874.3015000036	524860.8094999985	227379.10999999839	167777.70450000028	157264.4400000009	90191.11250000019	87551.5095000003	78999.16549999862	347841.61049999966	322667.566999998	354385.37149999494	ko00941,ko00943,ko01100,ko01110	C00509	-	1.26329	8.15315e-07	0.560994	-0.833943	insig	1.18896	0.000777729	0.198723	-2.33117	down	1.2707	0.00345546	0.354234	-1.49722	down	1.14802	3.77203e-08
Labp005025	5-O-Malonylisosakuranin	5-O-丙二酰异樱花苷	Flavonoids	黄酮	Flavanones	二氢黄酮	C25H26O13	535.14	287.09	534.1373	[M+H]+	2	-	-	3093690.942999978	2643548.4055000218	2761355.5885000243	755055.5229999975	686162.8390000007	696312.9675000018	794307.698999992	934137.511499997	883344.1205000031	277457.4244999991	253198.5119999998	256664.4280000004	1005504.3864999979	904359.4515000008	803536.8159999923	-	-	-	1.25965	0.00333351	0.251516	-1.99128	down	1.19286	0.00252419	0.30732	-1.70219	down	1.13285	0.0411556	1.22187	0.289093	insig	1.14748	0.00266799
HJN079	Pinocembrin-7-O-rutinoside*	乔松素-7-O-芸香糖苷*	Flavonoids	黄酮	Flavanones	二氢黄酮	C27H32O13	563.18	255.07	564.1843	[M-H]-	1	118985-31-2	-	2969302.011999985	2859156.1780000064	2869833.8354999963	680823.4535000016	694072.4525000064	680595.9755000045	866770.0609999944	1004731.796000004	848180.6674999923	328794.9854999963	339177.5264999964	338993.3979999982	1103766.9364999959	1022173.568500003	1014716.1194999941	-	CM00910	MetMap110	1.26329	0.000203652	0.23631	-2.08125	down	1.19523	1.32407e-05	0.312669	-1.67729	down	1.21267	0.0452955	1.32313	0.403955	insig	1.14845	0.000164386
MWStz619	Pinocembrin-7-O-glucoside (Pinocembroside)*	乔松素-7-O-葡萄糖苷 (乔松苷)*	Flavonoids	黄酮	Flavanones	二氢黄酮	C21H22O9	419.13	257.09	418.1264	[M+H]+	3	75829-43-5	-	329919.0895000006	292865.010499995	280714.3560000026	54856.84400000048	74456.33200000088	83555.02100000012	101283.0349999998	109458.3259999999	98988.26499999914	40880.9845000002	35932.51200000018	31178.61049999985	55602.61150000036	104962.9399999993	74303.20200000014	-	-	-	1.24177	0.000644994	0.235604	-2.08556	down	1.19363	0.00408766	0.342811	-1.54451	down	1.08308	0.0485465	1.45503	0.541049	insig	1.14459	0.00234397
Lcyp000688	Verecundin(Pinocembrin-5-glucoside)*	委内松苷(乔松素-5-葡萄糖苷)*	Flavonoids	黄酮	Flavanones	二氢黄酮	C21H22O9	419.13	257.08	418.1264	[M+H]+	3	-	-	329919.0895000006	292865.010499995	280714.3560000026	54856.84400000048	74456.33200000088	83555.02100000012	101283.0349999998	109458.3259999999	98988.26499999914	40880.9845000002	35932.51200000018	31178.61049999985	55602.61150000036	104962.9399999993	74303.20200000014	-	-	-	1.24177	0.000644994	0.235604	-2.08556	down	1.19363	0.00408766	0.342811	-1.54451	down	1.08308	0.0485465	1.45503	0.541049	insig	1.14459	0.00234397
HJN078	Pinocembrin-7-O-(2''-O-arabinosyl)glucoside	乔松素-7-O-(2''-O-阿拉伯糖基)葡萄糖苷	Flavonoids	黄酮	Flavanones	二氢黄酮	C26H30O13	549.16	255.06	550.1686	[M-H]-	3	-	-	356670.7970000001	334389.3755	335097.40049999853	88023.38949999963	88443.2319999998	81015.58400000032	147813.4755000016	137888.8304999982	129146.6689999994	41233.410999999614	44910.94150000035	42916.00300000011	136000.051000002	117715.4270000001	112396.53799999981	-	CM00909	MetMap110	1.26188	0.000272424	0.250919	-1.99471	down	1.19477	4.53233e-05	0.404274	-1.30659	down	1.27435	0.00409852	1.61118	0.688113	insig	1.14801	0.000472033
Zmhn001036	Choerospondin*	南酸枣苷*	Flavonoids	黄酮	Flavanones	二氢黄酮	C21H22O10	433.11	271.06	434.1213	[M-H]-	2	81202-36-0	-	6729079.941000002	7300836.661500023	6926830.612999978	2610926.806	2399988.133500009	3080133.823499998	1978308.6769999908	2361741.560499995	1740335.60549999	836687.0634999984	1275711.557500002	615531.5289999988	2489278.778500013	2288661.765	2970404.6629999913	-	-	-	1.24785	0.000100874	0.386083	-1.37302	down	1.18761	3.78329e-05	0.29014	-1.78518	down	1.01641	0.0690595	0.751495	-0.412164	insig	1.12554	2.23408e-05
mws1454	Persicoside*	桃苷*	Flavonoids	黄酮	Flavanones	二氢黄酮	C23H26O11	477.14	315.09	478.1475	[M-H]-	3	28978-03-2	-	1440409.366499986	1351694.2525000242	1425055.998499985	369398.8495000017	336948.7539999989	412753.8564999972	345542.729999999	337407.1519999999	309776.4405000029	193784.5985000013	207262.3979999988	195765.0314999997	426162.32799999893	434984.87749999843	416547.0044999981	-	-	-	1.25831	1.20412e-05	0.265369	-1.91393	down	1.1988	0.000130973	0.235402	-2.0868	down	0.85415	0.18636	0.887074	-0.172873	insig	1.1481	0.000392737
pma0791	Naringenin-7-O-(6''-malonyl)glucoside	柚皮素-7-O-(6''-丙二酰)葡萄糖苷	Flavonoids	黄酮	Flavanones	二氢黄酮	C24H24O13	521.13	273.08	520.1217	[M+H]+	3	-	-	96421.29150000002	82684.25150000046	103712.9955000003	24570.001000000117	41749.04900000015	43217.64500000015	18280.564499999957	37797.5475	25564.48649999994	33682.168500000174	22055.96350000008	6543.826500000015	35705.46799999998	24845.487499999857	44089.47449999988	-	-	-	1.17156	0.00255875	0.387304	-1.36846	down	1.1354	0.00136511	0.288675	-1.79248	down	0.627913	0.323512	0.745345	-0.42402	insig	0.995473	0.00224759
PD0328946	7,8-Dihydroxyflavanone	7,8-二羟基黄烷酮	Flavonoids	黄酮	Flavanones	二氢黄酮	C15H12O4	257.08	153.02	256.0736	[M+H]+	1	671781-83-2	-	10349664.14450004	9556175.955500048	9323951.610500077	2766399.357500003	2735141.907500002	2863804.8125000186	5468627.552500038	5590479.132500013	5457451.819000047	2086792.870499964	2054723.785500006	2299435.160000001	4007215.292000011	3900739.8280000114	4055166.400000011	-	-	-	1.26164	0.00173383	0.286192	-1.80494	down	1.19272	0.004686	0.565059	-0.823526	insig	1.29881	1.33195e-06	1.9744	0.981416	insig	1.1463	0.000966513
pme1598	Hesperetin-5-O-glucoside	橙皮素-5-O-葡萄糖苷	Flavonoids	黄酮	Flavanones	二氢黄酮	C22H24O11	463.12	301.07	464.1319	[M-H]-	3	69651-80-5	-	12696546.0250001	5817220.858000034	7068690.41500001	10193678.24299998	10271283.92549997	8293334.668500032	2137061.716000002	2507348.138499997	1781656.568999995	1987378.057000003	1608244.321	2177574.7575000008	4941962.026999983	5545586.564500015	4927083.906500019	-	-	-	0.415083	0.672846	1.12414	0.168823	insig	1.12168	0.0930591	0.25119	-1.99315	down	1.28364	0.00408006	0.223451	-2.16197	down	1.08483	0.0882327
HJN076	Pinocembrin 7-rhamnosylglucoside*	乔松素-7-O-新橘皮糖苷*	Flavonoids	黄酮	Flavanones	二氢黄酮	C27H32O13	563.18	255.07	564.1843	[M-H]-	1	13241-31-1	C09828	10443606.8975	9482645.836999984	9935446.993500037	3187659.8580000317	3061406.2449999917	3054904.0415000133	5506528.062499931	6032819.2309999475	5950324.867999992	2467668.274499977	2594824.8655000017	2533236.455500023	4417033.767500012	4214187.43049998	4408358.572500017	-	C09828	MetMap110	1.26183	0.00131198	0.311569	-1.68238	down	1.18745	0.000697046	0.585689	-0.771793	insig	1.29376	0.00213216	1.87981	0.910585	insig	1.14739	0.00118254
mws1519	Eriocitrin	圣草次苷	Flavonoids	黄酮	Flavanones	二氢黄酮	C27H32O15	595.17	287.06	596.1741	[M-H]-	1	13463-28-0	C09732	7359950.488999993	7830035.735500021	6727769.443499993	4650751.846999997	5417755.682499985	4453947.578999998	4889590.2305000285	4356554.242500014	4113504.139000003	1954436.947000007	2499221.2354999958	1877851.3370000059	3944590.939499988	4311390.455499973	3911014.4410000136	-	C09732	-	1.1887	0.00484297	0.662589	-0.593815	insig	1.15836	0.00276365	0.609535	-0.714218	insig	0.606717	0.360409	0.91993	-0.120403	insig	1.1342	0.000473508
pme1611	Isohemiphloin	异柚葡萄糖苷	Flavonoids	黄酮	Flavanones	二氢黄酮	C21H22O10	433.11	313.07	434.1213	[M-H]-	3	3682-02-8	-	283563.0469999985	304268.7339999987	291163.4980000005	202129.4380000002	137757.4125	172300.5584999991	102922.8819999997	109704.5449999994	138495.8995000001	82624.56299999969	107385.92999999961	79249.6620000001	150526.2365000009	138144.8800000002	165530.1874999993	-	-	-	1.17162	0.0151618	0.582696	-0.779184	insig	1.17712	0.000621515	0.39946	-1.32388	down	1.03177	0.0824683	0.685537	-0.544694	insig	1.13353	0.000112386
HJN075	Pinocembrin-7-O-(2'',6''-di-O-rhamnosyl)glucoside	乔松素-7-O-(2'',6''-二-O-鼠李糖基)葡萄糖苷	Flavonoids	黄酮	Flavanones	二氢黄酮	C33H42O17	709.24	255.07	710.2422	[M-H]-	2	-	-	785286.0399999951	728081.0280000122	805727.8329999975	360600.1675000004	337473.5339999993	362976.64849999634	450102.0425	465895.5299999992	447373.4350000029	244130.2185000021	258512.0429999998	232690.46500000148	394299.14100000146	301784.6189999992	345654.56849999947	-	-	-	1.25773	0.0012341	0.457528	-1.12807	down	1.19147	0.00350453	0.587889	-0.766384	insig	1.27232	0.000897183	1.28493	0.361685	insig	1.14547	0.000810575
PD0876185	Poriolin	黄杉苷	Flavonoids	黄酮	Flavanones	二氢黄酮	C22H24O10	449.14	287.09	448.1369	[M+H]+	2	-	-	564281.8455000004	1261027.156999996	828828.0320000008	806785.4234999979	540259.5155000021	702791.172	404091.9740000009	392515.58450000064	450844.3295000007	279410.15500000014	299180.6955000006	283377.3745000003	588252.8484999993	579626.0479999988	544085.0904999997	-	-	-	0.492795	0.43261	0.772317	-0.372734	insig	0.996421	0.146205	0.470003	-1.08926	insig	1.15554	0.0680811	0.608562	-0.716524	insig	1.05261	0.0985997
Zbnp004170	Eriodictyol-3'-O-glucoside*	圣草酚-3'-O-葡萄糖苷*	Flavonoids	黄酮	Flavanones	二氢黄酮	C21H22O11	451.12	289.07	450.1162	[M+H]+	2	-	-	2153570.078999998	7220697.488500004	4382161.602500003	4481715.335999993	4807187.3829999985	4696378.0495	2432164.552499998	2863739.76749999	2013197.6415000008	1849068.003999998	2088504.780999998	1750106.798999999	3380624.3325	5147601.434499997	4503194.934999999	-	-	-	0.231273	0.96328	1.01664	0.0238032	insig	0.701648	0.27893	0.531323	-0.91234	insig	1.24	0.005923	0.522628	-0.936143	insig	0.843773	0.207565
Lmsp004301	3',5,5',7-Tetrahydroxyflavanone-7-O-glucoside*	3',5,5',7-四羟基黄烷酮-7-O-β-D-葡萄糖苷*	Flavonoids	黄酮	Flavanones	二氢黄酮	C21H22O11	451.12	289.07	450.1162	[M+H]+	2	-	-	1155663.875499998	7274770.562000004	4067308.796499999	5153673.78449999	4860261.633000001	5525480.966999998	2415879.6514999983	2745527.93249999	2122252.865	1887153.9874999982	1782453.754499999	1639181.4564999992	3322884.0285000014	5231629.716999996	4242535.623999998	-	-	-	0.495604	0.624784	1.24338	0.314265	insig	0.312504	0.429225	0.582798	-0.778932	insig	1.27033	0.000486318	0.468722	-1.0932	down	0.559066	0.307816
HJAP134	Pinocembrin-7-O-sophoroside	乔松素-7-O-槐糖苷	Flavonoids	黄酮	Flavanones	二氢黄酮	C27H32O14	581.18	257.08	580.1792	[M+H]+	3	-	-	35325.04099999987	31256.95699999989	29879.450500000115	28801.21700000003	18064.7345	33344.11200000002	55651.85550000028	36978.5925000002	36906.69299999978	16700.91800000009	4948.760499999991	19812.87849999988	35375.0670000003	44697.925999999716	28982.2184999998	-	CM00911	MetMap110	0.620352	0.356562	0.831525	-0.266169	insig	0.829318	0.21412	1.34289	0.425341	insig	0.95054	0.106429	1.61497	0.691511	insig	0.863138	0.0431006
WaYn004793	Isosakuranetin 7-Alpha-L-Arabinofuranosyl-(1→6)-Glucoside	异樱花素 7-α-L-阿拉伯呋喃糖基-(1→6)-葡糖苷	Flavonoids	黄酮	Flavanones	二氢黄酮	C27H32O14	579.17	285.08	580.1792	[M-H]-	3	-	-	61491.4250000001	74273.61000000022	59696.071000000404	46973.39150000001	37158.39549999997	23682.288000000084	50787.66250000028	94343.25650000008	35823.894499999915	20072.946999999953	32734.370499999884	31263.54300000008	61144.3435000001	34539.13700000013	33096.48700000004	-	-	-	1.0488	0.0286697	0.551588	-0.858336	insig	0.306872	0.812108	0.925784	-0.111252	insig	0.733965	0.29865	1.6784	0.747084	insig	1.06718	0.00388051
MWStz385	Eriodictyol-7-O-glucuronide	圣草酚-7-O-葡萄糖醛酸苷	Flavonoids	黄酮	Flavanones	二氢黄酮	C21H20O12	463.09	287.06	464.0955	[M-H]-	3	125535-06-0	-	38218.42700000002	47978.049500000234	45506.24250000004	32389.61050000018	27942.51600000017	35646.872999999985	14368.29499999988	13764.161999999858	16193.8505000001	18909.51049999999	24329.454000000038	13484.51550000002	26542.75749999994	23018.62550000012	22057.03500000004	-	-	-	1.07438	0.0351613	0.728755	-0.456494	insig	1.18629	0.00712697	0.336563	-1.57105	down	1.26899	0.010415	0.461833	-1.11456	down	1.05724	0.00437394
mws0036	Hesperidin	橙皮素-7-O-芸香糖苷 (橙皮苷)	Flavonoids	黄酮	Flavanones	二氢黄酮	C28H34O15	609.18	301.09	610.1898	[M-H]-	2	520-26-3	C09755	5576131.8614999885	5443075.6009999635	5135508.31849999	4373043.254499972	4048091.0665	4960012.518999998	5247021.203000023	4910791.0305000115	4923304.46699998	2714783.045499996	1910114.474000009	2417886.658499995	4752190.517000015	4701368.741999974	4940843.779999986	-	C09755	-	1.05091	0.0551105	0.828312	-0.271754	insig	0.869309	0.10603	0.933543	-0.0992121	insig	0.906621	0.155988	1.12704	0.172541	insig	1.11386	0.00122481
pmb0618	Hesperetin-8-C-glucoside-3'-O-glucoside	橙皮素-8-C-葡萄糖苷-3'-O-葡萄糖苷	Flavonoids	黄酮	Flavanones	二氢黄酮	C28H34O16	627.19	465.1	626.1847	[M+H]+	3	-	-	3372453.492999995	3786174.4664999987	3917669.229999989	2577123.753499993	3058668.4329999983	3257860.116000003	3744397.032500012	2927543.316000004	2962674.169499995	1614881.242500005	2146426.437000001	1406537.166499998	2097489.812000001	3659920.576999991	2844931.2550000087	-	-	-	1.00857	0.0514502	0.802945	-0.316628	insig	0.739793	0.213635	0.869841	-0.201177	insig	0.448436	0.504112	1.08331	0.115451	insig	1.08706	0.00268795
mws0789	Pinocembrin	乔松素 (二氢白杨素)	Flavonoids	黄酮	Flavanones	二氢黄酮	C15H12O4	255.07	151.0	256.0736	[M-H]-	3	480-39-7	C09827	30271.902999999882	32392.967999999986	28191.87650000012	13830.07949999997	14140.710999999932	16579.76099999992	52399.29950000021	17874.59749999991	19341.805000000033	16868.644999999982	16981.08549999998	12281.687000000009	20423.70349999991	12952.205500000058	16686.521999999968	ko00941	C09827	MetMap110	1.24011	0.000805211	0.490338	-1.02815	down	0.237878	0.974139	0.986341	-0.0198421	insig	0.822921	0.313942	2.01155	1.00831	insig	1.09063	0.00202359
Lssp210101	Kushenol S	苦参醇 S	Flavonoids	黄酮	Flavanones	二氢黄酮	C20H20O5	341.14	137.06	340.1311	[M+H]+	2	254886-72-1	-	339395.5395000002	468821.7245000018	238647.3569999996	299783.1845000005	269200.9644999996	363925.6529999981	558024.4154999972	405731.5259999978	445690.2539999996	158978.3889999992	234628.5525	167305.02999999962	282324.0850000023	223612.53799999828	139694.90150000062	-	-	-	0.249685	0.639313	0.891147	-0.166265	insig	0.7223	0.217695	1.34635	0.429054	insig	1.1008	0.0520423	1.51081	0.595319	insig	0.912034	0.123303
pmb0619	Eriodictyol-6,8-di-C-glucoside-4'-O-glucoside	圣草酚-6,8-二-C-葡萄糖苷-4'-O-葡萄糖苷	Flavonoids	黄酮	Flavanones	二氢黄酮	C33H42O21	775.23	612.9	774.2219	[M+H]+	3	-	-	62418.46349999986	28401.739500000014	51809.12249999988	2856.5876000000044	2856.5876000000044	2856.5876000000044	19206.846999999998	21835.25700000002	44332.80599999998	26288.49299999999	31108.38800000002	20269.3425	31392.293999999987	26669.23500000002	15480.314000000031	-	-	-	1.24494	0.0470291	0.0600842	-4.05687	down	0.7243	0.214593	0.598579	-0.740387	insig	1.2661	0.0848351	9.96234	3.31648	up	0.838075	0.154947
Lmtp003948	3',5',5,7-Tetrahydroxy-4'-methoxyflavanone-3'-O-glucoside	3',5',5,7-四羟基-4'-甲氧基黄烷酮-3'-O-葡萄糖苷	Flavonoids	黄酮	Flavanones	二氢黄酮	C22H24O12	481.13	319.05	480.1268	[M+H]+	2	-	-	4561034.232500003	3020869.247499995	6400888.296000003	2275425.08250001	1832978.0735000041	2111648.165000006	4044903.5124999867	3522508.3399999887	7026007.208999984	3014568.459999998	2073624.4400000018	3381500.4675	2399733.807000001	4438684.113499993	5001088.663499998	-	-	-	1.08899	0.115463	0.444836	-1.16865	down	0.0825295	0.89627	1.04367	0.0616655	insig	1.14232	0.12293	2.34619	1.23032	up	0.77176	0.192046
Lmzp002365	Hesperetin-7-O-glucoside*	橙皮素-7-O-葡萄糖苷*	Flavonoids	黄酮	Flavanones	二氢黄酮	C22H24O11	465.14	303.09	464.1319	[M+H]+	2	31712-49-9	C16422	854309.4419999986	411583.83650000213	839884.6589999971	696022.1560000018	662319.4419999969	676555.3755000021	1061916.558999999	958151.3054999982	884441.6705000001	531025.9534999995	439479.317999999	417864.8239999992	700490.8980000005	547605.8594999993	779065.901000003	ko00941	C16422	-	0.0490489	0.885853	0.96634	-0.0493976	insig	0.721602	0.20065	1.3793	0.463941	insig	1.24182	0.0266423	1.42735	0.513339	insig	0.68142	0.237752
Zbhp004510	Hesperetin-3'-O-glucoside	橙皮素-3'-O-葡萄糖苷	Flavonoids	黄酮	Flavanones	二氢黄酮	C22H24O11	465.14	303.09	464.1319	[M+H]+	2	-	-	22704746.49299993	21604788.00250007	24317732.55549992	27086314.62400005	28427629.91099989	23834920.48100004	37655886.79899994	43534326.77149987	39122863.25399999	19570424.98349994	15121691.27499996	18780534.47249996	22887237.05250003	27363045.88949994	27944552.71050014	-	-	-	0.95249	0.102398	1.15623	0.209428	insig	1.17761	0.00408062	1.75314	0.80994	insig	1.23588	0.00441506	1.51625	0.600512	insig	0.948667	0.0453925
Hmmn002588	Eriodictyol-7-O-(2''-O-rhamnosyl)xyloside-4'-O-glucuronide	圣草酚-7-O-(2''-O-鼠李糖基)木糖苷-4'-O-葡萄糖醛酸苷	Flavonoids	黄酮	Flavanones	二氢黄酮	C32H38O20	741.21	621.16	742.1956	[M-H]-	3	-	-	28487.512000000002	42203.90850000006	45844.049499999746	79829.26199999994	59675.27100000027	104792.2974999999	40176.6974999998	62448.21549999963	60317.83899999963	45631.051499999885	51147.22900000017	40997.19049999992	37276.94950000012	31790.434500000065	61297.79399999983	-	-	-	1.08374	0.0666148	2.09633	1.06787	up	0.764128	0.161139	1.39822	0.483596	insig	0.881706	0.162755	0.666987	-0.58427	insig	0.572681	0.322933
MWSHY0056	Narirutin*	柚皮素-7-O-芸香糖苷(芸香柚皮苷)*	Flavonoids	黄酮	Flavanones	二氢黄酮	C27H32O14	581.19	273.08	580.1792	[M+H]+	1	14259-46-2	C09793	283702.0164999999	650347.9679999973	1012524.1924999991	936766.9809999964	821269.9285000032	772273.7405000026	1649784.273000004	1600623.7935000018	1854027.3830000001	762428.0875000006	708284.7784999999	1331140.756499999	680199.0084999965	580214.7400000035	1306929.858000001	-	C09793	-	0.57372	0.454676	1.29988	0.378377	insig	0.98777	0.0263746	2.62227	1.39081	insig	1.27352	0.00158827	2.01732	1.01244	up	0.540643	0.380998
Cmsp008121	Sakuranetin	5,4'-二羟基-7-甲氧基黄烷酮 (樱花素)	Flavonoids	黄酮	Flavanones	二氢黄酮	C16H14O5	287.09	167.03	286.0841	[M+H]+	3	2957-21-3	C09833	22639.25750000011	10995.04250000001	5819.534000000039	10482.749500000109	6751.747500000022	9175.681999999952	9631.038500000002	7007.089000000035	7410.6899999999805	25614.00900000012	24533.56150000024	22010.518999999942	32935.53599999987	33714.11949999984	31551.97549999984	ko00941,ko01110	C09833	-	0.38993	0.476252	0.669394	-0.579071	insig	0.481202	0.410765	0.609543	-0.7142	insig	0.335028	0.597133	0.910589	-0.135128	insig	0.79104	0.154544
MWStz394	Homoeriodictyol 7-O-glucoside*	高圣草素-7-O-葡萄糖苷*	Flavonoids	黄酮	Flavanones	二氢黄酮	C22H24O11	465.14	303.09	464.1319	[M+H]+	2	14982-11-7	-	178661.38700000072	202775.2120000016	147858.09850000028	393104.2665000037	331741.8144999997	456507.11750000005	547991.5444999994	678295.4809999993	522910.1909999965	546270.2825000021	584844.9255000034	630685.8515000012	511471.7124999992	621651.9909999957	384029.171000002	-	-	-	1.20114	0.0146603	2.23194	1.1583	up	1.1766	0.00835153	3.30477	1.72455	up	1.1055	0.0384737	1.48067	0.566253	insig	1.13322	0.000364712
mws1175	Pinostrobin	球松素	Flavonoids	黄酮	Flavanones	二氢黄酮	C16H14O4	271.1	167.03	270.0892	[M+H]+	3	480-37-5	C16419	5804.870000000047	4841.110000000021	3037.618000000047	607.5236000000094	607.5236000000094	607.5236000000094	11902.681999999719	19531.229499999743	16123.66200000032	16282.36299999941	17705.665499999857	17859.491500000302	5921.830999999908	8953.09800000006	10633.2815	ko00941	C16419	-	1.24024	0.0395947	0.133194	-2.9084	down	1.12177	0.025065	3.47552	1.79723	up	1.2951	0.0203096	26.0937	4.70563	up	1.10438	0.000520495
MWSslk252	Didymin (Isosakuranetin-7-O-rutinoside)*	香蜂草苷*	Flavonoids	黄酮	Flavanones	二氢黄酮	C28H34O14	593.19	285.08	594.1949	[M-H]-	1	14259-47-3	-	12506.74599999999	19294.843000000008	21138.723499999982	10434.82749999996	14999.935999999858	13842.547999999819	26168.8630000003	18713.20349999974	25530.77399999988	64418.730999999745	67385.22150000045	74128.30900000044	72543.03600000085	78958.72100000014	69414.16150000003	-	-	-	0.742486	0.221159	0.741917	-0.430671	insig	0.730908	0.176577	1.33004	0.411472	insig	1.14972	0.0293162	1.79271	0.842142	insig	1.11684	0.000205469
mws0791	Poncirin*	枸橘苷*	Flavonoids	黄酮	Flavanones	二氢黄酮	C28H34O14	593.19	285.08	594.1949	[M-H]-	1	14941-08-3	C09830	3432.28470000002	3432.28470000002	3432.28470000002	18648.494999999868	17161.4235000001	20903.60600000012	35049.338500000384	32688.78549999971	38152.271499999886	123661.5179999996	113880.4695000007	99955.14200000066	140415.7675000016	147025.1300000005	134306.02449999962	-	C09830	-	1.26059	0.00490696	5.50785	2.46149	up	1.19958	0.00245588	10.2838	3.3623	up	1.26657	0.00173404	1.86711	0.900807	insig	1.14776	0.00395353
mws0044	Taxifolin	花旗松素(二氢槲皮素)	Flavonoids	黄酮	Flavanonols	二氢黄酮醇	C15H12O7	303.05	125.02	304.0583	[M-H]-	1	480-18-2	C01617	8321778.770499998	9093600.676000038	8902744.549500018	1515974.069500006	1571767.219500009	1521438.699	205933.0369999981	208414.96899999853	197156.4810000014	87863.93400000004	97091.70150000016	84754.91699999981	1735550.723499996	1659368.304000003	1706807.4070000031	ko00941,ko01100,ko01110	C01617	MetMap117	1.26286	0.000968037	0.175133	-2.51347	down	1.2003	0.000731143	0.0232351	-5.42755	down	1.29996	0.000107772	0.132671	-2.91408	down	1.14832	0.000711798
MWSHY0163	Dihydrokaempferol	香橙素 (二氢山柰酚)	Flavonoids	黄酮	Flavanonols	二氢黄酮醇	C15H12O6	289.07	215.07	288.0634	[M+H]+	3	480-20-6	C00974	4301786.9005000135	9095140.03350002	5126066.5665000165	760440.5545000049	865355.9405000003	860447.5520000006	220409.9755000002	251899.4990000005	237699.5059999986	192195.8550000005	114372.8530000008	126804.5035000002	975637.5725	940648.3769999926	811647.7315000051	ko00941,ko01100,ko01110	C00974	-	1.23024	0.0687289	0.134225	-2.89728	down	1.18825	0.0568507	0.0383312	-4.70534	down	1.29488	0.00194747	0.285575	-1.80806	down	1.13624	0.0552346
mws0914	3,5,7-Trihydroxyflavanone (Pinobanksin)*	3,5,7-三羟基黄烷酮 (短叶松素)*	Flavonoids	黄酮	Flavanonols	二氢黄酮醇	C15H12O5	271.06	151.0	272.0685	[M-H]-	1	548-82-3	C09826	925499.2500000064	930831.0439999944	923522.0900000023	521745.6104999939	512874.3015000036	524860.8094999985	227379.10999999839	167777.70450000028	157264.4400000009	90191.11250000019	87551.5095000003	78999.16549999862	347841.61049999966	322667.566999998	354385.37149999494	ko00941	C09826	-	1.26329	8.15315e-07	0.560994	-0.833943	insig	1.18896	0.000777729	0.198723	-2.33117	down	1.2707	0.00345546	0.354234	-1.49722	down	1.14802	3.77203e-08
Lmmn004625	Dihydrokaempferol-7-O-glucoside	二氢山柰酚-7-O-葡萄糖苷	Flavonoids	黄酮	Flavanonols	二氢黄酮醇	C21H22O11	449.11	287.06	450.1162	[M-H]-	1	-	-	48162965.42300029	47894229.07750004	47168099.94599987	24468901.87350005	24971079.01949975	24203900.66500031	12747350.91799998	16731915.46649995	14547370.88100006	8544473.85949998	9025148.37249997	7828417.873500038	20668882.76299993	20415459.41650013	21851655.82100001	-	-	-	1.26278	9.26489e-07	0.514182	-0.959649	insig	1.18998	0.000643214	0.307394	-1.70184	down	1.2441	0.0110567	0.597832	-0.742189	insig	1.14732	1.51832e-07
Cmsp004086	Dihydrokaempferide	二氢山柰素	Flavonoids	黄酮	Flavanonols	二氢黄酮醇	C16H14O6	303.09	229.08	302.079	[M+H]+	3	137225-59-3	-	10074693.0035	6104788.600499992	5990912.706500001	6497772.6714999825	5350820.810999999	6437589.099499999	3993629.330500001	4463737.462999997	3727882.2575	2072894.701000001	1953628.607499998	2068715.8854999968	3987720.231999996	4525588.212000008	3891701.0305	-	CM00456	MetMap114	0.526204	0.439482	0.824802	-0.27788	insig	1.0184	0.128034	0.549618	-0.863499	insig	1.20452	0.0155074	0.666364	-0.585618	insig	1.10878	0.0573169
Lmtn002796	Aromadendrin-7-O-glucoside	香橙素-7-O-葡萄糖苷	Flavonoids	黄酮	Flavanonols	二氢黄酮醇	C21H22O11	449.11	287.06	450.1162	[M-H]-	1	28189-90-4	-	52224902.03600009	55344758.15050005	52352027.22349984	28000584.02850003	24188822.64300001	27819578.53650007	23179496.917	29724128.09600004	30061488.13300001	16863325.87249997	14002720.4195	15437788.87399993	29344449.87700001	28231257.81799997	29222399.78050007	-	CM00465	MetMap114	1.2508	9.99931e-05	0.500301	-0.999132	insig	1.16109	0.00255406	0.518786	-0.946789	insig	0.208044	0.725125	1.03695	0.0523428	insig	1.14391	1.25261e-05
HJN104	Dihydromyricetin-3-O-glucoside	二氢杨梅素-3-O-葡萄糖苷	Flavonoids	黄酮	Flavanonols	二氢黄酮醇	C21H22O13	481.14	319.08	482.106	[M-H]-	2	-	-	124878.5225000007	117016.5279999995	113553.5334999995	131756.4414999995	132852.64299999972	111543.81100000029	141805.75850000008	137718.8609999999	191827.2010000002	46145.52549999994	53233.62099999998	50767.82099999998	111319.3675000001	116464.52599999949	117568.3560000008	-	CM00808	MetMap109	0.496661	0.438225	1.05825	0.0816783	insig	0.934146	0.152132	1.32608	0.407163	insig	0.871422	0.201786	1.25309	0.325485	insig	1.14064	0.000216905
Lmlp005236	Dihydrokaempferol-3-O-glucoside*	二氢山柰酚-3-O-葡萄糖苷*	Flavonoids	黄酮	Flavanonols	二氢黄酮醇	C21H22O11	451.12	289.08	450.1162	[M+H]+	2	31049-08-8	-	1155663.875499998	7274770.562000004	4067308.796499999	5153673.78449999	4860261.633000001	5525480.966999998	2415879.6514999983	2745527.93249999	2122252.865	1887153.9874999982	1782453.754499999	1639181.4564999992	3322884.0285000014	5231629.716999996	4242535.623999998	-	CM00464	MetMap113,MetMap114	0.495604	0.624784	1.24338	0.314265	insig	0.312504	0.429225	0.582798	-0.778932	insig	1.27033	0.000486318	0.468722	-1.0932	down	0.559066	0.307816
MWSHY0130	Taxifolin-7-O-rhamnoside	花旗松素-7-O-鼠李糖苷	Flavonoids	黄酮	Flavanonols	二氢黄酮醇	C21H22O11	451.12	305.06	450.1162	[M+H]+	3	137592-12-2	-	3675.801699999996	3675.801699999996	3675.801699999996	56441.15799999978	33630.98699999999	77326.54249999995	83067.77549999999	94911.57099999963	50656.460500000096	22942.18799999997	98524.57299999992	18379.00849999998	169537.9434999999	120695.1750000001	63974.60199999999	-	CM00562	MetMap117	1.24248	0.053906	15.1802	3.92412	up	1.19084	0.0316812	20.7334	4.37389	up	0.618185	0.326827	1.36582	0.449763	insig	1.03968	0.240284
PDP003161	Peonidin 3-(6''-p-coumarylglucoside)	芍药素3-(6''-对香豆酰葡萄糖苷)	Flavonoids	黄酮	Anthocyanidins	花青素	C31H28O13	609.16	289.07	608.153	[M+H]+	3	-	-	17896475.78049995	12803117.11350003	7027233.2814999875	2724832.106499994	3698281.657500004	3439616.144000007	1681056.480999995	1930264.312499997	2005998.457999996	360400.8744999997	291928.86299999966	521654.1669999989	1490028.2185000041	4225456.517000008	3270696.845499983	-	-	-	1.15091	0.0965543	0.261425	-1.93553	down	1.14847	0.0761884	0.148895	-2.74764	down	1.21464	0.0295622	0.56955	-0.812105	insig	1.12884	0.0603798
Zbcp002823	Cyanidin 3-O-rutinoside	矢车菊素-3-O-芸香糖苷	Flavonoids	黄酮	Anthocyanidins	花青素	C27H31O15+	595.16	287.06	595.1657	[M]+	3	28338-59-2	C08620	613633.8305000003	650293.752000001	374731.58100000146	339552.7905000004	429688.5174999994	363295.85400000046	294130.4085000005	419628.77100000024	341398.4455000005	39945.11309999997	39945.11309999997	39945.11309999997	1163797.183499999	1315297.0480000009	1281430.419999999	ko00942	C08620	-	0.853075	0.182376	0.691137	-0.532957	insig	0.86451	0.140085	0.643915	-0.635057	insig	0.381963	0.603285	0.931676	-0.1021	insig	1.13825	0.0279074
Lmtp003079	Peonidin-3-O-rutinoside	芍药花素-3-O-芸香糖苷	Flavonoids	黄酮	Anthocyanidins	花青素	C28H33O15+	609.18	301.07	609.1814	[M]+	3	-	-	3162981.732999992	1789196.026500005	799276.2929999988	469910.25449999893	733634.431500001	674816.4665000014	450543.58449999936	533408.7414999994	214506.7289999995	344485.8589999998	149688.5020000003	239527.52700000012	412552.2030000007	621102.8415000014	724666.9454999974	-	-	-	0.959884	0.198864	0.326589	-1.61445	insig	1.0045	0.154795	0.208375	-2.26275	down	0.81637	0.145192	0.638034	-0.648294	insig	1.03859	0.13384
Smlp003276	Malvidin-3-O-(6''-O-malonyl)glucoside	锦葵色素-3-O-(6''-O-丙二酰)葡萄糖苷	Flavonoids	黄酮	Anthocyanidins	花青素	C26H27O15+	579.13	331.08	579.1344	[M]+	3	-	-	1199896.287999998	868696.9770000009	498611.75499999995	402349.52199999953	543561.8195000003	294518.3345000003	279135.3919999993	358325.6564999997	305496.3449999995	153915.1185	72175.30049999995	112789.98249999981	478548.6175000009	485528.14650000073	706140.6909999966	-	-	-	0.940201	0.149919	0.483183	-1.04936	insig	1.0449	0.114231	0.367309	-1.44493	down	0.708217	0.301383	0.760186	-0.395575	insig	1.08923	0.0651131
PDP241549	Pelargonidin 3-(6-p-coumaroyl)glucoside	天竺葵素3-(6-对香豆酰)葡萄糖苷	Flavonoids	黄酮	Anthocyanidins	花青素	C30H26O12	579.15	127.04	578.1424	[M+H]+	3	-	-	31969718.11899997	55830262.128999904	44407558.63500013	22789144.25150001	42813940.34400002	27678263.18650009	19856181.06200001	23399243.73749997	19967762.28850007	7029451.450999998	4621131.490499989	10248919.29250003	32076854.18399999	32475481.72550011	40225139.62049993	-	-	-	0.740313	0.230537	0.705568	-0.503144	insig	1.08332	0.0753866	0.478212	-1.06428	down	0.879506	0.235649	0.677769	-0.561135	insig	1.09709	0.0279799
Lmpp003789	Cyanidin 3-O-(6-O-p-coumaroyl)glucoside	矢车菊素-3-O-(6''-O-对香豆酰)葡萄糖苷	Flavonoids	黄酮	Anthocyanidins	花青素	C30H27O13+	595.14	287.06	595.1446	[M]+	3	-	C12095	6488874.431000005	10338851.40799997	13045886.28900001	6618619.128499992	6602460.655500008	5197352.7100000065	4936895.843	5231064.007500015	5376702.516999992	4020299.559000003	2863772.550499996	4458342.529999991	4344228.953499991	5601545.44400002	6144245.883499999	ko00942,ko01110	C12095	-	0.903047	0.176675	0.616545	-0.697721	insig	0.995705	0.128066	0.520348	-0.942452	insig	0.907994	0.172058	0.843973	-0.244731	insig	1.01924	0.0753738
Lmqp002161	Cyanidin-3-O-rutinoside-5,3'-di-O-glucoside	矢车菊素-3-O-芸香糖苷-5,3'-二-O-葡萄糖苷	Flavonoids	黄酮	Anthocyanidins	花青素	C39H51O25+	919.27	449.11	919.2714	[M]+	3	-	-	118055.09699999948	164199.7135	151335.52899999972	134162.1459999999	147964.3270000007	180559.42199999982	176277.7739999998	107170.9285	138156.5514999999	91158.21899999995	50220.03649999998	52344.17799999998	97405.01299999989	87866.26800000023	136878.47649999982	-	-	-	0.309676	0.644175	1.0671	0.0937005	insig	0.133078	0.878137	0.972359	-0.0404398	insig	0.390205	0.606216	0.911213	-0.13414	insig	1.02065	0.0139615
Zbcp002979	Petunidin-3-O-rutinoside	牵牛花素-3-O-芸香糖苷	Flavonoids	黄酮	Anthocyanidins	花青素	C28H33O16+	625.18	317.07	625.1763	[M]+	3	39824-84-5	-	1499041.3314999992	1458228.856499999	1350696.399000002	734876.7040000001	700695.8214999996	940390.876	959824.2665	895790.8924999988	740825.2165000002	770460.6310000019	630675.354000001	590603.1149999992	713544.7259999998	1004564.021000003	905745.4310000016	-	-	-	1.20369	0.00387179	0.551528	-0.858494	insig	1.14106	0.00307394	0.602707	-0.730472	insig	0.463952	0.500449	1.09279	0.128022	insig	1.1222	0.000484327
pme1398	Delphinidin 3-O-glucoside	飞燕草素-3-O-葡萄糖苷	Flavonoids	黄酮	Anthocyanidins	花青素	C21H21O12+	465.1	303.05	465.1028	[M]+	3	50986-17-9	C12138	72776781.47349991	61649740.20450003	56837758.16999991	45531841.1265	46429241.72900014	49471139.20849998	43602042.36699995	49747427.76449999	50201990.41449999	30884653.12099999	30179276.89150006	33789385.19500001	34723086.18550003	47877556.36600026	43484093.29850011	ko00942,ko01110	C12138	-	1.12136	0.0643069	0.73946	-0.435457	insig	1.02678	0.060181	0.75054	-0.413999	insig	0.166694	0.790194	1.01498	0.0214572	insig	1.11918	0.0167748
Zmmp003779	Petunidin-3-O-(6''-O-p-coumaroyl)rutinoside*	牵牛花素-3-O-(6''-O-对香豆酰)芸香糖苷*	Flavonoids	黄酮	Anthocyanidins	花青素	C37H39O18+	771.21	317.07	771.2131	[M]+	3	-	-	809087.2835000005	481540.4114999984	977495.1115000013	375698.11499999854	372273.2945000014	179751.36350000033	647249.9370000006	561255.681000001	562379.1390000004	475127.6990000006	154969.0920000001	552870.7144999994	164435.7109999995	341038.4580000008	408458.78949999966	-	-	-	1.02824	0.0743961	0.409027	-1.28973	down	0.519563	0.373031	0.780771	-0.357028	insig	1.05917	0.0335055	1.90885	0.932705	insig	0.729536	0.131614
Zmmp003244	Delphinidin-3-(p-coumaroyl)-rutinoside-5-glucoside	飞燕草素-3-O-(对香豆酰)-芸香糖苷-5-O-葡萄糖苷	Flavonoids	黄酮	Anthocyanidins	花青素	C42H47O23+	919.25	303.05	919.2503	[M]+	3	-	C16294	127366.16900000001	175766.1959999997	68139.0340000001	162962.8475000001	466494.8609999997	278875.73650000076	359895.92800000025	350919.3129999996	278200.77200000087	195183.22199999998	318859.4049999994	307302.8230000009	339809.4179999996	228313.1670000007	353610.3449999988	ko00942	C16294	-	0.923913	0.170825	2.44655	1.29075	insig	1.05045	0.00768232	2.66386	1.41352	up	0.335683	0.794264	1.08882	0.122772	insig	0.915878	0.0432895
Lmcp004347	Cyanidin-3-O-(6''-O-caffeoyl-2''-O-xylosyl)glucoside	矢车菊素-3-O-(6''-O-咖啡酰-2''-O-木糖基)葡萄糖苷	Flavonoids	黄酮	Anthocyanidins	花青素	C35H35O18+	743.18	287.06	743.1818	[M]+	3	-	-	91437.76749999994	402038.61499999976	112353.2275	475853.53950000147	674042.0330000017	614188.0769999977	566585.9105000005	278668.3750000003	434247.8155000018	527996.1960000015	396317.8839999998	499110.3275000011	299909.9405	295197.5205000002	336679.649	-	-	-	1.01694	0.0403343	2.91185	1.54193	up	0.814923	0.162249	2.11198	1.0786	insig	0.786551	0.195729	0.725307	-0.463336	insig	0.864821	0.0979056
Zmmp003478	Petunidin-3-O-(6''-O-p-coumaroyl)glucoside-5-O-rhamnoside*	牵牛花素-3-O-(6''-O-对香豆酰)葡萄糖苷-5-O-鼠李糖苷*	Flavonoids	黄酮	Anthocyanidins	花青素	C37H39O18+	771.21	317.07	771.2131	[M]+	3	-	-	3572201.8064999967	16732751.18650002	4518882.183499997	17567956.42299993	20018537.62950001	20459707.52949997	30247260.3475	26067378.832	29441598.91350001	17324487.5905	27786677.57499999	20443354.715	24216453.52900001	17764871.50750001	12114232.984000001	-	-	-	0.946593	0.114795	2.33833	1.22548	insig	1.00707	0.0320913	3.45459	1.78852	up	1.23156	0.00576379	1.47738	0.56304	insig	0.882974	0.0665266
Lmcp005542	Delphinidin 3-O-(6-caffeoyl-beta-D-glucoside)	飞燕草素-3-O-(6-咖啡酰-β-D-葡萄糖苷)	Flavonoids	黄酮	Anthocyanidins	花青素	C30H27O15+	627.13	303.05	627.1344	[M]+	3	-	C16367	3174.564199999997	3174.564199999997	3174.564199999997	3174.564199999997	3174.564199999997	3174.564199999997	28270.048000000013	21233.261499999957	36056.43349999998	58665.52400000003	15872.82099999999	30519.472499999887	26159.56400000001	22980.782499999892	29365.784999999985	ko00942	C16367	-	-	-	-	-	-	1.18872	0.0273627	8.98388	3.16734	up	1.28748	0.0273627	8.98388	3.16734	up	1.08901	0.126612
Zblp002828	Peonidin-3-O-arabinoside	芍药花素-3-O-阿拉伯糖苷	Flavonoids	黄酮	Anthocyanidins	花青素	C21H21O10+	433.11	301.07	433.1129	[M]+	3	-	-	8797.767699999999	8797.767699999999	8797.767699999999	8797.767699999999	8797.767699999999	8797.767699999999	135461.689	109714.56	110290.8424999996	127894.4230000001	71823.879	217797.8265000001	143255.10500000019	95498.09949999992	158146.4935000001	-	-	-	-	-	-	-	-	1.19875	0.00593449	13.4681	3.75147	up	1.29837	0.00593449	13.4681	3.75147	up	1.11695	0.0919136
Lmjp001367	Cyanidin 3-O-(beta-D-xylosyl-(1->2)-beta-D-galactoside)	矢车菊素-3-O-木糖基(1→2)半乳糖苷	Flavonoids	黄酮	Anthocyanidins	花青素	C26H29O15+	581.15	287.05	581.1501	[M]+	3	-	C20468	1716.0448999999899	1716.0448999999899	1716.0448999999899	1716.0448999999899	1716.0448999999899	1716.0448999999899	1716.0448999999899	1716.0448999999899	1716.0448999999899	49497.459000000046	37220.209000000046	41725.39500000006	38506.84349999994	34888.61800000002	32155.397499999963	-	C20468	-	-	-	-	-	-	-	-	-	-	-	-	-	-	-	-	1.14695	0.00752626
pmb0554	Pelargonidin 3-O-(6-O-malonyl-beta-D-glucoside)	天竺葵素-3-O-(6-O-丙二酰-β-D-葡萄糖苷)	Flavonoids	黄酮	Anthocyanidins	花青素	C24H23O13+	519.11	271.06	519.1133	[M]+	3	165070-68-8	C12642	7756.976799999984	7756.976799999984	7756.976799999984	7756.976799999984	7756.976799999984	7756.976799999984	119668.1449999999	226522.3979999998	206238.51250000013	7756.976799999984	7756.976799999984	7756.976799999984	183038.9785000001	83127.73300000018	124964.0760000001	ko00942	C12642	-	-	-	-	-	-	1.19091	0.0328165	23.739	4.56919	up	1.28983	0.0328165	23.739	4.56919	up	-	-
pma6360	O-MethylChrysoeriol-8-C-glucoside	甲基金圣草黄素-8-C-葡萄糖苷	Flavonoids	黄酮	Flavones	黄酮	C23H24O11	477.14	297.2	476.1319	[M+H]+	3	-	-	211860.9115000003	222362.39949999988	108754.62900000019	33661.435500000036	31272.88699999998	25115.41899999997	27491.74700000004	58268.337	63144.55849999999	2770.6319999999932	2770.6319999999932	2770.6319999999932	84170.1850000001	60026.38100000004	127089.5035000002	-	-	-	1.21665	0.0524378	0.165844	-2.5921	down	1.05718	0.0577702	0.274237	-1.8665	down	0.813159	0.216821	1.65358	0.725595	insig	1.1415	0.0389604
MWSmce498	Apigenin 7-O-neohesperidoside*	芹菜素-7-O-新橙皮糖苷 (野漆树苷)*	Flavonoids	黄酮	Flavones	黄酮	C27H30O14	579.17	271.07	578.1636	[M+H]+	3	17306-46-6	C12627	21681305.45700001	23590427.32149998	21893713.6825	7074680.971500004	5580306.5304999985	6919664.621499998	1401270.086499999	1836155.4950000031	1050786.6940000001	496496.2089999997	258370.82300000012	294956.8614999998	8123581.506500003	7938376.337999998	8540677.767000005	ko00944	C12627	-	1.25384	4.93694e-05	0.291439	-1.77873	down	1.19222	0.00020638	0.0638455	-3.96927	down	1.26666	0.00279748	0.21907	-2.19054	down	1.14358	0.000638924
Lmpp003930	Apigenin-7-O-(6''-p-Coumaryl)glucoside	芹菜素-7-O-(6''-对香豆酰)葡萄糖苷	Flavonoids	黄酮	Flavones	黄酮	C30H26O12	579.15	271.06	578.1424	[M+H]+	3	-	-	21681305.45700001	23590427.32149998	21893713.6825	7074680.971500004	5580306.5304999985	6919664.621499998	1401270.086499999	1836155.4950000031	1050786.6940000001	496496.2089999997	258370.82300000012	294956.8614999998	8123581.506500003	7938376.337999998	8540677.767000005	-	-	-	1.25384	4.93694e-05	0.291439	-1.77873	down	1.19222	0.00020638	0.0638455	-3.96927	down	1.26666	0.00279748	0.21907	-2.19054	down	1.14358	0.000638924
Zbsp005521	Chrysin-5-O-glucoside (Toringin)*	白杨素-5-O-葡萄糖苷*	Flavonoids	黄酮	Flavones	黄酮	C21H20O9	417.12	255.07	416.1107	[M+H]+	3	1329-10-8	-	77937.82800000043	141659.8170000008	100046.0455000002	28470.00699999996	34394.7105000002	21001.11000000001	33454.971999999936	29149.934999999903	43576.3650000001	1843.593100000021	1843.593100000021	1843.593100000021	21703.354000000043	42928.72750000012	28967.4495000002	-	CM00873	MetMap110	1.19673	0.0469929	0.262373	-1.93031	down	1.1197	0.0561117	0.332186	-1.58994	down	0.709022	0.267493	1.26609	0.340374	insig	1.14424	0.0303859
pme0368	Apigenin-7-O-rutinoside (Isorhoifolin)*	芹菜素-7-O-芸香糖苷 (异野漆树苷)*	Flavonoids	黄酮	Flavones	黄酮	C27H30O14	579.17	271.06	578.1636	[M+H]+	3	552-57-8	-	35027372.547	22183756.33149997	20246525.68400001	9153622.961999996	8372851.824999993	8936121.321999995	2456387.6544999992	2080278.2709999941	1786738.4635	548142.5719999998	570987.8344999996	311550.1094999998	9324254.929999996	8429170.673499998	9493010.39400001	-	-	-	1.20035	0.0666891	0.34164	-1.54945	down	1.18622	0.0359929	0.0816369	-3.61463	down	1.28883	3.16751e-05	0.238956	-2.06518	down	1.13941	0.031864
pmp000240	Apigenin-6-C-(2''-glucuronyl)glucoside	芹菜素-6-C-(2''-葡萄糖醛酸基)葡萄糖苷	Flavonoids	黄酮	Flavones	黄酮	C27H28O16	609.14	313.07	608.1377	[M+H]+	3	-	-	86199.99600000001	54749.02149999992	75393.15499999982	46868.76749999996	26886.61749999995	28147.8845	17386.37100000001	17339.06600000003	8103.428000000021	1620.685600000004	1620.685600000004	1620.685600000004	36791.32600000002	27470.431	19808.30000000002	-	-	-	1.09429	0.0327455	0.471028	-1.08611	down	1.13453	0.0165969	0.197968	-2.33666	down	1.06701	0.0743863	0.420289	-1.25054	down	1.14577	0.0167009
MWSslk185	5-Demethylnobiletin; 5-Hydroxy-6,7,8,3',4'-Pentamethoxyflavone*	去甲基川陈皮素; 5-羟基-6,7,8,3',4'-五甲氧基黄酮*	Flavonoids	黄酮	Flavones	黄酮	C20H20O8	389.12	359.08	388.1158	[M+H]+	3	2174-59-6	-	47764.809499999414	40440.63100000011	48250.73599999998	18212.47650000006	16447.113999999943	22948.09450000001	21419.198499999868	23179.603500000037	20983.90799999976	1135.430200000002	1135.430200000002	1135.430200000002	19868.7659999998	15273.186500000233	18118.656000000043	-	-	-	1.22236	0.0015463	0.42217	-1.2441	down	1.1822	0.00783001	0.480614	-1.05705	down	0.725359	0.303194	1.13844	0.187054	insig	1.14806	0.003229
Zkep005841	Flavonol 7-O-beta-D-glucoside*	黄酮醇7-O-β-D-葡萄糖苷*	Flavonoids	黄酮	Flavones	黄酮	C21H20O9	417.12	255.06	416.111	[M+H]+	3	-	C15580	144699.9660000009	159447.090000001	157294.22400000072	34446.34699999997	69697.2214999999	36589.18600000011	29063.90699999997	44998.77999999986	41111.43900000007	5812.781399999993	5812.781399999993	5812.781399999993	46011.54250000012	41215.39250000021	44078.154000000046	-	C15580	-	1.18448	0.00521142	0.304985	-1.71319	down	1.17832	6.53149e-05	0.249596	-2.00233	down	0.388068	0.545957	0.818389	-0.289141	insig	1.14836	0.000964238
Lmyp005841	Chrysin-7-O-glucoside*	白杨素-7-O-葡萄糖苷*	Flavonoids	黄酮	Flavones	黄酮	C21H20O9	417.12	255.06	416.1107	[M+H]+	3	31025-53-3	-	144699.9660000009	159447.090000001	157294.22400000072	34446.34699999997	69697.2214999999	36589.18600000011	29063.90699999997	44998.77999999986	41111.43900000007	5812.781399999993	5812.781399999993	5812.781399999993	46011.54250000012	41215.39250000021	44078.154000000046	-	CM00874	MetMap110	1.18448	0.00521142	0.304985	-1.71319	down	1.17832	6.53149e-05	0.249596	-2.00233	down	0.388068	0.545957	0.818389	-0.289141	insig	1.14836	0.000964238
Lmqn006260	2',3',4',5,7-pentahydroxyflavone*	2',3',4',5,7-五羟基黄酮*	Flavonoids	黄酮	Flavones	黄酮	C15H10O7	301.04	151.0	302.0427	[M-H]-	1	-	-	3837868.6945000137	4311444.368500001	3653301.2750000036	1057953.485000006	984760.8340000041	1012208.324000006	353395.6624999995	409817.4860000031	300442.0054999996	203292.9214999976	162330.2104999998	144533.0569999997	812664.0984999983	856355.8435000038	947509.9599999944	-	-	-	1.25995	0.00412176	0.258834	-1.9499	down	1.19612	0.00242989	0.0901203	-3.472	down	1.28108	0.000155362	0.348177	-1.52211	down	1.14588	0.00253149
Lmdp008003	3',5-Dihydroxy-3,4',5',7-tetramethoxyflavone	3',5-二羟基-3,4',5',7-四甲氧基黄酮; 杨梅素-3,7,3',4'-四甲醚	Flavonoids	黄酮	Flavones	黄酮	C19H18O8	375.11	345.06	374.1002	[M+H]+	3	14290-57-4	-	27527.07449999994	29254.55250000003	13078.19300000006	12869.378499999959	8624.797000000015	10384.58050000008	7032.961000000056	10171.05999999997	6173.353499999926	1234.6706999999851	1234.6706999999851	1234.6706999999851	8765.472000000149	10845.23400000011	8758.02949999996	-	CM00801	MetMap109	1.00354	0.125416	0.456325	-1.13187	down	1.0444	0.0871584	0.334633	-1.57935	down	0.839369	0.176718	0.733321	-0.447482	insig	1.13046	0.0500599
pmp000237	Apigenin-6-C-(2''-glucuronyl)xyloside	芹菜素-6-C-(2''-葡萄糖醛酸基)木糖苷	Flavonoids	黄酮	Flavones	黄酮	C26H26O15	579.13	283.06	578.1272	[M+H]+	3	-	-	25410064.272	30651893.15999993	24574031.63900003	10803487.768	10411810.55699999	11797544.33200001	6283442.789000005	7112923.152999999	5515604.277499988	2025174.3054999982	360314.14700000006	1918262.3975000042	11741548.81200001	12076058.66299999	12800292.973	-	-	-	1.24491	0.0112161	0.409406	-1.2884	down	1.18896	0.00602362	0.234535	-2.09212	down	1.24767	0.00169233	0.572867	-0.803728	insig	1.08094	0.00330627
PD0221176	6-Hydroxylignan-6-O-(6''-O-malonyl)glucoside*	6-羟基木犀草素-6-O-(6''-O-丙二酰)葡萄糖苷*	Flavonoids	黄酮	Flavones	黄酮	C24H22O15	551.11	303.05	550.0959	[M+H]+	1	-	-	5696778.173499999	3282257.9929999933	7608324.304000013	1043108.179500004	1286536.186000002	843551.4220000005	759423.7010000033	952621.597500006	864508.9154999985	345200.0210000009	196298.37549999967	372530.71700000257	664866.7924999996	1207394.700000006	1621540.77599999	-	-	-	1.195	0.0687426	0.191302	-2.38608	down	1.15573	0.0646302	0.155332	-2.68657	down	0.755954	0.258115	0.811975	-0.300494	insig	1.12154	0.0526293
Hmjp003248	Luteolin-7-O-(6''-malonyl)glucuronide-5-O-rhamnoside	木犀草素-7-O-(6''-丙二酰)葡萄糖醛酸苷-5-O-鼠李糖苷	Flavonoids	黄酮	Flavones	黄酮	C30H30O19	695.15	287.06	694.1381	[M+H]+	3	-	-	848983.7470000003	902177.8894999992	721039.9650000008	300425.4885	361648.1849999997	482011.49850000034	182250.3984999999	169180.7229999995	219736.46750000012	64910.68099999994	26869.94499999997	45963.289500000006	506655.84450000024	576796.0575000001	450777.0935	-	CM00196	MetMap105	1.17664	0.00427024	0.46278	-1.1116	down	1.18877	0.00443097	0.231036	-2.11381	down	1.17987	0.0605008	0.499235	-1.00221	down	1.13067	0.00354688
MWSslk060	Eupatilin	异泽兰黄素	Flavonoids	黄酮	Flavones	黄酮	C18H16O7	345.1	330.08	344.0896	[M+H]+	3	22368-21-4	C10040	9217.963000000009	7853.214000000029	2170.32049999997	19910.30800000005	17654.45800000012	12574.21149999997	6682.797500000009	7795.176499999926	5572.910499999995	434.06409999999397	434.06409999999397	434.06409999999397	12744.528500000042	10888.69449999999	9468.474999999948	-	C10040	-	0.957877	0.0281554	2.60577	1.38171	insig	0.257675	0.914089	1.04206	0.0594448	insig	1.21889	0.0349993	0.399906	-1.32227	down	1.0797	0.109299
PDN275536	5,7-dihydroxy-3-(3-hydroxy-4-{[3,4,5-trihydroxy-6-(hydroxymethyl)oxan-2-yl]oxy}phenyl)-4H-chromen-4-one	5,7-二羟基-3-(3-羟基-4-{[3,4,5-三羟基-6-(羟甲基)氧杂环丙烷-2-基]氧基}苯基)-4H-色满-4-酮	Flavonoids	黄酮	Flavones	黄酮	C21H20O11	507.11	479.12	448.1006	[M+CH3COO]-	3	-	-	10916168.64649998	11385118.08250001	11650305.6195	3485457.205999995	3465417.571999993	3578200.200499998	2292418.723500005	3529331.6955000283	3148340.411000012	903878.4060000023	821624.8859999984	893770.073500003	3481781.8364999886	3601706.574499982	3904775.649000012	-	-	-	1.26278	0.000571004	0.31012	-1.6891	down	1.17854	0.000179434	0.264202	-1.92028	down	0.731682	0.290766	0.851935	-0.231184	insig	1.14814	0.000355079
MWStz377	Isovitexin-2''-O-rhamnoside (2''-O-alpha-L-Rhamnopyranosyl-isovitexin)*	异牡荆素-2''-O-鼠李糖苷*	Flavonoids	黄酮	Flavones	黄酮	C27H30O14	579.17	433.12	578.1636	[M+H]+	3	72036-50-1	-	2362461.110000001	803206.7744999992	1869267.017500001	8964.264299999993	8964.264299999993	8964.264299999993	8964.264299999993	8964.264299999993	8964.264299999993	93854.84499999993	214975.08700000012	83275.7320000002	308559.0540000001	468292.2579999992	350075.9450000001	-	-	-	1.25319	0.0682851	0.00534124	-7.54861	down	1.19095	0.0682851	0.00534124	-7.54861	down	-	-	-	-	-	1.08532	0.0769699
pme3227	Vitexin 2''-O-beta-L-rhamnoside*	牡荆素-2''-O-鼠李糖苷*	Flavonoids	黄酮	Flavones	黄酮	C27H30O14	579.17	433.11	578.1636	[M+H]+	3	64820-99-1	C12628	2362461.110000001	803206.7744999992	1869267.017500001	8964.264299999993	8964.264299999993	8964.264299999993	8964.264299999993	8964.264299999993	8964.264299999993	93854.84499999993	214975.08700000012	83275.7320000002	308559.0540000001	468292.2579999992	350075.9450000001	ko00944	C12628	-	1.25319	0.0682851	0.00534124	-7.54861	down	1.19095	0.0682851	0.00534124	-7.54861	down	-	-	-	-	-	1.08532	0.0769699
Lahp004570	Chrysin apiosyl glucoside	白杨素芹糖基葡萄糖苷	Flavonoids	黄酮	Flavones	黄酮	C26H28O13	549.16	255.07	548.153	[M+H]+	3	-	-	187953.4115000009	134339.6849999995	175833.5054999991	23083.260000000097	40061.36100000002	27572.405499999917	44886.418999999885	50602.5430000001	63247.36399999975	12098.73449999998	11173.50000000011	16216.86700000011	46493.05849999998	52255.99400000041	22210.685000000118	-	-	-	1.23185	0.00892761	0.182116	-2.45707	down	1.16446	0.0129777	0.318667	-1.64988	down	1.08337	0.0382075	1.7498	0.807187	insig	1.14027	0.0105535
Zbhp004191	Chrysin-5-7-diglucoside	白杨素-5,7-二-O-葡萄糖苷	Flavonoids	黄酮	Flavones	黄酮	C27H30O14	579.17	255.07	578.1636	[M+H]+	3	-	-	181532.11900000012	424212.66049999924	379584.0985000004	95743.32	120127.5469999998	193000.94050000032	128344.29200000019	129134.7485	75916.96899999987	36789.94849999996	9831.261999999997	33506.55950000008	106389.2430000001	125852.4924999998	131659.3859999999	-	CM00885	MetMap110	0.994093	0.109208	0.41496	-1.26896	insig	1.02527	0.0932588	0.33836	-1.56337	down	0.428269	0.509989	0.815405	-0.294412	insig	1.07126	0.0543016
PDN065806	2-(3,4-dihydroxyphenyl)-5,7-dihydroxy-3-[[(3S,4R,5S)-3,4,5,6-tetrahydroxyoxan-2-yl]methoxy]chromen-4-one	2-(3,4-二羟基苯基)-5,7-二羟基-3-[[(3S,4R,5S)-3,4,5,6-四羟基氧杂环己烷-2-基]甲氧基]色满-4-酮	Flavonoids	黄酮	Flavones	黄酮	C21H20O12	463.08	301.04	464.0955	[M-H]-	3	-	-	43795495.60900021	47008431.59150002	47911814.23899987	16335091.71500002	16245348.02699983	17279288.237000197	8371650.9035	9806840.456499973	8603276.313000038	3654216.933999992	4330879.417999985	3999528.16900002	14185780.85999996	15554769.5690001	15942748.15400001	-	-	-	1.26092	0.000960834	0.359438	-1.47618	down	1.19771	0.000342042	0.193069	-2.37281	down	1.28206	0.000254317	0.537142	-0.896624	insig	1.14728	0.000677475
Rfp04357	Orobol 7-O-(6''-malonylglucoside)*	Orobol 7-O-(6''-malonylglucoside)*	Flavonoids	黄酮	Flavones	黄酮	C24H22O14	535.11	287.05	534.101	[M+H]+	1	-	-	3193005.334499976	2815395.9230000232	2449652.569500026	595028.5934999979	758724.2835000013	694842.3875000015	972650.11449999	834127.6849999976	972851.9510000031	276493.05649999896	322026.6445000007	288611.5550000006	880465.8094999967	1007476.805500002	830345.8099999942	-	-	-	1.24941	0.00759646	0.242206	-2.04569	down	1.18416	0.0099984	0.328637	-1.60543	down	1.12948	0.0213899	1.35685	0.440258	insig	1.14503	0.00697463
PDN096946	2-(3,4-dihydroxyphenyl)-5-hydroxy-7-[(3,4,5,6-tetrahydroxyoxan-2-yl)methoxy]-4H-chromen-4-one*	2-(3,4-二羟基苯基)-5-羟基-7-[(3,4,5,6-四羟基氧杂环己烷-2-基)甲氧基]-4H-色满-4-酮*	Flavonoids	黄酮	Flavones	黄酮	C21H20O11	447.09	285.04	448.1006	[M-H]-	1	-	-	3756635.59100005	3794024.881500002	3689040.5754999914	1263960.8329999892	1259659.968000001	1273130.64649998	921241.0629999926	973362.7139999936	879301.7274999986	464474.9859999975	433488.0300000022	497186.1385000021	1393611.803999996	1391245.030499994	1347144.797000009	-	-	-	1.26344	0.000121547	0.337798	-1.56577	down	1.19931	3.21342e-07	0.246795	-2.01861	down	1.27788	0.0054953	0.7306	-0.452847	insig	1.14768	1.08762e-06
Waqkp03287	Chrysoeriol 7-O-Neohesperidoside*	金圣草黄素 7-O-新橙皮苷*	Flavonoids	黄酮	Flavones	黄酮	C28H32O15	609.18	301.07	608.1736	[M+H]+	1	-	-	1384866.1445000009	1340712.232000001	1078633.0690000001	490686.6709999997	502357.9010000005	397596.8029999987	202126.7894999997	305560.1269999993	261117.41550000032	189937.9079999998	159148.51550000018	160580.63199999998	308511.1020000011	330750.5709999983	428783.7785000005	-	-	-	1.23535	0.00803322	0.365553	-1.45185	down	1.18158	0.00514416	0.202093	-2.30691	down	1.17643	0.00997651	0.552842	-0.855062	insig	1.14342	0.00699676
Smhp004476	Isovitexin-2''-O-xyloside	异牡荆素-2''-O-木糖苷	Flavonoids	黄酮	Flavones	黄酮	C26H28O14	565.15	433.11	564.1479	[M+H]+	3	-	-	758996.2310000005	216278.3089999998	331520.56050000037	73269.71650000017	115836.2610000002	129175.25850000039	122559.6324999997	176441.8439999995	115910.1519999998	45933.10649999997	83359.8850000001	47168.00150000001	161790.9780000001	132479.78499999948	93480.72249999996	-	-	-	1.06906	0.182863	0.243559	-2.03766	down	0.954617	0.212224	0.317503	-1.65516	insig	0.694337	0.276573	1.3036	0.382502	insig	1.05252	0.149227
Zbsn004665	Vitexin	芹菜素-8-C-葡萄糖苷 (牡荆素)	Flavonoids	黄酮	Flavones	黄酮	C21H20O10	431.1	311.05	432.1056	[M-H]-	3	3681-93-4	C01460	296971.7129999987	327270.8509999989	324873.0354999999	108860.8495	96634.26799999997	128788.7019999994	51150.10800000001	70935.65299999971	96824.597	46441.67749999999	59147.67349999984	24038.50850000001	101308.21600000029	116392.39700000029	138829.5704999997	ko00941,ko00944	C01460	-	1.24624	0.000110924	0.352206	-1.50551	down	1.16481	0.000206594	0.230647	-2.11624	down	0.967104	0.0837135	0.654864	-0.610733	insig	1.11113	4.32386e-05
Hmcn001884	6-Hydroxyluteolin 5-glucoside*	6-羟基木犀草素-5-葡萄糖苷*	Flavonoids	黄酮	Flavones	黄酮	C21H20O12	463.09	301.03	464.0955	[M-H]-	1	-	-	2627742.912499999	1481430.858500001	2021211.1394999968	2335393.6499999957	1615612.401999996	2180085.096000005	412394.6230000003	582818.5634999999	412557.3165000001	342706.1975000002	276259.6234999993	306017.53	1043425.7345	1057415.674500002	1166133.552499999	-	CM00165	MetMap105	0.0449572	0.999559	1.00012	0.000166193	insig	1.1571	0.0381655	0.229638	-2.12257	down	1.26995	0.0141624	0.229612	-2.12273	down	1.12888	0.034158
Lajp005193	Gardenin C 5-glucoside	栀子黄素 C-5-葡萄糖苷	Flavonoids	黄酮	Flavones	黄酮	C26H30O14	567.17	405.12	566.1636	[M+H]+	3	-	-	204933.17600000039	105208.22	107607.27349999949	21041.644	21041.644	21041.644	21041.644	21041.644	21041.644	21041.644	21041.644	21041.644	190228.474	249665.17350000012	197283.0440000002	-	-	-	1.22899	0.0692936	0.151107	-2.72635	down	1.16792	0.0692936	0.151107	-2.72635	down	-	-	-	-	-	1.11777	0.0692936
MWSHY0190	Diosmetin 7-O-rutinoside*	香叶木苷*	Flavonoids	黄酮	Flavones	黄酮	C28H32O15	609.18	301.08	608.1741	[M+H]+	1	520-27-4	C10039	1635561.348500001	1291681.0455	1066926.4825	541306.2364999995	515567.6540000008	383637.4179999985	229750.25999999949	320647.5204999992	243954.1315000002	218324.5694999995	204762.6005000002	184907.9449999999	382599.1915000017	415591.6149999979	514783.9330000008	-	C10039	-	1.20263	0.0277263	0.360654	-1.47131	down	1.17716	0.0206952	0.198878	-2.33005	down	1.16293	0.0281588	0.551437	-0.858731	insig	1.13747	0.0204922
MWStz585	Nepetin-7-O-glucoside(Nepitrin)	泽兰黄酮-7-O-葡萄糖苷(假荆芥属苷)	Flavonoids	黄酮	Flavones	黄酮	C22H22O12	477.1	315.05	478.1111	[M-H]-	2	569-90-4	-	2101937.152499991	2021901.3379999932	1515674.9525000018	752184.3350000008	470210.36799999967	469409.76099999744	706602.4504999986	422967.73899999843	565133.6190000001	282663.6079999993	290688.8524999997	290155.29800000053	805258.4790000026	736203.717000001	924884.9579999977	-	-	-	1.209	0.00792478	0.299991	-1.73701	down	1.15031	0.00928043	0.300505	-1.73454	down	0.0177449	0.994197	1.00171	0.00247031	insig	1.1416	0.0130191
MWS20147	Luteolin-3'-O-glucoside	木犀草素-3'-O-葡萄糖苷	Flavonoids	黄酮	Flavones	黄酮	C21H20O11	449.11	287.06	448.1006	[M+H]+	3	5154-41-6	-	7977872.471500007	9052167.371000083	5633077.211500018	3108741.1750000133	3076454.178500007	3473668.1760000167	2692598.603999997	2667024.515999992	2455983.6544999857	959058.8780000064	1262379.604999996	1320052.932499998	3456777.018	3352104.246999972	2838463.087499995	-	CM00159	MetMap105	1.19208	0.048178	0.426193	-1.23042	down	1.15658	0.0385226	0.34486	-1.53592	down	1.18102	0.0217868	0.809164	-0.305496	insig	1.12851	0.023043
Hmcn002875	6-Hydroxyluteolin	6-羟基木犀草素	Flavonoids	黄酮	Flavones	黄酮	C15H10O7	301.04	255.02	302.0427	[M-H]-	3	18003-33-3	C10072	46819.778499999884	45601.72499999995	40199.424500000096	10098.26250000005	19179.94400000008	12993.293500000049	6812.67899999994	12398.09900000005	5582.515000000004	8626.329499999956	7936.782500000004	4578.710499999998	6165.584499999989	15081.61000000001	14566.26249999988	-	C10072	MetMap105	1.19912	0.00117857	0.318739	-1.64955	down	1.15541	0.000252184	0.186949	-2.41929	down	0.879843	0.166039	0.586525	-0.769735	insig	1.12272	0.000321331
PDP195969	Luteolin 7,3',4'-Trimethyl Ether 5-Glucoside	木犀草素 7,3',4'-三甲醚5-葡萄糖苷	Flavonoids	黄酮	Flavones	黄酮	C24H26O11	491.16	429.15	490.1475	[M+H]+	3	-	-	8932187.69649999	25125041.92250001	7865219.473999995	11257423.78999996	10559815.61549999	11898430.60299999	4441857.853999998	4617253.892999983	3582626.364500005	2054469.733999999	3058422.013499998	2036663.513499999	14384155.749000002	11220158.96400001	7050542.459	-	-	-	0.127606	0.672964	0.804239	-0.314304	insig	0.978153	0.222277	0.301551	-1.72953	insig	1.28078	0.000187106	0.374951	-1.41522	down	1.03635	0.173125
Hmgp003086	Tricin-7-O-rutinoside	苜蓿素-7-O-芸香糖苷	Flavonoids	黄酮	Flavones	黄酮	C29H34O16	639.19	331.08	638.1847	[M+H]+	3	-	-	471663.5300000003	678858.3735000008	758109.6699999996	200702.40549999962	205744.02950000032	181271.5794999994	220897.6005	160692.3799999998	187411.2705	94420.8629999999	103696.666	143019.6874999999	113310.64950000019	268257.6509999985	287446.4170000005	-	-	-	1.2243	0.0347567	0.307926	-1.69934	down	1.15491	0.0304482	0.29812	-1.74603	down	0.251453	0.765723	0.968153	-0.0466923	insig	1.12071	0.0229362
MWStz403	Isocarlinoside	异刺苞菊苷	Flavonoids	黄酮	Flavones	黄酮	C26H28O15	581.15	413.09	580.1428	[M+H]+	3	83151-90-0	-	2716182.913499995	1944484.141500005	2442829.0569999916	780220.4679999987	1484212.2655000018	1030738.1910000021	691831.8319999985	888008.105499999	584458.5184999986	448619.03	448732.5104999997	378192.9824999993	882542.1870000014	994163.8480000014	1477217.2394999918	-	-	-	1.11303	0.0144868	0.46388	-1.10818	down	1.16136	0.0101139	0.304681	-1.71463	down	0.870401	0.200846	0.656809	-0.606454	insig	1.13885	0.0125489
MWSHY0008	Isovitexin	芹菜素-6-C-葡萄糖苷 (异牡荆素)	Flavonoids	黄酮	Flavones	黄酮	C21H20O10	433.11	313.07	432.1056	[M+H]+	2	38953-85-4	C01714	197773.6864999997	764187.1439999994	425013.72500000143	270470.59050000034	331604.96050000034	249872.74250000078	139994.6954999997	136753.90249999962	156519.6724999995	78121.36849999991	55451.11900000004	117020.7220000001	198138.40950000013	249696.3039999993	209196.6829999997	ko00944	C01714	-	0.508216	0.391883	0.614249	-0.703104	insig	0.950671	0.192966	0.312384	-1.67861	insig	1.25204	0.024015	0.508562	-0.975505	insig	1.00389	0.146413
mws1292	Isoschaftoside	异夏佛塔苷	Flavonoids	黄酮	Flavones	黄酮	C26H28O14	565.16	409.09	564.1479	[M+H]+	3	52012-29-0	-	116289.7369999998	366826.13449999975	135104.2050000005	136200.8955000004	114279.44450000029	107778.21250000039	145512.3809999995	135368.44499999948	86374.87499999968	49152.79199999997	39574.26050000005	28891.88699999997	85145.40600000005	97611.56099999962	107869.99899999991	-	-	-	0.619707	0.394655	0.5795	-0.787119	insig	0.547771	0.409191	0.594053	-0.751336	insig	0.0176458	0.891766	1.02511	0.0357837	insig	1.02399	0.17349
PD0571060	7,4-Di-O-methylapigenin 5-O-glucoside	7,4-二-O-甲基芹菜素5-O-葡萄糖苷	Flavonoids	黄酮	Flavones	黄酮	C23H24O10	461.14	341.1	460.1369	[M+H]+	2	197018-71-6	-	2141918.635999993	7249105.474000036	5526533.474999987	2581180.361000005	2741349.093499993	2389310.056999986	2752736.970999985	3192973.272499982	2987654.737499996	1372828.806499993	464742.1669999996	1626714.719499996	2069792.4620000168	2698093.859499977	2435354.736000013	-	-	-	0.745085	0.250137	0.516964	-0.951864	insig	0.562333	0.314713	0.598849	-0.739736	insig	1.01665	0.0697756	1.1584	0.212129	insig	0.926001	0.119132
Hmmp002447	Apigenin-7-O-rutinoside-4'-O-rhamnoside	芹菜素-7-O-芸香糖苷-4'-O-鼠李糖苷	Flavonoids	黄酮	Flavones	黄酮	C33H40O18	725.2	433.11	724.2215	[M+H]+	1	-	-	29348.32650000005	91123.63549999992	67982.18550000018	23666.108000000047	29513.16349999997	22647.21249999996	30023.964999999953	23114.08700000003	29810.86649999996	20394.4215	11875.535999999991	12578.10299999997	42551.63650000003	29570.241500000015	29176.355	-	-	-	0.959242	0.170927	0.40236	-1.31344	insig	0.862839	0.188509	0.440154	-1.18392	insig	0.457921	0.488968	1.09393	0.129521	insig	1.0029	0.114154
pmp000120	Diosmetin-6-C-glucoside	香叶木素-6-C-葡萄糖苷	Flavonoids	黄酮	Flavones	黄酮	C22H22O11	463.12	427.1	462.1162	[M+H]+	3	15822-82-9	-	430533.0699999997	147122.5289999996	201079.20150000052	66963.92450000002	41459.39600000014	104810.1380000002	127315.91900000001	124478.33100000038	213895.2865000001	73346.92800000013	37188.47750000005	76451.58499999992	51216.25349999986	81885.96100000039	108826.9099999999	-	-	-	1.05435	0.157251	0.27382	-1.8687	down	0.621695	0.354137	0.598008	-0.741764	insig	1.02315	0.0841385	2.18394	1.12693	up	0.995605	0.148569
PDP241186	5,6,7,8-tetrahydroxy-2-(4-hydroxyphenyl)-3-{[3,4,5-trihydroxy-6-(hydroxymethyl)oxan-2-yl]oxy}-4H-chromen-4-one	5,6,7,8-四羟基-2-(4-羟基苯基)-3- {[3,4,5-三羟基-6-(羟甲基)氧杂环己烷-2-基]氧基}-4H-色满-4-酮	Flavonoids	黄酮	Flavones	黄酮	C21H20O13	481.1	319.04	480.0904	[M+H]+	2	-	-	4756194.728000004	2867525.499999992	4891666.848500007	2390038.169000004	1485214.6694999991	2355074.345999999	2541693.518999998	1928469.3125000019	2174548.799500002	1122590.191000001	858853.6714999981	1179371.522999998	2615388.591500001	1775682.066499997	1212807.620000001	-	-	-	1.04884	0.0671988	0.497813	-1.00632	down	1.01861	0.0866853	0.530923	-0.913424	insig	0.292779	0.713886	1.06651	0.0928987	insig	1.10218	0.0385725
Zbsn004679	Apigenin-7-O-glucoside-4'-O-rutinoside	芹菜素-7-O-葡萄糖苷-4'-O-芸香糖苷	Flavonoids	黄酮	Flavones	黄酮	C33H40O19	739.21	269.04	740.2164	[M-H]-	3	-	-	145057.2469999997	138052.4569999997	105021.5054999999	67197.79250000001	106091.7429999999	75224.6169999997	94155.0265000001	109565.2719999997	82020.03150000008	22443.00349999998	41593.2324999998	34043.28650000002	54441.36650000015	91896.87450000018	74984.05199999979	-	-	-	1.00951	0.0531288	0.640284	-0.643216	insig	0.909033	0.0920391	0.736195	-0.44184	insig	0.555284	0.440524	1.1498	0.201377	insig	1.10051	0.00723447
Waptp05073	6,8-Dimethylapigenin-7-O-glucoside	6,8-二甲基芹菜素-7-O-葡萄糖苷	Flavonoids	黄酮	Flavones	黄酮	C23H24O10	461.14	299.09	460.1369	[M+H]+	3	-	-	2157419.2135	2234848.731000025	1376877.760500006	790775.725000004	800216.7395000036	826353.3330000051	1209231.316499999	1319166.736999995	1041077.8224999941	488579.36050000455	406661.93249999953	608317.2119999982	892522.526	722643.359999993	789415.9739999976	-	-	-	1.18539	0.0550059	0.419013	-1.25493	down	0.964952	0.105919	0.618718	-0.692645	insig	1.22128	0.0395566	1.47661	0.562288	insig	1.10254	0.0305596
Ybnn007052	Norartocarpetin*	去甲基次桂木黃素*	Flavonoids	黄酮	Flavones	黄酮	C15H10O6	285.04	285.04	286.0477	[M-H]-	3	520-30-9	-	257729.0119999998	326055.3035000048	270522.5270000007	296125.0709999975	265989.6289999991	318654.4179999991	139802.9745000012	176694.9049999993	132740.33900000108	110286.87400000029	58509.30000000013	60130.00649999992	175296.2110000007	177931.7609999995	175361.72250000061	-	-	-	0.227364	0.752397	1.03098	0.0440095	insig	1.13224	0.00871576	0.525851	-0.927274	insig	1.24465	0.00225848	0.510052	-0.971283	insig	1.09374	0.00179293
Safn005219	naringenin 5-glucoside*	柚皮素 5-葡萄糖苷*	Flavonoids	黄酮	Flavones	黄酮	C21H22O10	433.11	271.06	434.1213	[M-H]-	2	-	-	4677288.415999979	4436803.453499981	4745940.6010000035	3064596.382000001	2926555.177999999	3048247.5704999836	2103519.449	2101516.04599999	2195781.8015000043	1449753.1154999968	1188695.310499994	1386949.228000001	2352627.288500007	2479330.172000004	2537079.3129999917	-	-	-	1.25517	0.000800864	0.652192	-0.616632	insig	1.19802	0.000527985	0.461818	-1.1146	down	1.2911	0.000156788	0.708102	-0.497971	insig	1.14272	1.49479e-05
Lcfn086739	Plantaginin	野黄岑素-7-O-葡萄糖苷	Flavonoids	黄酮	Flavones	黄酮	C21H20O11	447.09	284.03	448.1006	[M-H]-	3	26046-94-6	C17056	2667466.407499997	856592.0765000025	2022151.900500009	2623468.7830000003	2239646.726500012	2119068.030999994	297167.2049999973	390439.399000001	256926.9470000018	604698.6940000036	420130.6249999989	599518.1654999959	1011993.5240000001	1037892.0029999979	970527.6400000034	-	C17056	-	0.542952	0.465464	1.25891	0.332176	insig	1.10231	0.100686	0.170303	-2.55383	down	1.28803	0.0036554	0.135278	-2.886	down	0.969372	0.13065
Zbnp004262	Diosmetin-8-C-(2''-O-rhamnosyl)glucoside	香叶木素-8-C-(2''-O-鼠李糖基)葡萄糖苷	Flavonoids	黄酮	Flavones	黄酮	C28H32O15	609.18	463.12	608.1741	[M+H]+	2	98891-92-0	-	2424625.2090000003	3231723.223499992	2249255.6410000008	1529747.5399999982	1342944.957499998	1252360.215000001	1405928.789000001	1393808.2085	1119961.895999999	856534.0419999997	489772.2025000001	1002509.403000001	1265509.742000001	1293169.567999999	1196274.168	-	-	-	1.17851	0.0449879	0.521788	-0.938463	insig	1.12047	0.0384472	0.495813	-1.01213	down	0.349706	0.610932	0.950218	-0.0736697	insig	1.06929	0.0125112
MWStz358	Luteolin 7-diglucuronide	木犀草素-7-二葡萄糖苷酸	Flavonoids	黄酮	Flavones	黄酮	C27H26O18	637.1	285.04	638.1119	[M-H]-	3	96400-45-2	-	107640.7295000004	80438.6185000001	75200.57900000014	28987.40299999998	52130.904000000184	36311.098999999915	37478.3885	54305.99600000005	28734.271500000083	26524.07800000002	28769.77899999995	24299.28250000005	65402.351999999824	49297.357499999816	65008.572000000226	-	-	-	1.13074	0.0206779	0.446025	-1.1648	down	1.05837	0.0221447	0.457759	-1.12734	down	0.0545544	0.924086	1.02631	0.0374628	insig	1.12596	0.0243664
Rfn072621	6-Hydroxyluteolin 7-rutinoside*	6-羟基木犀草素 7-芸香糖苷*	Flavonoids	黄酮	Flavones	黄酮	C27H30O16	609.15	301.04	610.1534	[M-H]-	1	-	-	35514540.93599994	33323980.91700004	32208504.82250001	25871676.13349997	23238917.11699996	24468050.88199998	20360806.42950008	19716831.59150014	18493975.35600008	11905557.51350004	9256908.185999984	11457725.24250004	19687440.79499993	19682417.78799989	19227889.50900007	-	-	-	1.22216	0.00218286	0.728162	-0.457668	insig	1.18756	0.000817601	0.579647	-0.786753	insig	1.22	0.00774543	0.796041	-0.329085	insig	1.13658	6.92216e-05
Hmpp003270	Luteolin-4'-O-glucoside*	木犀草素-4'-O-葡萄糖苷*	Flavonoids	黄酮	Flavones	黄酮	C21H20O11	449.11	287.05	448.1006	[M+H]+	1	6920-38-3	-	564281.8455000004	1261027.156999996	828828.0320000008	806785.4234999979	540259.5155000021	702791.172	404091.9740000009	392515.58450000064	450844.3295000007	279410.15500000014	299180.6955000006	283377.3745000003	588252.8484999993	579626.0479999988	544085.0904999997	-	CM00160	MetMap105	0.492795	0.43261	0.772317	-0.372734	insig	0.996421	0.146205	0.470003	-1.08926	insig	1.15554	0.0680811	0.608562	-0.716524	insig	1.05261	0.0985997
MWSslk165	Diosmetin-7-O-Neohesperidoside (Neodiosmin)	香叶木素-7-O-新橘皮糖苷	Flavonoids	黄酮	Flavones	黄酮	C28H32O15	609.18	301.08	608.1741	[M+H]+	3	38665-01-9	-	275286.9575000005	418792.6974999992	291877.2260000003	378648.2590000013	295090.4630000007	330917.4890000006	142990.9890000006	264385.9665000018	134429.5219999999	81463.00700000023	168337.62149999972	73880.0225000003	207512.3729999993	205216.9785000014	207400.2599999991	-	-	-	0.127304	0.910986	1.01897	0.0271054	insig	0.936125	0.0749888	0.549524	-0.863747	insig	1.07093	0.0456744	0.539295	-0.890852	insig	1.02769	0.020283
pmb0736	Tricin-7-O-Glucoside*	苜蓿素-7-O-葡萄糖苷*	Flavonoids	黄酮	Flavones	黄酮	C23H24O12	493.13	331.08	492.1268	[M+H]+	1	32769-01-0	-	344170.5285000002	390013.4835000017	276036.8115000002	145546.0579999999	185765.91499999943	134413.8100000004	141560.6650000001	167294.4539999997	122539.4989999998	119667.0255000004	101659.7020000002	112067.34100000019	182956.7214999997	184212.19599999988	151615.2050000002	-	-	-	1.18716	0.0178174	0.461014	-1.11712	down	1.14345	0.017627	0.42703	-1.22759	down	0.354063	0.603707	0.926285	-0.110473	insig	1.12577	0.0188311
Hmgp002238	Jaceoside*	Jaceoside*	Flavonoids	黄酮	Flavones	黄酮	C23H24O12	493.14	331.08	492.1268	[M+H]+	1	25474-11-7	-	344170.5285000002	390013.4835000017	276036.8115000002	145546.0579999999	185765.91499999943	134413.8100000004	141560.6650000001	167294.4539999997	122539.4989999998	119667.0255000004	101659.7020000002	112067.34100000019	182956.7214999997	184212.19599999988	151615.2050000002	-	-	-	1.18716	0.0178174	0.461014	-1.11712	down	1.14345	0.017627	0.42703	-1.22759	down	0.354063	0.603707	0.926285	-0.110473	insig	1.12577	0.0188311
MWStz466	Phloretin 3',5'-Di-C-glucoside	根皮素-3',5'-二-C-β-葡萄糖苷	Flavonoids	黄酮	Flavones	黄酮	C27H34O15	599.2	431.13	598.1898	[M+H]+	1	357401-40-2	-	288324.6249999996	1146049.433999999	561049.6525000018	424080.4650000014	618029.9640000014	665143.2580000019	647564.7774999975	418358.4449999985	625060.8199999976	276126.3749999998	151252.2505000002	245975.1384999998	252112.11300000013	479902.4074999985	512157.0269999993	-	-	-	0.0307757	0.745889	0.855585	-0.225018	insig	0.0422884	0.732342	0.847431	-0.238832	insig	0.0323901	0.960815	0.99047	-0.0138144	insig	0.84865	0.221749
PD1005692	3',4',5,5',6,7-hexahydroxyflavone 6-glucoside	3',4',5,5',6,7-六羟基黄酮 6-葡萄糖苷	Flavonoids	黄酮	Flavones	黄酮	C21H20O13	481.1	85.03	480.0904	[M+H]+	2	-	-	1215546.8005000008	1281901.549499996	1014631.962500002	993421.805500002	571185.282999998	641466.9014999996	1062423.155999999	822964.0950000007	726641.519500001	470463.0135000003	200393.3384999995	535934.5489999988	311681.36549999967	856454.316999998	533818.9880000013	-	-	-	1.01597	0.0582661	0.628139	-0.670845	insig	0.904882	0.0822544	0.743727	-0.427155	insig	0.54309	0.459647	1.18402	0.24369	insig	1.00577	0.00493775
ZBN0232	Chrysoeriol-7-O-rutinoside	金圣草黄素-7-O-芸香糖苷	Flavonoids	黄酮	Flavones	黄酮	C28H32O15	607.17	299.05	608.1741	[M-H]-	2	-	-	318375.0949999998	352403.4885000006	237569.83100000038	237962.4334999995	189086.17700000052	255799.06049999982	120212.34249999939	165060.6605000001	149361.8335000007	123316.45250000019	51544.72549999997	137937.3639999997	146993.5225	121467.7529999997	199768.7290000001	-	-	-	0.86671	0.146406	0.751746	-0.411682	insig	1.10956	0.0307042	0.478489	-1.06344	down	1.12582	0.0323711	0.636503	-0.65176	insig	0.991493	0.0115266
PD0485458	6-Hydroxyluteolin 6-glucoside	6-羟基木犀草素-6-葡萄糖苷	Flavonoids	黄酮	Flavones	黄酮	C21H20O12	465.1	85.03	464.0955	[M+H]+	1	-	-	968185.9480000004	1330457.463499997	1514028.237000001	1274196.5935	1357961.294999998	1112304.6985000009	787178.7585000005	1212067.8425	833457.7414999986	535768.3689999996	207795.06500000012	577812.9330000008	675150.2320000001	1159340.516499999	1176471.098	-	-	-	0.0194979	0.9059	0.98211	-0.0260436	insig	0.743415	0.195813	0.742971	-0.428622	insig	0.918432	0.138785	0.756505	-0.402579	insig	0.974288	0.0166971
MWSN0170	Apigenin-5-O-glucoside	芹菜素-5-O-葡萄糖苷	Flavonoids	黄酮	Flavones	黄酮	C21H20O10	431.1	269.04	432.1056	[M-H]-	3	28757-27-9	-	165106.4110000001	90557.86200000002	120368.7710000003	4991.884400000015	4991.884400000015	4991.884400000015	4991.884400000015	4991.884400000015	4991.884400000015	60787.9054999999	33922.41099999991	36063.63100000002	86945.02650000025	62826.98900000006	82945.44400000008	-	-	-	1.256	0.0309063	0.0398254	-4.65017	down	1.19351	0.0309063	0.0398254	-4.65017	down	-	-	-	-	-	1.03769	0.0485915
MWStz330	Carlinoside	刺苞菊苷	Flavonoids	黄酮	Flavones	黄酮	C26H28O15	581.15	545.13	580.1428	[M+H]+	3	59952-97-5	C10026	413399.1904999996	308061.80850000057	373517.6864999987	259112.91599999988	193033.2790000003	163319.9590000001	235540.4474999999	122877.1460000001	176554.4899999994	147040.809	157055.6105000001	88085.97300000007	244439.7904999999	192396.9554999998	151510.9439999996	-	C10026	-	1.11055	0.0188917	0.56208	-0.831151	insig	1.04905	0.0140993	0.488568	-1.03337	down	0.415562	0.568162	0.869214	-0.202216	insig	1.07291	0.00479323
pmp000587	Luteolin 7-O-(6''-malonylglucoside)*	木犀草素-7-O-(6''-丙二酰)葡萄糖苷*	Flavonoids	黄酮	Flavones	黄酮	C24H22O14	535.11	287.05	534.101	[M+H]+	1	-	C10103	357407.6505000002	188901.5450000009	617092.6154999995	1236529.734000002	1096892.813499998	1306148.590499993	89516.47949999962	208506.27649999922	72330.94199999997	127708.3739999993	163200.527	137337.0929999997	391292.7985000029	521489.4869999971	472848.689000001	-	C10103	MetMap105	1.10587	0.0102682	3.12839	1.64542	up	0.927335	0.157861	0.318337	-1.65137	insig	1.25409	0.000264135	0.101758	-3.29679	down	0.90426	0.187153
Saln004222	Luteolin 7-(6''-acetylglucoside)*	木犀草素 7-(6''-乙酰葡萄糖苷)*	Flavonoids	黄酮	Flavones	黄酮	C23H22O12	489.1	285.04	490.1111	[M-H]-	2	-	-	254827.08949999989	120701.28099999929	185136.14649999942	921437.1869999996	601961.4050000006	735633.2764999982	28043.25400000016	88959.86099999947	30251.54349999963	61613.45399999957	63340.015000000596	82721.15450000009	271671.37599999947	276535.5544999999	295210.7299999991	-	-	-	1.1923	0.0148689	4.0292	2.01049	up	1.03031	0.0509447	0.262643	-1.92882	down	1.25391	0.0137331	0.0651849	-3.93932	down	1.03018	0.0892432
Wagp004812	Salvigenin 5-O-glucoside	三裂鼠尾草素 5-O-葡萄糖苷	Flavonoids	黄酮	Flavones	黄酮	C24H26O11	491.15	329.1	490.1475	[M+H]+	3	-	-	626143.4769999994	2159155.4420000007	826944.3224999999	1173272.610499997	1188983.5784999991	1266482.659	535904.7399999999	619523.5419999986	393920.9550000001	411912.6744999997	507591.2249999999	443728.8459999999	1380508.4640000002	1205211.919500001	734978.9479999999	-	-	-	0.249638	0.991926	1.00457	0.00657319	insig	0.801617	0.288182	0.428916	-1.22123	insig	1.24102	0.00342229	0.426966	-1.22781	down	0.846058	0.25921
MWSHY0080	Luteolin-7-O-neohesperidoside (Lonicerin)*	木犀草素-7-O-新橘皮糖苷 (忍冬苷)*	Flavonoids	黄酮	Flavones	黄酮	C27H30O15	595.17	287.06	594.1585	[M+H]+	1	25694-72-8	C12630	6488874.431000005	10338851.40799997	13045886.28900001	6618619.128499992	6602460.655500008	5197352.7100000065	4936895.843	5231064.007500015	5376702.516999992	4020299.559000003	2863772.550499996	4458342.529999991	4344228.953499991	5601545.44400002	6144245.883499999	ko00944	C12630	MetMap105	0.903047	0.176675	0.616545	-0.697721	insig	0.995705	0.128066	0.520348	-0.942452	insig	0.907994	0.172058	0.843973	-0.244731	insig	1.01924	0.0753738
Lmnp002845	Hispidulin-8-C-glucoside*	高车前素-8-C-葡萄糖苷*	Flavonoids	黄酮	Flavones	黄酮	C22H22O11	463.13	343.09	462.1162	[M+H]+	3	-	-	93071.88899999988	302478.8180000015	218534.3394999993	121538.7970000002	108633.3809999997	77004.60449999961	201551.86649999899	241189.98849999878	224449.2679999997	114795.3509999997	21506.376999999957	98784.10449999993	156911.9685000011	172561.5584999987	205713.4165000011	-	CM00912	MetMap110	0.788215	0.231348	0.500219	-0.999369	insig	0.311883	0.800262	1.08648	0.119662	insig	1.21903	0.00255267	2.17201	1.11903	up	0.738801	0.16192
HJAP011	Chrysoeriol-8-C-glucoside (Scoparin)*	金圣草黄素-8-C-葡萄糖苷 (金雀花素)*	Flavonoids	黄酮	Flavones	黄酮	C22H22O11	463.11	343.08	462.1162	[M+H]+	3	301-16-6	-	93071.88899999988	302478.8180000015	218534.3394999993	121538.7970000002	108633.3809999997	77004.60449999961	201551.86649999899	241189.98849999878	224449.2679999997	114795.3509999997	21506.376999999957	98784.10449999993	156911.9685000011	172561.5584999987	205713.4165000011	-	-	-	0.788215	0.231348	0.500219	-0.999369	insig	0.311883	0.800262	1.08648	0.119662	insig	1.21903	0.00255267	2.17201	1.11903	up	0.738801	0.16192
MWSHY0104	Luteolin-7-O-glucoside (Cynaroside)*	木犀草素-7-O-葡萄糖苷 (木犀草苷)*	Flavonoids	黄酮	Flavones	黄酮	C21H20O11	449.11	287.06	448.1006	[M+H]+	1	5373-11-5	C03951	699087.3200000004	1664241.2189999959	1264521.593500001	1523956.862999998	1262740.740000001	1244287.314999999	734908.5630000003	736007.9855000009	540835.1895000004	509041.519	479790.52850000036	429376.99750000006	1028419.073499999	1166370.587999998	831125.4419999996	ko00944	C03951	MetMap105	0.368347	0.685742	1.11112	0.152018	insig	0.838491	0.189301	0.55453	-0.850663	insig	1.2283	0.00511205	0.499072	-1.00268	down	0.987788	0.118223
PDP030595	7-hydroxy-3-{[3,4,5-trihydroxy-6-(hydroxymethyl)oxan-2-yl]oxy}-2-(3,4,5-trihydroxyphenyl)-4H-chromen-4-one*	7-羟基-3-{[3,4,5-三羟基-6-(羟甲基)氧杂环戊烷-2-基]氧基}-2-(3,4,5-三羟基苯基)-4H-色满-4-酮*	Flavonoids	黄酮	Flavones	黄酮	C21H20O12	465.1	303.05	464.0955	[M+H]+	1	-	-	1399725.864999999	1508919.535500001	1199095.219999999	1155106.2105	1203272.513500003	1189107.1709999992	1106421.035499999	1119868.6709999999	1048470.493	577586.6744999997	497629.2580000015	532825.4990000004	917646.1120000016	781378.4945000036	889372.1270000021	-	-	-	0.90852	0.172988	0.86361	-0.211548	insig	1.01279	0.0848435	0.797217	-0.326956	insig	1.12078	0.0323704	0.923121	-0.115408	insig	1.13221	0.00837194
pmf0472	Apigenin 7-O-[beta-D-apiosyl-(1->2)-beta-D-glucoside]	芹菜素-7-O-(2''-芹糖基)葡萄糖苷 (芹菜苷)	Flavonoids	黄酮	Flavones	黄酮	C26H28O14	565.16	271.06	564.1479	[M+H]+	3	26544-34-3	C04858	25237.42350000002	18087.94199999994	21779.386500000048	28554.23649999997	28442.50900000009	41236.178000000116	1077.730499999997	1077.730499999997	1077.730499999997	15515.35200000004	5388.652499999986	7765.999999999992	33591.85550000002	21884.3585000001	35491.350499999986	ko00944	C04858	-	1.00077	0.104472	1.50884	0.593444	insig	1.19804	0.00986996	0.0496614	-4.33173	down	1.29684	0.0175084	0.0329135	-4.92518	down	0.936233	0.0365772
MWStz539	Chrysoeriol-7-O-glucoside	金圣草黄素-7-O-葡萄糖苷	Flavonoids	黄酮	Flavones	黄酮	C22H22O11	461.11	299.06	462.1162	[M-H]-	2	19993-32-9	-	333893.8374999992	329966.8824999996	371211.7479999993	296259.0735000012	329728.31399999827	334648.2930000027	229417.0019999984	274101.55500000017	232092.56850000052	142958.6259999995	152724.7689999997	183815.2955000004	302506.7499999977	247522.7405000009	364098.05299999844	-	-	-	0.718667	0.237099	0.928085	-0.10767	insig	1.11504	0.00712307	0.710686	-0.492717	insig	1.15641	0.0174268	0.765755	-0.385046	insig	1.12187	0.000515689
Lmnp002413	Luteolin-6-C-glucoside-7-O-rhamnoside*	木犀草素-6-C-葡萄糖苷-7-O-鼠李糖苷*	Flavonoids	黄酮	Flavones	黄酮	C27H30O15	595.17	449.11	594.1585	[M+H]+	2	-	-	1744741.013000001	2903680.9409999913	1737463.590000001	5093217.352500005	6428380.489999986	6247333.29700001	835462.1355000013	2580537.4875000017	905658.061499998	1289405.317499999	287195.2500000002	1414961.527500004	1269363.439500001	2203551.285999997	1736692.344	-	CM00177	MetMap105	1.19139	0.00270163	2.78253	1.4764	up	0.636078	0.381872	0.676752	-0.563302	insig	1.17314	0.00423218	0.243214	-2.0397	down	0.750889	0.0986925
MWSHY0069	Hispidulin (5,7,4'-Trihydroxy-6-methoxyflavone)*	高车前素*	Flavonoids	黄酮	Flavones	黄酮	C16H12O6	301.07	286.05	300.0634	[M+H]+	1	1447-88-7	C10058	54100.75650000033	52134.80650000014	48232.75700000043	44317.264499999656	52540.71750000019	34753.67900000006	113696.7634999992	44466.15449999991	14303.708000000019	28781.50899999971	24420.953999999892	19663.72750000006	33278.90749999986	36236.638999999996	40198.37799999994	-	C10058	MetMap110	0.719189	0.273519	0.85203	-0.231024	insig	0.207502	0.857415	1.11652	0.159006	insig	0.0396884	0.690859	1.31042	0.39003	insig	1.10019	0.00186678
Zmjp004795	5,6,7-Trihydroxy-8-methoxyflavone*	5,6,7-三羟基-8-甲氧基黄酮*	Flavonoids	黄酮	Flavones	黄酮	C16H12O6	301.07	286.05	300.0634	[M+H]+	1	-	-	54100.75650000033	52134.80650000014	48232.75700000043	44317.264499999656	52540.71750000019	34753.67900000006	113696.7634999992	44466.15449999991	14303.708000000019	28781.50899999971	24420.953999999892	19663.72750000006	33278.90749999986	36236.638999999996	40198.37799999994	-	CM00893	MetMap110	0.719189	0.273519	0.85203	-0.231024	insig	0.207502	0.857415	1.11652	0.159006	insig	0.0396884	0.690859	1.31042	0.39003	insig	1.10019	0.00186678
mws0058	Diosmetin*	香叶木素*	Flavonoids	黄酮	Flavones	黄酮	C16H12O6	299.06	284.03	300.0634	[M-H]-	1	520-34-3	C10038	30651.038499999686	36228.240999999914	36989.480000000636	33468.65400000021	60934.865999999376	31925.906499999848	64712.11500000017	54058.52049999992	19137.69850000002	19956.7065	19548.85699999992	13653.71349999997	27807.328500000094	32480.192499999917	30579.04199999996	-	C10038	MetMap105	0.426692	0.512478	1.21624	0.282429	insig	0.24873	0.497299	1.32772	0.408948	insig	0.0139138	0.829771	1.09166	0.126519	insig	1.06635	0.00407065
mws0043	Nobiletin*	川陈皮素 (5,6,7,8,3',4'-六甲氧基黄酮)*	Flavonoids	黄酮	Flavones	黄酮	C21H22O8	403.14	373.1	402.1315	[M+H]+	1	478-01-3	C10112	77461.79849999966	72338.04999999977	101102.7110000005	99817.26299999989	117469.6230000001	123985.908500002	108587.1215000013	85084.06649999974	86486.7194999998	40927.79699999998	46119.70600000002	46442.074500000046	59497.84750000044	66521.39200000081	57831.63549999968	-	C10112	-	1.00245	0.0602412	1.36018	0.443798	insig	0.486549	0.451704	1.1166	0.159113	insig	0.908451	0.124307	0.820921	-0.284685	insig	1.08244	0.042879
Zbsp004894	3'-O-Methyltricetin-7-O-(6''-malonyl)glucoside*	3'-O-甲基五羟黄酮-7-O-(6''-丙二酰)葡萄糖苷*	Flavonoids	黄酮	Flavones	黄酮	C25H24O15	565.12	317.07	564.1115	[M+H]+	2	-	-	700980.8030000011	738370.0104999995	820855.4954999988	736812.6385000023	772429.9815000015	836371.0980000013	1313705.731000008	1001725.4005000059	1206114.901999998	411202.1710000011	352391.79049999925	444083.6830000035	990862.5059999969	731912.7460000039	421915.6819999975	-	-	-	0.38544	0.569466	1.03779	0.053511	insig	1.10607	0.0313044	1.55806	0.639754	insig	1.19035	0.0400828	1.50133	0.586243	insig	1.11091	0.00185608
Ladp007978	5,7,8,3',4',5'-hexamethoxyflavone*	5,7,8,3',4',5'-六甲氧基黄酮*	Flavonoids	黄酮	Flavones	黄酮	C21H22O8	403.14	373.09	402.1315	[M+H]+	1	-	-	48801.598999999944	37716.5305	51708.25600000037	49524.38749999994	66732.41849999996	62884.70400000081	55243.673000000585	48876.689499999484	48778.57399999972	17298.00599999983	31187.59200000013	26033.058999999972	38669.8165000004	28726.71550000042	27583.31749999979	-	-	-	0.887287	0.115631	1.296	0.374067	insig	0.547606	0.381827	1.10615	0.145545	insig	0.787352	0.229905	0.853509	-0.228521	insig	0.972902	0.0226545
MWStz538	3',4',5,5',6,7-Hexamethoxyflavone*	3',4',5,5',6,7-六甲氧基黄酮*	Flavonoids	黄酮	Flavones	黄酮	C21H22O8	403.14	373.09	402.1315	[M+H]+	1	29043-07-0	-	37265.09549999991	37467.65899999991	53563.77950000024	50246.09899999992	66726.38799999999	67302.53900000096	69673.59800000109	50560.36949999998	62152.29249999987	24913.87400000001	33691.119	22229.629999999932	38552.48900000048	46044.88100000046	45141.15749999967	-	-	-	0.972146	0.0743972	1.43632	0.522378	insig	0.913485	0.0806125	1.4216	0.507515	insig	0.0491627	0.940195	0.98975	-0.0148635	insig	0.920671	0.0802051
Zmlp003063	Luteolin 7-rutinoside-4'-O-Rhamnoside*	木犀草素 7-芸香糖苷-4'-O-鼠李糖苷*	Flavonoids	黄酮	Flavones	黄酮	C33H40O19	741.23	433.12	740.2164	[M+H]+	3	-	-	1478010.0055000018	604557.9849999998	927029.3359999992	349841.367000001	304403.5535000005	425660.9844999992	314560.02000000037	251734.8630000004	340045.8250000017	520420.7469999994	982117.9504999996	415072.82300000073	604244.4870000001	451884.60049999953	274925.12850000034	-	CM00199	MetMap105	1.09746	0.125139	0.358821	-1.47866	down	1.08302	0.109241	0.30115	-1.73145	down	0.712303	0.264671	0.839277	-0.25278	insig	0.607914	0.311747
PDP002483	Isoetin 7-glucoside	Isoetin 7-glucoside	Flavonoids	黄酮	Flavones	黄酮	C21H20O12	465.1	303.06	464.0955	[M+H]+	1	-	-	658080.3244999985	326223.1000000017	628472.5534999978	420001.2420000013	473801.4489999976	458818.1465000015	995168.832	762993.2109999987	698401.5510000004	317214.8459999996	438605.7979999989	318483.1019999995	356688.01500000025	568994.4195000003	487627.0715000022	-	-	-	0.342144	0.500374	0.838691	-0.253789	insig	0.807713	0.11515	1.52319	0.607096	insig	1.21412	0.0511109	1.81615	0.860884	insig	0.683914	0.226633
Zbsp005056	Apigenin-6-C-arabinoside*	芹菜素-6-C-阿拉伯糖苷*	Flavonoids	黄酮	Flavones	黄酮	C20H18O9	403.1	367.08	402.0951	[M+H]+	3	-	-	60305.92950000003	62748.112999999874	36996.23900000013	84421.5910000004	45560.2580000004	96243.78049999963	115784.579	97697.60300000003	112553.3284999992	46015.17800000002	44207.470999999954	38142.356999999865	100660.31400000029	71016.18749999972	62808.84100000009	-	-	-	0.618901	0.292048	1.41347	0.499237	insig	1.08141	0.00733341	2.03708	1.0265	up	0.85401	0.150921	1.4412	0.527267	insig	0.553594	0.326335
pma0795	Tricetin-5-O-(6''-malonyl)glucoside	五羟黄酮-5-O-(6''-丙二酰)葡萄糖苷	Flavonoids	黄酮	Flavones	黄酮	C24H22O15	551.1	303.05	550.0959	[M+H]+	3	-	-	477184.32600000117	514090.9905000017	598121.2289999983	672105.7895000015	664739.8705000054	584058.7979999968	1207019.6009999958	1250746.604499997	1046119.341000002	504130.49499999743	523607.8640000004	579949.5275000023	551358.1244999999	585303.9405000027	661440.8915000039	-	-	-	0.968561	0.0758268	1.20857	0.273307	insig	1.17296	0.00233978	2.20454	1.14048	up	1.26555	0.00581033	1.82408	0.86717	insig	0.105088	0.89378
MWStz547	Yuanhuanin*	芫花叶苷*	Flavonoids	黄酮	Flavones	黄酮	C22H22O11	463.12	301.08	462.1162	[M+H]+	2	83133-14-6	-	513758.846499999	781686.149499999	452584.46450000204	2391411.23300001	2373122.093500019	2791797.717999987	369792.1125000004	680288.7020000003	453770.1879999974	536548.5490000001	554426.6639999996	697411.886499999	883936.9235000022	1021217.8699999959	635183.5115000006	-	-	-	1.23032	0.000526387	4.32277	2.11196	up	0.363041	0.58504	0.860312	-0.217068	insig	1.26793	0.000523627	0.199019	-2.32902	down	0.138119	0.91299
Hmgp002189	Homoplantaginin*	高车前素-7-O-葡萄糖苷; 高车前苷*	Flavonoids	黄酮	Flavones	黄酮	C22H22O11	463.13	301.07	462.1162	[M+H]+	1	17680-84-1	C17762	556571.479499999	745361.613999999	501313.5115000021	2510348.69800001	2395595.556000018	2581890.277499988	388476.28049999994	531914.8304999999	393611.9614999965	523512.77700000006	791542.3569999995	570746.2769999987	1159133.392000002	822351.2194999963	684137.5915000008	-	C17762	-	1.24579	6.20071e-05	4.15242	2.05395	up	0.84688	0.148733	0.728687	-0.456628	insig	1.29096	1.0574e-05	0.175485	-2.51058	down	0.142447	0.816268
MWStz610	Diosmetin-7-O-glucoside*	香叶木素-7-O-葡萄糖苷*	Flavonoids	黄酮	Flavones	黄酮	C22H22O11	463.12	301.07	462.1162	[M+H]+	1	20126-59-4	-	556571.479499999	745361.613999999	501313.5115000021	2510348.69800001	2395595.556000018	2581890.277499988	388476.28049999994	531914.8304999999	393611.9614999965	523512.77700000006	791542.3569999995	570746.2769999987	1159133.392000002	822351.2194999963	684137.5915000008	-	-	-	1.24579	6.20071e-05	4.15242	2.05395	up	0.84688	0.148733	0.728687	-0.456628	insig	1.29096	1.0574e-05	0.175485	-2.51058	down	0.142447	0.816268
pmp000579	Diosmetin-7-O-galactoside*	香叶木素-7-O-半乳糖苷*	Flavonoids	黄酮	Flavones	黄酮	C22H22O11	463.12	301.07	462.1162	[M+H]+	1	-	-	556571.479499999	745361.613999999	350414.3795000012	2510348.69800001	1622723.9085000132	2581890.277499988	388476.28049999994	531914.8304999999	393611.9614999965	523512.77700000006	675918.2729999993	570746.2769999987	1159133.392000002	822351.2194999963	503834.23650000064	-	-	-	1.1826	0.0213576	4.06389	2.02286	up	0.443699	0.435684	0.795234	-0.330548	insig	1.26852	0.0258872	0.195683	-2.35341	down	0.264526	0.772635
Hmzp004605	Ladanetin-6-O-β-D-glucoside*	鼬瓣花亭-6-O-β-D-葡萄糖苷*	Flavonoids	黄酮	Flavones	黄酮	C22H22O11	463.13	301.08	462.1162	[M+H]+	2	-	-	327920.79099999927	840052.9304999989	355185.1140000016	2568943.5600000117	2244236.8300000182	2705398.103999987	476846.795	558869.3425000003	446619.8389999972	674736.5830000001	798648.5689999993	587372.4444999988	896751.7445000028	868459.7759999959	593335.4550000004	-	CM00894	MetMap110	1.18715	0.000891027	4.93617	2.30339	up	0.127536	0.9429	0.973199	-0.0391939	insig	1.29284	0.00302786	0.197156	-2.34259	down	0.608195	0.398732
Lazn003443	Orientin-2''-O-rhamnoside*	荭草素-2''-O-鼠李糖苷*	Flavonoids	黄酮	Flavones	黄酮	C27H30O15	595.16	449.11	594.1585	[M+H]+	2	-	-	814166.4824999991	2319375.071500006	714968.3279999995	2883156.663499996	4028784.8115000133	3396106.641499995	3835654.268999994	3510285.573499994	4212403.555499992	2338095.2165000043	293562.1570000006	2998987.723500008	988621.2894999995	1880818.8010000081	2276440.629999998	-	CM00178	MetMap105	1.04281	0.0324897	2.67845	1.4214	up	1.02828	0.0261179	3.00333	1.58656	up	0.626117	0.355182	1.12129	0.165163	insig	0.0977998	0.577258
Rdp04688	6-Hydroxyluteolin 7-(6''-malonylglucoside)*	6-羟基木犀草素 7-（6''-丙二酰葡糖苷）*	Flavonoids	黄酮	Flavones	黄酮	C24H22O15	551.1	303.05	550.0959	[M+H]+	1	-	-	1569035.285000004	1278490.936999998	1152212.8654999991	2369346.5075000008	2934576.06749999	1754552.899999995	2783981.512000002	2553898.624000001	3388107.5915	2459420.2375	679029.2664999996	2814456.895499995	1082727.592500001	2174956.873999998	2017132.492000002	-	-	-	1.07055	0.0821822	1.76473	0.819451	insig	1.14486	0.0115798	2.18164	1.12541	up	0.718425	0.264075	1.23624	0.305962	insig	0.284479	0.42911
Zmhp003113	Vitexin-2''-O-(6'''-p-coumaroyl)glucoside-4'-O-glucoside	牡荆素-2''-O-(6'''-对香豆酰)葡萄糖苷-4'-O-葡萄糖苷	Flavonoids	黄酮	Flavones	黄酮	C42H46O22	903.26	147.04	902.2481	[M+H]+	2	-	-	7860.999999999989	14271.187000000009	1425.905999999999	18402.55749999993	44254.46999999997	15702.09399999999	48546.419999999984	65362.54749999969	67095.38650000014	22840.18799999998	10808.01749999999	18560.355	34264.28249999999	74228.25900000012	61398.20249999999	-	-	-	0.875331	0.172189	3.32621	1.73388	insig	1.03818	0.00325466	7.68332	2.94173	up	1.05385	0.0425221	2.30993	1.20785	up	0.700996	0.1354
Zmxp005470	Tricin-7-O-(6''-O-malonyl)glucoside	苜蓿素-7-O-(6''-O-丙二酰)葡萄糖苷	Flavonoids	黄酮	Flavones	黄酮	C26H26O15	579.13	331.08	578.1272	[M+H]+	2	-	-	349233.1635000008	335102.7965000011	293924.7114999994	515060.8500000011	640402.9660000036	521509.5799999978	1627007.7909999932	1503433.759499998	1279696.7885000021	743899.8624999983	798751.0100000015	680500.9720000017	1044136.713499999	802267.479000004	977932.7060000042	-	-	-	1.20241	0.0179451	1.71424	0.777569	insig	1.19245	0.00664529	4.50814	2.17253	up	1.27329	0.00587568	2.62982	1.39496	up	1.1322	0.00192841
Zbjn005361	Diosmetin-7-O-(6''-malonyl)glucoside*	香叶木素-7-O-(6''-O-丙二酰)葡萄糖苷*	Flavonoids	黄酮	Flavones	黄酮	C25H24O14	549.12	301.07	548.1166	[M+H]+	1	-	-	265435.836	196218.8965000005	142617.4354999996	473690.2050000008	503132.0525000036	542089.809999998	1025156.436499996	794518.1234999987	730047.6800000012	487255.6599999978	681581.1650000016	524327.0300000014	604793.1799999978	531608.0350000027	563156.203500002	-	-	-	1.17944	0.00423689	2.51362	1.32977	up	1.15544	0.0101971	4.21949	2.07707	up	1.19475	0.0557184	1.67865	0.747302	insig	1.06913	0.0109618
pmb0608	Chrysoeriol-7-O-(6''-malonyl)glucoside*	金圣草黄素-7-O-(6''-丙二酰)葡萄糖苷*	Flavonoids	黄酮	Flavones	黄酮	C25H24O14	549.12	301.07	548.1166	[M+H]+	1	-	-	265435.836	196218.8965000005	142617.4354999996	473690.2050000008	503132.0525000036	542089.809999998	1025156.436499996	794518.1234999987	730047.6800000012	487255.6599999978	681581.1650000016	524327.0300000014	604793.1799999978	531608.0350000027	563156.203500002	-	-	-	1.17944	0.00423689	2.51362	1.32977	up	1.15544	0.0101971	4.21949	2.07707	up	1.19475	0.0557184	1.67865	0.747302	insig	1.06913	0.0109618
Wahp004750	Viscumneoside III(Homoeriodictyol-7-O-Apiosyl-(1-2)-Glucopyranoside)	槲寄生新苷 III[高圣草素-7-O-芹菜糖-(1-2)-葡萄糖苷]	Flavonoids	黄酮	Flavones	黄酮	C27H32O15	597.18	303.09	596.1736	[M+H]+	2	118985-27-6	-	15500.102500000019	10992.87199999995	14238.53350000001	38891.36049999993	27106.4385000001	25806.42400000004	80883.33700000017	80808.59700000023	79654.07949999995	67195.72850000013	67533.10500000017	38800.88299999997	43347.01799999978	82154.45400000043	64059.04549999997	-	-	-	1.16768	0.0440739	2.25389	1.17242	up	1.19241	0.000145556	5.92529	2.56689	up	1.25762	0.00651093	2.62892	1.39447	up	1.10077	0.0409349
Waqkp03241	Tricin-7-O-arabinosyl(1→2)galacturonide	苜蓿素-7-O-阿拉伯糖基(1→2)半乳糖醛酸苷	Flavonoids	黄酮	Flavones	黄酮	C28H30O17	639.16	331.08	638.1483	[M+H]+	2	-	-	11126.94549999998	11126.94549999998	11126.94549999998	88708.23500000012	67970.44600000008	103693.9325000001	124144.6104999998	55634.72749999991	134794.5004999998	65258.27099999992	88396.98850000004	96427.09700000004	120685.5990000001	102737.1209999999	134917.82	-	-	-	1.25402	0.0182257	7.80006	2.96349	up	1.16184	0.0634327	9.42379	3.23631	up	0.273802	0.554887	1.20817	0.272821	insig	1.14098	0.0163227
PDP002602	6-Hydroxykaempferol 3-glucoside*	6-羟基山奈酚-3-葡萄糖苷*	Flavonoids	黄酮	Flavones	黄酮	C21H20O12	465.1	303.05	464.0955	[M+H]+	1	-	-	129801.43659999971	129801.43659999971	129801.43659999971	129801.43659999971	129801.43659999971	129801.43659999971	129801.43659999971	129801.43659999971	129801.43659999971	865658.7419999995	1530394.069499999	649007.1829999986	1502645.0155000032	671740.4845000012	713339.1739999987	-	-	-	-	-	-	-	-	-	-	-	-	-	-	-	-	-	-	1.11331	0.0792153
MWSHY0040	Oroxin A	木蝴蝶苷 A	Flavonoids	黄酮	Flavones	黄酮	C21H20O10	433.11	271.06	432.1056	[M+H]+	3	57396-78-8	-	12656.19880000013	12656.19880000013	12656.19880000013	12656.19880000013	12656.19880000013	12656.19880000013	241321.40749999988	224110.3105000016	168516.301	98392.74399999998	132552.9535000008	93811.07000000002	212618.3110000001	220229.3235000009	188002.98950000032	-	CM00898	MetMap110	-	-	-	-	-	1.19682	0.0120095	16.6966	4.06149	up	1.29629	0.0120095	16.6966	4.06149	up	1.14273	0.0159559
MWSN0067	Luteolin 7-O-glucuronide	木犀草素-7-O-葡萄糖醛酸苷	Flavonoids	黄酮	Flavones	黄酮	C21H18O12	461.07	285.04	462.0798	[M-H]-	3	29741-10-4	C03515	1607.8762000000022	1607.8762000000022	1607.8762000000022	10177.4365	10842.795	20880.23699999999	18135.809999999958	15983.78049999998	31873.63449999996	10713.43199999999	15262.1045000001	18202.05249999999	9313.012499999972	11176.940000000019	14055.29500000001	ko00944	C03515	-	1.23473	0.0702959	8.6865	3.11878	up	1.18442	0.0547324	13.6812	3.77413	up	0.773253	0.263737	1.575	0.655352	insig	1.13756	0.0264846
pmb2977	Chrysoeriol-8-C-arabinoside-7-O-rutinoside	金圣草黄素-8-C-阿拉伯糖苷-7-O-芸香糖苷	Flavonoids	黄酮	Flavones	黄酮	C33H40O19	739.21	431.3	740.2164	[M-H]-	3	-	-	4238.373200000014	4238.373200000014	4238.373200000014	30329.30949999996	43014.07149999996	29855.322999999917	30805.86599999995	24213.677500000038	21191.866000000067	38266.679999999935	35622.761500000066	45163.515000000116	30579.69299999997	27948.46599999995	25684.31749999996	-	-	-	1.25594	0.01981	8.11622	3.02081	up	1.19146	0.0175132	5.99376	2.58346	up	0.884974	0.167303	0.738492	-0.437346	insig	1.14642	0.0063758
Safp004078	6,8-Di-C-glucopyranosylnaringenin	6,8-二-C-吡喃糖基柚皮苷	Flavonoids	黄酮	Flavones	黄酮	C27H32O15	597.18	459.13	596.1741	[M+H]+	1	-	-	354572.80249999923	254411.7599999997	397482.6559999996	565392.8785000003	1058730.307499999	652383.5644999996	1425058.860000002	1804137.732499998	1616539.2920000018	3930876.763000016	4887342.049000003	4286422.388499997	1690145.583000001	1255048.275000006	1755942.412500006	-	-	-	1.09421	0.0991608	2.26188	1.17752	up	1.17925	0.00312372	4.8146	2.26742	up	1.15727	0.0128026	2.12858	1.08989	up	1.14109	0.00404624
Lmnp102682	Hispidulin-8-C-(2''-O-xylosyl)glucoside	高车前素-8-C-(2''-O-木糖基)葡萄糖苷	Flavonoids	黄酮	Flavones	黄酮	C27H30O15	595.17	463.13	594.1585	[M+H]+	3	-	-	4733.399999999994	4733.399999999994	4733.399999999994	23666.99999999997	25409.37849999998	41916.70250000003	94145.4650000001	117011.34149999991	187380.1384999998	452729.6554999997	415738.1475000003	438303.7985000003	50697.00000000003	53885.20599999993	68654.11299999997	-	CM00914	MetMap110	1.2399	0.0479208	6.40787	2.67985	up	1.19144	0.0447599	28.0656	4.81073	up	1.21948	0.0619316	4.37986	2.13088	up	1.1485	0.000623596
pmp000583	Diosmetin-7-O-glucuronide	香叶木素-7-O-葡萄糖醛酸苷	Flavonoids	黄酮	Flavones	黄酮	C22H20O12	477.1	301.07	476.0955	[M+H]+	3	35110-20-4	-	3600.2133000000044	3600.2133000000044	3600.2133000000044	3600.2133000000044	3600.2133000000044	3600.2133000000044	24434.89400000004	37764.68200000009	55072.03949999993	3600.2133000000044	3600.2133000000044	3600.2133000000044	58713.57049999999	85301.00100000005	37761.76149999982	-	-	-	-	-	-	-	-	1.17685	0.0571486	10.8578	3.44067	up	1.27458	0.0571486	10.8578	3.44067	up	-	-
Lmhp206353	Tricin-4'-O-glucoside*	苜蓿素-4'-O-葡萄糖苷*	Flavonoids	黄酮	Flavones	黄酮	C23H24O12	493.13	331.08	492.1268	[M+H]+	1	-	-	6350.744399999913	6350.744399999913	6350.744399999913	6350.744399999913	6350.744399999913	6350.744399999913	42270.196499999955	31753.72199999957	48141.72400000006	6350.744399999913	6350.744399999913	6350.744399999913	53811.612500000076	40336.764000000134	59774.77500000023	-	-	-	-	-	-	-	-	1.18993	0.018902	6.41214	2.68081	up	1.28879	0.018902	6.41214	2.68081	up	-	-
MWS20148	Apigenin-4'-O-glucoside*	芹菜素-4'-O-葡萄糖苷*	Flavonoids	黄酮	Flavones	黄酮	C21H20O10	433.11	271.07	432.1056	[M+H]+	3	20486-34-4	-	20611.839400000008	20611.839400000008	20611.839400000008	1071065.861500002	722643.7609999995	602408.0899999986	187751.7694999994	182969.76100000012	103059.1970000001	20611.839400000008	20611.839400000008	20611.839400000008	690656.7310000029	930133.6629999944	1079414.177500001	-	-	-	1.25767	0.0311068	38.7499	5.27612	up	1.17811	0.037764	7.66195	2.93771	up	1.23868	0.0405166	0.197728	-2.33841	down	-	-
MWSHY0189	Apigenin-7-O-glucoside(Cosmosiin)*	芹菜素-7-O-葡萄糖苷*	Flavonoids	黄酮	Flavones	黄酮	C21H20O10	433.11	271.07	432.1056	[M+H]+	3	578-74-5	C04608	20611.839400000008	20611.839400000008	20611.839400000008	1071065.861500002	722643.7609999995	602408.0899999986	187751.7694999994	182969.76100000012	103059.1970000001	20611.839400000008	20611.839400000008	20611.839400000008	690656.7310000029	930133.6629999944	1079414.177500001	ko00944	C04608	-	1.25767	0.0311068	38.7499	5.27612	up	1.17811	0.037764	7.66195	2.93771	up	1.23868	0.0405166	0.197728	-2.33841	down	-	-
Zbsn003878	Vicenin-3	维采宁-3	Flavonoids	黄酮	Flavones	黄酮	C26H28O14	563.15	353.07	564.1479	[M-H]-	3	59914-91-9	-	652.8734000000002	652.8734000000002	652.8734000000002	3264.367000000001	9107.076999999994	7749.91900000004	20782.399999999958	34645.6659999999	14389.777999999968	652.8734000000002	652.8734000000002	652.8734000000002	16957.900500000032	14700.341500000019	9861.731999999965	-	-	-	1.21698	0.0755222	10.2732	3.36082	up	1.18801	0.0632959	35.6464	5.15569	up	1.0934	0.0992186	3.46984	1.79487	up	-	-
Cmyp005583	Wushanicariin	巫山淫羊藿黄酮苷	Flavonoids	黄酮	Flavonols	黄酮醇	C27H30O11	531.19	369.14	530.1788	[M+H]+	3	115516-53-5	-	436042.9444999979	369416.9650000005	98696.94100000069	3467.029800000042	3467.029800000042	3467.029800000042	3467.029800000042	3467.029800000042	3467.029800000042	3467.029800000042	3467.029800000042	3467.029800000042	90491.88999999953	66503.83049999963	94576.26749999994	-	-	-	1.23425	0.101891	0.0115036	-6.44177	down	1.17231	0.101891	0.0115036	-6.44177	down	-	-	-	-	-	1.12198	0.101891
mws0855	Gossypetin	棉黄素	Flavonoids	黄酮	Flavonols	黄酮醇	C15H10O8	317.03	139.0	318.0376	[M-H]-	1	489-35-0	C04109	253399.70099999968	298876.60149999877	317930.9510000013	78913.81999999995	41125.76550000003	66099.79999999973	85580.62200000037	50658.835499999834	41138.13000000015	3811.787800000011	3811.787800000011	3811.787800000011	86233.11350000053	92465.1639999998	65419.40149999968	-	C04109	-	1.22388	0.00144872	0.213902	-2.22498	down	1.15634	0.000992012	0.203834	-2.29454	down	0.13573	0.875716	0.952929	-0.0695596	insig	1.14799	0.00444182
Zayn005542	Myricetin-3-(2'',3''-digalloyl)rhamnoside	杨梅素-3-O-(2'',3''-二没食子酰)鼠李糖苷	Flavonoids	黄酮	Flavonols	黄酮醇	C35H28O20	767.11	615.1	768.1174	[M-H]-	3	-	-	75906.16100000012	99281.0854999999	67802.22650000005	56705.34749999994	25797.320499999867	42102.97850000003	19623.770000000048	10908.2455	11565.30800000006	2181.649100000001	2181.649100000001	2181.649100000001	30597.60350000018	32538.47900000004	33460.706500000066	-	CM00821	MetMap109	1.0262	0.0386402	0.512803	-0.963524	insig	1.16563	0.0135254	0.173248	-2.52909	down	1.1378	0.0799226	0.337844	-1.56557	down	1.14628	0.0140353
pme3514	Morin*	桑色素*	Flavonoids	黄酮	Flavonols	黄酮醇	C15H10O7	301.04	151.0	302.0427	[M-H]-	1	480-16-0	C10105	3295163.183499998	3510650.8405000037	2798717.0734999957	832674.6350000037	675893.3670000025	790479.5415000034	307921.3914999987	332534.8040000012	250411.0614999989	188345.737999998	110651.9210000001	113681.10299999971	763513.6439999975	712835.102000003	800090.191999997	-	C10105	-	1.2538	0.00550225	0.239371	-2.06268	down	1.19545	0.00476831	0.0927549	-3.43043	down	1.26933	0.00297429	0.387494	-1.36775	down	1.1411	0.00424058
Lmfn005486	Kaempferol-3-O-sulfonate	山柰酚-3-O-磺酸	Flavonoids	黄酮	Flavonols	黄酮醇	C15H10O9S	365.0	285.04	366.0046	[M-H]-	3	-	-	338977.9344999997	390480.9714999974	253827.0885000005	49328.488500000116	34585.78150000015	50519.10050000023	55929.50599999992	65181.72650000034	48402.05800000003	22675.636499999884	10758.96149999997	13618.61700000005	90695.76150000074	74887.47150000001	111464.7524999998	-	CM00458	MetMap114	1.2449	0.017932	0.136718	-2.87072	down	1.18228	0.0196494	0.172395	-2.53621	down	0.811324	0.173082	1.26095	0.334507	insig	1.13353	0.0153152
MWStz529	Kaempferol-3-O-glucuronide	山柰酚-3-O-葡萄糖醛酸苷	Flavonoids	黄酮	Flavonols	黄酮醇	C21H18O12	461.07	285.04	462.0798	[M-H]-	2	22688-78-4	-	1476192.558999985	1427639.9334999968	1443015.6620000168	194867.99299999987	196375.55100000033	223620.0635000006	247186.8415000009	196445.86449999968	289646.4440000018	83444.87050000034	65926.35099999991	73783.6064999991	423572.6889999998	385097.9159999978	388463.89349999325	-	-	-	1.26216	1.31765e-06	0.14145	-2.82163	down	1.19103	3.13709e-05	0.168692	-2.56754	down	0.733198	0.277896	1.19259	0.254096	insig	1.14746	1.90045e-05
pmp000589	Quercetin-7-O-(6''-malonyl)glucoside*	槲皮素-7-O-(6''-丙二酰)葡萄糖苷*	Flavonoids	黄酮	Flavonols	黄酮醇	C24H22O15	551.1	303.05	550.0959	[M+H]+	1	98767-37-4	-	5696778.173499999	3282257.9929999933	7608324.304000013	1043108.179500004	1286536.186000002	843551.4220000005	759423.7010000033	952621.597500006	864508.9154999985	345200.0210000009	196298.37549999967	372530.71700000257	664866.7924999996	1207394.700000006	1621540.77599999	-	CM00583	MetMap116	1.195	0.0687426	0.191302	-2.38608	down	1.15573	0.0646302	0.155332	-2.68657	down	0.755954	0.258115	0.811975	-0.300494	insig	1.12154	0.0526293
PD0862214	kaempferol 3-O-（2''-rhamnosyl）glucuronide	山奈酚 3-O-（2''-鼠李糖基）葡萄糖醛酸苷	Flavonoids	黄酮	Flavonols	黄酮醇	C27H28O16	609.15	287.06	608.1377	[M+H]+	2	-	-	733162.7509999998	675977.0174999995	620231.8104999989	147655.3270000002	200301.9064999997	230557.099	84594.79600000022	136603.8260000001	57937.66750000013	21524.59849999999	52873.44599999998	44520.117499999935	300046.9535000001	215382.9229999998	213518.8370000002	-	-	-	1.23295	0.000443879	0.285071	-1.81061	down	1.16526	0.000245428	0.137548	-2.86199	down	1.05221	0.0407897	0.482505	-1.05138	down	1.12741	0.00135668
Lmmn003398	Kaempferol-3-O-(6''-O-acetyl)glucoside	山柰酚-3-O-(6''-O-乙酰)葡萄糖苷	Flavonoids	黄酮	Flavonols	黄酮醇	C23H22O12	489.11	285.04	490.1111	[M-H]-	2	-	-	2452652.883499991	2474935.398999961	2407670.711999997	433035.88199999905	419625.80899999687	466562.95600000327	482293.47050000133	493242.4575000015	440796.7980000037	157574.7490000003	165873.7300000007	157019.8334999998	606037.3225000036	560742.6665000019	595185.3555000015	-	CM00473	MetMap113	1.26274	4.96283e-07	0.179847	-2.47516	down	1.19935	2.88845e-07	0.193086	-2.37269	down	0.78735	0.202971	1.07361	0.10247	insig	1.14846	5.44063e-05
Wagp010987	Gossypetin 3,7,8,3',4'-pentamethyl ether*	棉黄素 3,7,8,3',4'-五甲醚*	Flavonoids	黄酮	Flavonols	黄酮醇	C20H20O8	389.12	359.08	388.1158	[M+H]+	3	-	-	37852.85099999939	35830.72550000018	41102.0	9936.02	13787.35800000003	16844.93000000007	21146.840499999882	26232.0815	25262.92549999996	1324.123500000017	4499.894999999944	3322.347500000025	18027.98649999982	23243.8400000002	13862.543500000029	-	-	-	1.20927	0.000825786	0.353427	-1.50052	down	1.13788	0.0030275	0.632848	-0.660069	insig	1.13539	0.015243	1.79061	0.840448	insig	1.10556	0.000160461
ZBN0102	Myricetin-3-O-(6''-acetyl)glucoside	杨梅素-3-O-(6''-乙酰)葡萄糖苷	Flavonoids	黄酮	Flavonols	黄酮醇	C23H22O14	521.09	316.02	522.101	[M-H]-	2	-	-	603427.1115000008	649770.008500005	677048.570999998	203107.86850000088	165750.11349999948	174970.38349999939	179688.27199999962	242526.59250000212	215508.08450000052	61092.71300000009	47494.978499999874	49558.44200000005	212570.7475000009	230320.8659999993	228322.75500000032	-	-	-	1.25671	0.000304386	0.28174	-1.82756	down	1.18391	0.000126936	0.330384	-1.59778	down	0.76789	0.230811	1.17265	0.229778	insig	1.1461	0.000914525
PDP151716	Herbacetin 3-glucoside*	草质素 3-葡萄糖苷*	Flavonoids	黄酮	Flavonols	黄酮醇	C21H20O12	465.1	303.05	464.0955	[M+H]+	1	-	-	540255.7654999989	613434.9639999993	637735.790500002	564682.8720000009	751889.8165000004	601125.3839999996	669256.9735000001	558873.922999999	454322.87900000036	48951.972999999874	48951.972999999874	48951.972999999874	363818.70100000064	474236.2750000036	656994.4795000004	-	-	-	0.382073	0.56007	1.07049	0.0982667	insig	0.341529	0.63502	0.93917	-0.090542	insig	0.561331	0.406071	0.87733	-0.188809	insig	1.14761	0.0028437
pmn001583	Quercetin-3-O-robinobioside	槲皮素-3-O-洋槐糖苷	Flavonoids	黄酮	Flavonols	黄酮醇	C27H30O16	609.15	300.03	610.1534	[M-H]-	1	52525-35-6	-	337732.2760000013	341804.8964999997	338178.62599999923	98777.81399999988	77793.22449999992	70510.42900000043	61081.16000000015	47629.08300000023	45142.6120000002	37434.86050000018	17426.901499999953	33928.57249999996	123353.8709999996	102805.0945000002	79834.01099999991	-	CM00603	MetMap115	1.25193	0.000862894	0.24278	-2.04228	down	1.19473	0.000128108	0.151175	-2.72571	down	1.12499	0.0458572	0.622681	-0.683436	insig	1.12796	0.000236239
ZBN0123	Quercetin-3-O-(6''-O-p-Coumaroyl)galactoside	槲皮素-3-O-(6''-O-对香豆酰)半乳糖苷	Flavonoids	黄酮	Flavonols	黄酮醇	C30H26O14	609.12	301.04	610.1323	[M-H]-	2	-	-	44241.19900000034	29425.29750000004	46273.83000000012	3657.948500000045	3657.948500000045	3657.948500000045	3657.948500000045	3657.948500000045	3657.948500000045	3657.948500000045	3657.948500000045	3657.948500000045	22350.31449999981	24560.877999999702	18289.742500000233	-	-	-	1.25417	0.0207098	0.0914942	-3.45018	down	1.19187	0.0207098	0.0914942	-3.45018	down	-	-	-	-	-	1.14033	0.0207098
Lmdn005433	Gossypetin-8-O-β-D-glucuronide	棉花素-8-O-β-D-葡萄糖醛酸苷	Flavonoids	黄酮	Flavonols	黄酮醇	C21H18O14	493.06	317.03	494.0697	[M-H]-	1	-	-	10595651.62300002	9540028.158500068	10110515.00299997	2841119.3820000114	2718498.9644999932	3051422.7619999917	4117847.312999997	4228932.571500032	4024839.988500007	1038358.2840000021	766813.8469999984	1032421.739000002	5608606.2130000265	6616177.225999982	6293496.835000014	-	-	-	1.26033	0.000747554	0.284698	-1.81249	down	1.19714	0.00192634	0.409031	-1.28972	down	1.27466	0.00102874	1.43672	0.522775	insig	1.14423	0.000487458
PDP004316	Kaempferol 3-rhamnoside-(1->2)-rhamnoside	山奈酚 3-鼠李糖苷-(1->2)-鼠李糖苷	Flavonoids	黄酮	Flavonols	黄酮醇	C27H30O14	579.17	287.06	578.1636	[M+H]+	2	-	-	40624531.30300002	67594825.63449983	46292503.83900007	23038649.49450001	25722514.86199996	25766810.87450004	17440776.39450001	17571359.13500001	14634097.03499997	6383360.447999995	1080970.3035	7122669.095000017	19604949.86950001	23935424.93699997	27598366.03350001	-	-	-	1.15475	0.0814505	0.482345	-1.05186	down	1.15143	0.0492488	0.32131	-1.63796	down	1.22946	0.00327889	0.666142	-0.586098	insig	1.03508	0.0247125
PD0894179	3-O-Methylquercetin-3-O-(6''-malonyl)glucoside	3-O-甲基槲皮素-3-O-(6''-丙二酰)葡萄糖苷	Flavonoids	黄酮	Flavonols	黄酮醇	C25H24O15	565.12	317.07	564.1115	[M+H]+	1	-	-	11465947.87400003	10727496.40900006	11027359.23999999	2327516.251500004	2594472.52150002	2440171.762999989	2452077.497499993	2592099.086499985	2445182.344500004	1091474.623499998	1018850.774000004	1089188.287999997	3047726.0625	2970188.734000012	2831582.2465000018	-	-	-	1.26177	0.000157811	0.221613	-2.17389	down	1.19969	0.000362338	0.225442	-2.14917	down	0.30503	0.669977	1.01728	0.024713	insig	1.14825	0.00039699
Lmdp004892	Kaempferol-3-O-(6''-malonyl)galactoside*	山柰酚-3-O-(6''-丙二酰)半乳糖苷*	Flavonoids	黄酮	Flavonols	黄酮醇	C24H22O14	535.11	287.05	534.101	[M+H]+	1	-	-	3193005.334499976	2815395.9230000232	2449652.569500026	595028.5934999979	758724.2835000013	694842.3875000015	972650.11449999	834127.6849999976	972851.9510000031	276493.05649999896	322026.6445000007	288611.5550000006	880465.8094999967	1007476.805500002	830345.8099999942	-	CM00477	MetMap113	1.24941	0.00759646	0.242206	-2.04569	down	1.18416	0.0099984	0.328637	-1.60543	down	1.12948	0.0213899	1.35685	0.440258	insig	1.14503	0.00697463
Lmmp003817	Kaempferol-3-O-(6''-malonyl)glucoside*	山柰酚-3-O-(6''-丙二酰)葡萄糖苷*	Flavonoids	黄酮	Flavonols	黄酮醇	C24H22O14	535.11	287.05	534.101	[M+H]+	1	81149-02-2	-	3193005.334499976	2815395.9230000232	2434717.421000026	595028.5934999979	636218.043000001	694842.3875000015	972650.11449999	834127.6849999976	972851.9510000031	276493.05649999896	325938.99850000103	288611.5550000006	880465.8094999967	1007476.805500002	636697.0974999954	-	CM00478	MetMap113	1.25396	0.00907181	0.228125	-2.1321	down	1.18357	0.0105805	0.329218	-1.60288	down	1.21846	0.0102531	1.44315	0.529218	insig	1.14472	0.00726561
Hmcp001769	Quercetin-3-O-rhamnosyl(1→2)arabinoside	槲皮素-3-O-鼠李糖基(1→2)阿拉伯糖苷	Flavonoids	黄酮	Flavonols	黄酮醇	C26H28O15	581.15	303.04	580.1428	[M+H]+	3	-	-	1299680.8015	1698417.360499996	1110523.830000001	558095.0045	470163.07099999924	699445.0005000009	348486.88799999986	364667.6550000003	392974.12599999906	151315.7939999998	160072.4549999998	125735.89200000039	368492.7945000003	721867.7869999991	626804.8624999999	-	CM00586	MetMap116	1.17757	0.0316115	0.420507	-1.2498	down	1.17721	0.0281111	0.269221	-1.89314	down	1.13722	0.0850115	0.640231	-0.643336	insig	1.1392	0.0191643
PDP001553	kaempferol 3-O-(2''-O-malonyl)glucoside*	山奈酚 3-O-(2''-O-丙二酰)葡萄糖苷*	Flavonoids	黄酮	Flavonols	黄酮醇	C24H22O14	535.11	287.06	534.101	[M+H]+	1	-	-	2981264.908999978	2560385.248000021	2434717.421000026	578026.3649999982	636218.043000001	677307.1380000017	910710.2514999908	963184.8029999969	860600.9235000028	258275.65949999922	325938.99850000103	324636.6745000003	776433.4719999966	870918.2515000013	636697.0974999954	-	-	-	1.25617	0.00542212	0.237144	-2.07616	down	1.19051	0.00733766	0.342825	-1.54446	down	1.24347	0.00244799	1.44564	0.531705	insig	1.14381	0.00430047
mws0089	Kaempferol-7-O-glucoside*	山柰酚-7-O-葡萄糖苷*	Flavonoids	黄酮	Flavonols	黄酮醇	C21H20O11	447.09	285.04	448.1006	[M-H]-	1	16290-07-6	-	3137156.830000044	2689501.515000004	2990025.86049998	825206.4554999934	794165.3999999992	843219.7679999869	663801.7334999951	763316.5964999986	660902.8474999986	334716.7914999984	335019.9240000029	349012.6020000021	967972.0039999963	946955.3304999948	939070.0410000086	-	CM00462	MetMap114	1.25987	0.00352039	0.27931	-1.84006	down	1.19557	0.00210766	0.236826	-2.0781	down	1.11271	0.0492772	0.847896	-0.238041	insig	1.1475	0.00253138
MWSN0081	Kaempferitrin	山柰酚-3,7-O-二鼠李糖苷 (山柰苷)	Flavonoids	黄酮	Flavonols	黄酮醇	C27H30O14	577.16	285.04	578.1636	[M-H]-	3	482-38-2	C16981	525833.4655000018	434979.3825000012	604725.7155000012	216090.6970000014	301100.9079999999	307103.662500001	208327.19899999961	168932.86849999972	191556.48399999968	80865.0894999999	50060.90950000037	51091.09649999994	204452.4574999995	288597.356000001	210210.4290000008	-	C16981	-	1.14536	0.0190897	0.526525	-0.925426	insig	1.1715	0.0169946	0.363336	-1.46062	down	1.05863	0.0864605	0.690064	-0.535198	insig	1.13294	0.00889386
Zmcn003728	Kaempferol-3,7-O-diglucoside	山柰酚-3,7-O-双葡萄糖苷	Flavonoids	黄酮	Flavonols	黄酮醇	C27H30O16	609.15	285.04	610.1534	[M-H]-	2	25615-14-9	-	119479.0365000003	109604.30850000061	94540.17600000024	29878.22499999998	52382.21299999995	51442.6429999999	26566.787999999997	23431.46100000004	19785.30350000001	17769.71650000002	6202.967500000021	14359.095499999969	33088.79600000006	44437.444000000185	37381.523499999916	-	CM00494	MetMap113,MetMap114	1.15811	0.00358718	0.413144	-1.27528	down	1.18841	0.00470086	0.215632	-2.21336	down	1.09105	0.0925645	0.521929	-0.938074	insig	1.10172	0.00163193
Salp004327	Primflasine	堇色報春苷	Flavonoids	黄酮	Flavonols	黄酮醇	C31H36O19	713.19	287.06	712.1851	[M+H]+	2	-	-	6614948.688500008	13634653.89849997	5116099.510999996	6279765.840000018	8972135.006999983	7774975.314000009	5474558.720000024	5302459.52400001	5569662.397500029	1618989.638999998	258882.2814999998	2036541.8265000032	5407608.247500001	5937738.052999995	8836053.227000007	-	-	-	0.0345545	0.799077	0.907796	-0.13956	insig	0.612608	0.370736	0.64444	-0.633881	insig	1.10048	0.102207	0.709896	-0.494321	insig	0.94863	0.107077
MWSHY0029	Quercetin	槲皮素	Flavonoids	黄酮	Flavonols	黄酮醇	C15H10O7	303.05	229.05	302.0427	[M+H]+	3	117-39-5	C00389	333260.7095000002	275870.0919999997	209291.68199999852	78748.79599999983	66748.38100000014	128135.7665000002	34008.78850000021	54663.84449999977	50219.34900000017	45676.746000000116	24040.379500000097	56868.733999999924	93265.84749999992	84680.255	58558.603499999816	ko00941,ko00944,ko01100,ko01110	C00389	MetMap115,MetMap116,MetMap117	1.16291	0.0202869	0.334342	-1.5806	down	1.17126	0.0214257	0.169707	-2.55888	down	1.0444	0.128249	0.507585	-0.978279	insig	1.09857	0.0177661
Zmjp004311	Chrysosplenetin-4'-O-glucoside	猫眼草黄素-4'-O-葡萄糖苷	Flavonoids	黄酮	Flavonols	黄酮醇	C25H28O13	537.16	375.11	536.153	[M+H]+	3	23279-19-8	-	11780458.99300003	9257688.457499972	9406494.338499973	6580899.7079999875	6183978.001000018	6277570.284999989	3810684.446499998	3773472.135000004	2755152.580499994	1611631.963500006	1792062.513999998	1589543.9279999982	4427879.01000002	3920559.8664999786	3621279.2269999865	-	-	-	1.19432	0.0407274	0.625478	-0.676969	insig	1.16647	0.00692208	0.33961	-1.55805	down	1.22782	0.00810855	0.542961	-0.881079	insig	1.14345	0.00883149
MWStz522	Isorhamnetin-3-O-glucoside-7-O-rhamnoside	异鼠李素-3-O-葡萄糖苷-7-O-鼠李糖苷	Flavonoids	黄酮	Flavonols	黄酮醇	C28H32O16	623.16	315.05	624.169	[M-H]-	2	17331-71-4	-	41655310.36199998	34147791.11049999	45213979.69700001	16481936.25	22136434.54400002	23393155.57300001	22058775.06999999	12416094.745	12927643.91650001	10944604.90450001	2014494.553499995	10332249.27800006	21038673.69399999	20222754.56699999	18981664.25499992	-	-	-	1.16854	0.010675	0.51242	-0.964602	insig	1.10698	0.00562041	0.391701	-1.35218	down	0.733442	0.276394	0.764415	-0.387573	insig	0.986718	0.00180771
mws0091	Isoquercitrin	槲皮素-3-O-葡萄糖苷(异槲皮苷)	Flavonoids	黄酮	Flavonols	黄酮醇	C21H20O12	463.09	300.03	464.0955	[M-H]-	1	482-35-9	C05623	15320545.80299997	7131019.293499985	10426258.81799997	16566751.59249997	10335469.64199998	11656644.26350003	1853495.483000003	2994754.4765000036	1955575.8050000018	2516318.011000001	1346122.373999995	2471968.605	6423233.551500005	6429273.039000018	6557888.32449999	ko00944,ko01100,ko01110	C05623	MetMap115	0.422674	0.568914	1.17279	0.229948	insig	1.13482	0.0642906	0.206943	-2.2727	down	1.26453	0.0270174	0.176453	-2.50264	down	1.07823	0.0618742
pmb2975	Isorhamnetin-6-C-Glucoside	异鼠李素-6-C-葡萄糖苷	Flavonoids	黄酮	Flavonols	黄酮醇	C23H26O11	477.14	357.1	478.1475	[M-H]-	3	1237479-05-8	-	2437675.946999984	2294628.204999988	3662345.906000009	1662409.3809999991	1877759.896999999	1300595.955499993	1109171.242499996	1239990.251999996	1281098.709500002	560813.6544999974	697475.573500001	434594.1075000008	1564920.60650001	1341280.905000001	1555670.0354999942	-	-	-	1.04622	0.0976133	0.576649	-0.794235	insig	1.12464	0.06529	0.432449	-1.2094	down	0.996943	0.128905	0.749935	-0.415162	insig	1.11418	0.0324904
mws0059	Rutin*	槲皮素-3-O-芸香糖苷 (芦丁)*	Flavonoids	黄酮	Flavonols	黄酮醇	C27H30O16	609.15	301.04	610.1534	[M-H]-	1	153-18-4	C05625	348110.9294999994	279179.74800000037	312504.5105	202133.1479999997	146499.1084999997	174623.3964999998	113726.08200000039	157619.55100000108	122827.99600000061	71302.76450000022	48793.67099999992	70148.54300000024	180924.9024999993	153967.2339999992	137444.4475000004	ko00944,ko01100,ko01110	C05625	MetMap115	1.18175	0.00632379	0.556776	-0.84483	insig	1.15955	0.00272033	0.419425	-1.25352	down	0.941264	0.1109	0.75331	-0.408685	insig	1.13192	0.00281573
Zbjn004120	Kaempferol-3-O-glucuronide-7-O-glucoside	山柰酚-3-O-葡萄糖醛酸苷-7-O-葡萄糖苷	Flavonoids	黄酮	Flavonols	黄酮醇	C27H28O17	623.13	285.04	624.1326	[M-H]-	3	-	-	104316.3864999998	108797.57649999991	127920.9264999999	55477.10849999997	59410.41049999996	65791.18100000001	43613.969999999936	38315.64799999998	54289.91600000001	34781.39050000002	15171.737999999941	24731.964500000067	73117.84049999992	67986.0114999999	63107.94199999978	-	CM00536	MetMap114	1.22519	0.00926042	0.529795	-0.916493	insig	1.16258	0.0025524	0.39943	-1.32399	down	1.026	0.0669812	0.753932	-0.407493	insig	1.09542	0.000842063
mws0856	Quercetin-4'-O-glucoside (Spiraeoside)*	槲皮素-4'-O-葡萄糖苷 (绣线菊苷)*	Flavonoids	黄酮	Flavonols	黄酮醇	C21H20O12	463.09	301.04	464.0955	[M-H]-	1	20229-56-5	-	12696546.0250001	5817220.858000034	7068690.41500001	10193678.24299998	10271283.92549997	8293334.668500032	2137061.716000002	2507348.138499997	1781656.568999995	1987378.057000003	1608244.321	2177574.7575000008	4941962.026999983	5545586.564500015	4927083.906500019	-	CM00567	MetMap116	0.415083	0.672846	1.12414	0.168823	insig	1.12168	0.0930591	0.25119	-1.99315	down	1.28364	0.00408006	0.223451	-2.16197	down	1.08483	0.0882327
Lmqp003887	Kaempferol-3-O-xylosyl(1→2)glucoside*	山柰酚-3-O-木糖基(1→2)葡萄糖苷*	Flavonoids	黄酮	Flavonols	黄酮醇	C26H28O15	581.15	287.05	580.1428	[M+H]+	3	-	-	2060446.223000001	827962.1529999996	1420214.0250000018	434156.45849999995	328027.55850000033	1119170.4225	236687.8149999996	337833.4364999991	256699.42149999988	393134.2954999997	358071.5425	241321.2434999999	591136.5855000003	432505.9129999997	607219.1719999999	-	CM00484	MetMap113	0.89093	0.144075	0.436649	-1.19545	insig	1.12997	0.0816449	0.19292	-2.37392	down	0.861044	0.292725	0.44182	-1.17847	insig	1.05714	0.087546
pme0321	Kaempferol-7-O-rhamnoside	山柰酚-7-O-鼠李糖苷	Flavonoids	黄酮	Flavonols	黄酮醇	C21H20O10	431.1	285.04	432.1056	[M-H]-	3	20196-89-8	-	167099.5174999991	146082.3200000001	144439.8484999996	136941.8440000005	132594.5120000009	129051.30850000061	70731.18949999992	77730.16150000025	62838.17899999997	36093.71150000003	29331.99699999993	41749.32549999993	88136.55699999999	90539.59599999973	93713.0479999997	-	CM00460	MetMap114	1.01956	0.103454	0.870998	-0.199258	insig	1.1772	0.00167678	0.461734	-1.11487	down	1.27486	0.000953742	0.530121	-0.915608	insig	1.13512	0.000850191
Lmgp005640	Isorhamnetin-3-O-Galactoside; Cacticin	异鼠李素-3-O-β-D-半乳糖苷; 仙人掌素	Flavonoids	黄酮	Flavonols	黄酮醇	C22H22O12	479.12	317.07	478.1111	[M+H]+	1	6743-92-6	-	5559661.6985000465	5626252.954000022	5437470.3659999585	1810484.256500005	1850110.956500014	2071491.4674999882	1669157.4905	1861404.839999992	1664296.611000001	1300533.963000001	1443155.942500008	1226163.381999999	1839928.9350000059	1787916.1720000068	2158453.029000008	-	CM00834	MetMap109	1.25943	1.08052e-05	0.344821	-1.53608	down	1.19787	1.96422e-06	0.312503	-1.67806	down	0.859243	0.16354	0.906277	-0.141976	insig	1.14599	1.18953e-06
Rfn04099	8-C-Glucosyl-5-deoxykaempferol	8-C-葡萄糖基-5-脱氧山奈酚	Flavonoids	黄酮	Flavonols	黄酮醇	C21H20O10	433.11	313.07	432.1056	[M+H]+	2	-	-	174605.9014999998	591238.2949999997	273586.3575000009	242073.7715000005	189537.9000000004	246991.7630000008	166872.9519999997	181116.99749999962	109784.5979999996	72243.42899999995	66231.36600000005	113704.9200000001	159339.7065000001	185346.7649999994	193026.5364999998	-	-	-	0.487726	0.440067	0.652861	-0.615153	insig	0.81168	0.261012	0.440409	-1.18308	insig	0.983661	0.0629478	0.674583	-0.567931	insig	0.984718	0.170347
MWStz387	Kaempferol-3-O-sambubioside*	山柰酚-3-O-桑布双糖苷*	Flavonoids	黄酮	Flavonols	黄酮醇	C26H28O15	581.15	287.06	580.1428	[M+H]+	3	27661-51-4	-	989192.5825	2406863.763999996	2306907.604500003	1017668.868	1034929.569499999	1121273.693500001	624396.0075000003	790756.3814999992	636004.560499999	566264.5784999995	409288.4339999996	447170.7615000003	1027073.6640000001	1086443.343499999	1226805.516499999	-	-	-	0.835749	0.205746	0.55653	-0.845468	insig	1.01678	0.11476	0.359665	-1.47527	down	1.21971	0.00727348	0.646263	-0.629806	insig	1.04266	0.0874963
ZBN0191	kaempferol-3-caffcoyldiglucoside-7-glucoside	山柰酚-3-咖啡酰双葡萄糖苷-7-葡萄糖苷	Flavonoids	黄酮	Flavonols	黄酮醇	C42H46O24	933.23	771.18	934.2379	[M-H]-	2	-	-	13230839.98749998	13205591.90450002	12990850.292000001	7257727.4685000125	6784458.635	7391253.72599999	11020803.2565	11634054.00800002	12024549.2285	3620614.320499985	3105441.133999989	3312311.6125000063	8643287.943499945	8076288.677000008	8052665.783500013	-	-	-	1.25915	0.000188219	0.54362	-0.879331	insig	1.11279	0.0261751	0.879579	-0.185115	insig	1.28562	0.000564878	1.618	0.694216	insig	1.14627	1.21966e-05
ZBN0085	Myricetin-3-O-rutinoside	杨梅素-3-O-芸香糖苷	Flavonoids	黄酮	Flavonols	黄酮醇	C27H30O17	625.14	316.02	626.1483	[M-H]-	1	-	-	16614834.7685	17904580.7335	15792153.1785	8392533.058000006	8937575.814000005	8331947.360499998	9136842.167499997	8748744.2075	8555031.383000012	4683164.841000004	4243241.943000017	4711162.568500023	8315882.823000001	9086882.210499996	8143027.299999963	-	-	-	1.25333	0.00297311	0.510063	-0.971253	insig	1.19053	0.00362179	0.525538	-0.928134	insig	0.589587	0.371402	1.03034	0.0431191	insig	1.14524	0.00154049
Safp003122	Myricetin-3-O-rhamnosyl-(1→3)-glucosyl-(1→6)-glucoside	杨梅素-3-O-鼠李糖基-(1→3)-葡萄糖基-(1→6)-葡萄糖苷	Flavonoids	黄酮	Flavonols	黄酮醇	C33H40O22	789.21	481.1	788.2011	[M+H]+	1	-	-	18615742.67399997	12470445.1955	11210211.10349997	9964325.095499968	4289949.969499993	6561239.454500007	10035184.84600004	13267744.14750003	12956283.84699997	5304839.631500014	3183629.028499992	3173784.9899999937	8721322.017000003	9911318.474999968	6768548.800000022	-	-	-	1.00105	0.0701937	0.492134	-1.02288	down	0.430087	0.485341	0.857265	-0.222187	insig	0.988111	0.0685842	1.74193	0.800688	insig	1.08314	0.037063
mws0919	Afzelin	山柰酚-3-O-鼠李糖苷 (阿福豆苷)(番泻叶山柰苷)	Flavonoids	黄酮	Flavonols	黄酮醇	C21H20O10	431.1	285.04	432.1056	[M-H]-	1	482-39-3	C16911	171060.577499999	169878.46550000028	134800.8269999993	116913.42800000019	142945.7415000007	126734.2620000007	90070.81149999979	82053.08349999996	86074.2564999999	50355.54449999997	42621.941999999835	44882.206499999855	120847.4385	80486.49149999986	118750.54449999939	ko00944	C16911	MetMap114	0.912366	0.115193	0.812615	-0.299356	insig	1.15772	0.0225017	0.54273	-0.881694	insig	1.23824	0.0223249	0.66788	-0.582338	insig	1.13614	0.00899959
mws0056	Myricitrin	杨梅素-3-O-鼠李糖苷 (杨梅苷)	Flavonoids	黄酮	Flavonols	黄酮醇	C21H20O12	463.09	316.03	464.0955	[M-H]-	3	17912-87-7	C10108	92215.02250000006	63096.04599999997	94412.18349999981	52879.07849999994	49982.255000000056	34130.18400000012	49203.754499999784	59213.974000000075	52299.9435	36884.36950000004	17287.52299999999	18783.658999999952	40310.65099999997	30606.52500000015	35240.87899999985	-	C10108	MetMap109	1.06897	0.0442002	0.548573	-0.866244	insig	1.00157	0.0887502	0.643583	-0.635802	insig	0.661589	0.313741	1.17319	0.230442	insig	1.05687	0.0120874
Hmcp001858	Kaempferol-3-O-arabinoside-7-O-rhamnoside	山柰酚-3-O-阿拉伯糖苷-7-O-鼠李糖苷	Flavonoids	黄酮	Flavonols	黄酮醇	C26H28O14	565.15	287.05	564.1479	[M+H]+	3	-	-	181851.1490000002	222639.7970000001	137752.6324999998	92078.45250000012	79246.90549999988	110595.0215	86560.66100000015	107178.9870000001	70273.81750000012	58092.368499999924	72666.27050000006	29464.39900000002	130743.7319999999	91513.62349999993	113213.9200000001	-	CM00480	MetMap114	1.11966	0.0573391	0.519915	-0.943653	insig	1.06585	0.0466285	0.486891	-1.03833	down	0.289913	0.692904	0.936482	-0.0946763	insig	1.03567	0.0191559
ZBN0153	Kaempferol-3-O-sophorotrioside-7-O-glucoside	山柰酚-3-O-槐三糖苷-7-O-葡萄糖苷	Flavonoids	黄酮	Flavonols	黄酮醇	C39H50O26	933.25	771.18	934.259	[M-H]-	1	-	-	14235387.38949998	15072247.26500002	15315342.38050001	8848779.156500025	8057441.5	9298879.136999987	13069080.45300001	14052713.04500002	14239105.2405	5123561.282999978	4128084.8349999837	4158061.2440000083	9815190.596999943	9117394.96200001	9523320.698000012	-	-	-	1.24468	0.000245563	0.587256	-0.767939	insig	0.887402	0.0907842	0.926897	-0.109519	insig	1.27053	0.000597377	1.57835	0.65842	insig	1.14027	2.31159e-05
ZBN0170	kaempferol-3-O-β-glucopyranosyl (1 → 2)-β-galactopyranoside 7-O-α-rhamnopyranoside	山柰酚-3-O-β-吡喃葡萄糖基(1→2)-β-吡喃半乳糖苷-7-O-α-鼠李糖吡喃糖苷	Flavonoids	黄酮	Flavonols	黄酮醇	C33H40O20	755.2	609.15	756.2113	[M-H]-	2	-	-	34159.83049999995	42738.66499999991	52531.94650000007	25679.1185	21574.90650000002	34022.29099999992	26102.46450000003	29129.8145	29588.891499999918	12720.285999999991	12569.851	15074.215000000042	43066.68000000004	18500.48999999999	22009.08799999993	-	-	-	0.998847	0.0754324	0.627954	-0.67127	insig	1.01247	0.101717	0.655342	-0.609681	insig	0.27091	0.782459	1.04361	0.0615894	insig	1.11687	0.0281562
Safp003599	Quercetin 3-glucosyl-(1→2)-galactosyl-(1→2)-glucoside*	槲皮素 3-葡萄糖基-(1→2)-半乳糖基-(1→2)-葡糖苷*	Flavonoids	黄酮	Flavonols	黄酮醇	C33H40O22	789.21	465.1	788.2011	[M+H]+	1	-	-	289123.4479999997	205989.1350000004	214177.0034999993	67150.64249999991	164411.5564999991	146560.2280000003	182373.29649999988	155717.1405000003	124574.6104999997	65839.24200000014	90042.82049999974	67800.69249999986	123259.7555000001	197077.96149999922	225377.5410000001	-	-	-	0.947164	0.0513968	0.5331	-0.907521	insig	0.974204	0.069421	0.652294	-0.616407	insig	0.514455	0.468409	1.22359	0.291115	insig	1.11336	0.018994
PDP016691	5-O-Methyldihydroquercetin-7-glucoside	5-O-甲基二氢槲皮素-7-葡萄糖苷	Flavonoids	黄酮	Flavonols	黄酮醇	C22H24O12	481.13	319.08	480.1268	[M+H]+	2	-	-	77667243.97850008	47643662.80349985	50530268.6540001	27868065.83950005	24183704.81149993	28559725.72399997	42073292.31299996	30929014.41650001	30595256.35500004	19846450.52700001	16370158.95149998	20220461.60999996	19750974.3245	30248358.66799994	23645998.88250005	-	-	-	1.16128	0.0772175	0.458434	-1.12522	down	0.97345	0.114082	0.589154	-0.763283	insig	0.936981	0.169607	1.28515	0.361933	insig	1.10013	0.051061
MWStz602	Quercetagetin-7-O-glucoside(Quercetagitrin)*	槲皮万寿菊素-7-O-葡萄糖苷(万寿菊苷)*	Flavonoids	黄酮	Flavonols	黄酮醇	C21H20O13	481.1	319.05	480.0904	[M+H]+	1	548-75-4	-	77667243.97850008	47643662.80349985	50530268.6540001	27868065.83950005	24183704.81149993	28559725.72399997	42073292.31299996	30929014.41650001	30595256.35500004	19846450.52700001	16370158.95149998	20220461.60999996	19750974.3245	30248358.66799994	23645998.88250005	-	-	-	1.16128	0.0772175	0.458434	-1.12522	down	0.97345	0.114082	0.589154	-0.763283	insig	0.936981	0.169607	1.28515	0.361933	insig	1.10013	0.051061
MWSHY0136	Kaempferol-3-O-glucoside (Astragalin)*	山柰酚-3-O-葡萄糖苷(紫云英苷)*	Flavonoids	黄酮	Flavonols	黄酮醇	C21H20O11	449.11	287.06	448.1006	[M+H]+	1	480-10-4	C12249	564281.8455000004	1261027.156999996	828828.0320000008	806785.4234999979	540259.5155000021	702791.172	404091.9740000009	392515.58450000064	450844.3295000007	279410.15500000014	299180.6955000006	283377.3745000003	588252.8484999993	579626.0479999988	544085.0904999997	ko00944,ko01110	C12249	MetMap113	0.492795	0.43261	0.772317	-0.372734	insig	0.996421	0.146205	0.470003	-1.08926	insig	1.15554	0.0680811	0.608562	-0.716524	insig	1.05261	0.0985997
Lahp004593	Flavoyadorinin A*	黄槲寄生苷 A*	Flavonoids	黄酮	Flavonols	黄酮醇	C23H24O12	493.13	331.08	492.1268	[M+H]+	1	-	-	344170.5285000002	390013.4835000017	276036.8115000002	145546.0579999999	185765.91499999943	134413.8100000004	141560.6650000001	167294.4539999997	122539.4989999998	119667.0255000004	101659.7020000002	112067.34100000019	182956.7214999997	184212.19599999988	151615.2050000002	-	-	-	1.18716	0.0178174	0.461014	-1.11712	down	1.14345	0.017627	0.42703	-1.22759	down	0.354063	0.603707	0.926285	-0.110473	insig	1.12577	0.0188311
Lcyp000678	Prudomenin*	乌梅苷*	Flavonoids	黄酮	Flavonols	黄酮醇	C23H24O12	493.13	331.08	492.1268	[M+H]+	1	-	-	344170.5285000002	390013.4835000017	276036.8115000002	145546.0579999999	185765.91499999943	134413.8100000004	141560.6650000001	167294.4539999997	122539.4989999998	119667.0255000004	101659.7020000002	112067.34100000019	182956.7214999997	184212.19599999988	151615.2050000002	-	-	-	1.18716	0.0178174	0.461014	-1.11712	down	1.14345	0.017627	0.42703	-1.22759	down	0.354063	0.603707	0.926285	-0.110473	insig	1.12577	0.0188311
MWStz446	Isorhamnetin-7-O-glucoside (Brassicin)	异鼠李素-7-O-葡萄糖苷 (蔓菁苷)	Flavonoids	黄酮	Flavonols	黄酮醇	C22H22O12	479.12	317.07	478.1111	[M+H]+	3	6743-96-0	-	2172541.628500009	2573563.981000021	1962619.0650000018	974385.6625000085	979477.1059999979	1122621.612	1091028.5715	1041538.8285	978439.0209999952	799040.4615000011	751550.2700000015	877698.1595000012	856045.7029999987	902350.1269999936	667919.8045000039	-	-	-	1.22992	0.0159197	0.45858	-1.12476	down	1.1714	0.0189135	0.463725	-1.10866	down	0.142134	0.854947	1.01122	0.0160987	insig	1.13021	0.0126766
MWStz493	myricetin-3-O-β-D-xylopyranosyl-(1→2)-β-D-glucopyranoside	杨梅素-3-O-β-D-木糖苷-(1→2)-β-D-葡萄糖苷	Flavonoids	黄酮	Flavonols	黄酮醇	C26H28O17	613.14	319.05	612.1326	[M+H]+	3	142449-93-2	-	47736.81199999998	19372.35499999993	91504.02199999994	14508.10149999999	65628.53550000003	27825.107000000018	62831.71599999991	55852.87000000002	50885.34299999995	14614.33750000001	20364.40399999997	24205.92849999997	44418.10450000009	18693.14949999996	36781.66349999996	-	-	-	0.367487	0.554194	0.680661	-0.554993	insig	0.315873	0.878709	1.06908	0.0963676	insig	0.759673	0.310547	1.57065	0.65136	insig	0.751864	0.253702
Lmjp002461	Quercetin-3-O-neohesperidoside*	槲皮素-3-O-新橘皮糖苷*	Flavonoids	黄酮	Flavonols	黄酮醇	C27H30O16	611.16	303.05	610.1534	[M+H]+	1	29662-79-1	-	2140580.7794999983	3846708.832000012	1594956.8704999941	2080966.0879999942	2674208.238499998	1904866.9999999981	1971826.8315	1457723.624	1434198.229999995	976001.3314999968	1056278.322000002	820531.6449999965	2030253.647999999	1233546.538999997	1916000.361000004	-	CM00601	MetMap115	0.16082	0.702759	0.878373	-0.187094	insig	0.682715	0.311909	0.641465	-0.640557	insig	0.956264	0.114408	0.730288	-0.453462	insig	0.989504	0.144306
MWSslk254	Kaempferol-3-O-glucorhamnoside*	山柰酚-3-O-葡萄糖鼠李糖苷*	Flavonoids	黄酮	Flavonols	黄酮醇	C27H30O15	595.17	287.06	594.1585	[M+H]+	1	40437-72-7	-	6488874.431000005	10338851.40799997	13045886.28900001	6618619.128499992	6602460.655500008	5197352.7100000065	4936895.843	5231064.007500015	5376702.516999992	4020299.559000003	2863772.550499996	4458342.529999991	4344228.953499991	5601545.44400002	6144245.883499999	-	CM00488	MetMap113	0.903047	0.176675	0.616545	-0.697721	insig	0.995705	0.128066	0.520348	-0.942452	insig	0.907994	0.172058	0.843973	-0.244731	insig	1.01924	0.0753738
MWSHY0061	Kaempferol-3-O-neohesperidoside*	山柰酚-3-O-新橙皮糖苷*	Flavonoids	黄酮	Flavonols	黄酮醇	C27H30O15	595.16	287.06	594.1585	[M+H]+	1	32602-81-6	-	6488874.431000005	10338851.40799997	13045886.28900001	6618619.128499992	6602460.655500008	5197352.7100000065	4936895.843	5231064.007500015	5376702.516999992	4020299.559000003	2863772.550499996	4458342.529999991	4344228.953499991	5601545.44400002	6144245.883499999	-	CM00489	MetMap113	0.903047	0.176675	0.616545	-0.697721	insig	0.995705	0.128066	0.520348	-0.942452	insig	0.907994	0.172058	0.843973	-0.244731	insig	1.01924	0.0753738
MWStz559	Quercetin-3,7-Di-O-glucoside*	槲皮素-3,7-二-O-葡萄糖苷*	Flavonoids	黄酮	Flavonols	黄酮醇	C27H30O17	627.15	303.05	626.1483	[M+H]+	1	6892-74-6	-	5963199.33599999	3478694.186000003	3029176.984999994	2174302.105	2869608.831500012	2781596.1544999983	2725550.130499998	2218481.401	2310526.392	1599306.369	1718487.06	1494519.576	2504877.946499999	2287958.266000012	2137170.686000003	-	-	-	0.870409	0.227761	0.627493	-0.672329	insig	0.909133	0.194025	0.581711	-0.781626	insig	0.413293	0.521458	0.92704	-0.109297	insig	1.04288	0.106784
Xmyp005654	Kaempferol-4'-O-glucoside*	山柰酚-4'-O-葡萄糖苷*	Flavonoids	黄酮	Flavonols	黄酮醇	C21H20O11	449.11	287.06	448.1006	[M+H]+	1	52222-74-9	-	699087.3200000004	1664241.2189999959	1264521.593500001	1523956.862999998	1262740.740000001	1244287.314999999	734908.5630000003	736007.9855000009	540835.1895000004	509041.519	479790.52850000036	429376.99750000006	1028419.073499999	1166370.587999998	831125.4419999996	-	CM00461	MetMap114	0.368347	0.685742	1.11112	0.152018	insig	0.838491	0.189301	0.55453	-0.850663	insig	1.2283	0.00511205	0.499072	-1.00268	down	0.987788	0.118223
ZBN0040	Isorhamnetin-3-O-neohesperidoside*	异鼠李素-3-O-新橙皮糖苷*	Flavonoids	黄酮	Flavonols	黄酮醇	C28H32O16	623.17	315.05	624.169	[M-H]-	1	55033-90-4	-	22887862.79900001	25029077.24850003	26352985.36499996	16845628.00049993	13837099.29200001	17407443.87399995	13977136.42550008	15344593.40200006	14911420.9015	10206951.74850002	10147447.76049996	9292149.0385	13584671.52200002	14838466.80149998	14745514.23200002	-	-	-	1.18375	0.00445563	0.647505	-0.627036	insig	1.17908	0.00455443	0.595573	-0.74765	insig	0.596389	0.368844	0.919796	-0.120614	insig	1.14157	0.00255415
pme1605	Kaempferol-3-O-robinobioside(Biorobin)*	山柰酚-3-O-洋槐糖苷*	Flavonoids	黄酮	Flavonols	黄酮醇	C27H30O15	593.15	285.04	594.1585	[M-H]-	1	17297-56-2	-	23726109.70349997	19294656.11199992	22652213.81249993	16206959.94100003	15213039.27600004	15405501.93449996	9537133.80000002	8998370.15500002	8760683.394000016	9034051.471499996	7880246.56749999	9429792.302499993	13879295.235	13019454.71649999	12379953.79299994	-	CM00490	MetMap113	1.17656	0.036681	0.71301	-0.488005	insig	1.18658	0.0091299	0.415638	-1.2666	down	1.2913	0.000113811	0.582934	-0.778595	insig	1.13027	0.00551221
MWSHY0151	Quercetagetin	槲皮万寿菊素; 六羟黄酮	Flavonoids	黄酮	Flavonols	黄酮醇	C15H10O8	319.04	273.04	318.0376	[M+H]+	3	90-18-6	C10122	170251.3354999999	101654.7045	215243.80400000032	90514.74500000039	96769.91500000033	83574.28800000003	267071.89750000037	127325.7550000007	151621.3709999998	73342.58300000019	18243.51850000012	105002.5035000002	90432.52699999977	115987.5130000006	112895.25499999961	-	C10122	MetMap116	0.970168	0.159057	0.556007	-0.846824	insig	0.202526	0.737282	1.12084	0.164586	insig	1.0655	0.166212	2.01588	1.01141	up	0.789095	0.0849574
Rdp03750	Complanatoside A*	Complanatoside A*	Flavonoids	黄酮	Flavonols	黄酮醇	C27H30O18	643.15	319.04	642.1432	[M+H]+	1	146501-37-3	-	2325707.518499994	2819073.065500006	1369691.514999998	1478308.1194999968	4226869.557000005	1819002.401500004	2043318.312999994	1745962.3469999982	2120949.251499996	825170.6524999995	758091.3659999993	1096348.577999998	3526070.723000002	1628845.534500003	3130477.234499984	-	-	-	0.131851	0.750678	1.15499	0.207886	insig	0.150496	0.687331	0.907246	-0.140434	insig	0.264781	0.598483	0.785498	-0.34832	insig	0.998798	0.0877426
Xmyn008071	Gnetifolin B*	买麻滕乙素*	Flavonoids	黄酮	Flavonols	黄酮醇	C16H12O6	299.06	284.03	300.0634	[M-H]-	1	140671-06-3	-	38428.393499999685	34629.20999999998	33795.89550000068	34200.126500000246	53905.95299999937	32109.6209999999	59027.79600000014	47391.56949999991	13548.120000000048	17284.254000000034	16936.994999999868	10997.37500000003	30624.267000000087	30682.916499999883	25237.66949999993	-	-	-	0.337285	0.589541	1.12505	0.169991	insig	0.0742972	0.779567	1.12273	0.167009	insig	0.196262	0.996029	0.997935	-0.00298188	insig	1.08591	0.00187687
ZBN0303	Kaempferol-3-O-(2''-O-acetyl)glucoside*	山柰酚-3-O-(2''-O-乙酰)葡萄糖苷*	Flavonoids	黄酮	Flavonols	黄酮醇	C23H22O12	489.1	285.04	490.1111	[M-H]-	2	-	-	289710.305	175558.0524999991	163130.8594999995	808464.1774999994	657970.8355000003	848490.2399999981	70787.25150000017	121747.96199999981	47044.654499999815	113592.37799999949	69501.16000000048	85344.16200000005	281215.31699999986	300913.1619999998	245372.2724999991	-	-	-	1.21174	0.0021525	3.68384	1.88121	up	1.00438	0.0641317	0.381254	-1.39117	down	1.26287	0.0030551	0.103494	-3.27239	down	1.00776	0.0850936
HJN084	Laricitrin-3-O-(6''-acetyl)glucoside	西伯利亚落叶松黄酮-3-O-(6''-乙酰)葡萄糖苷	Flavonoids	黄酮	Flavonols	黄酮醇	C24H24O14	535.11	331.05	536.1166	[M-H]-	1	-	-	28108760.51250001	27245606.72350008	27096334.18549996	13528205.21700003	12917136.48950009	13395930.24949993	28753294.58050011	29388066.48900021	28218682.64049998	12370128.42100005	11439496.05799997	12098439.80550002	21023780.67600005	20731802.27499985	20243824.22099996	-	CM00825	MetMap109	1.2622	1.97917e-05	0.483213	-1.04927	down	0.980344	0.0481749	1.04741	0.0668322	insig	1.29879	2.52251e-05	2.1676	1.1161	up	1.14646	3.79508e-06
Lmfn004065	Morin-3-O-arabinoside	桑色素-3-O-阿拉伯糖苷	Flavonoids	黄酮	Flavonols	黄酮醇	C20H18O11	433.08	300.03	434.0849	[M-H]-	2	-	-	177745.50899999987	191495.7569999995	143759.5694999996	256960.69250000012	256811.8555000009	246228.0634999993	131258.0785000005	152532.6210000003	109625.0045000002	60024.85949999995	76140.19799999963	88266.75899999998	157175.1245000002	166045.4954999999	167407.9694999994	-	-	-	1.1583	0.0229569	1.48148	0.567039	insig	0.864834	0.102994	0.766891	-0.382907	insig	1.24895	0.00655642	0.517652	-0.949946	insig	1.08668	0.00821779
Hmlp003068	Meratin*	蜡梅苷*	Flavonoids	黄酮	Flavonols	黄酮醇	C27H30O17	627.15	303.05	626.1483	[M+H]+	1	27215-04-9	-	3661651.8999999864	3852557.251499999	3978696.62199999	3917686.4354999987	3642943.831500018	3869765.223999994	3830414.872999995	3409303.7929999987	4040726.018499995	2284644.4444999993	1352676.993999999	1423971.557499999	2657324.520999997	2215079.164500006	2706595.0889999983	-	-	-	0.106994	0.875937	0.994561	-0.00786828	insig	0.218365	0.755603	0.981514	-0.0269197	insig	0.177937	0.823343	0.986881	-0.0190514	insig	1.06837	0.0129464
HJAP006	Syringetin-7-O-glucoside*	丁香亭-7-O-葡萄糖苷*	Flavonoids	黄酮	Flavonols	黄酮醇	C23H24O13	509.13	347.08	508.1217	[M+H]+	1	-	-	247075.8145000004	245677.15750000172	227989.5665000004	111549.6960000001	113085.9754999999	118317.76450000051	139482.9775000001	209608.5994999995	165288.84950000132	115510.7010000001	120170.3339999993	84567.85950000018	132906.4194999995	125425.0840000004	143798.87699999972	-	CM00827	MetMap109	1.25901	0.000978042	0.475833	-1.07147	down	0.988028	0.0679151	0.713681	-0.486648	insig	1.10996	0.106578	1.49986	0.584823	insig	1.10737	0.0015901
GQ512001	Quercetin-3-O-glucosyl(1→3)rhamnosyl(1→6)Galactoside	槲皮素-3-O-葡萄糖基(1→3)鼠李糖基(1→6)半乳糖苷	Flavonoids	黄酮	Flavonols	黄酮醇	C33H40O21	771.2	303.05	772.2062	[M-H]-	3	134953-93-8	-	21308.10049999991	9840.45950000004	12387.611999999981	685.4972000000013	685.4972000000013	685.4972000000013	5901.312000000022	9631.320000000016	9326.465000000004	6121.474500000005	6771.680500000002	6926.385000000002	9760.679500000017	7575.828500000024	11203.640999999958	-	CM00637	MetMap115	1.24883	0.0577991	0.0472364	-4.40396	down	0.827694	0.208295	0.570999	-0.808441	insig	1.28966	0.0238671	12.0881	3.59552	up	0.971241	0.150169
Lakp003108	Myricetindiglucoside*	杨梅素二葡萄糖苷*	Flavonoids	黄酮	Flavonols	黄酮醇	C27H30O18	643.15	319.05	642.1432	[M+H]+	1	-	-	4411750.7254999885	5124450.823000005	3329784.787499995	3684614.3439999935	2831837.744500002	3133708.805500005	4531846.044999989	4759152.858999996	4777886.3799999915	1902060.884499999	1743853.4959999982	2272146.290999994	2279603.8305000067	3989238.1915000062	2818090.556499989	-	-	-	0.868503	0.165028	0.750052	-0.414937	insig	0.457136	0.523645	1.09349	0.128946	insig	1.20309	0.0197436	1.45789	0.543883	insig	1.07079	0.0379768
Zmhp003716	Rhodionidin	Rhodionidin	Flavonoids	黄酮	Flavonols	黄酮醇	C27H30O16	611.16	303.05	610.1534	[M+H]+	1	94696-40-9	-	2624690.1344999983	2904633.270500008	1978606.786999994	1321487.265499996	1961559.675499999	1556607.4205	1925561.592	1757247.5145	1405586.403499995	893864.629499997	1250864.1635000021	1413906.726499994	2121425.154	1297774.7949999971	1611711.444000004	-	-	-	1.01436	0.0630674	0.644606	-0.633511	insig	0.950588	0.0790174	0.677736	-0.561204	insig	0.236546	0.749444	1.0514	0.0723068	insig	1.03619	0.0226357
Zmcn003169	kaempferol-3-feruloyldiglucoside-7-glucoside	山柰酚-3-阿魏酰双葡萄糖甘-7-葡萄糖音	Flavonoids	黄酮	Flavonols	黄酮醇	C43H48O24	947.25	785.2	948.2536	[M-H]-	3	-	-	1067460.779000004	1197289.761999996	1177269.264999999	844732.8060000017	886127.4180000038	900044.8595000023	1739771.617000001	1709876.933499999	1680956.309000002	632992.5055000007	529573.2579999999	486021.6784999997	1168230.837000005	1198667.196999996	1082280.145500006	-	CM00547	MetMap113,MetMap114	1.20912	0.0119616	0.764349	-0.387696	insig	1.18034	0.00172655	1.49058	0.575874	insig	1.2975	3.96006e-06	1.95013	0.96357	insig	1.11956	0.000564668
Lmsn002815	Kaempferol-3-O-rutinoside*	山柰酚-3-O-芸香糖苷(烟花苷)*	Flavonoids	黄酮	Flavonols	黄酮醇	C27H30O15	593.15	285.04	594.1585	[M-H]-	1	17650-84-9	C21833	7801402.1665	7454972.819000004	7970947.836999995	6509564.295500007	6237167.956500012	6437787.140999992	5396665.94750002	5370717.273999992	4898660.623999999	3681403.626999992	3891823.179499989	3811623.9740000037	4806348.977000002	4581542.851000006	4659618.865999995	ko00944,ko01110	C21833	MetMap113	1.2274	0.00403507	0.825946	-0.27588	insig	1.17984	0.000350452	0.674466	-0.568182	insig	1.23301	0.0078521	0.816598	-0.292302	insig	1.14559	0.000364156
Lmfp004055	Morin-3-O-xyloside*	桑色素-3-O-木糖苷*	Flavonoids	黄酮	Flavonols	黄酮醇	C20H18O11	435.09	303.05	434.0849	[M+H]+	1	-	-	173747.7314999997	159241.1404999994	233778.2424999997	112622.20699999949	78970.61450000032	114255.5355000002	184291.6510000004	158445.79850000038	136267.2605	89308.56800000029	100656.8645000002	88308.98749999986	127824.05349999962	113878.5730000007	104161.2985	-	-	-	1.11177	0.0433251	0.539637	-0.88994	insig	0.585548	0.346712	0.845153	-0.242716	insig	1.08805	0.0344355	1.56615	0.647223	insig	1.08297	0.0482415
Lcfn005033	7-O-methylmyricetin	7-O-甲基杨梅素	Flavonoids	黄酮	Flavonols	黄酮醇	C16H12O8	331.05	316.03	332.0532	[M-H]-	1	16280-27-6	-	1339685.869499991	1235409.2980000142	1365682.856499989	587869.9175000035	577505.7059999993	476384.5559999976	1255266.196999999	1376696.690000006	1250389.630000009	602520.7640000036	665998.0159999962	667581.9069999997	1028067.639499998	1057092.666499994	973641.2189999964	-	-	-	1.24606	0.000148112	0.416608	-1.26324	down	0.202725	0.751355	0.985174	-0.0215494	insig	1.28146	0.000188161	2.36475	1.24169	up	1.13903	0.000593367
ZBN0086	Kaempferol-3-O-rutinoside-7-O-rhamnoside	山柰酚-3-O-芸香糖苷-7-O-鼠李糖苷	Flavonoids	黄酮	Flavonols	黄酮醇	C33H40O19	739.21	284.03	740.2164	[M-H]-	2	-	-	3391123.1605000217	3751380.544000004	3587759.720000015	3379791.513999989	2498186.688999989	3333723.9600000065	1650329.993500008	1972537.089500005	1837474.445000013	2102391.2155000083	1348734.789999995	1865901.517000003	2795641.923999988	2835945.215499991	2745039.182500015	-	-	-	0.783893	0.212417	0.858479	-0.220146	insig	1.18229	0.000247856	0.508873	-0.974622	insig	1.19373	0.0381256	0.592761	-0.754477	insig	1.07463	0.00629662
Sadp004354	Herbacetin 8-gentiobioside*	草质素 8-龙胆二糖苷*	Flavonoids	黄酮	Flavonols	黄酮醇	C27H30O17	627.15	303.05	626.1483	[M+H]+	1	-	-	3051292.122999988	3411710.4705	4168568.959499991	3613339.6185	3269655.666500016	3564005.8989999937	3736417.757999995	3347399.208	3997377.696999995	2406054.050499999	1573662.625999999	1385351.8114999991	2866689.395499997	2207057.839000005	2751451.856499997	-	-	-	0.0678617	0.87277	0.982639	-0.025266	insig	0.2626	0.717884	1.04229	0.0597586	insig	0.556679	0.398689	1.06071	0.0850246	insig	1.01167	0.0182129
Rdp05392	quercetin 3-O-beta-L-rhamnofuranoside*	槲皮素 3-O-β-L-鼠李糖呋喃糖苷*	Flavonoids	黄酮	Flavonols	黄酮醇	C21H20O11	449.11	303.05	448.1006	[M+H]+	2	-	-	1327599.8375	910330.508000002	1410754.729499999	1241283.2710000009	1477307.612999999	1120296.4429999979	1310490.623999997	1717623.605999994	1706431.801	721994.5464999975	336529.0254999997	790173.3934999987	926185.3615000036	1025634.976499995	1388696.345500004	-	-	-	0.245444	0.75381	1.05213	0.0733116	insig	0.764927	0.153218	1.2976	0.375849	insig	0.851781	0.158087	1.23331	0.302538	insig	0.882553	0.0462394
pmp001309	6-Hydroxykaempferol-7-O-glucoside*	6-羟基山柰酚-7-O-葡萄糖苷*	Flavonoids	黄酮	Flavonols	黄酮醇	C21H20O12	465.1	303.05	464.0955	[M+H]+	1	-	-	7582387.244999995	16689740.23100005	6239586.788999975	10414115.07949997	12989347.64599999	9654490.699499996	7734707.8379999995	9600217.772	7056988.091999976	4629802.193499983	4777989.587000009	6138877.505499978	8257667.3254999975	6496442.604999985	9629525.93100002	-	CM00470	MetMap114	0.326015	0.824561	1.08345	0.115634	insig	0.253767	0.601171	0.799428	-0.32296	insig	0.996908	0.0892573	0.737853	-0.438594	insig	0.783351	0.266645
MWSHY0132	Quercitrin*	槲皮素-3-O-鼠李糖苷(槲皮苷)*	Flavonoids	黄酮	Flavonols	黄酮醇	C21H20O11	449.11	303.05	448.1006	[M+H]+	2	522-12-3	C01750	1656685.7955	1130636.976500001	1676166.227999999	1500015.3930000002	1640472.102500001	1139900.779499999	1621752.8244999968	2161486.334999994	2106027.7180000003	965130.847999998	507321.0655000003	946903.2464999987	1055881.887000003	1311493.390999997	1661969.551500003	ko00944	C01750	-	0.137159	0.806451	0.958978	-0.0604302	insig	0.801733	0.127487	1.31943	0.399916	insig	0.973302	0.0788488	1.37587	0.460346	insig	0.907552	0.0447266
MWStz530	Quercetin-3-O-(6''-O-acetyl)glucoside	槲皮素-3-O-(6''-O-乙酰)葡萄糖苷	Flavonoids	黄酮	Flavonols	黄酮醇	C23H22O13	505.1	300.03	506.106	[M-H]-	1	54542-51-7	-	3201752.518500003	3209576.5119999936	3422453.108999988	2710682.740000011	2550754.967000014	2604575.077499988	3955297.418500021	3850518.394500048	3615671.382500005	1828476.200000008	1752194.774999994	1787541.656000001	2889280.6215000083	2891849.246999971	2797487.985499992	-	-	-	1.22599	0.00289567	0.799897	-0.322114	insig	1.09004	0.0157959	1.16145	0.215932	insig	1.28151	0.00223816	1.452	0.538046	insig	1.14472	0.00111019
Hmjp003123	Quercetin-5-O-glucuronide*	槲皮素-5-O-葡萄糖醛酸苷*	Flavonoids	黄酮	Flavonols	黄酮醇	C21H18O13	479.08	303.06	478.0747	[M+H]+	2	-	-	26879.85150000003	25303.630999999943	130228.78650000019	38078.88450000002	15416.738499999981	36229.28700000006	3083.3476999999957	3083.3476999999957	3083.3476999999957	26092.37249999999	58940.87050000001	16495.918	45844.55700000003	36313.23599999994	47016.53649999995	-	CM00573	MetMap117	0.460097	0.469108	0.49188	-1.02362	insig	1.1145	0.238271	0.0507095	-4.3016	down	1.256	0.0661605	0.103093	-3.27798	down	0.349424	0.527754
Lmsp004166	Quercetin-3-O-glucoside-7-O-rhamnoside*	槲皮素-3-O-葡萄糖苷-7-O-鼠李糖苷*	Flavonoids	黄酮	Flavonols	黄酮醇	C27H30O16	611.16	303.05	610.1534	[M+H]+	1	-	-	790577.9354999993	2742783.174000008	1264641.645499995	1337588.790999996	2263325.766499999	2471293.734499999	1324592.247	1504788.9055	1237492.554499996	789259.4244999973	1087393.2630000021	833992.4514999967	1885488.4230000002	1272037.4199999971	1695268.766000004	-	CM00600	MetMap115	0.477809	0.575139	1.26557	0.339787	insig	0.0568371	0.719769	0.847618	-0.238514	insig	0.883071	0.190364	0.669752	-0.578301	insig	0.586366	0.357958
Zbsp004301	Quercetin-7-O-rutinoside*	槲皮素-7-O-芸香糖苷*	Flavonoids	黄酮	Flavonols	黄酮醇	C27H30O16	611.16	303.05	610.1534	[M+H]+	1	147714-62-3	-	13899727.17900001	51683599.87149985	22266783.94750002	38036181.91750002	34810408.11049992	38832365.37950006	42088345.35400006	46679221.55000004	28057997.55849994	19527963.43599998	11934005.95050001	21250475.93300005	23841176.60400001	29815212.64399996	21109193.158	-	CM00602	MetMap116	0.567308	0.560468	1.27124	0.346241	insig	0.535577	0.505561	1.32983	0.41124	insig	0.0949716	0.79082	1.04608	0.0649987	insig	0.479505	0.415771
Lmpp003465	Myricetin-3-O-β-D-glucoside*	杨梅素-3-O-β-D-葡萄糖苷*	Flavonoids	黄酮	Flavonols	黄酮醇	C21H20O13	481.1	319.04	480.0904	[M+H]+	1	19833-12-6	-	4561034.232500003	3020869.247499995	6400888.296000003	2275425.08250001	1832978.0735000041	2111648.165000006	4044903.5124999867	3522508.3399999887	7026007.208999984	3014568.459999998	2073624.4400000018	3381500.4675	2399733.807000001	4438684.113499993	5001088.663499998	-	CM00806	MetMap109	1.08899	0.115463	0.444836	-1.16865	down	0.0825295	0.89627	1.04367	0.0616655	insig	1.14232	0.12293	2.34619	1.23032	up	0.77176	0.192046
Hmcp002399	Limocitrin-3-O-glucoside	柠檬黄素-3-O-葡萄糖苷	Flavonoids	黄酮	Flavonols	黄酮醇	C23H24O13	509.13	347.07	508.1217	[M+H]+	3	38836-51-0	-	219898.5590000004	223204.16600000171	210941.4315000005	89260.53150000061	75314.95250000013	92395.54350000044	107455.3349999998	126944.7934999996	100445.5824999999	45046.809500000345	146112.8164999997	205521.5175000001	112265.71800000001	59476.933499999424	99421.3915000001	-	-	-	1.25211	7.52803e-05	0.392896	-1.34778	down	1.17418	0.00160355	0.511962	-0.965892	insig	1.05899	0.0612418	1.30305	0.381891	insig	0.679201	0.207887
Zahp003766	Quercetin 3-O-glucoside 7-O-xyloside	槲皮素-3-O-葡萄糖-7-O-木糖苷	Flavonoids	黄酮	Flavonols	黄酮醇	C26H28O16	597.15	303.05	596.1377	[M+H]+	3	-	-	72527.8635	210238.3174999998	83290.92199999996	160363.8345000004	205521.4250000001	139926.0049999998	172336.8270000005	149077.9440000002	242939.2240000011	85162.72750000027	52366.36349999996	93150.07750000016	115807.3685	199568.7040000001	164908.9925000001	-	CM00591	MetMap115	0.657271	0.411805	1.38178	0.46653	insig	0.707846	0.287248	1.54171	0.624532	insig	0.344534	0.602836	1.11574	0.158001	insig	0.505645	0.41721
mws1035	Robinin*	山柰酚-3-O-刺槐糖苷-7-O-鼠李糖苷 (刺槐苷)*	Flavonoids	黄酮	Flavonols	黄酮醇	C33H40O19	741.22	433.11	740.2164	[M+H]+	3	301-19-9	C10178	1478010.0055000018	604557.9849999998	927029.3359999992	349841.367000001	304403.5535000005	425660.9844999992	314560.02000000037	251734.8630000004	340045.8250000017	520420.7469999994	982117.9504999996	415072.82300000073	604244.4870000001	451884.60049999953	274925.12850000034	-	C10178	MetMap113,MetMap114	1.09746	0.125139	0.358821	-1.47866	down	1.08302	0.109241	0.30115	-1.73145	down	0.712303	0.264671	0.839277	-0.25278	insig	0.607914	0.311747
Lmmp002560	Quercetin-3-O-(2''-O-glucosyl)glucuronide	槲皮素-3-O-(2''-O-葡萄糖基)葡萄糖醛酸苷	Flavonoids	黄酮	Flavonols	黄酮醇	C27H28O18	641.13	303.05	640.1276	[M+H]+	1	-	-	58539.640000000036	52008.67949999982	38490.69550000008	32760.36450000005	36200.044499999865	44719.36749999995	92876.48449999992	52174.53750000004	76237.9445000001	35747.26600000002	33199.29899999993	30042.012999999915	19301.28249999998	53550.70799999985	48283.89850000013	-	CM00615	MetMap117	0.818935	0.17782	0.762752	-0.390714	insig	0.808415	0.167617	1.48477	0.570241	insig	1.11728	0.0829702	1.9466	0.960956	insig	0.951348	0.0964155
Hmcp002316	Isorhamnetin-3-O-arabinoside	异鼠李素-3-O-阿拉伯糖苷	Flavonoids	黄酮	Flavonols	黄酮醇	C21H20O11	449.11	317.06	448.1006	[M+H]+	1	-	-	303101.3385000006	443325.7065000015	402595.5484999979	376673.01350000117	304705.4599999984	471604.1490000011	833981.8684999995	754265.5004999994	685994.0615000002	293097.0905000007	256664.9414999997	229638.5124999997	347301.7395	395362.7540000014	347184.2940000006	-	CM00832	MetMap109	0.00244439	0.984505	1.00345	0.0049636	insig	1.12673	0.00328387	1.97928	0.984978	insig	1.20758	0.0046226	1.97249	0.980015	insig	0.938889	0.0806516
Zmhp005139	Tamarixetin-3-O-(6''-malonyl)glucoside*	柽柳黄素-3-O-(6''-丙二酰)葡萄糖苷*	Flavonoids	黄酮	Flavonols	黄酮醇	C25H24O15	565.12	317.07	564.1115	[M+H]+	2	-	-	700980.8030000011	738370.0104999995	539515.048999998	736812.6385000023	555858.2504999996	836371.0980000013	1313705.731000008	1001725.4005000059	1206114.901999998	411202.1710000011	535731.5554999991	444083.6830000035	990862.5059999969	731912.7460000039	578740.0009999991	-	-	-	0.267916	0.65222	1.07589	0.105531	insig	1.10142	0.0131366	1.77958	0.831535	insig	1.13123	0.0199209	1.65405	0.726005	insig	0.934129	0.0639248
PD0850496	Quercetagetin 7-methyl ether-3-O-gentiobioside	槲皮素7-甲基醚-3-O-龙胆二糖苷	Flavonoids	黄酮	Flavonols	黄酮醇	C28H32O18	657.17	495.11	656.1589	[M+H]+	1	-	-	4208759.319999997	5880186.454999993	5198237.402000014	4327976.759500002	4349585.4389999965	6504124.658500022	7082891.053000002	10881341.06749998	9665356.891000032	4383830.380999997	2028943.523499996	4341436.932000017	3903796.387999997	10132194.13000004	7491753.713999974	-	-	-	0.0631636	0.969947	0.993099	-0.0099905	insig	1.05202	0.0500351	1.80737	0.853892	insig	1.10586	0.0442295	1.81993	0.863882	insig	0.679574	0.188318
mws1329	Quercimeritrin	槲皮素-7-O-葡萄糖苷	Flavonoids	黄酮	Flavonols	黄酮醇	C21H20O12	463.09	301.04	464.0955	[M-H]-	1	491-50-9	C12639	5022800.393000009	5239719.11049998	5450654.928000007	5940095.239500008	6972042.462000006	5832358.446000004	7961029.85200002	8451441.718499953	7950161.7389999265	3689307.3825000036	4108021.231500037	3686784.9275000067	5861740.493999965	5754584.637000008	5456432.587500033	-	C12639	MetMap116	1.03413	0.096223	1.19292	0.254492	insig	1.18856	0.000244584	1.55046	0.632695	insig	1.18375	0.0214092	1.29972	0.378203	insig	1.10762	0.00175235
Safn007737	Myricetin 5-methyl ether 3-O-galactoside	杨梅素-5-甲基醚-3-O-半乳糖苷	Flavonoids	黄酮	Flavonols	黄酮醇	C22H22O13	493.1	331.05	494.106	[M-H]-	1	-	-	3438447.4614999983	3163834.7930000117	3196750.280999995	2047916.3005000008	1948287.1700000141	2106652.806499998	4245544.248000016	4345199.501000017	4271392.330999998	2782308.630000005	2472740.19549999	2649696.2054999867	3681672.0309999883	3824020.608999981	3817645.915999995	-	-	-	1.25035	0.000996969	0.622802	-0.683155	insig	1.17743	0.00357579	1.31259	0.392419	insig	1.29758	9.99798e-06	2.10756	1.07557	up	1.06711	0.00717432
Lakp003028	Diglucosyl Myricitrin	二葡萄糖基杨梅苷	Flavonoids	黄酮	Flavonols	黄酮醇	C33H40O22	789.21	319.05	788.2011	[M+H]+	1	-	-	738405.1584999978	633744.249500001	725380.7779999991	883265.785499998	398080.63850000023	809604.9150000014	1223102.988999997	1034283.0229999991	1161289.262999998	613316.6794999995	560066.0359999996	527530.5334999989	700271.1765000019	743661.9905000014	414313.9819999987	-	-	-	0.148324	0.989864	0.996864	-0.00453209	insig	1.15477	0.00497736	1.62986	0.704746	insig	0.947498	0.0853583	1.63499	0.709278	insig	0.976425	0.0363992
Lmmp002143	Gossypetin-3-O-(6''-malonyl)glucoside	棉黄素-3-O-(6''-丙二酰)葡萄糖苷	Flavonoids	黄酮	Flavonols	黄酮醇	C24H22O16	567.1	319.05	566.0908	[M+H]+	2	-	-	507948.05499999935	1931520.4940000009	450964.2714999997	1225882.443999996	1279564.575999999	1209408.063	1822615.769999999	1959783.839499991	1741022.442000003	530058.7654999995	1207799.502999999	691014.7339999998	1597847.331	1390673.767500001	656196.6305	-	-	-	0.581527	0.627737	1.28522	0.36202	insig	0.824084	0.209972	1.91093	0.934277	insig	1.27638	0.0063675	1.48685	0.572256	insig	0.00145698	0.790864
Lmmp002483	Gossypetin-3-O-glucuronide-8-O-glucoside	棉黄素-3-O-葡萄糖醛酸苷-8-O-葡萄糖苷	Flavonoids	黄酮	Flavonols	黄酮醇	C27H28O19	657.13	495.09	656.1225	[M+H]+	2	-	-	3700842.526999998	5090062.969999992	5432182.556000017	4819088.571000001	5304553.119999996	5857956.8175000185	6449684.679000002	10957097.00349998	9730752.99150003	4241206.602999996	2701316.008499995	5272329.792500019	3612960.759999996	9068390.104500027	7550916.915999975	-	-	-	0.550167	0.403104	1.12364	0.168177	insig	1.01629	0.0700697	1.90799	0.932055	insig	1.08014	0.103402	1.69805	0.763878	insig	0.408971	0.50937
Lmjp003231	Patuletin-3-O-glucoside*	万寿菊素-3-O-葡萄糖苷*	Flavonoids	黄酮	Flavonols	黄酮醇	C22H22O13	495.11	333.07	494.106	[M+H]+	1	-	-	4052076.417500002	1764296.7319999968	1901324.7650000008	2305864.936499996	2141611.534000006	2217148.443500001	4674174.843999997	4707235.543999998	4339627.215500006	2271727.918999996	1749156.778499999	2747282.062000001	1300515.8270000091	3342773.8984999936	2977764.1810000013	-	-	-	0.16839	0.682555	0.863551	-0.211647	insig	0.927675	0.110648	1.77787	0.830147	insig	1.29466	0.000719665	2.05879	1.04179	up	0.141537	0.720987
Zbtp004722	Mearnsetin	3,5,7,3',5'-五羟基-4'-甲氧基黄酮	Flavonoids	黄酮	Flavonols	黄酮醇	C16H12O8	333.06	318.03	332.0532	[M+H]+	3	16805-10-0	-	448878.339	624843.7410000007	358732.581999999	529694.6240000004	476335.9634999999	463413.49899999896	1011298.941499997	1038390.801999997	906849.983	537804.7839999986	313092.5234999995	561726.7729999996	535232.1440000014	671513.2344999984	704786.4810000014	-	-	-	0.185683	0.891137	1.02582	0.036781	insig	1.09764	0.0104181	2.06397	1.04542	up	1.2827	0.00169404	2.01201	1.00864	up	0.0475014	0.955472
ZBN0201	Quercetin-3,7-Di-O-rhamnoside	槲皮素-3,7-二-O-鼠李糖苷	Flavonoids	黄酮	Flavonols	黄酮醇	C27H30O15	593.15	447.09	594.1585	[M-H]-	1	28638-13-3	-	18544.23900000009	22460.78699999999	30225.017999999916	62057.38649999992	39613.59399999996	41241.96000000009	34305.39000000023	54045.70100000001	58805.66100000004	18951.93200000006	31889.617999999937	21545.52249999997	39024.329499999934	40822.9310000001	34959.110499999886	-	-	-	1.09054	0.0619099	2.00636	1.00458	up	1.02448	0.0597276	2.06594	1.0468	up	0.0717297	0.898524	1.0297	0.0422172	insig	0.0319054	0.944867
Lmmp002755	Quercetin-7-O-rutinoside-4'-O-glucoside	槲皮素-7-O-芸香糖苷-4'-O-葡萄糖苷	Flavonoids	黄酮	Flavonols	黄酮醇	C33H40O21	773.21	303.05	772.2062	[M+H]+	3	-	-	169332.7479999999	351302.8525000001	142520.2980000003	446753.0299999997	612066.1120000004	370828.6750000006	380382.7315000002	521837.18249999936	371774.3450000003	240712.7899999999	165849.0184999999	282517.5670000008	610818.4814999994	324518.6295000008	308871.77699999925	-	CM00635	MetMap116	1.00797	0.0580357	2.15582	1.10824	up	0.927026	0.0724927	1.92111	0.941939	insig	0.362224	0.583896	0.891125	-0.166301	insig	0.170752	0.91432
Lmjp003655	6-C-MethylKaempferol-3-glucoside*	6-甲基山柰酚-3-O-葡萄糖苷*	Flavonoids	黄酮	Flavonols	黄酮醇	C22H22O11	463.12	301.08	462.1162	[M+H]+	1	-	-	556571.479499999	745361.613999999	350414.3795000012	2510348.69800001	1622723.9085000132	2581890.277499988	388476.28049999994	531914.8304999999	393611.9614999965	523512.77700000006	675918.2729999993	570746.2769999987	1159133.392000002	822351.2194999963	503834.23650000064	-	CM00467	MetMap113	1.1826	0.0213576	4.06389	2.02286	up	0.443699	0.435684	0.795234	-0.330548	insig	1.26852	0.0258872	0.195683	-2.35341	down	0.264526	0.772635
PD0006067	Europetin 3-galactoside*	Europetin 3-galactoside*	Flavonoids	黄酮	Flavonols	黄酮醇	C22H22O13	495.11	333.06	494.106	[M+H]+	1	-	-	2054684.0295000009	1648182.470999998	2407125.102500001	2148616.330999996	2048246.765000005	1793848.628500001	3401056.7494999967	4080607.2685	4547432.537500007	2764305.222999996	1984732.719499999	2546556.764000001	1363463.096500009	3090291.047499992	3433578.962500002	-	-	-	0.0547656	0.881011	0.980478	-0.028443	insig	1.11163	0.0111934	1.96876	0.977286	insig	1.24879	0.0186491	2.00796	1.00573	up	0.593989	0.283839
Zmjp004875	Tomentin	3,7-二甲氧基-5,6,3',4'-四羟基黄酮; 3,7-二甲氧基槲皮万寿菊素	Flavonoids	黄酮	Flavonols	黄酮醇	C17H14O8	347.07	315.06	346.0689	[M+H]+	1	59171-23-2	C04581	321744.1755	133095.5419999995	217394.7220000005	96310.2629999998	65910.59350000013	113479.86150000029	249278.5750000005	274987.2850000008	197141.2619999997	241316.4605000003	414570.25349999993	150151.14849999972	392237.1529999981	159993.5930000008	237266.26949999988	-	C04581	-	1.03176	0.128884	0.410126	-1.28586	down	0.264968	0.801718	1.07315	0.101849	insig	1.21297	0.00895155	2.61663	1.38771	up	0.229023	0.665212
PD0662542	Quercetin-3-O-(3''-p-coumaroyl)rutinoside	槲皮素-3-O-(3''-对香豆酰基)芸香糖苷	Flavonoids	黄酮	Flavonols	黄酮醇	C36H36O18	757.2	303.05	756.1902	[M+H]+	2	-	-	626975.2920000006	441362.8645000004	337238.5074999994	626488.2080000003	699321.3885000001	729767.6044999987	1127400.2319999991	996065.7279999985	1065735.9645	640456.2584999994	612763.7074999996	485906.9730000007	549153.9075000011	377055.64099999843	534389.7665000004	-	-	-	0.93937	0.112079	1.46244	0.548381	insig	1.10289	0.00976633	2.26896	1.18203	up	1.25731	0.0017802	1.55149	0.633652	insig	0.588273	0.33208
PDP001555	quercetin 3-O-(2''-O-malonyl)glucoside*	槲皮素 3-O-(2''-O-丙二酰)葡萄糖苷*	Flavonoids	黄酮	Flavonols	黄酮醇	C24H22O15	551.11	303.05	550.0959	[M+H]+	1	-	-	1569035.285000004	1278490.936999998	1152212.8654999991	2369346.5075000008	2934576.06749999	1754552.899999995	2783981.512000002	2553898.624000001	3388107.5915	2459420.2375	679029.2664999996	2814456.895499995	1082727.592500001	2174956.873999998	2017132.492000002	-	-	-	1.07055	0.0821822	1.76473	0.819451	insig	1.14486	0.0115798	2.18164	1.12541	up	0.718425	0.264075	1.23624	0.305962	insig	0.284479	0.42911
ZBN0142	Quercetin-3-O-(2''-O-rhamnosyl)galactoside	槲皮素-3-O-(2''-O-鼠李糖基)半乳糖苷	Flavonoids	黄酮	Flavonols	黄酮醇	C27H30O16	609.14	301.04	610.1534	[M-H]-	2	-	-	384096.5349999985	397801.34449999867	348393.6049999993	627293.135999999	806723.5259999981	563097.9959999996	1174296.912499997	652861.168499999	768256.9204999991	529083.1249999994	697905.3379999973	533720.910000001	551102.2534999986	610893.1634999986	496458.43450000073	-	-	-	1.17186	0.0531152	1.7669	0.821222	insig	1.09567	0.0895336	2.29624	1.19927	up	0.661228	0.34008	1.29958	0.378048	insig	1.0458	0.0549896
Zbjn004215	Kaempferol 3-O-beta-D-glucosyl-(1->2)-beta-D-glucoside	山柰酚-3-O-槐糖苷 (槐属黄酮苷)	Flavonoids	黄酮	Flavonols	黄酮醇	C27H30O16	609.15	285.04	610.1539	[M-H]-	3	19895-95-5	C12634	29365.06849999996	32490.074500000097	17877.16199999999	19779.48600000002	23585.61449999998	16522.2694999999	53946.64499999984	54534.529499999786	74105.08900000008	56428.286999999815	43624.81899999994	29849.44750000004	68531.90900000025	49864.15199999987	40935.12849999982	ko00944,ko01110	C12634	MetMap113	0.670227	0.274667	0.751105	-0.412913	insig	1.0747	0.0168768	2.28999	1.19534	up	1.25755	0.0181022	3.04883	1.60825	up	0.781326	0.149866
Lmsp003252	Isorhamnetin-3-O-sophoroside*	异鼠李素-3-O-槐糖苷*	Flavonoids	黄酮	Flavonols	黄酮醇	C28H32O17	641.17	317.07	640.1639	[M+H]+	2	-	-	115587.5364999999	151566.2559999999	138511.12400000019	142551.8235000001	132523.8254999998	179131.3195	305314.6270000002	420280.9589999996	324921.5325000002	236349.8430000009	147572.7159999999	286674.54449999967	190193.7040000002	335137.24500000174	207256.33300000013	-	CM00847	MetMap109	0.525242	0.414936	1.11966	0.163061	insig	1.16017	0.0193583	2.58962	1.37274	up	1.23877	0.0191757	2.31286	1.20968	up	0.853849	0.155063
HJAP126	Syringetin-3-O-rutinoside-7-O-glucoside	丁香亭-3-O-芸香糖苷-7-O-葡萄糖苷	Flavonoids	黄酮	Flavonols	黄酮醇	C35H44O22	817.24	509.13	816.2324	[M+H]+	2	-	-	36035.50350000003	23465.007999999918	19444.322500000042	18110.70600000003	68356.11449999972	20069.99999999998	104814.4809999999	84982.24500000008	68199.49700000005	26832.324	20695.86049999996	89834.75799999977	43742.62400000005	54371.82299999988	59595.40850000019	-	CM00831	MetMap109	0.19065	0.638419	1.34951	0.432435	insig	1.12712	0.0165026	3.26806	1.70843	up	0.998267	0.0715456	2.42166	1.276	insig	0.408677	0.473255
HJAP005	Laricitrin-3-O-glucoside*	西伯利亚落叶松黄酮-3-O-葡萄糖苷*	Flavonoids	黄酮	Flavonols	黄酮醇	C22H22O13	495.11	333.07	494.106	[M+H]+	1	39986-90-8	-	1766275.4910000009	1363350.566500007	584786.7604999982	1594481.473500004	1344810.039499996	1704327.6364999919	4231076.49699998	4030702.29449998	3492355.5629999964	1927889.7864999918	2965683.038999999	1719464.3299999959	2851719.4855000214	2079470.473999985	1809812.258000009	-	CM00824	MetMap109	0.532969	0.47061	1.25016	0.322115	insig	1.05562	0.00497795	3.16447	1.66196	up	1.27606	0.00275995	2.53124	1.33985	up	0.752857	0.136608
Lcfp091229	4'-O-methylmyricetin3-O-(6-O-alpha-L-rhamnopyranosyl)-beta-D-glucopyranoside	4'-O-甲基杨梅素3-O-(6-O-α-L-鼠李糖苷)-β-D-葡萄糖	Flavonoids	黄酮	Flavonols	黄酮醇	C28H32O17	641.17	333.06	640.1639	[M+H]+	1	-	-	249248.7815000002	18766.61130000006	309263.2775	279603.25299999927	229173.5780000005	707611.1549999993	581711.6815000011	865397.2119999997	645887.2995000016	384928.0864999997	253843.05699999968	401364.9745000003	363345.99299999967	348501.7224999991	423471.4005000004	-	-	-	0.647301	0.306747	2.10711	1.07526	insig	0.845389	0.0149317	3.62563	1.85823	insig	0.866574	0.187736	1.72066	0.782966	insig	0.592258	0.219928
ZBN0179	Kaempferol-3-O-rhamnosyl(1→2)glucoside	山柰酚-3-O-鼠李糖基(1→2)葡萄糖苷	Flavonoids	黄酮	Flavonols	黄酮醇	C27H30O15	593.15	285.04	594.1585	[M-H]-	2	-	-	222583.00200000012	190348.7314999998	177705.2404999995	385049.85899999953	380802.3159999988	339432.0955000009	333432.22100000037	372026.85899999953	541706.8574999985	421467.9709999993	366716.5914999992	390158.538499999	221786.29699999987	194034.4204999997	270749.73250000057	-	-	-	1.22672	0.000999451	1.87134	0.904074	insig	1.09799	0.0701856	2.11156	1.07831	up	0.405529	0.539675	1.12837	0.174236	insig	1.12025	0.000801843
Safn004343	Mearnsetin-3-O-galactosyl-(1→4)-galactoside	Mearnsetin-3-O-galactosyl-(1→4)-galactoside	Flavonoids	黄酮	Flavonols	黄酮醇	C28H32O18	655.16	493.1	656.1589	[M-H]-	3	-	-	194979.5325000005	228059.1015000002	218407.0239999991	279830.345	325573.0724999986	388950.1730000007	713934.6725000013	728739.3129999994	791274.4629999985	410496.532499999	465042.6079999989	446753.0909999986	475718.96300000034	488742.2924999994	478035.4760000012	-	-	-	1.13497	0.0546402	1.55018	0.632432	insig	1.19564	0.00050694	3.48268	1.8002	up	1.26269	0.000695965	2.24663	1.16777	up	1.13382	0.000744501
Hmcp001589	Isorhamnetin-3-O-rutinoside-4'-O-glucoside	异鼠李素-3-O-芸香糖苷-4'-O-葡萄糖苷	Flavonoids	黄酮	Flavonols	黄酮醇	C34H42O21	787.23	317.06	786.2219	[M+H]+	2	111393-97-6	-	84488.86999999986	68488.52350000001	97648.2779999999	54877.67999999999	79907.93199999999	70976.31200000015	194290.4274999995	172728.4039999999	157247.1219999998	231748.5589999999	135522.5279999999	173202.7659999996	104455.8865000002	110469.9785000001	121871.59749999971	-	CM00857	MetMap109	0.68911	0.252859	0.820993	-0.284558	insig	1.14241	0.00316813	2.09183	1.06476	up	1.2556	0.00205617	2.54793	1.34932	up	1.02925	0.064238
Wagp004984	Limocitrol 3-Glucoside	甲基柠檬素 3-葡萄糖苷	Flavonoids	黄酮	Flavonols	黄酮醇	C24H26O14	539.14	377.09	538.1323	[M+H]+	3	-	-	229491.21450000012	203192.49699999942	492875.88450000033	358805.2809999985	440921.9065000017	253001.8405000007	824864.4295000018	840475.2075000027	1060609.5965	957712.9735000028	236698.7255000002	937866.4249999988	471609.2634999986	708995.0600000033	1138576.958499999	-	-	-	0.350909	0.717413	1.1374	0.185736	insig	1.0731	0.00817668	2.94519	1.55836	up	1.21803	0.00542547	2.58941	1.37262	up	0.650499	0.225911
MWStz388	Syringetin-3-O-rutinoside	丁香亭-3-O-芸香糖苷	Flavonoids	黄酮	Flavonols	黄酮醇	C29H34O17	653.17	345.06	654.1796	[M-H]-	1	53430-50-5	-	1341511.685	1382946.153500001	1439206.1594999968	1549777.5279999918	1263189.708500002	1547429.099999995	3785335.703000025	3907488.6815000186	3927807.5545000015	3408847.182000013	3210149.947499983	3259351.0525	3293288.962000007	3479355.703999987	3486855.636500002	-	-	-	0.354619	0.567709	1.04725	0.0666056	insig	1.19919	6.74023e-06	2.79096	1.48076	up	1.28773	0.000259636	2.66504	1.41416	up	1.14626	0.000131326
Layp003352	Kaempferol-xylosyl glucosyl glucoside	山柰酚-木糖基葡萄糖基葡萄糖苷	Flavonoids	黄酮	Flavonols	黄酮醇	C32H38O20	743.2	287.06	742.1956	[M+H]+	3	-	-	123685.33999999991	286912.6669999998	69585.91550000003	475003.8935000017	586962.5905000017	535322.7374999981	407510.8440000002	342139.3825000004	422640.1930000018	371444.1210000011	358124.4634999998	416984.61650000094	364884.5654999999	236356.9685000001	262485.57199999987	-	CM00532	MetMap114	1.0793	0.0154253	3.32641	1.73397	up	0.943896	0.0572887	2.44134	1.28767	insig	1.12614	0.0282319	0.733925	-0.446296	insig	0.898264	0.0677126
MWSHY0106	Myricetin	杨梅素	Flavonoids	黄酮	Flavonols	黄酮醇	C15H10O8	319.04	273.04	318.0376	[M+H]+	3	529-44-2	C10107	69662.76300000018	75875.04250000035	82106.92249999968	147949.79450000028	163651.809000001	200845.0059999991	375472.3219999986	309003.3269999991	281310.5425000002	203243.04899999942	231518.7045000003	160151.6320000005	201221.9359999998	219942.45950000122	249573.3470000009	ko00941,ko00944,ko01110	C10107	-	1.22557	0.0217141	2.25108	1.17062	up	1.18957	0.0116231	4.24252	2.08492	up	1.21126	0.0162051	1.88466	0.914302	insig	1.11461	0.0247321
HJAP119	Rhamnetin-3-O-Rutinoside-5-O-rhamnoside	鼠李素-3-O-芸香糖苷-5-O-鼠李糖苷	Flavonoids	黄酮	Flavonols	黄酮醇	C34H42O20	771.22	317.06	770.2269	[M+H]+	1	-	-	3572201.8064999967	16732751.18650002	4518882.183499997	17567956.42299993	20018537.62950001	20459707.52949997	30247260.3475	26067378.832	29441598.91350001	17324487.5905	27786677.57499999	20443354.715	24216453.52900001	17764871.50750001	12114232.984000001	-	CM00631	MetMap117	0.946593	0.114795	2.33833	1.22548	insig	1.00707	0.0320913	3.45459	1.78852	up	1.23156	0.00576379	1.47738	0.56304	insig	0.882974	0.0665266
Lmhp002374	Quercetin-3-O-glucosyl(1→4)rhamnoside-7-O-rutinoside	槲皮素-3-O-葡萄糖基(1→4)鼠李糖苷-7-O-芸香糖苷	Flavonoids	黄酮	Flavonols	黄酮醇	C39H50O25	919.27	303.05	918.2641	[M+H]+	1	-	-	34600.80699999997	158860.5749999998	92290.5800000001	139860.44050000008	489540.7189999997	254802.8605000005	356730.7370000001	326783.2904999996	351470.06950000103	179824.9785	310777.1034999994	264279.5795000005	425287.9799999995	197390.3240000003	328864.62699999893	-	CM00649	MetMap116	0.90694	0.183564	3.09431	1.62962	insig	1.02484	0.0153425	3.62197	1.85677	up	0.474177	0.67404	1.17053	0.227157	insig	0.878845	0.0410524
WaQzp03118	Quercetin 3-(4'''-p-coumarylrhamnosyl)(1→2)-glucoside 7-glucoside	槲皮素 3-(4'''-对香豆酰鼠李糖基)(1→2)-葡萄糖苷 7-葡萄糖苷	Flavonoids	黄酮	Flavonols	黄酮醇	C42H46O23	919.25	303.05	918.243	[M+H]+	2	-	-	34600.80699999997	158860.5749999998	92290.5800000001	139860.44050000008	489540.7189999997	254802.8605000005	356730.7370000001	326783.2904999996	351470.06950000103	179824.9785	310777.1034999994	264279.5795000005	425287.9799999995	197390.3240000003	328864.62699999893	-	-	-	0.90694	0.183564	3.09431	1.62962	insig	1.02484	0.0153425	3.62197	1.85677	up	0.474177	0.67404	1.17053	0.227157	insig	0.878845	0.0410524
HJAP123	Isorhamnetin-3-O-rutinoside-7-O-rutinoside	异鼠李素-3-O-芸香糖苷-7-O-芸香糖苷	Flavonoids	黄酮	Flavonols	黄酮醇	C40H52O25	933.28	479.12	932.2798	[M+H]+	1	-	-	69179.67349999998	63364.34399999996	32362.20500000005	90856.90950000008	110220.42949999981	86734.44950000003	133954.1720000001	133088.5534999998	174005.3420000001	144062.28800000038	154924.999	165984.1784999998	88720.69000000006	141067.54700000052	81063.75650000003	-	CM00861	MetMap109	0.972672	0.0482707	1.74531	0.80348	insig	1.07542	0.006988	2.67454	1.41929	up	1.14337	0.0432091	1.53242	0.61581	insig	1.04838	0.00402016
Zbnp004766	Limocitrin-7-O-glucoside	柠檬素-7-O-葡萄糖苷	Flavonoids	黄酮	Flavonols	黄酮醇	C23H24O13	509.13	347.07	508.1217	[M+H]+	1	-	-	297469.5284999998	1564462.504999994	627698.7550000009	1110794.8539999959	1455149.025500005	1465863.918500004	2472128.124000005	3691651.7540000114	3128657.4609999983	1844747.095500005	4690498.686499999	2412244.375499997	3208642.4219999863	2865715.3355000163	2109039.584499998	-	-	-	0.733598	0.306903	1.61944	0.695495	insig	1.00844	0.01203	3.73246	1.90013	up	1.2246	0.0283139	2.30478	1.20463	up	0.907139	0.116582
Zbsp004862	Syringetin-3-O-glucoside*	丁香亭-3-O-葡萄糖苷*	Flavonoids	黄酮	Flavonols	黄酮醇	C23H24O13	509.13	347.08	508.1217	[M+H]+	1	40039-49-4	-	425499.4925000003	1385970.750499995	823873.0190000011	1051869.469499996	1554756.321000005	1474554.157000004	3312890.5930000083	3300411.2250000113	3342432.794499997	2430123.206500007	5325428.934499999	2200719.757499997	2777320.689499987	2820286.544000016	1953529.844499999	-	CM00826	MetMap109	0.748973	0.224343	1.54863	0.630995	insig	1.08478	0.0126553	3.77778	1.91754	up	1.255	0.00602947	2.43943	1.28654	up	0.963377	0.127433
Hmcp002187	Limocitrin-3-O-galactoside*	柠檬素-3-O-半乳糖苷*	Flavonoids	黄酮	Flavonols	黄酮醇	C23H24O13	509.13	347.07	508.1217	[M+H]+	1	-	-	532437.8635000002	1250871.941499996	539823.7125000004	1175561.707499995	1460042.9065000059	1470994.697500004	2605479.992000007	3132412.545000009	3013789.863499998	2284345.8195000067	4653638.415499998	2300674.474999997	3056463.310999985	2911233.6230000183	1770235.533499999	-	-	-	0.939722	0.115712	1.7677	0.821872	insig	1.11163	0.00287877	3.76719	1.91349	up	1.26311	0.00256438	2.13113	1.09162	up	1.01817	0.0888757
Safn002792	Kaempferol-3-O-Gentiobioside-7-O-Rhamnoside*	山柰酚-3-O-龙胆二糖苷-7-O-鼠李糖苷*	Flavonoids	黄酮	Flavonols	黄酮醇	C33H40O20	755.2	593.15	756.2113	[M-H]-	1	-	-	81734.15549999995	59514.71049999981	39046.908000000134	126765.14300000039	159862.6675000001	128022.1024999997	235266.74249999988	122299.3949999999	124088.40449999961	291311.3679999998	209376.4225000002	235750.5420000006	121633.69450000029	138974.4734999996	123232.1719999997	-	-	-	1.12171	0.00926547	2.29983	1.20153	up	1.01994	0.103242	2.67147	1.41763	up	0.294755	0.616403	1.16159	0.216105	insig	1.09166	0.00656779
MWStz457	Kaempferol-3-O-rutinoside-7-O-glucoside*	山柰酚-3-O-芸香糖-7-O-葡萄糖苷*	Flavonoids	黄酮	Flavonols	黄酮醇	C33H40O20	755.2	593.16	756.2113	[M-H]-	1	34336-18-0	-	79844.64899999992	39250.86599999987	52962.46900000007	136540.90700000018	247404.99949999969	168804.2319999995	214251.0639999997	193375.99600000013	206191.522	256654.1474999994	218602.08900000018	286049.2075000007	118990.5485	125291.8994999996	114065.20800000001	-	-	-	1.1514	0.048044	3.21258	1.68373	up	1.1443	0.00167218	3.56751	1.83492	up	0.463149	0.601533	1.11048	0.151185	insig	1.10316	0.0022581
Zbnp004589	Limocitrin 7-neohesperidoside	柠檬素-7-O-新橘皮糖苷	Flavonoids	黄酮	Flavonols	黄酮醇	C29H34O17	655.19	347.07	654.1796	[M+H]+	1	-	-	490479.1225000004	666085.8150000001	759092.3285000019	949568.5580000028	1498346.0205	921703.6450000005	3827548.7984999837	3866946.556500015	3969024.114499985	3517469.194999998	1918422.2999999959	3955112.2029999867	1293383.514	1865591.0650000009	2937173.7079999982	-	-	-	1.02068	0.107795	1.75899	0.814746	insig	1.18839	3.89976e-05	6.08852	2.60609	up	1.26168	0.00322363	3.46138	1.79135	up	1.09029	0.0544111
Lmmp002796	Gossypetin-3-O-rutinoside	棉黄素-3-O-芸香糖苷	Flavonoids	黄酮	Flavonols	黄酮醇	C27H30O17	627.16	319.05	626.1483	[M+H]+	2	-	-	109077.7729	109077.7729	109077.7729	990301.290999998	1023995.2490000009	1268634.8855	1888177.5990000009	1325595.764999999	1050047.352499998	1260418.713999999	951959.0145	545388.8644999999	1867892.006	892011.6719999996	910647.99	-	-	-	1.26079	0.0078312	10.0324	3.32659	up	1.18975	0.0335583	13.0299	3.70376	up	0.697286	0.315907	1.29878	0.377162	insig	1.11688	0.0595426
Lmsp004090	Isorhamnetin-3-O-(6''-O-p-coumarol)sophoroside-7-O-rhamnoside	异鼠李素-3-O-(6''-O-对香豆酰)槐糖苷-7-O-鼠李糖苷	Flavonoids	黄酮	Flavonols	黄酮醇	C43H48O23	933.27	317.07	932.2586	[M+H]+	2	-	-	9898.086500000003	42260.17199999993	16795.48249999994	58948.41650000014	116036.78549999981	51446.369500000066	395150.1575000017	270871.8030000005	331147.3595000015	202038.2864999995	176517.7280000002	246171.96499999988	144367.8070000001	107401.06949999981	118886.2030000002	-	CM00860	MetMap109	1.00842	0.10681	3.28382	1.71537	up	1.14745	0.00918861	14.4614	3.85414	up	1.22456	0.0070902	4.40384	2.13876	up	1.07917	0.00437033
Lmfn004769	Quercetin-3-O-(4''-O-galloyl)arabinoside	槲皮素-3-O-(4''-O-没食子酰)阿拉伯糖苷	Flavonoids	黄酮	Flavonols	黄酮醇	C27H22O15	585.09	301.03	586.0959	[M-H]-	3	-	-	1005.5203000000071	1005.5203000000071	1005.5203000000071	6219.303499999997	14363.856500000069	14173.6454999999	10122.17600000004	12387.011500000059	12814.61100000004	9875.957000000048	10469.8445	8756.580000000056	10682.426500000029	6030.909499999963	9668.20249999998	-	CM00588	MetMap116	1.23187	0.0587307	11.522	3.52632	up	1.19833	0.00596368	11.71	3.54966	up	0.177791	0.951615	1.01631	0.023345	insig	1.14727	0.00332004
Hmcp005575	Quercetin-5,4'-di-O-glucoside	槲皮素-5,4'-二-O-葡萄糖苷	Flavonoids	黄酮	Flavonols	黄酮醇	C27H30O17	627.15	303.05	626.1483	[M+H]+	2	-	-	3174.564199999997	3174.564199999997	3174.564199999997	3174.564199999997	3174.564199999997	3174.564199999997	28270.048000000013	21233.261499999957	36056.43349999998	58665.52400000003	15872.82099999999	30519.472499999887	26159.56400000001	22980.782499999892	29365.784999999985	-	CM00613	MetMap116	-	-	-	-	-	1.18872	0.0273627	8.98388	3.16734	up	1.28748	0.0273627	8.98388	3.16734	up	1.08901	0.126612
Lmlp005572	Galangin 7-glucoside	高良姜素-7-葡萄糖苷	Flavonoids	黄酮	Flavonols	黄酮醇	C21H20O10	433.11	271.06	432.1056	[M+H]+	3	-	-	23690.39750000001	23690.39750000001	23690.39750000001	967587.7279999977	470537.74150000146	2466531.3025	420152.3165000003	410884.46350000077	213701.1735	234672.5454999999	488234.4490000007	229314.1310000001	3270850.5395000014	3110647.942999998	2914063.257500001	-	-	-	1.22422	0.166892	54.9401	5.77979	up	1.18391	0.0404388	14.6999	3.87773	up	0.952933	0.252058	0.267562	-1.90205	insig	1.12716	0.0751788
Xmyp005599	Kaempferol-3-O-galactoside-4'-O-glucoside	山柰酚-3-O-半乳糖苷-4'-O-葡萄糖苷	Flavonoids	黄酮	Flavonols	黄酮醇	C27H30O16	611.16	287.06	610.1534	[M+H]+	3	-	-	2005.357000000006	2005.357000000006	2005.357000000006	2005.357000000006	38910.000000000015	25087.86850000001	10421.72199999995	10026.785000000029	34616.43099999989	27949.25300000006	29313.70550000004	23546.06549999996	47221.19450000003	38667.38150000003	60057.85599999999	-	CM00493	MetMap113,MetMap114	0.8934	0.204352	10.9712	3.45564	insig	1.11474	0.182062	9.15297	3.19424	up	0.130387	0.801272	0.834276	-0.261403	insig	1.14698	0.00483736
Lmpn006208	8-Methoxykaempferol-7-O-rhamnoside	8-甲氧基山柰酚-7-O-鼠李糖苷	Flavonoids	黄酮	Flavonols	黄酮醇	C22H22O11	461.11	315.05	462.1162	[M-H]-	3	-	-	1413.499999999999	1413.499999999999	1413.499999999999	1413.499999999999	1413.499999999999	1413.499999999999	7067.499999999995	7491.40800000009	9336.265999999887	29045.741499999716	33838.0635000001	29090.76449999996	14947.56749999992	15928.951999999868	17080.45350000021	-	CM00468	MetMap114	-	-	-	-	-	1.1947	0.011112	5.63499	2.49441	up	1.29394	0.011112	5.63499	2.49441	up	1.14798	0.00294289
ZBN0147	Laricitrin-3-O-xyloside	西伯利亚落叶松黄酮-3-O-木糖苷	Flavonoids	黄酮	Flavonols	黄酮醇	C21H20O12	463.09	331.05	464.0955	[M-H]-	2	-	-	37141.52350000008	37141.52350000008	37141.52350000008	37141.52350000008	37141.52350000008	37141.52350000008	185707.6175000004	247498.81799999962	196071.8415000009	1042891.7665000041	1146100.502999999	1012330.9340000009	445667.6050000009	605230.5380000017	435171.73999999976	-	-	-	-	-	-	-	-	1.19426	0.0120295	5.64757	2.49763	up	1.29348	0.0120295	5.64757	2.49763	up	1.14829	0.00154031
mws1290	Tribuloside	山柰酚-3-O-(6''-对香豆酰)葡萄糖苷 (银锻苷)	Flavonoids	黄酮	Flavonols	黄酮醇	C30H26O13	593.13	285.04	594.1373	[M-H]-	3	20316-62-5	C17140	3432.28470000002	3432.28470000002	3432.28470000002	18648.494999999868	17161.4235000001	20903.60600000012	35049.338500000384	32688.78549999971	38152.271499999886	123661.5179999996	113880.4695000007	99955.14200000066	140415.7675000016	147025.1300000005	134306.02449999962	-	C17140	MetMap113	1.26059	0.00490696	5.50785	2.46149	up	1.19958	0.00245588	10.2838	3.3623	up	1.26657	0.00173404	1.86711	0.900807	insig	1.14776	0.00395353
Lmmp003672	8,8'-Methylenebiscatechin	8,8'-亚甲基双儿茶素	Flavonoids	黄酮	Flavanols	黄烷醇类	C31H28O12	593.17	441.11	592.1581	[M+H]+	1	81555-08-0	-	456614.7574999973	291128.4884999996	284080.4214999998	51478.2184999997	25209.63299999983	66831.84249999984	25702.76700000004	36364.37499999977	39343.115500000036	838.9508000000012	838.9508000000012	838.9508000000012	41840.217999999935	51516.82500000035	27965.55049999999	-	CM01809	MetMap140	1.20244	0.029739	0.139093	-2.84588	down	1.18246	0.030909	0.0982825	-3.34692	down	0.531163	0.369703	0.706595	-0.501045	insig	1.14713	0.02595
MWSHY0177	Catechin gallate	儿茶素没食子酸酯	Flavonoids	黄酮	Flavanols	黄烷醇类	C22H18O10	443.1	139.04	442.09	[M+H]+	3	130405-40-2	-	32875.28699999996	27079.97650000002	45929.28849999998	22840.187999999907	24114.74549999998	17127.99999999998	5708.5724999999975	15397.442499999941	29168.51500000004	571.2854999999997	571.2854999999997	571.2854999999997	35824.77600000002	40658.439000000064	76965.42700000001	-	-	-	1.00233	0.116045	0.605215	-0.72448	insig	0.815411	0.105525	0.474805	-1.07459	insig	0.530252	0.575358	0.784523	-0.350113	insig	1.14536	0.0248148
HJN069	Tetrahydroxyflavan-(4α-8-epicatechin)	四羟基黄烷酮-(4α-8-表儿茶素)	Flavonoids	黄酮	Flavanols	黄烷醇类	C30H24O12	575.12	449.09	576.1268	[M-H]-	1	-	-	28684611.03899997	26392331.62350003	28929592.26850011	8859768.862000002	6311674.446000015	4263615.809999999	2255203.167999988	3028981.974999997	1695336.1090000118	596007.4615000017	463008.60050000006	517437.8634999979	8791589.890000004	14950207.50200001	13216192.25650002	-	-	-	1.21657	0.000490218	0.231352	-2.11184	down	1.18966	0.000128355	0.0830831	-3.5893	down	1.14623	0.0790284	0.35912	-1.47746	down	1.14778	0.000843254
ZBN0354	Cinchonain Ib	金鸡纳素 Ib	Flavonoids	黄酮	Flavanols	黄烷醇类	C24H20O9	451.1	341.06	452.1107	[M-H]-	3	85081-24-9	-	20796.68599999971	26627.047499999808	29599.162500000013	17225.77950000012	20727.96600000013	18375.82500000031	8705.049999999954	13721.7095000001	8029.4599999999955	699.9748000000028	699.9748000000028	699.9748000000028	13804.08649999992	14632.989499999941	5580.570000000009	-	-	-	0.999075	0.101687	0.731335	-0.451395	insig	1.1084	0.0105254	0.395418	-1.33855	down	1.14063	0.0223183	0.540679	-0.887156	insig	1.14658	0.010547
pmn001416	Catechin-(7,8-bc)-4α-(3,4-dihydroxyphenyl)-dihydro-2-(3H)-one*	儿茶素-(7,8-bc)-4α-(3,4-二羟基苯基)-二氢-2-(3H)-酮*	Flavonoids	黄酮	Flavanols	黄烷醇类	C24H20O9	451.1	341.06	452.1107	[M-H]-	3	-	-	22299.057999999648	24889.85199999985	28947.53200000005	19728.87100000014	25143.174500000317	11581.463000000129	11995.416000000001	10461.96550000013	4710.775999999963	942.1551999999924	942.1551999999924	942.1551999999924	12253.551999999941	11896.33599999996	15376.142000000033	-	-	-	0.731046	0.234632	0.741478	-0.431524	insig	1.0533	0.00545063	0.356835	-1.48667	down	0.92948	0.115417	0.481248	-1.05515	insig	1.14733	0.00621025
pmn001418	Cinchonain Id*	金鸡纳素 Id*	Flavonoids	黄酮	Flavanols	黄烷醇类	C24H20O9	451.1	341.1	452.1107	[M-H]-	3	85022-67-9	-	22299.057999999648	24889.85199999985	28947.53200000005	19728.87100000014	25143.174500000317	11581.463000000129	11995.416000000001	10461.96550000013	4710.775999999963	942.1551999999924	942.1551999999924	942.1551999999924	12253.551999999941	11896.33599999996	15376.142000000033	-	-	-	0.731046	0.234632	0.741478	-0.431524	insig	1.0533	0.00545063	0.356835	-1.48667	down	0.92948	0.115417	0.481248	-1.05515	insig	1.14733	0.00621025
MWSHY0094	Gallocatechin gallate	没食子儿茶素没食子酸酯	Flavonoids	黄酮	Flavanols	黄烷醇类	C22H18O11	459.09	139.04	458.0849	[M+H]+	3	4233-96-9	-	56174.85349999994	79826.94000000018	73855.06499999994	57826.275999999954	71293.11800000015	74535.76950000008	25522.74699999997	56560.76899999991	27557.92800000001	2746.2157999999977	2746.2157999999977	2746.2157999999977	55469.19949999996	36668.24600000013	66709.34699999995	-	-	-	0.1172	0.825978	0.970448	-0.0432772	insig	0.947202	0.0593898	0.522458	-0.936612	insig	1.02607	0.0693673	0.538368	-0.893335	insig	1.14599	0.010981
HJN044	Epicatechin-(4β→8,2β→O→7)-epicatechin-(4β→8)-epicatechin	表儿茶素-(4β→8,2β→O→7)-表儿茶素-(4β→8)-表儿茶素	Flavonoids	黄酮	Flavanols	黄烷醇类	C45H36O18	863.19	711.14	864.1902	[M-H]-	3	-	-	9853877.47750002	6762771.900000009	10548940.85650002	2930898.114000004	4341980.151000007	3004597.856999992	2712969.419499998	2189543.4080000003	2136109.0830000043	743521.5864999994	533898.3899999988	343194.1420000007	4017723.42899999	3266165.20849999	3422487.696500008	-	-	-	1.17669	0.0274594	0.378327	-1.40229	down	1.16873	0.0263568	0.259101	-1.94842	down	1.01299	0.129427	0.684859	-0.546121	insig	1.13003	0.0173865
Lmhn004960	7-O-Galloyltricetiflavan	7-O-没食子酰基特利色黄烷	Flavonoids	黄酮	Flavanols	黄烷醇类	C22H18O10	441.08	289.07	442.09	[M-H]-	1	-	-	234157.0254999995	132771.9759999999	135319.3344999997	72933.94949999992	117537.6964999998	104965.69900000001	49162.63450000005	38149.127500000046	27973.68950000004	14406.67950000001	7628.665499999979	8464.3205	199807.6820000002	174386.8390000004	157843.16249999971	-	CM01822	MetMap140,MetMap141	0.928899	0.164067	0.58823	-0.765549	insig	1.13709	0.0566239	0.229539	-2.12319	down	1.18174	0.0295385	0.39022	-1.35764	down	1.12829	0.0417241
ZBN0074	Luteoforol	3',4,4',5,7-五羟基黄烷	Flavonoids	黄酮	Flavanols	黄烷醇类	C15H14O6	289.07	125.02	290.079	[M-H]-	2	13392-26-2	C05907	5110941.651999986	5599235.66149999	5479859.372500006	1396411.974499999	1526049.6709999982	2384463.910499996	1057430.7375	997257.413000004	925612.7465000032	378740.1265	385201.49849999923	293665.1430000009	2609394.911999998	1340705.157999995	1498669.7005	ko00941	C05907	-	1.21212	0.00223919	0.32779	-1.60916	down	1.19859	0.00058005	0.184082	-2.44158	down	1.10612	0.127415	0.561587	-0.832418	insig	1.14611	0.000558634
Lalp003733	Catechin-(4α→8)-epiafzelechin	儿茶素-(4α→8)-表阿夫儿茶精	Flavonoids	黄酮	Flavanols	黄烷醇类	C30H26O11	563.16	273.08	562.1475	[M+H]+	1	80685-13-8	-	4006268.8145000017	3650814.078500007	3431773.719499997	1186519.507999999	1326173.4224999992	1260333.945999999	949668.425000001	1043789.7825	877584.4055000005	301387.2969999995	384512.6205000001	366437.9354999996	1073726.784	1686427.4264999991	1459206.0455000019	-	CM01806	MetMap140,MetMap141	1.25654	0.0031364	0.340254	-1.55532	down	1.1945	0.00204397	0.258912	-1.94946	down	1.19296	0.00939485	0.760939	-0.394148	insig	1.14535	0.00206565
Lmcn003163	Epitheaflavic acid-3'-Gallate	表茶黄酸-3'-没食子酸	Flavonoids	黄酮	Flavanols	黄烷醇类	C28H20O14	579.08	289.07	580.0853	[M-H]-	3	34218-97-8	-	20227692.91850004	19774339.36950002	17979762.75599994	6403478.159000007	4504106.253000003	6923797.156500015	2849228.3115	4620843.202500006	4711773.114500001	2038245.048999996	1734462.843	1993149.6444999909	8382159.630500005	7068044.373499991	8875990.05000002	-	-	-	1.23254	0.000189844	0.307534	-1.70118	down	1.17414	8.42397e-05	0.210098	-2.25087	down	0.881838	0.121919	0.683169	-0.549686	insig	1.14698	0.00130109
pme3285	Afzelechin	阿夫儿茶精	Flavonoids	黄酮	Flavanols	黄烷醇类	C15H14O5	275.09	139.04	274.0841	[M+H]+	3	2545-00-8	C09320	1003410.5455	522865.57850000093	718960.0059999984	161997.00449999972	118836.7519999999	147589.5509999999	70940.67150000003	113966.9030000001	123343.9985	101534.09499999971	52977.212000000036	102714.8849999998	247970.1515	222060.0634999996	129476.79500000029	ko00941,ko01110	C09320	MetMap140	1.22406	0.0481235	0.190814	-2.38976	down	1.16244	0.0420332	0.137291	-2.86469	down	0.8655	0.126654	0.719502	-0.474929	insig	1.11048	0.0399395
Zbsp002100	Catechin-(4α→8)-gallocatechin	没食子儿茶素-(4α→8)-儿茶素	Flavonoids	黄酮	Flavanols	黄烷醇类	C30H26O13	595.14	289.07	594.1373	[M+H]+	1	-	-	6036124.771499981	5341849.207999995	5869197.890999997	1082266.095	828948.049999997	1119110.077499997	562770.1944999989	608999.121	511376.3449999987	741978.9445000007	805436.7670000001	658581.1250000005	976277.7775000023	931662.910000001	868709.8290000006	-	CM01811	MetMap140	1.25551	0.000434233	0.1757	-2.50882	down	1.19877	0.00137372	0.0975897	-3.35713	down	1.21939	0.0299476	0.555434	-0.848312	insig	1.14613	0.00120132
pmb2947	Catechin-(4α→8)-catechin-(4α→6)-catechin	儿茶素-(4α→8)-儿茶素-(4α→6)-儿茶素	Flavonoids	黄酮	Flavanols	黄烷醇类	C45H38O18	865.2	407.1	866.2058	[M-H]-	1	-	-	56380063.55400013	51412019.30100007	54533948.946999796	26742770.30600003	9375421.065000007	15728737.62650003	26599074.61050003	15666727.86750001	16372116.402	9982303.889999978	1398388.961000002	11448856.63249996	31712663.77050001	35409091.21049996	31899719.58000008	-	CM01814	MetMap140	1.13562	0.0131667	0.3194	-1.64656	down	1.14083	0.00455092	0.361235	-1.46899	down	0.33176	0.734887	1.13098	0.177575	insig	0.98881	0.00121159
mws1397	Epicatechin gallate	表儿茶素没食子酸酯	Flavonoids	黄酮	Flavanols	黄烷醇类	C22H18O10	441.08	169.02	442.09	[M-H]-	1	1257-08-5	C22594	505402.4574999985	280106.8054999992	345246.3499999993	316583.9834999996	346889.7034999997	275331.9639999996	186106.4460000002	164644.3074999999	168497.6810000002	47619.693999999974	72353.95649999974	48153.76650000001	513693.5710000007	583358.4755000013	564511.6249999991	-	C22594	MetMap141	0.498658	0.444036	0.830246	-0.268389	insig	1.08582	0.0916318	0.459205	-1.12279	down	1.25798	0.0144963	0.553095	-0.854402	insig	1.11879	0.039128
Lajp002779	Gallocatechin-(4α→8)-catechin-(4α→8)-catechin	没食子儿茶素-(4α→8)-儿茶素-(4α→8)-儿茶素	Flavonoids	黄酮	Flavanols	黄烷醇类	C45H38O19	883.21	595.14	882.2007	[M+H]+	1	79127-37-0	-	483047.89599999884	421435.2325000004	370099.8609999994	104681.9620000001	70077.3785000001	95455.06999999935	48288.44299999999	22259.62900000002	27121.229999999952	83331.18549999988	41865.123999999916	68586.54350000009	57151.31549999994	89136.34099999977	119047.1934999997	-	CM01816	MetMap140	1.24349	0.00548647	0.212002	-2.23785	down	1.18002	0.00474868	0.0766284	-3.70598	down	1.16527	0.0134161	0.361451	-1.46813	down	1.12011	0.00382896
Zajn002491	Catechin 4'-O-beta-D-glucopyranoside*	儿茶素-4'-β-D-吡喃葡萄糖苷*	Flavonoids	黄酮	Flavanols	黄烷醇类	C21H24O11	451.12	289.07	452.1319	[M-H]-	1	-	-	3709532.782500023	3538434.478499992	3961825.3639999987	1549623.1955	1349041.1909999992	1477341.841499994	1276285.304499995	1197140.717999998	1183808.8655	543138.5184999991	604768.2824999973	624145.3995000004	1423467.4035000019	1497942.271999994	1719894.7810000018	-	CM01803	MetMap140	1.25632	0.00060428	0.390374	-1.35707	down	1.19746	0.00151008	0.326254	-1.61593	down	1.15036	0.0368375	0.835747	-0.258862	insig	1.14655	0.00106074
mws0054	(+)-Catechin	儿茶素	Flavonoids	黄酮	Flavanols	黄烷醇类	C15H14O6	289.07	245.08	290.079	[M-H]-	1	154-23-4	C06562	2384542.695	2401456.741499999	2302460.799999998	758762.4675000025	1029694.694000001	891700.0860000006	702997.5039999996	666800.1880000002	587544.3969999994	319361.4129999998	421164.37750000093	391598.9689999974	1046661.770999999	1032331.461999999	882969.0805000006	ko00941,ko01110	C06562	MetMap140	1.24211	0.000912184	0.378101	-1.40315	down	1.19614	3.45414e-06	0.276131	-1.85658	down	1.08247	0.074111	0.730309	-0.453422	insig	1.14364	1.31755e-06
MWSN0020	(-)-Epicatechin	表儿茶素	Flavonoids	黄酮	Flavanols	黄烷醇类	C15H14O6	289.07	123.04	290.079	[M-H]-	1	490-46-0	C09727	93074.84	86136.02499999997	89035.24999999993	31929.990000000096	50101.240000000056	27512.53500000003	34758.63649999998	25949.64950000001	27189.17099999997	15903.78099999998	14471.052000000032	15860.65749999989	36500.27649999998	34853.69799999997	39178.207500000026	ko00941,ko01100,ko01110	C09727	-	1.17521	0.0115483	0.40837	-1.29205	down	1.18427	0.000112544	0.327675	-1.60966	down	0.565928	0.412962	0.802396	-0.317614	insig	1.14755	0.000414381
Lajp003377	Fisetinidol-(4α,6)-gallocatechin	Fisetinidol-(4α,6)-gallocatechin	Flavonoids	黄酮	Flavanols	黄烷醇类	C30H26O12	579.15	127.04	578.1424	[M+H]+	3	1262536-83-3	-	855208.9029999981	864946.5790000019	1001974.216499999	541365.051999999	290430.5110000002	442017.0805000008	350725.0694999991	290439.3819999998	324194.81299999944	175548.3979999999	177620.36149999988	143704.46899999972	393143.8890000012	355728.3080000005	247166.1644999993	-	CM01810	MetMap140	1.14052	0.0080017	0.467947	-1.09558	down	1.18831	0.00292273	0.354634	-1.4956	down	0.706633	0.29223	0.75785	-0.400015	insig	1.14299	0.0027574
Zmdn002400	Epicatechin-3'-O-β-D-glucopyranoside*	表儿茶素-3'-O-β-D-葡萄糖苷*	Flavonoids	黄酮	Flavanols	黄烷醇类	C21H24O11	451.13	289.07	452.1319	[M-H]-	1	-	-	2911561.75600002	3190920.807499997	3275948.094500001	1120117.5575	1402602.5	1382829.446999996	912802.0839999964	1064820.6844999979	962761.1175	382313.0074999993	562287.1204999968	798549.7459999996	1028025.522	1106751.378499998	1185931.457	-	CM01835	MetMap141	1.24186	0.000265329	0.41644	-1.26382	down	1.19461	0.00076368	0.313526	-1.67334	down	1.11042	0.0525149	0.752873	-0.409521	insig	1.11354	0.000104306
ZBN0184	5,7,3',4',5'-Pentahydroxyflavan (Tricetiflavan)	5,7,3',4',5'-五羟基黄烷 (特利色黄烷)	Flavonoids	黄酮	Flavanols	黄烷醇类	C15H14O6	289.07	125.02	290.079	[M-H]-	1	-	-	253709.76100000012	306622.3124999999	294029.2969999997	97713.30150000028	112783.4855000001	108931.6370000001	108986.7804999999	91902.72600000004	58100.876999999964	60799.24699999999	67170.54200000015	49280.85099999967	115259.4409999999	132772.5719999999	117803.2435000001	-	-	-	1.24994	0.00498604	0.37388	-1.41935	down	1.14303	0.000833487	0.303139	-1.72195	down	0.690012	0.308902	0.810793	-0.302594	insig	1.13809	0.00245599
Zbkp003100	Robinetinidol-(4alpha->8)-catechin-(6->4alpha)-robinetinidol	洋槐儿茶精-(4α→8)-儿茶素-(6→4α)-洋槐儿茶精	Flavonoids	黄酮	Flavanols	黄烷醇类	C45H38O18	867.21	577.13	866.2058	[M+H]+	1	85820-29-7	C10239	21046270.49499999	17748031.34350001	17390597.27699998	13075338.07099999	18223829.82050004	11225135.7985	9225333.801499994	12797794.73000001	10368694.11649998	4362540.233999998	2980505.206000002	4439471.542000004	7336684.12450001	13775172.46899999	19075638.37049999	-	C10239	-	0.868389	0.149719	0.756864	-0.401895	insig	1.11172	0.00740431	0.576522	-0.794553	insig	0.784737	0.246651	0.761725	-0.392658	insig	1.13014	0.00232662
MWSHY0098	(-)-Epigallocatechin	表没食子儿茶素	Flavonoids	黄酮	Flavanols	黄烷醇类	C15H14O7	307.08	139.04	306.074	[M+H]+	3	970-74-1	C12136	135067.2705	181935.08700000032	126471.8120000003	61872.954000000056	59808.36449999991	134471.3710000003	20697.867	26245.7445	24220.78250000005	20799.99249999993	52361.74799999986	21172.593999999997	76813.1915	95315.75949999996	72890.81399999963	ko00941,ko01110	C12136	-	0.920619	0.113839	0.577605	-0.791846	insig	1.18792	0.0180301	0.16047	-2.63962	down	1.18494	0.128021	0.27782	-1.84778	down	1.06715	0.00792951
mws2220	Gallocatechin 3-O-gallate*	没食子儿茶素 3-O-没食子酸酯*	Flavonoids	黄酮	Flavanols	黄烷醇类	C22H18O11	457.08	169.01	458.0849	[M-H]-	1	5127-64-0	-	278490.1320000007	126587.7265000002	135572.3919999995	233910.6395000003	181736.03550000011	361329.60450000095	144026.87250000008	67247.20200000009	107561.8675000001	47321.74799999991	32175.736000000063	49577.411999999815	246161.9275000001	292170.4414999996	251721.36450000058	-	CM01804	MetMap140	0.653093	0.3391	1.43711	0.523175	insig	0.724017	0.270838	0.589727	-0.761881	insig	1.08166	0.0874523	0.410355	-1.28506	down	1.06131	0.106411
WaYn003347	Glochiflavanoside A	Glochiflavanoside A	Flavonoids	黄酮	Flavanols	黄烷醇类	C23H28O11	479.15	317.1	480.1632	[M-H]-	3	-	-	848117.603499998	1008413.045499997	1004230.277499998	595808.0734999985	434926.04549999896	443371.2910000006	474691.57699999993	479414.71949999867	620506.3704999982	281074.8314999996	220674.65999999968	235196.47299999988	416085.6744999991	474416.0664999991	448174.89800000103	-	-	-	1.19518	0.00339417	0.515284	-0.956559	insig	1.13391	0.00395221	0.550417	-0.861402	insig	0.322593	0.661188	1.06818	0.0951573	insig	1.1383	0.00260783
ZBN0411	8-[2-(3,4-dihydroxyphenyl)-3,5,7-trihydroxy-3,4-dihydro-2h-1-benzopyran-4-yl]-2-(4-hydroxyphenyl)-3,4-dihydro-2h-1-benzopyran-3,5,7-triol*	8-[2-(3,4-二羟基苯基)-3,5,7-三羟基-3,4-二氢-2h-1-苯并吡喃-4-基]-2-(4-羟基苯基)-3,4-二氢-2h-1-苯并吡喃-3,5,7-三醇*	Flavonoids	黄酮	Flavanols	黄烷醇类	C30H26O11	561.14	289.07	562.1475	[M-H]-	1	-	-	2824507.5159999933	2895230.507500003	2709304.097500009	1329194.6024999958	1330860.515500002	1193630.515000004	1090478.237499997	1052347.519999998	1169863.395499997	953495.0904999964	696333.6900000008	929355.9065000016	1350039.227500004	1438933.498000005	1344658.344999996	-	-	-	1.25682	3.45935e-05	0.457191	-1.12913	down	1.19674	4.62856e-05	0.393009	-1.34737	down	1.09957	0.0377392	0.859616	-0.218236	insig	1.13207	0.000107908
Zbkn003828	Gambiriin B2*	甘比林B2*	Flavonoids	黄酮	Flavanols	黄烷醇类	C30H26O11	561.13	289.07	562.1475	[M-H]-	1	-	C17776	2824507.5159999933	2895230.507500003	2709304.097500009	1329194.6024999958	1330860.515500002	1193630.515000004	1090478.237499997	1052347.519999998	1169863.395499997	953495.0904999964	696333.6900000008	929355.9065000016	1350039.227500004	1438933.498000005	1344658.344999996	-	C17776	-	1.25682	3.45935e-05	0.457191	-1.12913	down	1.19674	4.62856e-05	0.393009	-1.34737	down	1.09957	0.0377392	0.859616	-0.218236	insig	1.13207	0.000107908
pmb3114	Epicatechin-(3'-O-7'')-epiafzelechin	表儿茶素-(3'-O-7'')-表阿夫儿茶精	Flavonoids	黄酮	Flavanols	黄烷醇类	C30H26O11	561.14	289.07	562.1475	[M-H]-	1	-	-	2399339.716999996	1820087.9870000018	1688655.6435000058	976035.2884999964	897980.5955000017	863490.5785000031	763825.7014999975	798644.6044999982	807505.8144999977	730479.6509999974	602067.5495000009	697321.9290000012	984522.985000003	1007285.475500003	1117385.294999996	-	CM01842	MetMap141	1.21132	0.0374741	0.463349	-1.10983	down	1.16728	0.0321906	0.401141	-1.31782	down	1.13524	0.0512958	0.865743	-0.20799	insig	1.11982	0.0244565
ZBN0396	3,5,3',4',5'-penta-hydroxyflavan-7-gallate	3,5,3',4',5'-五羟基黄烷-7-没食子酸酯	Flavonoids	黄酮	Flavanols	黄烷醇类	C22H18O11	457.08	305.07	458.0849	[M-H]-	1	-	-	27797.89400000007	14773.51600000002	26139.612999999907	32221.17200000002	33793.113499999934	48751.05200000013	18896.00000000002	11120.80299999999	14395.12449999999	3125.561999999996	11254.46349999999	9631.885499999964	34430.23850000002	28262.31799999997	26315.838000000047	-	-	-	0.940127	0.0868606	1.67026	0.740074	insig	0.770157	0.17817	0.646358	-0.629594	insig	1.19815	0.0319755	0.38698	-1.36967	down	0.903186	0.0465058
Lmfn001893	Leucocyanidin	白矢车菊苷元; 3,4,5,7,3',4'-六羟基黄烷	Flavonoids	黄酮	Flavanols	黄烷醇类	C15H14O7	305.07	125.02	306.074	[M-H]-	3	27015-21-0	C05906	361633.2740000015	358031.86900000065	357809.1304999985	80366.97100000024	57461.515000000225	46440.02050000008	25289.385499999906	32392.6065	36040.30549999994	137630.4079999997	124631.3939999999	133196.85150000028	88653.35949999992	97356.67150000011	81378.18550000008	ko00941,ko01100,ko01110	C05906	-	1.24469	0.000965456	0.171019	-2.54777	down	1.19608	1.06453e-05	0.0869833	-3.52312	down	1.12548	0.0830016	0.508618	-0.975345	insig	1.14671	7.77818e-05
Zmdn002049	Epicatechin-4'-O-β-D-glucopyranoside*	表儿茶素-4'-O-β-D-葡萄糖苷*	Flavonoids	黄酮	Flavanols	黄烷醇类	C21H24O11	451.13	289.07	452.1319	[M-H]-	1	-	-	93663.13699999989	105247.5589999997	105770.3654999999	57606.39200000019	45186.47599999998	37536.5685	67006.82300000016	39308.78800000002	40674.61600000014	57857.81550000027	44070.53549999985	37181.49900000035	68385.89199999985	60084.79600000018	70228.00949999994	-	CM01836	MetMap141	1.2012	0.00248851	0.460578	-1.11848	down	1.08802	0.0160903	0.48244	-1.05158	down	0.0941659	0.847961	1.04747	0.0669026	insig	1.08916	0.00288689
Lajp003797	Davallin	Davallin	Flavonoids	黄酮	Flavanols	黄烷醇类	C60H50O23	1139.28	561.14	1138.2743	[M+H]+	3	139390-86-6	-	152197.5795000002	206019.2804999995	141093.1140000003	211019.8075000002	179761.3509999998	196199.449	226191.19500000012	192907.92650000012	169723.9400000003	101803.9190000001	56316.58499999992	84147.46800000001	65479.77800000004	139547.297	170582.0989999999	-	-	-	0.718615	0.282404	1.17558	0.233377	insig	0.620809	0.315731	1.17927	0.237898	insig	0.0108087	0.975806	1.00314	0.00452134	insig	0.999537	0.0297645
MWSHC2016	Epigallocatechin gallate*	表没食子儿茶素-3-O-没食子酸酯*	Flavonoids	黄酮	Flavanols	黄烷醇类	C22H18O11	457.08	169.01	458.0849	[M-H]-	1	989-51-5	C09731	263778.5775000006	103705.48200000009	137500.7009999995	270555.0945000002	328181.5299999992	429675.77800000104	149295.9195000002	87042.65450000006	118786.2000000001	49824.9669999999	146293.0814999997	49784.451499999836	288675.1575000001	282828.5714999996	261136.7040000007	-	C09731	MetMap141	0.990505	0.0607794	2.03652	1.02611	insig	0.508645	0.418564	0.703239	-0.507914	insig	1.21338	0.027946	0.345314	-1.53402	down	0.749309	0.223644
HJN041	Epicatechin 3-glucoside	表儿茶素 3-葡萄糖苷	Flavonoids	黄酮	Flavanols	黄烷醇类	C21H24O11	451.12	289.07	452.1319	[M-H]-	1	103303-00-0	-	2721330.701000018	2371274.0704999967	2713391.6925	762813.443	720160.5325000008	776676.8880000003	769866.311999997	773831.4594999985	601855.799	1734050.445499995	1627685.106499996	1345375.360000001	923724.5155000004	825681.4689999983	882778.5025000005	-	CM01838	MetMap141	1.25938	0.00329589	0.289476	-1.78848	down	1.18798	0.000803619	0.27486	-1.86323	down	0.415006	0.577334	0.949507	-0.07475	insig	1.08559	0.00321787
Wacyp03790	2-(3,4-dihydroxyphenyl)-2H-chromene-3,5,7-triol	2-(3,4-二羟基苯基)-2H-色烯-3,5,7-三醇	Flavonoids	黄酮	Flavanols	黄烷醇类	C15H12O6	289.07	139.04	288.0634	[M+H]+	1	-	-	508522.2644999988	508522.2644999988	508522.2644999988	18513169.88899998	15931128.53050002	19156711.42349999	10620040.06099999	11129914.35049999	10748664.478	4806087.289500003	2542611.322499994	3713734.19850001	9888497.549	28768323.624500103	23603113.89099999	-	-	-	1.2628	0.00320839	35.1351	5.13484	up	1.20042	0.000219804	21.3027	4.41296	up	1.26577	0.0171908	0.606306	-0.721882	insig	1.12814	0.0397609
mws1422	(-)-Epiafzelechin	表阿夫儿茶精	Flavonoids	黄酮	Flavanols	黄烷醇类	C15H14O5	275.09	107.05	274.0841	[M+H]+	3	24808-04-6	C12128	12560.273800000019	12560.273800000019	12560.273800000019	380096.49649999966	816844.4069999997	533248.6515000004	507582.9025000003	418909.1965	357054.2579999993	222208.96799999982	162042.39800000002	230902.6760000006	346148.0550000003	413986.7954999996	391360.0395	ko00941,ko01110	C12128	MetMap141	1.25571	0.0477714	45.917	5.52096	up	1.19846	0.0108841	34.0637	5.09016	up	0.612463	0.366762	0.741853	-0.430795	insig	1.14486	0.0124155
Wbtn006810	6,7-dihydroxy-1,3-dimethoxyxanthen-9-one	6,7-二羟基-1,3-二甲氧基-9-蒽酮	Flavonoids	黄酮	Other Flavonoids	其它类黄酮	C15H12O6	287.05	135.04	288.0634	[M-H]-	3	-	-	329419.947500002	336992.1559999982	341505.5329999994	57646.548499999524	48905.65799999965	51508.04199999906	12650.23349999999	8332.56849999997	9674.777999999953	496.50230000000806	496.50230000000806	496.50230000000806	69346.33349999996	69739.62599999935	63751.19750000023	-	-	-	1.26211	9.45113e-07	0.156819	-2.67283	down	1.19756	1.93583e-05	0.0304168	-5.03899	down	1.28404	0.000793936	0.193961	-2.36616	down	1.14858	0.000110442
Wbtn006715	1,2,4,5,8-pentahydroxy-6-methylanthracene-9,10-dione*	1,2,4,5,8-五羟基-6-甲基蒽-9,10-二酮*	Flavonoids	黄酮	Other Flavonoids	其它类黄酮	C15H10O7	301.04	151.0	302.0427	[M-H]-	1	-	-	3295163.183499998	3510650.8405000037	2798717.0734999957	832674.6350000037	675893.3670000025	790479.5415000034	307921.3914999987	332534.8040000012	250411.0614999989	188345.737999998	110651.9210000001	113681.10299999971	763513.6439999975	712835.102000003	800090.191999997	-	-	-	1.2538	0.00550225	0.239371	-2.06268	down	1.19545	0.00476831	0.0927549	-3.43043	down	1.26933	0.00297429	0.387494	-1.36775	down	1.1411	0.00424058
Lamn006238	3,9-dihydroeucomnalin glucoside*	3-(4-羟基苄基)-5,7-二羟基-6-甲氧基苯并二氢吡喃-4-酮 葡萄糖苷*	Flavonoids	黄酮	Other Flavonoids	其它类黄酮	C23H26O11	477.13	315.09	478.1475	[M-H]-	3	-	-	700901.0964999914	608791.0429999975	558468.7460000053	166933.0610000011	134559.2425000013	124736.60600000051	121442.6190000007	124052.39500000131	120605.6170000002	78462.134	68161.7210000004	75873.4285000003	170395.616499999	167342.0659999995	175908.3670000015	-	-	-	1.25045	0.00432277	0.228154	-2.13192	down	1.19639	0.00683883	0.195968	-2.35131	down	0.825834	0.256025	0.85893	-0.219388	insig	1.14556	0.00552183
Wbtn004362	1,3,6,7-tetrahydroxy-2-(3,4,5-trihydroxyoxan-2-yl)xanthen-9-one	1,3,6,7-四羟基-2-(3,4,5-三羟基-2-基)-9-蒽酮	Flavonoids	黄酮	Other Flavonoids	其它类黄酮	C18H16O10	391.07	229.05	392.0743	[M-H]-	2	-	-	27576137.88149997	28691633.20400007	27940004.43549998	7808541.0224999925	5043435.6174999885	6999314.361499999	6166083.905000033	5905542.645500051	7017899.9370000325	3962858.093000016	2436988.178999996	3779200.8895000136	9042066.61249997	9166302.65449994	9148972.255500035	-	-	-	1.24457	0.000367222	0.235742	-2.08472	down	1.1974	1.31964e-06	0.226696	-2.14117	down	0.115268	0.795518	0.961626	-0.0564515	insig	1.13672	6.56341e-06
Lamn006359	4'-demethyl-3,9-dihydroeucomin glucoside	5,7-二羟基-3-(4-羟基苄基)色满-4-酮 葡萄糖苷	Flavonoids	黄酮	Other Flavonoids	其它类黄酮	C22H24O10	447.12	285.07	448.1369	[M-H]-	2	-	-	3403929.9040000536	3272735.168	3489043.5105000082	1192440.008499986	999471.2580000006	1080386.990499978	894320.0439999937	921836.4199999912	864980.1074999996	400554.7724999973	392274.3500000012	445667.8210000014	1182360.287499998	1181734.600499997	1160875.264500008	-	-	-	1.25834	1.20863e-05	0.321896	-1.63533	down	1.19958	0.000304694	0.263743	-1.92279	down	1.13836	0.0620405	0.819344	-0.28746	insig	1.14753	0.000200975
Wbtn005071	2,5-dihydroxy-1,6-dimethoxy-8-{[(2s,3r,4s,5s,6r)-3,4,5-trihydroxy-6-(hydroxymethyl)oxan-2-yl]oxy}xanthen-9-one	2,5-二羟基-1,6-二甲氧基-8-{[(2s,3r,4s,5s,6r)-3,4,5-三羟基-6-(羟甲基)氧基-2-基]氧基}-9-蒽酮	Flavonoids	黄酮	Other Flavonoids	其它类黄酮	C21H22O12	465.1	303.05	466.1111	[M-H]-	2	-	-	3925405.836	4125683.71700002	4070391.6570000113	2880237.6030000113	3215943.0825000135	3228387.569500003	1441384.973999989	2011510.641999985	1499779.090500009	517746.2195000005	790760.8960000009	484476.9735000003	1966371.732499996	1828227.848000004	2049432.525500004	-	-	-	1.20715	0.00530789	0.76926	-0.378457	insig	1.16879	0.00288223	0.408587	-1.29129	down	1.22836	0.00442282	0.531143	-0.912829	insig	1.13426	3.56611e-05
pmn001477	4-C-Glucose-1,3,6-trihydroxy-7-methoxyxanthone	4-C-葡萄糖-1,3,6-三羟基-7-甲氧基氧杂蒽酮	Flavonoids	黄酮	Other Flavonoids	其它类黄酮	C20H20O11	435.09	345.0	436.1006	[M-H]-	3	-	-	975802.7680000007	853180.9130000047	707607.1585000008	363083.1625000018	447467.97149999853	335149.42550000147	284489.3109999986	229351.777999998	212503.5995000011	126443.83199999949	136110.23700000028	132455.96850000072	406861.5669999982	393452.0615000026	352322.5925	-	-	-	1.2026	0.0151664	0.451669	-1.14666	down	1.17603	0.0113906	0.286347	-1.80416	down	1.14499	0.0326259	0.633974	-0.657504	insig	1.14254	0.0115049
Wbtn004512	1,8-dihydroxy-4,5-dimethoxy-3-{[(2s,3r,4s,5s,6r)-3,4,5-trihydroxy-6-(hydroxymethyl)oxan-2-yl]oxy}xanthen-9-one	1,8-二羟基-4,5-二甲氧基-3-{[(2s,3r,4s,5s,6r)-3,4,5-三羟基-6-(羟甲基)氧基-2-基]氧基}-9-蒽酮	Flavonoids	黄酮	Other Flavonoids	其它类黄酮	C21H22O12	465.1	303.05	466.1111	[M-H]-	1	-	-	9689441.459999954	9840652.063499954	9171836.397999987	3385486.759500024	3056957.522999989	2560211.065000005	2328175.245499996	6415902.627000002	2902621.889999989	1753057.113499995	1260244.2224999971	1581466.859999994	3925164.4955000067	3838299.60000001	4040654.6719999863	-	-	-	1.25093	3.83211e-05	0.31366	-1.67273	down	1.02189	0.0439541	0.405781	-1.30123	down	0.324704	0.563659	1.2937	0.371499	insig	1.14203	1.38671e-05
Zjhp090607	Disporopsin/5,7-dihydroxy-3-(2',4'-dihydroxybenzyl)-chroman-4-one	驱蚊素	Flavonoids	黄酮	Other Flavonoids	其它类黄酮	C16H14O6	303.09	123.04	302.079	[M+H]+	3	-	-	97447.62200000024	90600.29600000076	162411.1149999989	52469.02200000007	45280.80150000044	77796.00150000017	36700.352999999865	38892.95200000006	24828.205500000084	10272.25899999982	18163.96099999996	34172.6805	38575.95200000028	73163.60249999953	39397.16899999981	-	-	-	1.02752	0.110249	0.500903	-0.997398	insig	1.12429	0.063063	0.286543	-1.80318	down	1.02578	0.110661	0.572053	-0.805779	insig	1.05214	0.0425281
Wbtn004381	1,3,6,8-tetrahydroxy-2,5-dimethoxyxanthen-9-one	1,3,6,8-四羟基-2,5-二甲氧基-9-蒽酮	Flavonoids	黄酮	Other Flavonoids	其它类黄酮	C15H12O8	319.04	183.03	320.0532	[M-H]-	3	-	-	32053.96600000016	44549.54499999997	38273.69199999995	23897.26249999997	19822.73999999995	23746.034000000083	18174.3145	16133.79200000009	10007.20600000005	9186.154500000031	7797.063499999991	9235.99999999999	16101.119999999919	21205.7245	11532.27450000001	-	-	-	1.16277	0.0357573	0.587288	-0.767859	insig	1.10597	0.00815184	0.385762	-1.37422	down	0.986164	0.0677759	0.656854	-0.606356	insig	1.13576	0.0134146
Wbtn007675	Calyxanthone*	Calyxanthone*	Flavonoids	黄酮	Other Flavonoids	其它类黄酮	C15H10O6	285.04	285.04	286.0477	[M-H]-	3	98973-45-6	-	286810.9579999992	327134.9955000045	235508.0560000002	299165.048999998	260803.1114999989	292787.1679999992	153518.0805000014	191039.48199999923	138880.1090000012	109237.8325000003	60853.69450000025	49674.406499999954	191200.1110000008	177850.0949999993	182630.4620000005	-	-	-	0.0636831	0.972343	1.00389	0.00559602	insig	1.08356	0.0249191	0.569116	-0.813206	insig	1.22341	0.00405458	0.566913	-0.818802	insig	1.08032	0.0042863
pmp001014	1-Glycosyloxy-2-hydroxy-4-methoxyxanthone	1-糖氧基-2-羟基-4-甲氧基氧杂蒽酮	Flavonoids	黄酮	Other Flavonoids	其它类黄酮	C20H20O10	421.11	259.1	420.1056	[M+H]+	3	-	-	140635.47999999972	62385.12600000034	82984.45650000052	35825.145999999935	57235.480000000185	58097.7585000001	32410.427500000173	7796.141000000049	23298.18850000013	31629.68699999976	36663.88500000008	15400.58250000008	29438.373500000063	35215.630500000065	33474.844000000085	-	-	-	0.913704	0.187499	0.528516	-0.91998	insig	1.02373	0.076026	0.222041	-2.1711	down	0.959179	0.0461449	0.420121	-1.25112	insig	0.994815	0.0933412
Lamp007045	3-(4-hydroxybenzene)-5,7-dihydroxy-6-methoxychroman-4-one glucoside	3-(4-羟基苯亚甲基)-5,7-二羟基-6-甲氧基苯并二氢吡喃-4-酮 葡萄糖苷	Flavonoids	黄酮	Other Flavonoids	其它类黄酮	C23H24O11	477.14	315.08	476.1319	[M+H]+	3	-	-	214734.6165000007	248581.89899999922	173202.7074999996	79185.08799999909	89672.94899999947	103816.76950000039	100513.7900000001	95773.97049999992	58013.1895000006	67543.28999999995	46667.321499999714	87199.11200000018	124206.3079999995	102466.82150000118	67545.37099999978	-	-	-	1.20642	0.0221252	0.428384	-1.22302	down	1.09953	0.0121327	0.399518	-1.32367	down	0.304134	0.714037	0.932616	-0.100645	insig	1.08116	0.00932534
Wbtp004961	1,2,4,5-tetrahydroxy-7-(hydroxymethyl)anthracene-9,10-dione	1,2,4,5-四羟基-7-(羟甲基)蒽-9,10-二酮	Flavonoids	黄酮	Other Flavonoids	其它类黄酮	C15H10O7	303.05	229.05	302.0427	[M+H]+	3	-	-	5131535.748500006	4966760.725499997	4316320.336000001	3651064.6280000014	3324432.004999999	3873352.834499995	2644896.149499997	3515968.8000000017	3037428.677999998	1493234.842	1316559.073499999	1792489.415999998	2972373.6270000013	2990212.122499998	2744426.972500002	-	-	-	1.13621	0.0217123	0.752628	-0.40999	insig	1.10183	0.00798511	0.638123	-0.648094	insig	0.874267	0.151647	0.847859	-0.238104	insig	1.12994	0.00115248
Qmyp010713	Hyperxanthone F	Hyperxanthone F	Flavonoids	黄酮	Other Flavonoids	其它类黄酮	C16H12O7	317.07	271.06	316.0583	[M+H]+	3	-	-	780142.4514999999	457032.3954999986	390424.5980000011	264484.14049999893	200169.3715000006	312297.3230000009	252662.98450000052	225388.10950000052	663662.9844999997	71851.22250000019	322762.2244999999	128231.9559999997	304599.9809999985	172229.7650000009	481029.184	-	-	-	1.03861	0.134567	0.47736	-1.06685	down	0.571189	0.434142	0.701471	-0.511544	insig	0.457695	0.483819	1.46948	0.555306	insig	0.915433	0.0721118
Wbtp004753	1,2,3,7,8-pentahydroxy-6-methylanthracene-9,10-dione	1,2,3,7,8-五羟基-6-甲基蒽-9,10-二酮	Flavonoids	黄酮	Other Flavonoids	其它类黄酮	C15H10O7	303.05	229.05	302.0427	[M+H]+	2	-	-	18034177.73949999	22425652.64199993	8681105.746000003	15578672.91450001	14492697.40049998	15816337.70750002	11969929.09850002	10586211.99550001	9148861.945999982	5107088.100999997	10983637.61450001	5559393.463500012	18474681.48150002	10883451.62699998	7141004.943500003	-	-	-	0.0112593	0.814567	0.933798	-0.0988176	insig	0.63225	0.286278	0.645185	-0.632215	insig	1.19063	0.0145672	0.690926	-0.533397	insig	0.840359	0.13832
Wbtn007603	9,11-dimethoxy-2h-[1,3]dioxolo[4,5-b]xanthen-10-one*	9,11-二甲氧基-2h-[1,3]二氧基[4,5-b]-10-蒽酮*	Flavonoids	黄酮	Other Flavonoids	其它类黄酮	C16H12O6	299.06	284.03	300.0634	[M-H]-	1	-	-	33491.4494999998	38176.21999999998	40681.805000000764	39838.27100000005	57353.09799999937	28392.191999999937	65267.910500000115	46073.52549999996	16888.83899999998	21807.017999999996	18573.50549999989	12560.7005	29465.986500000097	31840.46149999989	28067.75799999999	-	-	-	0.219729	0.656837	1.11779	0.160654	insig	0.0118216	0.744106	1.14135	0.190744	insig	0.116439	0.960202	1.02108	0.0300893	insig	1.04918	0.00535516
Wbtn007469	Protogenkwanone*	Protogenkwanone*	Flavonoids	黄酮	Other Flavonoids	其它类黄酮	C16H12O6	299.06	284.03	300.0634	[M-H]-	1	-	-	33491.4494999998	38176.21999999998	40681.805000000764	39838.27100000005	57353.09799999937	28392.191999999937	65267.910500000115	46073.52549999996	16888.83899999998	21807.017999999996	18573.50549999989	12560.7005	29465.986500000097	31840.46149999989	28067.75799999999	-	-	-	0.219729	0.656837	1.11779	0.160654	insig	0.0118216	0.744106	1.14135	0.190744	insig	0.116439	0.960202	1.02108	0.0300893	insig	1.04918	0.00535516
Wbtn004649	1,3,7-trihydroxy-4-{[(2r,3s,4r,5r,6s)-3,4,5-trihydroxy-6-(hydroxymethyl)oxan-2-yl]oxy}xanthen-9-one	1,3,7-三羟基-4-{[(2r,3s,4r,5r,6s)-3,4,5-三羟基-6-(羟甲基)氧代-2-基]氧基}蒽酮	Flavonoids	黄酮	Other Flavonoids	其它类黄酮	C19H18O11	421.08	259.02	422.0849	[M-H]-	3	-	-	110664.22049999991	87457.14949999978	95370.71200000016	55334.658499999925	34922.511499999964	44099.05399999993	56891.139	20235.588	37020.39100000008	55620.741499999924	45521.192499999954	51757.62500000009	87407.15599999992	56109.82249999998	49776.091499999915	-	-	-	1.1841	0.00443533	0.457785	-1.12726	down	1.02947	0.013183	0.388927	-1.36243	down	0.431647	0.61579	0.849586	-0.235169	insig	1.10727	0.0106648
Wtmp003840	1,3,6,7-tetrahydroxy-2-[(2R,3R,4S,5S,6R)-3,4,5-trihydroxy-6-(hydroxymethyl)oxan-2-yl]oxyxanthen-9-one	1,3,6,7-四羟基-2-[(2R,3R,4S,5S,6R)-3,4,5-三羟基-6-(羟甲基)氧代-2-基]氧杂蒽-9-酮	Flavonoids	黄酮	Other Flavonoids	其它类黄酮	C19H18O12	439.09	277.03	438.0798	[M+H]+	3	-	-	162501.22799999992	104865.71150000009	129947.3184999998	121146.5659999999	119062.14400000019	105093.3720000001	13225.73009999999	13225.73009999999	13225.73009999999	99946.48149999997	207936.45550000013	79353.68249999995	71108.50050000017	125607.87050000009	152456.79949999982	-	-	-	0.537046	0.410608	0.869091	-0.202422	insig	1.19327	0.0190303	0.0998635	-3.3239	down	1.29909	0.00243829	0.114906	-3.12148	down	0.176849	0.943486
Lamn004461	4'-demethyl-3,9-dihydroeucomin glucosyl rhamnosyl glucoside	5,7-二羟基-3-(4-羟基苄基)色满-4-酮 葡萄糖基鼠李糖基葡萄糖苷	Flavonoids	黄酮	Other Flavonoids	其它类黄酮	C34H44O19	755.23	593.18	756.2477	[M-H]-	3	-	-	16336.35699999995	23471.15949999988	15604.165500000048	26680.673999999915	36735.67599999995	33601.06349999983	39344.202999999914	53516.0405000001	38676.537500000115	27578.53999999996	17860.66699999998	32992.41950000011	30100.630999999972	46266.05799999993	27963.77199999995	-	-	-	1.10147	0.0245503	1.75085	0.808054	insig	1.12137	0.0186588	2.37381	1.2472	up	0.946055	0.126954	1.35581	0.439151	insig	0.687429	0.224046
Zjmp102034	ophiopogoside B	麦冬黄酮苷B	Flavonoids	黄酮	Other Flavonoids	其它类黄酮	C26H28O12	533.16	371.12	532.1581	[M+H]+	3	-	-	90404.90149999992	13575.42230000005	69351.06650000019	13575.42230000005	13575.42230000005	13575.42230000005	178831.6629999998	253516.2905	122236.8700000002	127033.33049999991	93483.39949999977	67877.11150000022	192232.32	241605.0025000008	122007.61949999981	-	-	-	0.888423	0.193604	0.234962	-2.0895	insig	0.889913	0.0578615	3.19956	1.67788	insig	1.28309	0.0458966	13.6174	3.76738	up	0.592511	0.256443
MWSN0048	Isomangiferin	异芒果苷	Flavonoids	黄酮	Other Flavonoids	其它类黄酮	C19H18O11	421.08	331.04	422.0849	[M-H]-	1	24699-16-9	C16979	24862.36400000002	27363.54900000001	18071.47750000002	57595.508000000176	66629.58249999992	54299.60149999998	69653.49399999995	55861.15550000001	90461.95950000039	51625.518499999984	67105.87800000027	38647.85100000004	44395.314000000086	82181.65600000024	58189.37899999992	-	C16979	-	1.21211	0.00194384	2.53956	1.34458	up	1.13848	0.0327355	3.07233	1.61933	up	0.647664	0.341931	1.20979	0.274751	insig	1.02297	0.0594672
pmf0516	Mangiferin	杧果苷	Flavonoids	黄酮	Other Flavonoids	其它类黄酮	C19H18O11	421.08	301.05	422.0849	[M-H]-	1	4773-96-0	C10077	10396.71700000003	25859.554	18388.262	83934.94850000026	76383.70800000017	104936.5615000002	86397.08099999999	93025.54949999998	78861.53250000026	60216.88000000005	47261.93700000019	48961.73800000024	63269.779000000075	65100.19799999999	64609.28599999972	-	C10077	-	1.19403	0.00524176	4.85419	2.27923	up	1.13883	0.00037583	4.72662	2.24081	up	0.121849	0.822673	0.973719	-0.0384219	insig	1.02903	0.0050579
Wbtp005060	2,3,5-trimethoxy-1-{[(2s,3r,4s,5s,6r)-3,4,5-trihydroxy-6-(hydroxymethyl)oxan-2-yl]oxy}xanthen-9-one*	2,3,5-三甲氧基-1-{[(2s,3r,4s,5s,6r)-3,4,5-三羟基-6-(羟甲基)氧基-2-基]氧基}-9-蒽酮*	Flavonoids	黄酮	Other Flavonoids	其它类黄酮	C22H24O11	465.13	303.05	464.1319	[M+H]+	2	-	-	178661.38700000072	202775.2120000016	147858.09850000028	393104.2665000037	331741.8144999997	456507.11750000005	547991.5444999994	678295.4809999993	522910.1909999965	546270.2825000021	584844.9255000034	630685.8515000012	511471.7124999992	621651.9909999957	384029.171000002	-	-	-	1.20114	0.0146603	2.23194	1.1583	up	1.1766	0.00835153	3.30477	1.72455	up	1.1055	0.0384737	1.48067	0.566253	insig	1.13322	0.000364712
Lshp211018	Lancerin	柳叶素; 4-C-β-D-葡萄糖基-1,3,7-三羟基呫吨酮	Flavonoids	黄酮	Other Flavonoids	其它类黄酮	C19H18O10	407.1	245.05	406.09	[M+H]+	2	81991-99-3	C10075	78864.58189999996	78864.58189999996	78864.58189999996	16757588.74700001	21873022.95299999	17976277.28099999	7459573.125000019	9682114.482500013	7008243.356000028	2185805.099	443494.0889999997	408358.7840000008	27703376.37850001	21147209.29000001	18502477.09600001	-	C10075	-	1.26322	0.00667313	239.258	7.90242	up	1.19937	0.0105782	102.073	6.67346	up	1.24643	0.00803696	0.426625	-1.22896	down	1.03041	0.252509
Hmlp005887	7-Hydroxy-3-(4-hydroxybenzylidene)chroman-4-one	7-羟基-3-(4-羟基亚苄基)色满-4-酮	Flavonoids	黄酮	Other Flavonoids	其它类黄酮	C16H12O4	269.08	151.04	268.0736	[M+H]+	3	110064-50-1	-	2092.142500000004	2092.142500000004	2092.142500000004	2092.142500000004	2092.142500000004	2092.142500000004	13370.822000000042	18698.97299999999	11150.225	23967.8600000002	20752.81100000004	38067.14350000002	11971.74100000002	14455.761500000131	15434.51650000001	-	-	-	-	-	-	-	-	1.18561	0.0315264	6.88609	2.78368	up	1.28414	0.0315264	6.88609	2.78368	up	1.13716	0.0408239
Lmgp004474	Genistein 7-O-rutinoside*	染料木素-7-O-芸香糖苷*	Flavonoids	黄酮	Isoflavones	异黄酮	C27H30O14	579.17	271.06	578.1636	[M+H]+	3	-	-	21681305.45700001	23590427.32149998	21893713.6825	7074680.971500004	5580306.5304999985	6919664.621499998	1401270.086499999	1836155.4950000031	1050786.6940000001	496496.2089999997	258370.82300000012	294956.8614999998	8123581.506500003	7938376.337999998	8540677.767000005	-	-	-	1.25384	4.93694e-05	0.291439	-1.77873	down	1.19222	0.00020638	0.0638455	-3.96927	down	1.26666	0.00279748	0.21907	-2.19054	down	1.14358	0.000638924
MWSHC2041	sophorabioside*	槐苷*	Flavonoids	黄酮	Isoflavones	异黄酮	C27H30O14	579.17	271.06	578.1636	[M+H]+	3	2945-88-2	-	35027372.547	22183756.33149997	20246525.68400001	9153622.961999996	8372851.824999993	8936121.321999995	2456387.6544999992	2080278.2709999941	1786738.4635	548142.5719999998	570987.8344999996	311550.1094999998	9324254.929999996	8429170.673499998	9493010.39400001	-	-	-	1.20035	0.0666891	0.34164	-1.54945	down	1.18622	0.0359929	0.0816369	-3.61463	down	1.28883	3.16751e-05	0.238956	-2.06518	down	1.13941	0.031864
pmp001164	Iristectorin B	鸢尾新苷	Flavonoids	黄酮	Isoflavones	异黄酮	C23H24O12	493.13	316.1	492.1268	[M+H]+	3	94396-09-5	-	37137.0515	18376.174500000092	20189.82999999998	2247.300000000012	2247.300000000012	2247.300000000012	2247.300000000012	2247.300000000012	2247.300000000012	2247.300000000012	2247.300000000012	2247.300000000012	12876.038999999959	13736.581999999871	11236.500000000058	-	-	-	1.24192	0.0613932	0.0890572	-3.48912	down	1.18018	0.0613932	0.0890572	-3.48912	down	-	-	-	-	-	1.12941	0.0613932
Lasp002843	Daidzein rutinoside	大豆苷元 芸香糖苷	Flavonoids	黄酮	Isoflavones	异黄酮	C27H30O13	563.17	255.07	562.1686	[M+H]+	3	-	-	982371.689999999	453459.24250000116	776642.9935000001	274704.14049999963	183870.1675000006	203752.5469999996	356500.9120000003	167566.4544999997	402739.0480000005	94610.10900000016	93432.48250000016	77142.11150000013	540079.2355	331289.8725000014	288623.80799999967	-	-	-	1.15647	0.0741382	0.29936	-1.74005	down	0.936062	0.0909326	0.4189	-1.25532	insig	0.555654	0.347615	1.39932	0.484725	insig	1.11995	0.0517235
Lmdp003110	2,6,7,4'-Tetrahydroxyisoflavanone	2,6,7,4'-四羟基异黄烷酮	Flavonoids	黄酮	Isoflavones	异黄酮	C15H12O6	289.07	243.07	288.0634	[M+H]+	3	-	C16233	9593613.88649998	8521313.31150001	10957830.22799996	4628622.408999997	5714707.890500005	5110560.986500003	3310963.790999995	3391265.5930000013	3056353.893999994	1104624.5285	1638235.144	1562452.0584999982	5592387.629500005	4268916.304000004	6396845.4914999725	ko00943,ko01110	C16233	-	1.20867	0.0122859	0.531559	-0.911698	insig	1.18814	0.01058	0.335661	-1.57492	down	1.24556	0.018541	0.631464	-0.663227	insig	1.13558	0.00514456
Hahp005583	Sesuvioside A	Sesuvioside A	Flavonoids	黄酮	Isoflavones	异黄酮	C29H34O16	639.19	331.08	638.1847	[M+H]+	3	-	-	234004.85550000033	233272.6474999996	149703.02149999992	56992.22100000022	81508.32500000011	107849.37100000019	55557.31000000028	74763.15100000013	76431.29499999993	22466.58700000007	48862.065999999904	29275.2585000002	52424.23649999982	66979.66400000044	48711.08949999978	-	-	-	1.12488	0.0292996	0.399283	-1.32452	down	1.13845	0.0334867	0.335103	-1.57733	down	0.440796	0.477293	0.839261	-0.252809	insig	1.10144	0.0191425
pmp000414	Puerarin-4'-O-glucoside	葛根素-4'-O-葡萄糖苷	Flavonoids	黄酮	Isoflavones	异黄酮	C27H30O14	579.17	297.08	578.1636	[M+H]+	3	117047-08-2	-	925165.1489999992	890418.9945000019	973612.4289999964	491576.3629999999	291731.9765000005	487743.3575000002	428575.5144999995	351292.7255000003	425722.6189999985	205468.50750000012	195334.22699999998	209318.0060000002	506942.02	427253.9749999997	305119.7944999988	-	-	-	1.16306	0.00957125	0.455705	-1.13383	down	1.18426	0.000113776	0.432236	-1.21011	down	0.101892	0.780749	0.948499	-0.0762823	insig	1.1475	0.000819558
pmp000417	Daidzein-4'-O-glucoside	大豆苷元-4'-O-葡萄糖苷	Flavonoids	黄酮	Isoflavones	异黄酮	C21H20O9	417.12	255.07	416.1107	[M+H]+	3	-	-	1153742.542000004	1092165.911499998	1729501.8645	768172.073	738468.5964999985	553685.1499999993	578878.7334999997	564972.9945000007	691940.7019999996	392670.48900000023	116582.3759999999	412293.1294999994	441792.3434999996	493227.5740000003	793382.1355000007	-	-	-	1.10673	0.075816	0.518267	-0.948231	insig	1.10743	0.0671932	0.461787	-1.1147	down	0.533508	0.403863	0.89102	-0.16647	insig	1.00517	0.0224489
MWSprf003	3'-hydroxyPuerarin	3'-羟基葛根素	Flavonoids	黄酮	Isoflavones	异黄酮	C21H20O10	433.11	313.07	432.1056	[M+H]+	3	117060-54-5	-	639747.9684999994	439976.4134999996	267770.7780000004	161273.8980000001	115356.70799999981	114582.7685	122674.5075000001	123028.0609999999	101709.50650000009	58859.467500000224	246111.96650000013	53171.72999999992	158733.8370000003	130468.4010000007	118029.6830000002	-	-	-	1.14651	0.0944805	0.290326	-1.78425	down	1.11406	0.0894898	0.257821	-1.95556	down	0.506457	0.456939	0.888037	-0.171308	insig	0.929182	0.0714265
Lagp002418	3'-Methoxydaidzin-4'-O-glucoside	3'-甲氧基黄豆苷-4'-O-葡萄糖苷	Flavonoids	黄酮	Isoflavones	异黄酮	C28H32O15	609.18	447.13	608.1741	[M+H]+	3	-	-	370469.62899999967	402102.7475	434064.3564999995	278592.7654999995	213713.1264999996	299694.69050000014	299644.63750000077	330620.4680000005	300092.8779999994	196177.5590000006	133447.4839999998	159625.11899999972	182825.43400000012	160472.12199999992	270019.5130000004	-	-	-	1.12121	0.0151555	0.65637	-0.607418	insig	1.10166	0.0200805	0.771034	-0.375134	insig	0.806005	0.209305	1.17469	0.232284	insig	1.111	0.000758899
Lmhn004976	Aracarpene 2*	9-甲氧基-6H-[1]苯并呋喃[3,2-c]色烯-3,4,7-三醇*	Flavonoids	黄酮	Isoflavones	异黄酮	C16H12O6	299.06	284.02	300.0634	[M-H]-	1	-	-	38428.393499999685	34629.20999999998	33795.89550000068	34200.126500000246	53905.95299999937	32109.6209999999	59027.79600000014	47391.56949999991	13548.120000000048	17284.254000000034	16936.994999999868	10997.37500000003	30624.267000000087	30682.916499999883	25237.66949999993	-	-	-	0.337285	0.589541	1.12505	0.169991	insig	0.0742972	0.779567	1.12273	0.167009	insig	0.196262	0.996029	0.997935	-0.00298188	insig	1.08591	0.00187687
MWStz355	Pratensein 7-O-glucopyranoside	红车轴草素-7-O-β-D-吡喃葡糖苷	Flavonoids	黄酮	Isoflavones	异黄酮	C22H22O11	461.11	299.06	462.1162	[M-H]-	3	36191-03-4	-	270069.2545000004	280663.0435	330993.0729999996	255210.9895000004	254198.6859999982	286439.6710000022	184321.57	236820.4084999997	177405.9710000007	106221.3754999998	142275.2259999997	159034.05150000038	247869.0079999993	193420.7760000011	276635.9605	-	-	-	0.709918	0.272366	0.902605	-0.147834	insig	1.04705	0.0236948	0.678837	-0.558863	insig	1.07694	0.0517336	0.752087	-0.411029	insig	1.08424	0.00329177
MWS20189	Tectorigenin*	鸢尾黄素*	Flavonoids	黄酮	Isoflavones	异黄酮	C16H12O6	301.07	286.05	300.0634	[M+H]+	1	548-77-6	C10534	54100.75650000033	52134.80650000014	48232.75700000043	44317.264499999656	52540.71750000019	34753.67900000006	113696.7634999992	44466.15449999991	14303.708000000019	28781.50899999971	24420.953999999892	19663.72750000006	33278.90749999986	36236.638999999996	40198.37799999994	-	C10534	-	0.719189	0.273519	0.85203	-0.231024	insig	0.207502	0.857415	1.11652	0.159006	insig	0.0396884	0.690859	1.31042	0.39003	insig	1.10019	0.00186678
Lmdn007639	3,9-Dihydroxypterocarpan	3,9-二羟基紫檀素	Flavonoids	黄酮	Isoflavones	异黄酮	C15H12O4	255.07	119.05	256.0736	[M-H]-	3	61135-91-9	C04271	8048.6920000000355	20304.141499999958	8226.327500000021	3285.4874999999847	4259.827500000005	4369.316499999984	47524.06800000023	5432.619500000045	3798.628000000018	8310.807500000124	18587.58050000028	3010.539499999985	59364.140999999676	55251.911999999815	58639.43249999981	ko00943,ko01110	C04271	-	1.0751	0.17902	0.325722	-1.61829	down	0.0741314	0.68999	1.55158	0.633734	insig	0.6541	0.405915	4.7635	2.25202	insig	0.321232	0.734691
MWSslk013	Tectoridin	鸢尾苷	Flavonoids	黄酮	Isoflavones	异黄酮	C22H22O11	463.12	301.09	462.1162	[M+H]+	3	611-40-5	C10533	554023.4589999986	745910.7924999992	398977.37850000185	2690886.041500012	2228303.027500018	2970114.434499987	275033.54700000014	683251.2180000005	318038.4294999973	642490.0880000005	654935.5950000003	437074.0089999989	1108972.507000003	816353.0264999969	706566.5755000006	-	C10533	-	1.22361	0.00408826	4.64374	2.21529	up	0.540071	0.441173	0.751259	-0.412617	insig	1.2418	0.00223644	0.161779	-2.6279	down	0.0922131	0.928136
Zmgp004060	paratensein-7-O-glucoside	paratensein-7-O-glucoside	Flavonoids	黄酮	Isoflavones	异黄酮	C22H22O11	463.12	301.07	462.1162	[M+H]+	3	-	-	554023.4589999986	745910.7924999992	398977.37850000185	2690886.041500012	2228303.027500018	2970114.434499987	275033.54700000014	683251.2180000005	318038.4294999973	642490.0880000005	654935.5950000003	437074.0089999989	1108972.507000003	816353.0264999969	706566.5755000006	-	-	-	1.22361	0.00408826	4.64374	2.21529	up	0.540071	0.441173	0.751259	-0.412617	insig	1.2418	0.00223644	0.161779	-2.6279	down	0.0922131	0.928136
PDP158281	3-oxo-3-[[(2R,3S,4S,5R,6S)-3,4,5-trihydroxy-6-[5-hydroxy-3-(4-hydroxy-3-methoxyphenyl)-4-oxochromen-7-yl]oxyoxan-2-yl]methoxy]propanoic acid	3-oxo-3-[[(2R,3S,4S,5R,6S)-3,4,5-trihydroxy-6-[5-hydroxy-3-(4-hydroxy-3-methoxyphenyl)-4-oxochromen-7-yl]oxyoxan-2-yl]methoxy]propanoic acid	Flavonoids	黄酮	Isoflavones	异黄酮	C25H24O14	549.12	301.08	548.1166	[M+H]+	3	-	-	265435.836	196218.8965000005	142617.4354999996	473690.2050000008	503132.0525000036	542089.809999998	1025156.436499996	794518.1234999987	730047.6800000012	487255.6599999978	681581.1650000016	524327.0300000014	604793.1799999978	531608.0350000027	563156.203500002	-	-	-	1.17944	0.00423689	2.51362	1.32977	up	1.15544	0.0101971	4.21949	2.07707	up	1.19475	0.0557184	1.67865	0.747302	insig	1.06913	0.0109618
Lajp004824	Medicarpinglucoside	美迪紫檀素葡萄糖苷	Flavonoids	黄酮	Isoflavones	异黄酮	C22H24O9	433.15	271.1	432.142	[M+H]+	3	-	-	23690.39750000001	23690.39750000001	23690.39750000001	967587.7279999977	470537.74150000146	2466531.3025	420152.3165000003	410884.46350000077	213701.1735	234672.5454999999	488234.4490000007	229314.1310000001	3270850.5395000014	3110647.942999998	2914063.257500001	-	-	-	1.22422	0.166892	54.9401	5.77979	up	1.18391	0.0404388	14.6999	3.87773	up	0.952933	0.252058	0.267562	-1.90205	insig	1.12716	0.0751788
Lmgp004731	Genistein-7-O-galactoside*	染料木素-7-O-半乳糖苷*	Flavonoids	黄酮	Isoflavones	异黄酮	C21H20O10	433.11	271.06	432.1056	[M+H]+	3	-	-	20611.839400000008	20611.839400000008	20611.839400000008	1071065.861500002	722643.7609999995	602408.0899999986	187751.7694999994	182969.76100000012	103059.1970000001	20611.839400000008	20611.839400000008	20611.839400000008	690656.7310000029	930133.6629999944	1079414.177500001	-	-	-	1.25767	0.0311068	38.7499	5.27612	up	1.17811	0.037764	7.66195	2.93771	up	1.23868	0.0405166	0.197728	-2.33841	down	-	-
[truncated: 13 more columns]
