# Supplementary material for: Multi-omics elucidation of yellow aril coloration in litchi (Litchi chinensis Sonn.) cultivar ‘Jianjianghongnuo’: coordinated downregulation of flavonoid and carotenoid biosynthetic pathways drives pigment dynamics
Source: Front Plant Sci. 2025 Oct 6;16:1669458. doi: 10.3389/fpls.2025.1669458 (PMC12535983; doi:10.3389/fpls.2025.1669458)
Supplement: Supplementary file 1 [file DataSheet1.zip › 250926Re-submit Supplementary Material/Dataset S3 8089 DEGs during aril developmental stages.xlsx]

## Sheet: 8089DEG_TPM
ID	Y21_TPM	Y22_TPM	Y23_TPM	Y31_TPM	Y32_TPM	Y33_TPM	Y41_TPM_TPM	Y42_TPM	Y43_TPM	Y51_TPM	Y52_TPM	Y53_TPM	Y21_fpkm	Y22_fpkm	Y23_fpkm	Y31_fpkm	Y32_fpkm	Y33_fpkm	Y41_fpkm	Y42_fpkm	Y43_fpkm	Y51_fpkm	Y52_fpkm	Y53_fpkm	Y21_count	Y22_count	Y23_count	Y31_count	Y32_count	Y33_count	Y41_count	Y42_count	Y43_count	Y51_count	Y52_count	Y53_count	Y3_vs_Y2.log2FoldChange	Y3_vs_Y2.pvalue	Y3_vs_Y2.padj	Y3_vs_Y2.regulated	Y4_vs_Y2.log2FoldChange	Y4_vs_Y2.pvalue	Y4_vs_Y2.padj	Y4_vs_Y2.regulated	Y5_vs_Y2.log2FoldChange	Y5_vs_Y2.pvalue	Y5_vs_Y2.padj	Y5_vs_Y2.regulated	Y4_vs_Y3.log2FoldChange
LITCHI000007.m1	0.53	0.5	0.54	1.04	0.53	0.91	1.09	1.05	0.81	1.38	0.69	0.78	0.3378	0.3167	0.344	0.6682	0.3367	0.5905	0.6921	0.672	0.5172	0.8795	0.4242	0.4969	17	17	15	29	16	33	40	32	19	37	20	28	0.768672	0.0931786	0.146284	false	0.983357	0.020894	0.0338577	false	1.09361	0.0141757	0.0200411	up	0.243833
LITCHI000026.m1	2.37	2.24	2.83	3.42	3.82	3.84	5.57	5.32	5.68	5.33	5.72	5	1.5165	1.4066	1.8059	2.1884	2.4428	2.484	3.5257	3.3924	3.646	3.3962	3.53	3.1981	94	93	97	117	143	171	251	199	165	176	205	222	0.688289	0.000365827	0.000965349	false	1.22351	3.1359e-12	1.40559e-11	up	1.36186	4.4415e-14	1.58342e-13	up	0.562111
LITCHI000030.m1	1.3	1.43	1.97	2	2.32	2.35	2.99	4.08	3.16	3.33	3.36	3.12	0.835	0.9002	1.2527	1.2827	1.4809	1.5224	1.8902	2.6028	2.03	2.1223	2.0721	1.9945	40	46	52	53	67	81	104	118	71	85	93	107	0.622489	0.0266543	0.0483531	false	1.19282	5.08824e-06	1.37977e-05	up	1.31642	2.26469e-07	5.22859e-07	up	0.596928
LITCHI000038.m1	12	13.93	10.68	14.4	16.35	17.18	4.91	5.91	7.91	5.92	5.7	5.17	7.6825	8.7459	6.8077	9.2253	10.4589	11.1173	3.1057	3.7691	5.0734	3.7741	3.5143	3.3076	56	68	43	58	72	90	26	26	27	23	24	27	0.496568	0.0547266	0.0915145	false	-0.926948	0.00574443	0.0103144	false	-0.882938	0.00833297	0.012147	false	-1.39901
LITCHI000055.m1	8.5	9.54	9.98	11.47	12.57	11.24	5.09	4.37	5.27	2.45	2.01	2.84	5.4424	5.9867	6.3644	7.3476	8.0423	7.2744	3.2223	2.786	3.3793	1.5623	1.2392	1.8144	225	264	228	262	314	334	153	109	102	54	48	84	0.441874	0.000710034	0.00177149	false	-0.865415	1.18709e-07	3.77104e-07	false	-1.68332	1.12426e-17	4.70348e-17	down	-1.27876
LITCHI000061.m1	5.88	5.43	6.27	18.85	18.03	17.82	11.11	10.66	9.84	10.67	11.08	11.14	3.7628	3.4109	3.9973	12.0769	11.5309	11.5331	7.03	6.7937	6.3144	6.7959	6.8357	7.1208	151	146	139	418	437	514	324	258	185	228	257	320	1.7486	3.37474e-42	5.63103e-41	up	0.915528	1.12316e-09	4.17731e-09	false	1.15572	1.74912e-14	6.35691e-14	up	-0.802333
LITCHI000062.m1	1.24	0.66	1.15	2.23	2.1	1.94	1.61	1.57	2.23	2.26	2.46	2.52	0.791	0.4153	0.7303	1.4307	1.3401	1.2535	1.0193	1.003	1.4301	1.4381	1.5197	1.6105	25	14	20	39	40	44	37	30	33	38	45	57	1.15508	0.00276076	0.00618579	up	0.892205	0.030099	0.0472586	false	1.50924	4.53059e-05	8.49066e-05	up	-0.237759
LITCHI000072.m1	15.46	12.92	15.29	24.25	26.07	23.22	17.59	19.71	17.65	26.16	25.44	24.77	9.9013	8.1104	9.7477	15.5331	16.672	15.0273	11.1318	12.5658	11.3247	16.6658	15.6889	15.8373	388	339	331	525	617	654	501	466	324	546	576	695	0.86107	6.15383e-16	4.58119e-15	false	0.397062	0.00062814	0.00130126	false	1.05589	3.46972e-21	1.66613e-20	up	-0.435487
LITCHI000112.m1	0	0	0	0	0	0.38	0.19	1.37	0.29	4.66	4.06	3.47	0	0	0	0	0	0.2485	0.1202	0.875	0.189	2.9713	2.5042	2.2183	0	0	0	0	0	2	1	6	1	18	17	18	NA	NA	NA	NA	NA	NA	NA	NA	6.87422	1.71873e-07	3.99855e-07	up	NA
LITCHI000115.m1	2.16	1.45	0.74	0.37	0.08	0.14	0.07	0	0.11	0.19	0	0.07	1.3826	0.9122	0.4728	0.2375	0.0542	0.0922	0.0446	0	0.0701	0.1225	0	0.0457	27	19	8	4	1	2	1	0	1	2	0	1	-2.79992	0.000698601	0.0017465	down	-4.6065	0.000133891	0.000305537	down	-3.8548	0.000267922	0.000461482	down	NA
LITCHI000119.m1	39.28	47.64	53.53	32.38	29.62	41.14	38.9	23.65	31.56	12.17	18.4	20.28	25.1565	29.9064	34.1192	20.7475	18.9483	26.6212	24.6135	15.0725	20.2477	7.7552	11.3494	12.9689	97	123	114	69	69	114	109	55	57	25	41	56	-0.327602	0.143273	0.21134	false	-0.506177	0.0336445	0.0522739	false	-1.20062	7.75967e-06	1.55684e-05	down	-0.148679
LITCHI000122.m1	25.08	26.18	24.6	31.01	31.06	30.1	29.03	30.85	26.67	51.13	55.1	51.45	16.0609	16.4376	15.6816	19.8685	19.8642	19.4747	18.3718	19.6637	17.1129	32.5747	33.9834	32.8971	851	929	720	908	994	1146	1118	986	662	1443	1687	1952	0.388059	1.35835e-07	5.41721e-07	false	0.255085	0.001717	0.00333176	false	1.30385	6.20122e-58	7.3782e-57	up	-0.104201
LITCHI000150.m1	30.19	29.87	29.17	37.4	45.61	41.43	40.97	40.34	39.61	57.15	55.76	61.75	19.332	18.7491	18.5914	23.9595	29.1757	26.8106	25.9257	25.7109	25.4136	36.4125	34.3903	39.4863	174	180	145	186	248	268	268	219	167	274	290	398	0.589222	8.53314e-05	0.000247911	false	0.50247	0.000717575	0.00147585	false	1.21902	3.77753e-18	1.60899e-17	up	-0.0583163
LITCHI000163.m1	1.32	0.78	0.24	1.18	2.59	2.54	1.08	1.73	1.67	4.9	2.6	3.37	0.8476	0.489	0.1505	0.756	1.657	1.6439	0.6813	1.1024	1.0717	3.1196	1.6007	2.1543	13	8	2	10	24	28	12	16	12	40	23	37	1.52776	0.0145834	0.0281936	up	0.973303	0.148168	0.198892	false	2.4319	4.68694e-06	9.59823e-06	up	-0.535824
LITCHI000164.m1	4.2	8.04	3.48	6.96	7.64	5.89	5.29	5.1	4.11	15.17	13.98	9.67	2.6929	5.0492	2.2197	4.4602	4.8881	3.8103	3.3495	3.252	2.6346	9.6629	8.6228	6.1834	7	14	5	10	12	11	10	8	5	21	21	18	0.4741	0.471953	0.567883	false	NA	NA	NA	NA	1.52754	0.00642655	0.00952363	up	-0.501369
LITCHI000165.m1	1.43	1.37	1.39	3.05	2.79	2.56	1.47	1.27	0.98	3.45	4.77	3.21	0.9187	0.8613	0.8835	1.9527	1.7834	1.6544	0.9332	0.809	0.6292	2.1977	2.9417	2.0509	6	6	5	11	11	12	7	5	3	12	18	15	1.10661	0.111625	0.171353	false	NA	NA	NA	NA	1.69324	0.00829641	0.012095	up	-1.16672
LITCHI000181.m1	32.46	33.89	32.71	24.97	25.55	29.94	26.48	28.14	28.49	13.12	14.3	12.55	20.7894	21.2779	20.8486	15.9989	16.3417	19.3732	16.7576	17.9389	18.2788	8.3612	8.8178	8.0256	229	250	199	152	170	237	212	187	147	77	91	99	-0.187389	0.206801	0.287677	false	-0.192694	0.185808	0.242594	false	-1.06287	1.54484e-09	4.18635e-09	down	0.023724
LITCHI000182.m1	0.25	0.21	0.04	8.95	11.42	11.99	19.71	20.83	19.23	55.58	47.05	52.6	0.1625	0.1306	0.0268	5.7346	7.3027	7.7571	12.4748	13.2747	12.3406	35.4132	29.0235	33.6332	7	6	1	213	297	371	617	541	388	1275	1171	1622	6.06464	4.85676e-47	8.84987e-46	up	6.90102	1.62715e-65	3.18138e-64	up	8.4609	1.19224e-100	2.60328e-99	up	0.864151
LITCHI000186.m1	21.75	18.07	17.83	9.33	7.45	7.37	5.74	5.99	6.01	1.67	1.87	1.31	13.9264	11.3418	11.3637	5.9802	4.7665	4.771	3.6336	3.8152	3.8535	1.0656	1.1511	0.8374	297	258	210	110	96	113	89	77	60	19	23	20	-1.15234	1.28458e-11	7.19065e-11	down	-1.64047	4.40617e-20	2.94764e-19	down	-3.3381	8.92582e-40	7.32475e-39	down	-0.460408
LITCHI000188.m1	20.11	19.34	19.51	9.94	11	13.96	9.33	7.87	13.46	5.85	5.16	4.92	12.8797	12.1385	12.4384	6.3661	7.0343	9.0335	5.9023	5.0141	8.6349	3.7298	3.1836	3.1477	190	191	159	81	98	148	100	70	93	46	44	52	-0.63972	0.000481109	0.00124052	false	-0.895482	1.02787e-05	2.69505e-05	false	-1.64469	1.35509e-14	4.96056e-14	down	-0.22066
LITCHI000189.m1	6.24	8.83	8.5	12.9	10.94	11.13	16.75	13.26	13.36	21.54	16.25	18.94	3.9991	5.5423	5.4177	8.2652	6.9962	7.2017	10.5974	8.4516	8.5735	13.7262	10.0216	12.1106	23	34	27	41	38	46	70	46	36	66	54	78	0.676567	0.0521334	0.0877058	false	0.95002	0.00453143	0.00825595	false	1.51484	9.87558e-07	2.15773e-06	up	0.303938
LITCHI000190.m1	3.13	7.99	6.66	9.69	10.52	9.78	15.65	19.41	15	19.47	12.16	11.21	2.0071	5.0179	4.2465	6.2055	6.73	6.3253	9.903	12.3718	9.6219	12.4038	7.4981	7.1691	6	16	11	16	19	21	34	35	21	31	21	24	0.862563	0.113898	0.174146	false	1.55816	0.00125928	0.00249859	up	1.50644	0.00308135	0.00473762	up	0.724779
LITCHI000191.m1	5.19	6.27	5.07	7.59	9.26	8.27	10.59	11.02	11.57	13.13	8.78	11.23	3.3224	3.9345	3.2287	4.8657	5.925	5.3533	6.6991	7.0214	7.4247	8.3662	5.4126	7.1827	19	24	16	24	32	34	44	38	31	40	29	46	0.711325	0.0814914	0.130316	false	1.06307	0.00536803	0.00967227	up	1.24633	0.0011783	0.00189402	up	0.379952
LITCHI000207.m1	24.69	24.71	21.58	46.01	49.34	42.15	48.2	38.92	41.55	56.41	54.31	44	15.8135	15.5098	13.7572	29.4762	31.5569	27.2728	30.5033	24.8079	26.6581	35.9382	33.4978	28.1334	130	136	98	209	245	249	288	193	160	247	258	259	1.05764	4.29609e-11	2.31267e-10	up	0.92236	4.14405e-08	1.36905e-07	false	1.36609	2.77175e-16	1.09768e-15	up	-0.105814
LITCHI000211.m1	4.93	4.72	4.65	9.57	8.51	7.56	5.05	9.5	8.47	11.31	9.79	11.18	3.1584	2.961	2.9667	6.1315	5.4442	4.8941	3.1976	6.0539	5.4326	7.2041	6.0366	7.1492	43	43	35	72	70	74	50	78	54	82	77	109	0.946135	0.000588932	0.00149116	false	0.740321	0.0173265	0.0285464	false	1.42233	3.41279e-08	8.40995e-08	up	-0.180362
LITCHI000213.m1	2.71	2.36	1.57	1.57	1.31	0.99	0.87	0.92	1.01	2.07	1.64	2.42	1.7361	1.4796	1.0017	1.0064	0.8356	0.6395	0.5497	0.5837	0.6485	1.3214	1.0107	1.5502	22	20	11	11	10	9	8	7	6	14	12	22	-0.689678	0.219361	0.301807	false	-1.19805	0.047855	0.0721193	false	0.133874	0.789565	0.815932	false	NA
LITCHI000217.m1	0.89	5.96	2.75	9.63	15.1	8.19	7.84	10.39	5.68	18.19	18.41	9.82	0.5699	3.7402	1.7539	6.1672	9.6555	5.3027	4.9623	6.6245	3.6429	11.5887	11.3551	6.2767	3	21	8	28	48	31	30	33	14	51	56	37	1.87229	0.000370595	0.000976121	up	1.37548	0.0158196	0.026264	up	2.50285	2.55557e-07	5.86939e-07	up	-0.462567
LITCHI000218.m1	2.61	2.18	3.32	9.48	7.06	8.56	7.8	7.52	8.18	12.16	8.32	12.06	1.6738	1.3667	2.1185	6.0721	4.5165	5.5422	4.9362	4.7924	5.2507	7.7497	5.129	7.7142	31	27	34	97	79	114	105	84	71	120	89	160	1.74708	4.88522e-10	2.44354e-09	up	1.60645	1.1856e-08	4.08824e-08	up	2.26269	6.7926e-17	2.74825e-16	up	-0.112651
LITCHI000219.m1	10.94	10.13	12.08	23.75	25.47	19.8	19.35	19.29	18.84	27.65	26.25	24.72	7.0045	6.36	7.7015	15.2191	16.2937	12.8126	12.2456	12.2971	12.0869	17.614	16.1888	15.8093	127	123	121	238	279	258	255	211	160	267	275	321	1.16663	5.89475e-13	3.64137e-12	up	0.8616	1.20664e-07	3.8304e-07	false	1.49611	3.52831e-22	1.75349e-21	up	-0.276045
LITCHI000220.m1	11.13	18.27	11.94	24.45	23.07	21.46	18.15	15.34	23.39	27.36	25.77	24.06	7.1266	11.468	7.6106	15.6621	14.7544	13.8874	11.4841	9.7785	15.0061	17.4302	15.8945	15.3872	67	115	62	127	131	145	124	87	103	137	140	162	0.840327	0.000137946	0.000388669	false	0.513447	0.0379895	0.0584954	false	1.14223	1.72175e-07	4.0049e-07	up	-0.302083
LITCHI000224.m1	3.69	2.71	6.91	2.3	1.96	1.52	2.38	0.6	2.52	0	0.47	0.25	2.3627	1.7039	4.4045	1.475	1.2509	0.9819	1.5033	0.3841	1.6181	0	0.291	0.1623	26	20	42	14	13	12	19	4	13	0	3	2	-1.09666	0.0256724	0.0467926	down	-1.21003	0.0248062	0.0396171	down	-3.90663	2.62721e-06	5.52783e-06	down	-0.0843677
LITCHI000227.m1	13.43	10.03	10.95	6.32	5.34	6.73	4.44	2.9	3.44	1.01	0.47	0	8.601	6.2997	6.9791	4.0512	3.4153	4.3563	2.8083	1.8461	2.2089	0.643	0.2869	0	64	50	45	26	24	36	24	13	12	4	2	0	-0.792359	0.0161429	0.0308705	false	-1.59968	2.33583e-05	5.88274e-05	down	-4.42545	1.82876e-10	5.28752e-10	down	-0.77995
LITCHI000231.m1	32.32	33.82	38.44	46.82	43.94	43.57	58.06	56.7	56.23	60.55	58.6	64.37	20.6963	21.2301	24.5044	29.9944	28.1048	28.195	36.7425	36.1414	36.0787	38.5794	36.1479	41.1625	308	337	316	385	395	466	628	509	392	480	504	686	0.471225	3.9122e-05	0.000119283	false	0.776351	1.43374e-12	6.5828e-12	false	1.06376	2.53607e-20	1.178e-19	up	0.3339
LITCHI000232.m1	9.32	15.09	24.12	24.94	26.61	19.18	32.23	27.41	31.38	27.6	39.74	25.66	5.9714	9.4741	15.3726	15.9769	17.0232	12.4079	20.3972	17.4735	20.1329	17.5815	24.5139	16.407	13	22	29	30	35	30	51	36	32	32	50	40	0.65925	0.120854	0.182903	false	0.984697	0.0133849	0.0225631	false	1.19894	0.00302069	0.0046496	up	0.354732
LITCHI000234.m1	4.79	8.87	5.03	20.45	20.77	18.39	14.63	13.5	7.97	16.36	14.92	17.12	3.0648	5.567	3.2053	13.103	13.2851	11.9008	9.2564	8.6023	5.1161	10.4247	9.2003	10.9471	32	62	29	118	131	138	111	85	39	91	90	128	1.7714	4.9079e-12	2.84102e-11	up	1.01665	0.0013563	0.00267959	up	1.61381	3.3853e-09	8.98467e-09	up	-0.719579
LITCHI000236.m1	15.48	16.51	15.16	19.12	20.59	22.51	28.63	32.07	28.11	33.26	33.05	36.66	9.9154	10.3626	9.6606	12.2499	13.1669	14.5629	18.1158	20.4396	18.0338	21.1924	20.3858	23.4417	122	136	103	130	153	199	256	238	162	218	235	323	0.510668	0.0036851	0.00806246	false	0.97636	1.82927e-09	6.67922e-09	false	1.37644	3.33718e-18	1.42588e-17	up	0.493727
LITCHI000239.m1	0.44	0.85	1.03	1.16	0.71	1.09	0.29	0.59	0.46	2.67	2.47	1.59	0.285	0.5343	0.6577	0.7434	0.4526	0.7056	0.1861	0.3764	0.2927	1.7042	1.5208	1.0178	4	8	8	9	6	11	3	5	3	20	20	16	NA	NA	NA	NA	NA	NA	NA	NA	1.78166	0.00279685	0.00432163	up	NA
LITCHI000240.m1	2.05	2.01	2.38	0.91	0.47	0.92	0.73	1.35	1.34	1.76	2.44	2.1	1.3154	1.2626	1.518	0.581	0.2985	0.5922	0.4636	0.8604	0.8579	1.1238	1.5043	1.3424	42	43	42	16	9	21	17	26	20	30	45	48	-1.37866	0.000753882	0.00187217	down	-0.869321	0.0225766	0.0363555	false	0.222402	0.483965	0.530325	false	0.545576
LITCHI000246.m1	61.14	62.72	61.92	89.26	82.97	83.89	110.5	109.99	105.3	117.53	118.91	112.01	39.1546	39.3762	39.4689	57.1884	53.0661	54.2831	69.9273	70.1077	67.5606	74.883	73.347	71.6217	743	797	649	936	951	1144	1524	1259	936	1188	1304	1522	0.570919	7.90611e-14	5.16208e-13	false	0.874886	1.92744e-32	1.92499e-31	false	1.15554	1.00309e-44	9.1566e-44	up	0.332819
LITCHI000261.m1	22.36	20.58	20.59	43.22	38.21	37.05	46.12	50.24	53.13	84.03	76.99	82.97	14.3173	12.921	13.1254	27.6921	24.4405	23.976	29.1847	32.0253	34.0891	53.5363	47.4877	53.0516	214	206	170	357	345	398	501	453	372	669	665	888	1.00497	1.09516e-14	7.57053e-14	up	1.29479	5.80276e-25	4.66205e-24	up	2.18927	1.39828e-82	2.36167e-81	up	0.318092
LITCHI000262.m1	22.47	21.16	22.05	0	0.37	0.62	0.61	0.37	0.47	0.83	0	0.31	14.3915	13.2847	14.0531	0	0.2344	0.3987	0.3856	0.234	0.3033	0.5297	0	0.1977	65	64	55	0	1	2	2	1	1	2	0	1	-5.84794	7.57406e-11	4.01278e-10	down	-5.41487	8.85777e-12	3.85795e-11	down	-5.65916	2.99044e-10	8.51817e-10	down	NA
LITCHI000265.m1	8.38	15.18	10.22	12.77	15.42	14.93	25.64	23.4	25.92	30.74	35.18	32.73	5.3646	9.5294	6.5167	8.1839	9.8659	9.6607	16.2253	14.9175	16.6292	19.5876	21.6982	20.9264	19	36	20	25	33	38	66	50	43	58	72	83	0.459015	0.244437	0.330871	false	1.20714	0.000450998	0.000951365	up	1.78951	1.77328e-08	4.46633e-08	up	0.776994
LITCHI000274.m1	5	5.19	4.52	0.85	1.03	1.3	0.81	0.26	0.67	0	0.14	0.27	3.2012	3.2574	2.8833	0.5431	0.6614	0.8436	0.5099	0.165	0.4278	0	0.0833	0.1743	82	89	64	12	16	24	15	4	8	0	2	5	-2.08417	4.44144e-10	2.2284e-09	down	-3.01327	8.05453e-14	3.9616e-13	down	-4.80303	1.99849e-14	7.25164e-14	down	-0.897186
LITCHI000276.m1	4.78	3.97	5.46	87.13	83.13	83.54	36	45.77	33.55	730.71	731.66	726.14	3.0625	2.4912	3.4823	55.82	53.173	54.0567	22.7834	29.173	21.529	465.545	451.292	464.306	68	59	67	1069	1115	1333	581	613	349	8642	9388	11545	4.27773	1.11539e-231	1.16581e-229	up	3.09334	6.92776e-75	1.5726e-73	up	7.52742	0	0	up	-1.15182
LITCHI000287.m1	16.24	16.08	13.85	9.68	11.31	11.47	12.26	11.7	10.15	4.6	5.27	5.71	10.3988	10.0973	8.829	6.2005	7.2358	7.4238	7.7608	7.4564	6.5112	2.9319	3.2505	3.648	140	145	103	72	92	111	120	95	64	33	41	55	-0.398395	0.0461747	0.0789624	false	-0.369124	0.0641555	0.0939773	false	-1.31334	4.97715e-08	1.20731e-07	down	0.0576828
LITCHI000290.m4	85.83	84.76	90.25	180.34	186.78	193	137.33	136.38	134.1	79.74	75.6	85.37	54.964	53.2097	57.5309	115.538	119.468	124.889	86.9044	86.9246	86.0387	50.8045	46.6293	54.5869	1043	1077	946	1891	2141	2632	1894	1561	1192	806	829	1160	1.21297	4.40561e-83	1.44259e-81	up	0.70975	6.24951e-26	5.18585e-25	false	0.134654	0.120196	0.148136	false	-0.474752
LITCHI000295.m1	6.73	5.77	5.05	1.61	2.31	1.76	1.57	0.84	2.03	1.07	0.55	0.35	4.309	3.6239	3.2176	1.0286	1.4762	1.1412	0.9931	0.5357	1.3019	0.6822	0.3382	0.2263	68	61	44	14	22	20	18	8	15	9	5	4	-1.52179	2.00057e-05	6.32869e-05	down	-1.94198	7.90486e-07	2.33657e-06	down	-2.95714	9.22158e-10	2.53672e-09	down	-0.384808
LITCHI000301.m1	5.21	2.38	1.84	5.25	5.05	4.44	5.39	6.02	5.58	5.72	6.03	6.28	3.3389	1.4971	1.1727	3.3662	3.228	2.8757	3.4127	3.8349	3.579	3.6464	3.7187	4.0185	23	11	7	20	21	22	27	25	18	21	24	31	0.740196	0.155321	0.225851	false	0.902006	0.0743463	0.107564	false	1.1757	0.0168348	0.0235611	up	0.190822
LITCHI000306.m1	2.43	5.8	7.03	4.74	4.5	4.73	10.02	7.73	7.88	15.13	12.1	11.93	1.5533	3.6407	4.4815	3.0391	2.8784	3.0596	6.3398	4.9242	5.0531	9.6383	7.4609	7.629	16	40	40	27	28	35	75	48	38	83	72	88	-0.0112791	0.977936	0.983734	false	0.823581	0.0225907	0.0363694	false	1.61382	5.98227e-07	1.33225e-06	up	0.86449
LITCHI000313.m1	4.42	2.35	2.85	2.09	3.3	1.75	1.3	1.04	0.9	0.79	1.27	0.29	2.8328	1.4754	1.8162	1.3381	2.1108	1.1336	0.8222	0.6652	0.5748	0.502	0.7839	0.1874	27	15	15	11	19	12	9	6	4	4	7	2	-0.329422	0.529282	0.621021	false	-1.49044	0.0158839	0.0263609	down	-1.81703	0.00867474	0.0126182	down	-1.13551
LITCHI000314.m1	16.59	17.26	20.65	18.09	18.23	20.22	12.9	10.75	11.67	6.6	7.03	7.2	10.623	10.8381	13.1607	11.592	11.662	13.0818	8.1613	6.8507	7.4891	4.2043	4.3354	4.6035	136	148	146	128	141	186	120	83	70	45	52	66	0.167611	0.337295	0.434292	false	-0.556468	0.00492349	0.00892049	false	-1.1336	3.75773e-07	8.51149e-07	down	-0.69446
LITCHI000315.m1	1.44	0.99	1.55	2.99	4.15	2.66	2.81	2.63	1.97	1.12	0.69	0.92	0.9239	0.6187	0.9901	1.9129	2.6554	1.7233	1.7813	1.6737	1.2655	0.7104	0.4226	0.5893	14	10	13	25	38	29	31	24	14	9	6	10	1.41239	0.00219015	0.00500513	up	0.976969	0.0479586	0.0722508	false	-0.298851	0.635624	0.674365	false	-0.402863
LITCHI000317.m1	31.25	35.41	30.85	69.92	69.21	65.71	161.84	154.16	157.34	102.29	100.91	94.26	20.0107	22.2278	19.6633	44.7935	44.2657	42.5179	102.412	98.2584	100.951	65.17	62.2432	60.2709	303	359	258	585	633	715	1781	1408	1116	825	883	1022	1.17648	2.15315e-30	2.74985e-29	up	2.34081	6.3639e-158	3.45068e-156	up	1.85494	9.36804e-71	1.35861e-69	up	1.19416
LITCHI000318.m1	25.27	25.7	27.14	39.54	40.73	34.52	67.19	70.68	71.11	62.38	61.05	61.54	16.1818	16.1334	17.2998	25.3327	26.0496	22.3364	42.5189	45.048	45.6222	39.7423	37.6561	39.3521	394	419	365	532	599	604	1189	1038	811	809	859	1073	0.662566	1.20482e-10	6.28632e-10	false	1.4838	4.01658e-63	7.58731e-62	up	1.49357	4.14387e-55	4.61267e-54	up	0.850087
LITCHI000332.m1	3.38	2.33	3.26	2.18	3.78	3.35	3.97	3.99	3.85	6.55	6.45	4.03	2.1639	1.4652	2.081	1.3938	2.4186	2.1649	2.5122	2.5406	2.4699	4.17	3.9778	2.5764	18	13	15	10	19	20	24	20	15	29	31	24	0.169485	0.743177	0.806982	false	0.463658	0.3356	0.406576	false	1.16684	0.00883434	0.0128381	up	0.321095
LITCHI000336.m1	2.84	1.36	2.74	3.29	2.11	2.53	3.58	3.52	3.49	6.26	4.82	6.09	1.8175	0.852	1.7478	2.1072	1.3471	1.6365	2.2682	2.2406	2.2404	3.9855	2.9745	3.895	30	15	25	30	21	30	43	35	27	55	46	72	0.303149	0.480802	0.575946	false	0.682588	0.083691	0.119662	false	1.56531	7.28596e-06	1.46589e-05	up	0.407741
LITCHI000347.m1	6.21	5.75	6.97	2.7	2.88	1.9	3.42	3.91	3.71	2.33	2.15	1.56	3.9764	3.6115	4.4455	1.7289	1.8421	1.2308	2.1639	2.4948	2.3828	1.4863	1.3263	0.9987	32	31	31	12	14	11	20	19	14	10	10	9	-1.24032	0.00618178	0.0129245	down	-0.714496	0.0833513	0.119265	false	-1.41139	0.00322039	0.00493417	down	0.553219
LITCHI000366.m1	19.83	16.99	18.28	12.74	13.51	12.35	11.02	8.96	10.45	6.13	7.77	6.77	12.7013	10.6644	11.6555	8.1614	8.642	7.9918	6.973	5.7135	6.7072	3.9048	4.7912	4.3272	249	223	198	138	160	174	157	106	96	64	88	95	-0.405848	0.00802789	0.0164396	false	-0.791436	2.10571e-06	5.95226e-06	false	-1.1641	3.33028e-10	9.45266e-10	down	-0.357194
LITCHI000380.m1	13.06	22.98	13.93	7.26	6.65	8.84	9.67	13.31	5	10.68	4.05	5.14	8.3629	14.4264	8.879	4.6541	4.2505	5.7229	6.1165	8.4835	3.2073	6.8021	2.4994	3.2859	25	46	23	12	12	19	21	24	7	17	7	11	-1.02372	0.0250813	0.0458882	down	-0.758406	0.099559	0.139652	false	-1.10843	0.026335	0.0358319	down	0.29194
LITCHI000381.m1	6.21	4.45	4.37	3.34	5.64	2.37	2.54	1.88	3.64	0.8	1.23	2.58	3.9772	2.7965	2.7866	2.1409	3.6097	1.5348	1.6078	1.2007	2.3346	0.5097	0.758	1.6489	28	21	17	13	24	12	13	8	12	3	5	13	-0.308176	0.529571	0.621192	false	-0.856646	0.0987003	0.138563	false	-1.41667	0.018394	0.0255989	down	-0.519002
LITCHI000382.m1	269.05	237.5	266.9	62.03	57.05	53.85	31.44	29.33	38.55	10.73	7.97	9.52	172.306	149.102	170.136	39.7413	36.49	34.8461	19.8967	18.6942	24.7366	6.8332	4.9175	6.0888	935	863	800	186	187	210	124	96	98	31	25	37	-2.05621	1.53724e-79	4.8163e-78	down	-2.91166	2.35724e-114	8.53257e-113	down	-4.53042	4.39437e-132	1.34764e-130	down	-0.823489
LITCHI000383.m1	112.45	78.13	72.99	38.43	50.44	44.97	49.12	49.49	55.19	35.24	28.76	33.95	72.0149	49.0498	46.5259	24.6203	32.2615	29.0965	31.0837	31.5446	35.4087	22.4548	17.7383	21.7105	234	170	131	69	99	105	116	97	84	61	54	79	-0.869307	3.13731e-05	9.67634e-05	false	-0.719583	0.000372476	0.000796516	false	-1.18114	1.49882e-07	3.50367e-07	down	0.177928
LITCHI000388.m5	1.7	1.72	1.43	0.14	0.2	0.27	0.7	0.5	1.05	0.39	0.13	0.29	1.0917	1.0795	0.9146	0.0867	0.1267	0.175	0.4427	0.316	0.6759	0.2504	0.0798	0.187	73	77	53	5	8	13	34	20	33	14	5	14	-2.87288	4.49152e-12	2.60924e-11	down	-1.07142	0.000928676	0.00187711	down	-2.33644	5.83538e-09	1.52034e-08	down	1.84858
LITCHI000389.m1	5.65	5.81	7.14	10.46	10.02	11.28	4.16	3.49	3.34	7.3	7.39	8.68	3.6196	3.6467	4.5512	6.7021	6.4069	7.2966	2.6342	2.2264	2.1459	4.6526	4.5554	5.5478	67	72	73	107	112	150	56	39	29	72	79	115	0.886722	3.32202e-05	0.000102147	false	-0.682868	0.0149464	0.0249348	false	0.586165	0.0126699	0.018043	false	-1.53707
LITCHI000391.m2	2.39	2.93	2.25	2.96	2.33	2.65	4.81	3.12	5.21	4.74	4.83	5.34	1.5305	1.8421	1.4321	1.8944	1.4892	1.7133	3.0434	1.9888	3.3428	3.0181	2.9802	3.4167	74	95	60	79	68	92	169	91	118	122	135	185	0.171243	0.472546	0.568439	false	0.852822	0.000273947	0.000598918	false	1.22484	2.02856e-09	5.46355e-09	up	0.710425
LITCHI000393.m1	20.18	23.05	25.27	43.91	45.42	43.6	45.32	44.28	42.4	75.94	80.82	75.95	12.9253	14.4711	16.1105	28.1335	29.0512	28.2132	28.6816	28.2234	27.204	48.3822	49.8488	48.5664	587	701	634	1102	1246	1423	1496	1213	902	1837	2121	2470	1.06688	3.35057e-37	5.15002e-36	up	1.01288	2.55104e-31	2.483e-30	up	2.01499	4.79782e-109	1.15274e-107	up	-0.0245734
LITCHI000395.m1	14.78	13.74	12.59	49.27	46.14	46	167.96	170.8	165.47	230.37	229.01	225.98	9.468	8.6258	8.025	31.5677	29.5099	29.766	106.285	108.865	106.165	146.775	141.253	144.494	177	172	130	509	521	618	2282	1926	1449	2294	2474	3025	1.88709	1.49287e-54	3.1257e-53	up	3.67651	0	0	up	4.30416	0	0	up	1.81985
LITCHI000398.m1	2.73	2.03	2.99	8.27	9.81	6.49	8.96	7.57	6.85	10.76	10.93	11.4	1.7493	1.2756	1.9066	5.2959	6.2774	4.2004	5.6695	4.8267	4.3928	6.8585	6.7426	7.2899	18	14	17	47	61	48	67	47	33	59	65	84	1.7754	2.47299e-06	8.66208e-06	up	1.66957	1.03603e-05	2.71537e-05	up	2.35264	3.81058e-12	1.22423e-11	up	-0.0739411
LITCHI000399.m1	11.33	9.95	6.39	15.96	21.09	16.91	24.81	22.42	22.6	22.45	18.32	19.71	7.2528	6.2484	4.0719	10.2272	13.4916	10.9432	15.7023	14.2923	14.4985	14.3024	11.2983	12.6031	37	34	18	45	65	62	92	69	54	61	54	72	1.06296	0.00121417	0.00290906	up	1.39104	5.14102e-06	1.39295e-05	up	1.36467	1.56175e-05	3.04214e-05	up	0.35819
LITCHI000401.m1	4.65	5.51	4.5	1.67	1.76	1.28	1.46	1.53	1.36	0.13	0	0	2.9806	3.4597	2.8664	1.0696	1.1272	0.8307	0.9269	0.9749	0.8748	0.0849	0	0	42	52	35	13	15	13	15	13	9	1	0	0	-1.53919	0.000164048	0.000457353	down	-1.68552	5.31242e-05	0.000127714	down	-6.61219	1.13129e-07	2.6683e-07	down	-0.121453
LITCHI000402.m1	3.84	4.8	1.88	1.71	1.72	2.89	1.69	1.72	0.4	0.35	0.82	0.4	2.457	3.0123	1.1996	1.0956	1.1007	1.872	1.0697	1.0984	0.2589	0.2261	0.5043	0.2532	26	34	11	10	11	22	13	11	2	2	5	3	-0.620495	0.228278	0.312298	false	-1.36407	0.021855	0.0352868	down	-2.51021	0.000397246	0.000669865	down	-0.717125
LITCHI000416.m1	2.28	1.74	2.24	1.19	1.33	1.73	0	0.24	0.16	0.14	0.88	0.41	1.4586	1.0939	1.4307	0.761	0.8494	1.1163	0	0.1541	0.0999	0.0872	0.5449	0.2605	20	16	17	9	11	17	0	2	1	1	7	4	-0.441756	0.40291	0.500477	false	-4.00971	8.9237e-05	0.000208541	down	-1.87231	0.00862111	0.0125456	down	-3.52765
LITCHI000423.m1	17.97	10.81	12.17	27.61	28.47	30.05	47.33	46.52	52.17	76.71	60.86	64.83	11.5085	6.7889	7.7598	17.6909	18.2106	19.4442	29.9488	29.6507	33.4746	48.8753	37.5413	41.4534	89	56	52	118	133	167	266	217	189	316	272	359	1.1808	1.4684e-07	5.84006e-07	up	1.89446	2.41797e-21	1.69372e-20	up	2.54982	9.35717e-41	7.85829e-40	up	0.73975
LITCHI000429.m1	67.24	70.61	65.7	8.56	10.58	9.16	5.19	4.13	5.05	0.48	0.33	0.71	43.0645	44.3275	41.8818	5.4819	6.7655	5.9257	3.2823	2.6331	3.2381	0.3057	0.2046	0.4564	674	740	568	74	100	103	59	39	37	4	3	8	-2.73805	5.89812e-94	2.25979e-92	down	-3.76175	2.46175e-117	9.18391e-116	down	-6.76841	4.69163e-67	6.44131e-66	down	-0.994565
LITCHI000437.m1	1.02	0.9	0.54	0.09	0.41	0.21	0.14	0.25	0.21	0	0	0.28	0.6505	0.563	0.3465	0.058	0.2649	0.1352	0.0871	0.1586	0.1371	0	0	0.1787	13	12	6	1	5	3	2	3	2	0	0	4	-1.67308	0.0545822	0.0913514	false	-1.99635	0.0266719	0.0423795	down	-2.7415	0.0144233	0.0203593	down	NA
LITCHI000440.m2	0	0	0	0.27	0	0.07	0.2	0.82	0.32	1.3	1.02	0.9	0	0	0	0.1715	0	0.0444	0.1288	0.5212	0.2027	0.8259	0.6317	0.5725	0	0	0	3	0	1	3	10	3	14	12	13	NA	NA	NA	NA	NA	NA	NA	NA	6.43466	2.27434e-06	4.81358e-06	up	NA
LITCHI000441.m2	0.76	0.97	0.66	0.22	0.2	0.17	0.5	0.61	0.35	0.23	0.35	0.4	0.4868	0.6085	0.4213	0.1411	0.1289	0.1096	0.3179	0.3858	0.2222	0.1456	0.2165	0.2536	12	16	9	3	3	3	9	9	4	3	5	7	-1.92058	0.0169811	0.0323267	down	-0.644326	0.327638	0.398081	false	-1.03081	0.151613	0.183769	false	NA
LITCHI000448.m1	4.4	5.43	3.79	5.6	7.38	9.49	9.39	7.39	8.16	9.56	8.66	9.02	2.8198	3.4112	2.4144	3.5857	4.7195	6.1428	5.9401	4.7098	5.2328	6.0929	5.3399	5.7671	31	40	23	34	49	75	75	49	42	56	55	71	0.833542	0.0135687	0.0264392	false	0.932213	0.0034665	0.00644012	false	1.24038	4.94526e-05	9.22849e-05	up	0.126739
LITCHI000452.m1	0.13	0.12	0.06	0.19	0.19	0.13	0.07	0.07	0.06	0.13	0.16	0.07	0.082	0.0729	0.0399	0.1201	0.1234	0.0816	0.0413	0.0456	0.0414	0.0826	0.0968	0.0463	19	18	8	24	27	21	11	10	7	16	21	12	0.813977	0.0896217	0.141414	false	-0.550992	0.356475	0.4288	false	0.45408	0.396586	0.443733	false	-1.33952
LITCHI000454.m1	128.05	122.17	115.31	68.03	74.17	68.84	54.41	57.48	65.28	39.13	38.76	38.08	82.0033	76.6973	73.5045	43.5858	47.4373	44.548	34.4282	36.6366	41.8864	24.9291	23.9088	24.3508	421	420	327	193	230	254	203	178	157	107	115	140	-0.685091	2.34576e-08	1.00483e-07	false	-0.989825	1.13596e-13	5.54038e-13	false	-1.40904	5.11177e-22	2.52755e-21	down	-0.275395
LITCHI000459.m1	5.8	8.02	5.38	61.72	60.97	57.11	16.36	18.35	19.22	37.21	35.01	36.21	3.7162	5.0325	3.4309	39.5435	38.9999	36.9562	10.3542	11.6933	12.3292	23.7067	21.5955	23.1554	45	65	36	413	446	497	144	134	109	240	245	314	3.32364	9.35646e-84	3.09474e-82	up	1.54261	5.68671e-11	2.34129e-10	up	2.73636	1.40447e-44	1.27694e-43	up	-1.76144
LITCHI000462.m1	9.57	12.07	12.11	3.36	5.84	4.27	4.73	4.62	3.97	1.92	2.25	1.3	6.1304	7.576	7.7177	2.1538	3.7374	2.7599	2.9923	2.9445	2.5445	1.2221	1.388	0.8294	66	87	72	20	38	33	37	30	20	11	14	10	-1.21291	7.23626e-05	0.00021231	down	-1.26959	2.17846e-05	5.50804e-05	down	-2.39611	2.2624e-10	6.50547e-10	down	-0.0295023
LITCHI000476.m1	73.57	93.62	73.6	566.57	530.87	606.42	581.34	596.51	546.68	3582.23	3071.76	3626.17	47.1133	58.7742	46.9161	362.984	339.552	392.401	367.87	380.205	350.756	2282.29	1894.68	2318.64	124	165	107	824	844	1147	1112	947	674	5022	4672	6834	2.92745	2.00735e-134	1.12077e-132	up	2.89955	1.04039e-134	4.6139e-133	up	5.65823	0	0	up	0.000846174
LITCHI000477.m1	2.62	0.84	1.69	6.75	6.18	2.85	11.55	12.06	12.34	19.26	19.04	26.31	1.6787	0.5246	1.0762	4.325	3.95	1.8474	7.3081	7.6866	7.9197	12.2704	11.7459	16.8221	9	3	5	20	20	11	45	39	31	55	59	101	1.71755	0.00985061	0.019818	up	2.87377	3.51186e-08	1.1671e-07	up	3.91209	2.71626e-17	1.11923e-16	up	1.19187
LITCHI000478.m1	0.88	3.16	2.3	3.32	3.97	4.13	6.8	7.02	8.14	23.32	18.08	12.62	0.5647	1.9853	1.4663	2.1278	2.5412	2.6694	4.3022	4.4753	5.2208	14.8596	11.1505	8.068	4	15	9	13	17	21	35	30	27	88	74	64	0.958808	0.106821	0.165201	false	1.84866	0.000239006	0.000527048	up	3.32756	1.35983e-15	5.2172e-15	up	0.915678
LITCHI000479.m1	1.16	0.67	1.61	6.19	6.4	4.34	9.41	8.63	6.35	21.49	15.18	16.82	0.7434	0.4182	1.0294	3.9646	4.0931	2.8113	5.9547	5.4986	4.0728	13.693	9.3627	10.7537	5	3	6	23	26	21	46	35	20	77	59	81	2.42368	8.19421e-05	0.000238648	up	2.92084	2.7067e-07	8.35272e-07	up	4.23277	1.88262e-18	8.13042e-18	up	0.529755
LITCHI000480.m1	0	0	1.82	3.63	1.11	3.26	4.6	7.21	3.57	13.19	12.74	12.61	0	0	1.1581	2.3271	0.7084	2.1084	2.9126	4.5952	2.2909	8.4026	7.8551	8.0653	0	0	3	6	2	7	10	13	5	21	22	27	NA	NA	NA	NA	NA	NA	NA	NA	4.79884	7.8778e-07	1.73737e-06	up	NA
LITCHI000481.m1	0	0.48	0	7.62	5.36	3.16	4.9	8.59	6.22	26.15	26.35	26.24	0	0.3037	0	4.8828	3.4302	2.0419	3.1027	5.4771	3.9935	16.6619	16.2514	16.7783	0	1	0	13	10	7	11	16	9	43	47	58	NA	NA	NA	NA	5.19211	0.000171877	0.000386297	up	7.37735	1.91956e-09	5.17405e-09	up	0.286167
LITCHI000482.m1	0.17	0.33	0.99	2.38	1.81	3.05	6.03	3.63	3.97	9.25	8.53	8.72	0.1095	0.2054	0.632	1.5238	1.1597	1.9723	3.8144	2.3146	2.5502	5.895	5.2605	5.5746	1	2	5	12	10	20	40	20	17	45	45	57	2.44085	0.00293407	0.00654716	up	3.3195	3.50089e-06	9.67549e-06	up	4.46561	4.30937e-13	1.45533e-12	up	0.898152
LITCHI000483.m1	0	0.42	0	1.02	3.27	1.57	3.11	2.34	4.82	7.42	8.79	6.7	0	0.2647	0	0.6547	2.0928	1.0169	1.9667	1.4918	3.0938	4.728	5.4245	4.2861	0	1	0	2	7	4	8	5	8	14	18	17	NA	NA	NA	NA	NA	NA	NA	NA	5.79348	1.16272e-05	2.29168e-05	up	NA
LITCHI000484.m1	1.14	0.49	1.03	3.97	3.23	3.73	4.92	5.79	2.77	9.91	8.99	8.73	0.7308	0.3045	0.656	2.542	2.0636	2.4128	3.1109	3.6896	1.7796	6.3133	5.547	5.5833	9	4	7	27	24	33	44	43	16	65	64	77	2.1603	6.50734e-05	0.000192219	up	2.42875	5.87942e-06	1.58214e-05	up	3.64199	3.79568e-17	1.55461e-16	up	0.301744
LITCHI000485.m1	4.49	2.7	3.66	6.74	8.64	7.56	6.74	9.18	8.18	17.19	12.35	12.64	2.8752	1.6972	2.335	4.3213	5.5252	4.8902	4.2652	5.8514	5.2509	10.9542	7.6154	8.0828	27	17	19	35	49	51	46	52	36	86	67	85	1.19126	0.00127184	0.00303832	up	1.21327	0.00106571	0.00213732	up	2.20456	6.22589e-12	1.97317e-11	up	0.0480964
LITCHI000486.m1	7.17	6.85	5.86	9.28	9.39	6.76	14.12	16.11	10.37	10.14	12.61	16.59	4.5893	4.3026	3.7385	5.9469	6.0029	4.3754	8.9321	10.2695	6.6558	6.4581	7.7799	10.607	17	17	12	19	21	18	38	36	18	20	27	44	0.453157	0.350445	0.447431	false	1.09751	0.0118022	0.0200465	up	1.23988	0.00463286	0.00697382	up	0.675417
LITCHI000488.m1	34.36	30.24	25.69	24.24	24.02	22.19	57.27	49.96	43.23	28.44	23.73	25.16	22.0053	18.986	16.3778	15.5298	15.365	14.358	36.2375	31.8462	27.7381	18.1195	14.6372	16.0903	138	127	89	84	91	100	261	189	127	95	86	113	-0.254649	0.21781	0.300146	false	0.802824	9.02497e-06	2.3817e-05	false	0.0195787	0.924878	0.935296	false	1.08738
LITCHI000489.m1	19.04	22.89	23.36	50.32	53.08	49.58	73.1	75.02	71.31	65.82	60.77	68.5	12.1903	14.3729	14.8916	32.2393	33.9477	32.081	46.2597	47.8149	45.7507	41.9333	37.4804	43.7973	427	537	452	974	1123	1248	1861	1585	1170	1228	1230	1718	1.33797	5.36401e-51	1.04598e-49	up	1.81435	4.77592e-101	1.50503e-99	up	1.82921	6.44542e-77	1.01571e-75	up	0.505157
LITCHI000527.m1	4.46	7.55	4.38	0.8	2.18	2.45	4.23	2.92	6.57	2.06	1.14	1.84	2.8577	4.7401	2.7905	0.5097	1.3966	1.5835	2.6796	1.8583	4.2153	1.3147	0.7039	1.1778	13	23	11	2	6	8	14	8	14	5	3	6	-1.4657	0.033788	0.0596058	false	-0.218765	0.699738	0.754981	false	-1.45668	0.0365448	0.04878	down	1.28464
LITCHI000530.m1	4.23	2.93	3.21	6.93	5.72	9.22	11.56	15.01	14.15	9.99	5.65	7.95	2.7073	1.8379	2.0469	4.4377	3.6574	5.9681	7.3155	9.5686	9.0785	6.3647	3.4875	5.0851	29	21	19	41	37	71	90	97	71	57	35	61	1.19119	0.00102624	0.00249774	up	2.0331	2.44139e-11	1.03049e-10	up	1.43022	6.40824e-05	0.000117798	up	0.866726
LITCHI000531.m1	25.96	28.52	32.13	18.42	15.54	14.17	17.16	15.79	16.55	6.14	6.47	5.09	16.6254	17.9071	20.4796	11.8036	9.9394	9.1669	10.8568	10.0669	10.6183	3.9101	3.9877	3.2528	356	409	380	218	201	218	267	204	166	70	80	78	-0.742565	6.52206e-08	2.6838e-07	false	-0.740947	1.77152e-08	6.0157e-08	false	-2.04913	4.96399e-33	3.43006e-32	down	0.029656
LITCHI000532.m1	7.77	5.95	9.01	4.5	6.18	8.31	11.3	7.84	12.75	1.4	2.15	2.09	4.9772	3.733	5.7438	2.8853	3.9526	5.3779	7.1505	4.9964	8.1807	0.893	1.3281	1.3333	20	16	20	10	15	24	33	19	24	3	5	6	-0.131635	0.791612	0.844279	false	0.553405	0.209037	0.269429	false	-1.74503	0.00775196	0.0113449	down	0.711349
LITCHI000548.m1	12.17	10.2	9.47	5.22	3.18	4.31	4.11	4.25	3.65	1.8	1.29	1.34	7.7917	6.4043	6.0357	3.3413	2.0344	2.7871	2.6022	2.7069	2.3391	1.149	0.7975	0.8578	73	64	49	27	18	29	28	24	16	9	7	9	-1.22209	0.000229571	0.000626299	down	-1.33977	5.25175e-05	0.0001263	down	-2.60767	9.87192e-10	2.71016e-09	down	-0.0914947
LITCHI000549.m1	8.44	11.83	10.78	8.45	6.44	6.69	5.61	5.47	5.28	1.38	1.27	2.05	5.404	7.4279	6.8706	5.416	4.1219	4.3298	3.5489	3.4843	3.3873	0.8765	0.7821	1.3087	118	173	130	102	85	105	89	72	54	16	16	32	-0.419623	0.0413054	0.0715249	false	-0.859404	5.92483e-05	0.000141497	false	-2.45679	4.45728e-17	1.81903e-16	down	-0.411328
LITCHI000559.m1	0.12	0	0	0.57	0.78	0.65	0.97	1.17	0.67	11	7.97	13.2	0.0781	0	0	0.3623	0.4963	0.422	0.6121	0.7428	0.428	7.0072	4.919	8.4398	1	0	0	4	6	6	9	9	4	75	59	121	NA	NA	NA	NA	NA	NA	NA	NA	8.14081	2.01436e-11	6.17751e-11	up	NA
LITCHI000563.m1	42.72	40.36	40.59	29.43	35.77	36.63	54.6	48.37	44.86	12.68	12.98	12.18	27.3602	25.3376	25.8765	18.8523	22.878	23.6997	34.554	30.8334	28.7801	8.0816	8.0041	7.7903	737	728	604	438	582	709	1069	786	566	182	202	235	-0.169056	0.0826136	0.131853	false	0.324694	0.000308945	0.00066899	false	-1.46115	1.87935e-36	1.42486e-35	down	0.521852
LITCHI000564.m1	53.47	55.16	47.64	107.7	107.55	107.16	149.68	147.7	143.63	152.2	144.63	134.25	34.2421	34.6293	30.369	68.9984	68.7893	69.344	94.7165	94.1432	92.1522	96.9707	89.2057	85.8424	1080	1165	830	1877	2049	2429	3431	2810	2122	2557	2636	3032	1.15128	3.9669e-68	1.03448e-66	up	1.55888	1.99954e-123	7.89965e-122	up	1.71031	1.02012e-96	2.12868e-95	up	0.436385
LITCHI000566.m1	5.3	4.57	5.51	11.07	10.02	11.65	9.03	9.25	8.14	17.31	15.77	17.25	3.3962	2.867	3.5114	7.0912	6.4112	7.5412	5.7134	5.8946	5.22	11.0286	9.7267	11.0329	221	199	198	398	394	545	427	363	248	600	593	804	1.20306	2.39169e-21	2.27751e-20	up	0.84908	1.65369e-10	6.56038e-10	false	1.96245	3.65947e-61	4.57333e-60	up	-0.32489
LITCHI000567.m1	14.99	16.41	13.87	8.35	7.95	8.61	3.81	5.66	6.31	2.95	2.88	2.06	9.602	10.3004	8.8435	5.3522	5.0836	5.5699	2.4117	3.6097	4.0467	1.8774	1.7738	1.3191	104	119	83	50	52	67	30	37	32	17	18	16	-0.754111	0.0012856	0.00306728	false	-1.48088	7.26913e-08	2.34931e-07	down	-2.29058	5.03441e-13	1.69432e-12	down	-0.694479
LITCHI000568.m1	99.89	105.35	108.3	64.46	63.83	64.72	36.64	35.26	26.21	22.72	23.34	21.73	63.9717	66.1345	69.0366	41.2945	40.8257	41.8778	23.1833	22.4718	16.8139	14.4763	14.3944	13.8952	370	408	346	206	223	269	154	123	71	70	78	90	-0.590551	1.1272e-06	4.09305e-06	false	-1.59786	2.41353e-26	2.02027e-25	down	-1.96229	3.74468e-34	2.66304e-33	down	-0.980004
LITCHI000570.m1	19.94	23.24	23.12	178.51	197.56	208.54	236.5	249.67	243.16	291.55	249.69	276.32	12.7702	14.5869	14.7371	114.363	126.36	134.942	149.659	159.137	156.014	185.753	154.007	176.686	87	106	87	672	813	1021	1171	1026	776	1058	983	1348	3.25215	3.39571e-140	2.00747e-138	up	3.52445	7.26452e-184	4.70018e-182	up	3.87362	2.1847e-201	1.15114e-199	up	0.299494
LITCHI000571.m1	0.98	1.07	1.3	1.79	1.49	1.75	0.99	1.34	0.96	3.54	3.11	1.63	0.6281	0.673	0.8284	1.1443	0.9501	1.1311	0.625	0.8533	0.6145	2.2537	1.9154	1.0416	7	8	8	11	10	14	8	9	5	21	20	13	0.69652	0.281121	0.372084	false	NA	NA	NA	NA	1.54331	0.00827199	0.012062	up	-0.626989
LITCHI000572.m1	1.19	1.22	1.34	0.67	0.94	0.71	0.91	0.84	1	0.48	0.34	0.3	0.7603	0.7676	0.8549	0.4294	0.5986	0.4564	0.5771	0.5356	0.6408	0.3031	0.2081	0.1915	39	42	38	19	29	26	34	26	24	13	10	11	-0.589139	0.104853	0.162484	false	-0.386497	0.266795	0.33332	false	-1.52018	0.000488696	0.000816707	down	0.231784
LITCHI000577.m1	476.37	445.3	475.67	176.61	170.27	179.84	167.39	176.8	158.27	74.53	64.28	81.92	305.073	279.555	303.21	113.147	108.907	116.372	105.927	112.689	101.549	47.4873	39.6497	52.3833	3942	3853	3395	1261	1329	1670	1572	1378	958	513	480	758	-1.29819	2.70642e-118	1.29521e-116	down	-1.41024	4.93399e-119	1.87198e-117	down	-2.41079	2.21116e-167	9.11651e-166	down	-0.083534
LITCHI000578.m1	3.13	0.9	2.18	0.54	0.17	0.7	2.21	1.83	0.64	0.19	0.69	0.14	2.0071	0.5645	1.3898	0.3491	0.1063	0.4518	1.3981	1.1665	0.4124	0.12	0.4285	0.0896	20	6	12	3	1	5	16	11	3	1	4	1	-2.01096	0.0181362	0.0343106	down	-0.310264	0.644572	0.705709	false	-2.37339	0.0114614	0.0164075	down	1.71996
LITCHI000579.m1	10.88	8.24	9.99	13.14	17.78	21.82	15.98	13	20.45	23.98	21.1	26.76	6.9681	5.1717	6.3661	8.4155	11.3748	14.1169	10.1118	8.2834	13.1232	15.2801	13.0155	17.1112	24	19	19	25	37	54	40	27	33	44	42	66	0.976498	0.0125996	0.0247401	false	0.821354	0.0392503	0.060312	false	1.55766	8.8795e-06	1.77213e-05	up	-0.129148
LITCHI000580.m1	2.73	2.52	1.9	1.58	0.68	1.46	1.04	1.16	1.62	1.31	0.71	0.41	1.7486	1.5847	1.2108	1.0137	0.432	0.9447	0.6598	0.7391	1.0379	0.8366	0.4355	0.2602	30	29	18	15	7	18	13	12	13	12	7	5	-0.837828	0.087718	0.138839	false	-0.866175	0.0703485	0.102299	false	-1.35234	0.0144704	0.0204238	down	0.00575974
LITCHI000587.m1	6.86	7.1	5.34	1.63	1.49	2.18	2.73	2.49	1.8	0.56	0.83	1.01	4.3936	4.4577	3.4034	1.0467	0.956	1.409	1.7294	1.59	1.1541	0.36	0.5139	0.6449	73	79	49	15	15	26	33	25	14	5	8	12	-1.74552	4.71911e-07	1.78349e-06	down	-1.37916	2.61402e-05	6.54141e-05	down	-2.73167	1.38079e-10	4.029e-10	down	0.392222
LITCHI000592.m1	5.91	6.37	6.85	12.82	12.12	10.69	14.29	12.94	12.82	14.99	18.18	14.25	3.7819	3.9959	4.3644	8.2128	7.7549	6.9187	9.0424	8.2463	8.2223	9.5498	11.213	9.1129	63	71	63	118	122	128	173	130	100	133	175	170	1.00592	2.98137e-06	1.03156e-05	up	1.1351	5.84686e-08	1.90574e-07	up	1.56074	5.86753e-14	2.07769e-13	up	0.159005
LITCHI000600.m1	0.56	0.95	1.23	0.5	0.46	0.28	0.33	0.07	0.43	0.52	1.31	0.83	0.3585	0.5975	0.7814	0.3233	0.2952	0.1793	0.2081	0.0421	0.2728	0.3335	0.8078	0.5335	9	16	17	7	7	5	6	1	5	7	19	15	-1.04028	0.118677	0.180187	false	-1.69412	0.0263173	0.0418757	down	0.224967	0.695161	0.72931	false	NA
LITCHI000620.m1	60.07	61.28	40.46	10.61	21.84	13.26	12.6	15.18	21.12	2.06	1.27	1.53	38.4695	38.4704	25.7913	6.7965	13.966	8.5772	7.9751	9.6786	13.5492	1.3147	0.7821	0.9815	105	112	61	16	36	26	25	25	27	3	2	3	-1.71879	6.48703e-08	2.67023e-07	down	-1.69239	4.46661e-08	1.47162e-07	down	-4.82366	2.49263e-16	9.89152e-16	down	0.0655577
LITCHI000630.m1	20.15	24.26	20.26	30.22	32.87	33.91	54.89	56.41	55.3	34.57	30.77	39.2	12.9059	15.2302	12.9149	19.3581	21.0241	21.9412	34.733	35.9534	35.4779	22.0219	18.9771	25.0639	143	180	124	185	220	270	442	377	287	204	197	311	0.692881	9.91963e-06	3.24568e-05	false	1.42555	4.39375e-25	3.54919e-24	up	0.941794	1.07825e-08	2.76387e-08	false	0.760847
LITCHI000639.m1	53.34	60.24	61.64	88.49	86.06	92.38	134.93	127.9	116.4	57.09	50.61	52.1	34.1604	37.8208	39.2947	56.6897	55.046	59.7782	85.3862	81.524	74.6814	36.3711	31.219	33.3131	619	731	617	886	942	1203	1777	1398	988	551	530	676	0.71762	5.42228e-18	4.46109e-17	false	1.18043	1.11628e-45	1.57041e-44	up	0.114885	0.262647	0.305102	false	0.492081
LITCHI000645.m1	61.75	58.25	59.6	15.87	13.33	20.42	9.11	8.31	4.58	3.02	3.41	2.25	39.5431	36.5692	37.9938	10.1651	8.5258	13.211	5.7643	5.294	2.9409	1.9262	2.1008	1.438	221	218	184	49	45	82	37	28	12	9	11	9	-1.73661	7.96921e-18	6.51958e-17	down	-2.92466	5.48312e-33	5.54648e-32	down	-4.1432	4.74868e-37	3.65511e-36	down	-1.16954
LITCHI000654.m1	10.25	8	9.05	1.55	1.09	1.62	1.81	1.42	1.51	0.95	0.52	0.63	6.5659	5.0193	5.7704	0.9955	0.6952	1.046	1.1434	0.9073	0.9685	0.6041	0.3235	0.4059	130	106	99	17	13	23	26	17	14	10	6	9	-2.56687	7.47319e-17	5.85706e-16	down	-2.45192	3.60063e-16	2.00847e-15	down	-3.46422	1.17761e-19	5.34449e-19	down	0.140963
LITCHI000656.m1	1.97	0.68	1.35	3.94	4.17	4.78	8.75	7.6	7.83	8.07	7.74	9.84	1.2608	0.4298	0.8598	2.525	2.6701	3.0962	5.5389	4.8447	5.0238	5.1412	4.7713	6.2947	22	8	13	38	44	60	111	80	64	75	78	123	1.80489	1.31152e-05	4.2267e-05	up	2.66737	3.83545e-14	1.92751e-13	up	2.93883	2.92634e-17	1.20434e-16	up	0.887372
LITCHI000661.m1	42.32	39.33	37.06	76.13	77.19	76.48	38.84	38.44	40.16	51.91	45.89	48.61	27.1013	24.6932	23.6241	48.7756	49.3725	49.4917	24.5785	24.504	25.7687	33.0706	28.3076	31.0834	1635	1589	1235	2538	2813	3316	1703	1399	1135	1668	1600	2100	1.06037	8.70339e-72	2.40911e-70	up	0.0467292	0.506336	0.57783	false	0.549789	7.30182e-12	2.30507e-11	false	-0.986271
LITCHI000689.m4	0.06	0.09	0.17	0.12	0.08	0.04	0.15	0.33	0.31	0.14	0.11	0.14	0.0383	0.0574	0.106	0.0799	0.0486	0.0276	0.0933	0.2103	0.1992	0.0916	0.0654	0.0889	5	8	12	9	6	4	14	26	19	10	8	13	NA	NA	NA	NA	1.3809	0.0191193	0.0311893	up	0.555947	0.406164	0.453557	false	1.69684
LITCHI000693.m1	11.45	12.78	12.17	2.51	1.48	1.25	1.46	1.76	1.39	0.38	0.28	0.34	7.334	8.0217	7.7583	1.6061	0.9491	0.8071	0.9224	1.1194	0.8929	0.2437	0.174	0.2183	180	210	165	34	22	22	26	26	16	5	4	6	-2.71437	1.04736e-26	1.19823e-25	down	-2.91612	9.64879e-31	9.20415e-30	down	-4.93153	1.75234e-31	1.15583e-30	down	-0.187553
LITCHI000745.m1	30.73	24.31	29.76	66.98	67.31	65.7	51.93	50.35	60.86	58.23	50.17	58.7	19.6802	15.2616	18.973	42.9119	43.0496	42.5145	32.8607	32.0923	39.0472	37.1018	30.9469	37.5342	243	201	203	457	502	583	466	375	352	383	358	519	1.34846	2.35806e-29	2.92853e-28	up	1.00652	1.33746e-13	6.49715e-13	up	1.22962	1.67087e-19	7.53798e-19	up	-0.315318
LITCHI000757.m1	375.28	395.18	361.09	184.77	190.08	180.66	157.29	148.77	142.8	74.05	81.07	73.85	240.337	248.089	230.176	118.374	121.575	116.904	99.5321	94.8273	91.6217	47.1813	50.0015	47.2214	3345	3683	2776	1421	1598	1807	1591	1249	931	549	652	736	-0.918966	6.18833e-61	1.43607e-59	false	-1.2686	1.67668e-92	4.86056e-91	down	-2.0568	2.19013e-144	7.47218e-143	down	-0.320991
LITCHI000758.m3	1.5	1.5	1.74	2.14	2.68	1.7	0.84	1.16	0.65	1.97	2.04	1.77	0.9622	0.9431	1.1104	1.3691	1.7135	1.1027	0.5331	0.7394	0.4193	1.2555	1.2604	1.1326	22	23	22	27	37	28	14	16	7	24	27	29	0.563872	0.157632	0.228803	false	-0.761303	0.126618	0.172952	false	0.534563	0.183601	0.219501	false	-1.29587
LITCHI000761.m1	3.99	5.96	5.26	1.84	1.84	1.58	1.53	1.29	1.36	0.62	0.45	0.43	2.5522	3.7441	3.3543	1.1781	1.176	1.0213	0.9671	0.824	0.8739	0.3957	0.2775	0.2743	108	169	123	43	47	48	47	33	27	14	11	13	-1.42914	3.93998e-09	1.83645e-08	down	-1.79446	3.19506e-12	1.43067e-11	down	-3.11035	1.50579e-20	7.04959e-20	down	-0.338593
LITCHI000775.m1	22.58	27.44	25.24	17.59	19.82	17.38	14.05	14.61	13.88	9.49	10.31	8.54	14.4593	17.2242	16.0883	11.2663	12.6764	11.2462	8.8895	9.3097	8.9086	6.0439	6.3614	5.4609	558	709	538	375	462	482	394	340	251	195	230	236	-0.350461	0.000788565	0.00195125	false	-0.759462	3.85922e-12	1.7183e-11	false	-1.16332	1.98676e-19	8.93946e-19	down	-0.380388
LITCHI000780.m1	12.59	5.39	9.22	4.99	2.46	2.66	6.13	9.5	9.06	3.98	2.57	2.67	8.0653	3.3827	5.8785	3.199	1.5732	1.72	3.8808	6.0555	5.8142	2.5387	1.5858	1.7058	38	17	24	13	7	9	21	27	20	10	7	9	-1.33412	0.0130454	0.0255338	down	-0.0831128	0.850341	0.883181	false	-1.32228	0.0148506	0.0209258	down	1.28073
LITCHI000782.m1	8.17	5.21	5.84	2.21	3.03	5.46	5.88	3.04	2.98	3.11	1.66	2.19	5.231	3.2694	3.7226	1.4151	1.9386	3.5326	3.7196	1.9346	1.9106	1.9813	1.0236	1.4013	60	40	37	14	21	45	49	21	16	19	11	18	-0.71655	0.0662789	0.108296	false	-0.607417	0.106539	0.148479	false	-1.2269	0.00252589	0.00392382	down	0.13603
LITCHI000783.m1	6.23	4.43	4.26	1.3	1.53	2.56	1.55	2.21	1.31	1.35	0.89	2.14	3.992	2.7829	2.7168	0.8307	0.9755	1.659	0.9804	1.4061	0.8412	0.857	0.5463	1.371	39	29	23	7	9	18	11	13	6	7	5	15	-1.34229	0.00577169	0.0121526	down	-1.48884	0.00238808	0.00454893	down	-1.49933	0.00366654	0.00558265	down	-0.114462
LITCHI000785.m1	12.31	12.89	11.55	14.26	1.24	9.4	8.78	3.11	8.01	3.52	5.2	1.57	7.8816	8.0929	7.3631	9.138	0.7948	6.0829	5.5553	1.9829	5.1406	2.2446	3.2047	1.0054	21	23	17	21	2	18	17	5	10	5	8	3	-0.457763	0.438886	0.535692	false	-0.821718	0.132056	0.179647	false	-1.61736	0.0102432	0.0147551	down	-0.335887
LITCHI000793.m1	20.68	25.07	25.66	8.78	12.35	11.16	5.13	7.73	8.36	4.2	3.23	4.69	13.2428	15.7379	16.3588	5.6226	7.9	7.2216	3.248	4.9273	5.3649	2.6772	1.9908	2.998	71	90	76	26	40	43	20	25	21	12	10	18	-1.03075	0.000264596	0.000715132	down	-1.7092	8.3797e-08	2.69329e-07	down	-2.3003	1.42085e-10	4.14148e-10	down	-0.6424
LITCHI000798.m1	5.24	4.46	2.7	1.01	2.16	1.56	1.8	1.55	1.19	0.35	0.65	1.3	3.3573	2.7978	1.722	0.6488	1.3825	1.0077	1.1368	0.9855	0.7664	0.2231	0.3982	0.8328	18	16	8	3	7	6	7	5	3	1	2	5	-1.28179	0.0665846	0.108727	false	-1.37471	0.0509854	0.0763299	false	-2.13389	0.0107289	0.0154221	down	NA
LITCHI000806.m1	8.44	11.93	6.38	1.28	1.56	1.31	0.65	0.39	0.5	0.44	0.41	0.66	5.4033	7.4885	4.0667	0.8171	0.995	0.8461	0.4091	0.2482	0.3218	0.281	0.2508	0.4196	23	34	15	3	4	4	2	1	1	1	1	2	-2.58954	9.72703e-05	0.00027992	down	-4.04188	6.77426e-06	1.80768e-05	down	-3.8791	1.71104e-05	3.32298e-05	down	NA
LITCHI000807.m1	31.54	24.43	26.3	1.21	1.66	2.09	2.3	1.66	1.07	0	0	0	20.2017	15.3395	16.7625	0.7743	1.0607	1.353	1.4537	1.0585	0.686	0	0	0	121	98	87	4	6	9	10	6	3	0	0	0	-3.91768	1.0703e-20	9.93144e-20	down	-3.91211	1.83188e-20	1.23911e-19	down	-8.82672	2.95066e-13	1.00745e-12	down	NA
LITCHI000819.m1	0.03	0.1	0.06	0	0.14	0.07	0	0.03	0	0.41	0.41	0.21	0.0169	0.0634	0.039	0	0.0896	0.0457	0	0.0179	0	0.263	0.2528	0.1359	1	4	2	0	5	3	0	1	0	13	14	9	NA	NA	NA	NA	NA	NA	NA	NA	2.68455	0.00167494	0.0026508	up	NA
LITCHI000824.m1	8.24	5.68	7.99	10.43	9.34	10.92	26.44	27.86	30.99	14.28	11.04	15.3	5.2746	3.5651	5.0962	6.6844	5.9748	7.0689	16.7329	17.7579	19.8818	9.0968	6.8083	9.7853	129	93	108	141	138	192	470	411	355	186	156	268	0.599993	0.00194137	0.00448921	false	2.02725	3.33872e-39	4.06135e-38	up	1.14409	4.01593e-09	1.05945e-08	up	1.45213
LITCHI000852.m1	5.41	3.26	4.88	9.98	7.85	8.74	9.88	12.97	9.85	11.07	6.44	10.39	3.4623	2.0437	3.1076	6.393	5.0239	5.6577	6.2525	8.2655	6.323	7.0555	3.9692	6.6414	27	17	21	43	37	49	56	61	36	46	29	58	1.08482	0.0034836	0.00766862	up	1.34203	0.000173011	0.00038865	up	1.29569	0.00063324	0.00104711	up	0.285632
LITCHI000869.m1	0.29	3.07	1.02	0.68	4.95	4.94	1.03	0.93	1.2	3.16	3.56	5.48	0.1869	1.9274	0.6471	0.4334	3.1664	3.1974	0.6509	0.5925	0.768	2.0119	2.1943	3.5047	1	11	3	2	16	19	4	3	3	9	11	21	1.3782	0.111964	0.171813	false	NA	NA	NA	NA	1.71787	0.0235474	0.0322739	up	-1.7829
LITCHI000877.m1	16.02	15.32	17.21	50.26	48.05	45.96	78.67	80.68	75.85	199.87	219.09	198.47	10.2585	9.6176	10.9724	32.2005	30.7328	29.7386	49.7801	51.4242	48.6646	127.343	135.133	126.907	82	82	76	222	232	264	457	389	284	851	1012	1136	1.68109	1.10634e-22	1.09752e-21	up	2.34391	1.11479e-52	1.76482e-51	up	3.92138	8.20406e-188	3.90107e-186	up	0.691791
LITCHI000879.m1	4.65	4	4.85	23.45	18.98	22.38	4.51	9.13	4.77	15.66	7.99	10.81	2.9783	2.513	3.0933	15.0208	12.1414	14.4812	2.8525	5.8222	3.0595	9.9746	4.9273	6.9147	20	18	18	87	77	108	22	37	15	56	31	52	2.3758	2.22718e-14	1.51711e-13	up	0.514153	0.261521	0.327525	false	1.59596	3.1978e-05	6.06537e-05	up	-1.83178
LITCHI000894.m1	0.42	0.35	0.35	0.91	0.26	0.48	0.48	0.64	0.58	1.16	0.6	1.24	0.27	0.2169	0.2225	0.5813	0.1633	0.3125	0.3022	0.4075	0.3698	0.7381	0.3705	0.7921	7	6	5	13	4	9	9	10	7	16	9	23	NA	NA	NA	NA	NA	NA	NA	NA	1.67525	0.00875069	0.0127273	up	NA
LITCHI000910.m1	1.24	0.2	0.96	1.67	1.31	0.55	4.36	7.01	3.1	1.74	2.51	2.4	0.7925	0.1238	0.6097	1.072	0.8392	0.3568	2.7601	4.4663	1.9901	1.1059	1.5508	1.5333	6	1	4	7	6	3	24	32	11	7	11	13	NA	NA	NA	NA	2.6848	0.000107697	0.000248773	up	1.74436	0.0317851	0.0428078	up	2.05606
LITCHI000916.m1	1.95	0.67	0.81	0.97	0.44	0.87	0.37	0.3	0.76	1.51	1.85	2	1.2501	0.4186	0.5152	0.6212	0.2836	0.5628	0.2332	0.1887	0.4892	0.9612	1.1437	1.2757	14	5	5	6	3	7	3	2	4	9	12	16	NA	NA	NA	NA	NA	NA	NA	NA	0.89496	0.174726	0.209718	false	NA
LITCHI000928.m1	19.43	20.14	26.08	2.61	2.82	1.09	0	0.43	0.56	0	0	0	12.4412	12.6461	16.6245	1.6702	1.8027	0.7075	0	0.2768	0.3588	0	0	0	95	103	110	11	13	6	0	2	2	0	0	0	-3.25661	1.86569e-18	1.55852e-17	down	-6.15461	1.04032e-15	5.67998e-15	down	-8.84885	2.61559e-13	8.94836e-13	down	-2.83655
LITCHI000929.m1	2.11	2.57	1.77	1.94	1.54	1.56	1.73	2.63	2.39	0.96	1.05	0.85	1.3509	1.6159	1.1289	1.2422	0.9865	1.0067	1.0951	1.6736	1.5313	0.6129	0.6464	0.5408	29	37	21	23	20	24	27	34	24	11	13	13	-0.258609	0.523924	0.616506	false	0.112806	0.771027	0.816959	false	-0.937067	0.0441715	0.0582311	false	0.400548
LITCHI000939.m1	1.24	2.63	1.59	0.8	0.88	0.86	1.09	1.31	0.56	0.66	0.3	0.12	0.7929	1.6519	1.0167	0.5107	0.5597	0.5553	0.6904	0.8378	0.362	0.4215	0.1881	0.0787	9	20	10	5	6	7	9	9	3	4	2	1	-1.00459	0.144677	0.212956	false	-0.798395	0.240075	0.303734	false	-2.14254	0.0143781	0.0203061	down	NA
LITCHI000943.m1	22.4	23.9	23.08	15.15	13.95	14.55	11.38	10.79	10.13	6.91	6.83	7.15	14.3477	15.0015	14.7111	9.7089	8.9234	9.4131	7.1983	6.876	6.502	4.402	4.2128	4.5723	269	300	239	157	158	196	155	122	89	69	74	96	-0.560616	7.13704e-05	0.000209493	false	-1.03524	1.50464e-11	6.44442e-11	down	-1.48146	8.57383e-18	3.60076e-17	down	-0.446587
LITCHI000950.m1	0.24	0.08	0.09	0.09	0.34	0.14	0.28	0.17	0.33	1.25	1.78	1.22	0.1539	0.0481	0.0592	0.0595	0.2172	0.0924	0.1786	0.1084	0.2108	0.7976	1.095	0.7786	3	1	1	1	4	2	4	2	3	13	20	17	NA	NA	NA	NA	NA	NA	NA	NA	3.61191	2.95234e-05	5.60994e-05	up	NA
LITCHI000971.m1	0.8	0.99	0.4	0.93	1.58	0.92	1.62	1.71	2.36	2.21	1.02	0.93	0.5154	0.6212	0.2549	0.5975	1.0135	0.5966	1.0257	1.0892	1.5127	1.409	0.6287	0.5917	7	9	3	7	13	9	16	14	15	16	8	9	NA	NA	NA	NA	1.40943	0.0287518	0.0453507	up	NA	NA	NA	NA	0.701238
LITCHI000975.m1	25.46	25.47	27.29	35.8	38.68	34.96	19.49	19.32	21.68	8.73	9.81	9.86	16.3055	15.9885	17.3981	22.9338	24.7377	22.6245	12.3353	12.3151	13.9127	5.5632	6.0486	6.3015	305	319	282	370	437	470	265	218	190	87	106	132	0.59349	1.20335e-07	4.82194e-07	false	-0.31015	0.0186961	0.0305884	false	-1.20879	2.76529e-14	9.95985e-14	down	-0.875746
LITCHI000981.m1	2.29	2.1	4.54	0.66	0.51	0.77	0.59	0.3	0	0.46	0	0.17	1.4674	1.3184	2.893	0.4253	0.3237	0.4955	0.3727	0.1938	0	0.2925	0	0.1092	24	23	41	6	5	9	7	3	0	4	0	2	-2.08069	0.000205781	0.000564698	down	-3.12597	6.29507e-06	1.68687e-05	down	-3.62049	3.8567e-06	7.96736e-06	down	NA
LITCHI000997.m1	23.1	24.24	23.11	5.51	6.58	5.41	3.26	2.94	3.79	0.79	1.17	0.71	14.796	15.2191	14.7333	3.529	4.2077	3.5019	2.0613	1.8762	2.4319	0.5056	0.7219	0.453	175	192	151	36	47	46	28	21	21	5	8	6	-1.90346	2.06163e-18	1.72e-17	down	-2.7677	1.00433e-27	8.67808e-27	down	-4.48696	7.2876e-31	4.71345e-30	down	-0.831804
LITCHI000999.m1	1.19	1.41	1.58	0.26	0.18	0.05	0.05	0.12	0	0	0	0	0.7624	0.885	1.0056	0.1684	0.1153	0.0327	0.0316	0.0767	0	0	0	0	21	26	24	4	3	1	1	2	0	0	0	0	-3.03012	2.46836e-05	7.7114e-05	down	-4.46996	6.03867e-06	1.62271e-05	down	-6.72651	2.30784e-07	5.32011e-07	down	NA
LITCHI001011.m1	8.94	11.85	10.72	23.43	17.23	19.92	28.2	24.16	26.11	44.46	45.37	41.07	5.7257	7.4419	6.8329	15.0119	11.0232	12.8888	17.8453	15.4007	16.7543	28.3283	27.9873	26.2615	88	122	91	199	160	220	315	224	188	364	403	452	1.04964	2.21071e-08	9.50722e-08	up	1.38067	6.34201e-16	3.50117e-15	up	2.30152	2.5015e-51	2.58621e-50	up	0.360826
LITCHI001013.m1	13.11	13.22	10.81	13.03	13.74	14.88	16.4	17.06	15.04	33.07	33.34	33.84	8.3933	8.2997	6.8934	8.3462	8.7902	9.6262	10.3753	10.876	9.6502	21.0681	20.5658	21.637	274	289	195	235	271	349	389	336	230	575	629	791	0.273187	0.0431132	0.0742322	false	0.44753	0.00067546	0.00139326	false	1.67783	7.34548e-48	7.09439e-47	up	0.20291
LITCHI001018.m1	1.96	2.56	3.7	2.86	2.95	3.21	2.54	3.39	2.82	6.44	6.62	5.89	1.253	1.6075	2.3593	1.8351	1.8854	2.0783	1.6078	2.1603	1.8066	4.1018	4.0826	3.7689	19	26	31	24	27	35	28	31	20	52	58	64	0.25474	0.526192	0.618618	false	0.159509	0.698459	0.753774	false	1.46392	1.04676e-05	2.07302e-05	up	-0.067259
LITCHI001032.m1	2.8	4.21	6.81	8.04	8.35	6.9	10.7	12.33	10.22	9.63	11.83	8.48	1.7952	2.6448	4.3408	5.154	5.3407	4.4645	6.7735	7.859	6.5572	6.1352	7.2997	5.42	21	33	44	52	59	58	91	87	56	60	80	71	0.87062	0.0103144	0.0206588	false	1.34464	1.72559e-05	4.41805e-05	up	1.37454	2.52684e-05	4.8371e-05	up	0.502916
LITCHI001046.m1	11.72	7.57	7.94	10.23	6.29	5.83	2.41	3.72	3.33	2.01	1.01	0.95	7.507	4.7529	5.063	6.5561	4.0261	3.7748	1.528	2.3695	2.1366	1.2828	0.6244	0.6094	77	52	45	58	39	43	18	23	16	11	6	7	-0.187468	0.551671	0.641187	false	-1.47559	5.50787e-05	0.000132128	down	-2.55917	1.72318e-08	4.34279e-08	down	-1.26134
LITCHI001049.m1	12.28	12.77	13.93	3.4	4.25	4.52	0.71	0.85	0.36	0	0	0	7.8649	8.0147	8.879	2.1805	2.7156	2.925	0.4466	0.542	0.2342	0	0	0	46	50	45	11	15	19	3	3	1	0	0	0	-1.56089	5.98909e-05	0.000177876	down	-4.23207	1.3947e-10	5.5792e-10	down	-7.71348	5.11107e-10	1.43079e-09	down	-2.64655
LITCHI001056.m1	2.77	3.58	3.33	7.83	7.59	7.3	7.86	8.09	9.04	8.65	8.45	7.78	1.7729	2.2449	2.1256	5.0186	4.8515	4.7268	4.9717	5.1578	5.8026	5.5079	5.2099	4.9755	77	104	80	188	199	228	248	212	184	200	212	242	1.33888	6.49313e-14	4.27154e-13	up	1.42902	1.74759e-15	9.44914e-15	up	1.60861	2.85348e-19	1.27218e-18	up	0.117534
LITCHI001061.m1	12.28	10.76	13.64	32.56	33.61	32.12	51.01	52.32	47.06	52.27	42.55	46.77	7.8666	6.7569	8.6978	20.8628	21.4977	20.7832	32.2786	33.3498	30.1954	33.2991	26.2454	29.9073	167	153	160	382	431	490	787	670	468	591	522	711	1.5345	6.08061e-32	8.06529e-31	up	2.10556	8.54541e-68	1.73934e-66	up	2.19976	7.13043e-62	9.06886e-61	up	0.599741
LITCHI001063.m1	0.31	0.59	1.42	3.19	1.62	2.73	0.81	3.25	3.35	2.58	5.09	6.57	0.196	0.3676	0.9049	2.0454	1.0378	1.765	0.512	2.0713	2.1479	1.6413	3.1384	4.201	1	2	4	9	5	10	3	10	8	7	15	24	NA	NA	NA	NA	NA	NA	NA	NA	2.92668	0.000420684	0.000707203	up	NA
LITCHI001069.m1	7.73	6.06	5.88	13.8	14.51	18.63	4.02	5.78	6.75	7.16	6.74	5.78	4.949	3.8031	3.7451	8.842	9.2779	12.0535	2.5431	3.6864	4.3339	4.561	4.1566	3.6948	61	50	40	94	108	165	36	43	39	47	48	51	1.36657	1.41146e-08	6.20692e-08	up	-0.201726	0.527754	0.597566	false	0.242723	0.40781	0.455134	false	-1.54695
LITCHI001072.m1	9.01	10.03	9.08	13.7	11.12	12.64	16.53	16.78	15.35	31.08	34.54	31.97	5.7704	6.2968	5.7859	8.7742	7.1118	8.177	10.4604	10.6957	9.8473	19.8011	21.3045	20.4423	61	71	53	80	71	96	127	107	76	175	211	242	0.520078	0.0318259	0.0566879	false	0.855323	0.000154799	0.000350028	false	2.04266	1.07814e-26	6.21082e-26	up	0.364421
LITCHI001075.m1	17.63	15.24	15.31	60.28	64.61	67.66	107.01	104.1	107.22	90.75	72.85	81.36	11.2928	9.5684	9.7605	38.6217	41.3262	43.7788	67.7176	66.3551	68.7955	57.8165	44.9357	52.0239	239	216	179	705	826	1029	1646	1329	1063	1023	891	1233	2.10738	1.15538e-87	4.04692e-86	up	2.78633	2.82017e-189	1.93695e-187	up	2.59209	7.65205e-112	1.93384e-110	up	0.706499
LITCHI001079.m1	28.98	33.03	33.04	41.14	38.4	38.52	20.22	20	22.78	60.68	56.2	54.43	18.5581	20.7334	21.0597	26.3578	24.5633	24.9259	12.7922	12.7466	14.6159	38.661	34.6644	34.8009	120	143	118	147	150	179	95	78	69	209	210	252	0.421255	0.014721	0.0284344	false	-0.534466	0.00904975	0.0156958	false	1.09743	1.32858e-11	4.12258e-11	up	-0.927857
LITCHI001081.m1	1.96	0.76	1.57	4.91	5.08	3.67	5.46	6.06	5.12	6.42	5.85	6.48	1.2583	0.4792	0.9983	3.1457	3.2476	2.3722	3.458	3.8642	3.2854	4.0919	3.6094	4.1433	32	13	22	69	78	67	101	93	61	87	86	118	1.77988	2.66837e-07	1.03234e-06	up	2.02798	4.04433e-10	1.55828e-09	up	2.3843	1.66397e-14	6.06362e-14	up	0.27857
LITCHI001085.m1	1.31	1.37	1.43	2.9	4.3	2.52	3.64	3.38	4.24	4.83	4.05	4.94	0.8405	0.8596	0.9112	1.8604	2.7508	1.6283	2.3063	2.1531	2.7211	3.0769	2.501	3.1613	33	36	31	63	102	71	104	80	78	101	92	139	1.34745	6.89845e-06	2.30095e-05	up	1.51486	3.044e-08	1.01743e-07	up	2.00112	6.11622e-15	2.27868e-14	up	0.19621
LITCHI001087.m1	25.93	27.53	28.94	84.42	80.94	85.14	63	70.12	68.33	58.08	52.88	61.33	16.6078	17.2858	18.4486	54.0829	51.7693	55.0903	39.8638	44.6939	43.8399	37.0039	32.6152	39.2184	481	534	463	1351	1416	1772	1326	1225	927	896	885	1272	1.71433	3.27749e-110	1.46145e-108	up	1.35339	3.68028e-55	6.14589e-54	up	1.31442	1.31499e-41	1.12512e-40	up	-0.333102
LITCHI001088.m1	1.4	0.27	0.65	7.45	7.7	9.71	3.45	1.78	6.11	13.1	8.67	10.74	0.8946	0.1677	0.413	4.7714	4.926	6.2833	2.1811	1.1344	3.9212	8.3467	5.3475	6.8704	5	1	2	23	26	39	14	6	16	39	28	43	3.54132	2.64148e-07	1.02315e-06	up	2.34491	0.00675379	0.011979	up	4.06175	4.6872e-10	1.31672e-09	up	-1.18704
LITCHI001090.m1	7.86	8.52	5.67	19.57	25.19	19.92	11.08	10.45	9.31	19.11	14.91	16.51	5.034	5.3487	3.6147	12.5376	16.1094	12.893	7.0129	6.659	5.9757	12.1762	9.1939	10.5554	135	153	84	290	408	384	216	169	117	273	231	317	1.65312	4.05843e-24	4.24187e-23	up	0.5456	0.00367275	0.00679409	false	1.43587	1.79461e-16	7.16739e-16	up	-1.07797
LITCHI001091.m1	32.45	29.31	28.65	51.7	54.53	47.72	19.48	18.24	18.82	26.33	28.17	22.46	20.7816	18.3974	18.2653	33.1205	34.881	30.8779	12.3244	11.6257	12.0731	16.7767	17.3743	14.3632	323	305	246	444	512	533	220	171	137	218	253	250	0.873757	5.89798e-15	4.14063e-14	false	-0.613836	1.19876e-05	3.12233e-05	false	0.0123773	0.930926	0.940366	false	-1.45931
LITCHI001098.m1	47.24	45.88	46.09	58.59	59.19	54.89	77.95	78.29	73.64	145.45	141.82	147.81	30.2518	28.8037	29.38	37.5341	37.8568	35.5172	49.328	49.9012	47.2474	92.6702	87.4752	94.5135	385	391	324	412	455	502	721	601	439	986	1043	1347	0.417759	6.3279e-05	0.00018734	false	0.788507	1.96328e-15	1.0594e-14	false	1.89296	6.25991e-93	1.23096e-91	up	0.399631
LITCHI001103.m1	53.19	52.21	53.26	30.63	29.71	30.18	14.67	15	13.05	2.42	3.16	3.05	34.0609	32.7754	33.9487	19.6238	19.0005	19.5289	9.2857	9.5598	8.3705	1.5408	1.9505	1.9528	1137	1167	982	565	599	724	356	302	204	43	61	73	-0.701035	3.40986e-20	3.08945e-19	false	-1.82404	5.34855e-86	1.40457e-84	down	-3.94108	1.26841e-162	4.97414e-161	down	-1.09497
LITCHI001128.m3	0.35	0.2	0.28	0.81	0.48	0.37	1.35	1.11	1	1.38	0.89	0.68	0.2225	0.1252	0.1798	0.516	0.3063	0.2404	0.8525	0.7054	0.6401	0.8784	0.5463	0.4372	10	6	7	20	13	12	44	30	21	33	23	22	1.09718	0.0793794	0.127251	false	2.1323	2.48491e-05	6.23345e-05	up	2.07019	0.00011223	0.000200892	up	1.07028
LITCHI001132.m1	11.55	12.73	17.04	8.3	7.72	9.18	8.85	7.47	8.24	5.13	5.01	5.17	7.399	7.9923	10.859	5.315	4.9392	5.9381	5.602	4.759	5.2875	3.2707	3.0903	3.3035	92	106	117	57	58	82	80	56	48	34	36	46	-0.597381	0.011875	0.0234857	false	-0.680541	0.00471059	0.00856139	false	-1.179	1.01952e-05	2.022e-05	down	-0.0543182
LITCHI001133.m1	408.99	379	355.79	118.75	119.37	129.7	84.99	80.36	73.68	3.1	4.18	3.38	261.922	237.933	226.794	76.0784	76.3475	83.9246	53.784	51.2193	47.2718	1.972	2.581	2.1593	2383	2309	1788	597	656	848	562	441	314	15	22	22	-1.52674	8.60998e-95	3.30851e-93	down	-2.19022	2.17384e-158	1.18351e-156	down	-6.49773	1.16306e-215	6.64114e-214	down	-0.635271
LITCHI001135.m1	2.02	1.67	1.83	0.23	0.21	0.21	0.12	0.07	0	0.08	0.22	0.06	1.2931	1.0507	1.1689	0.1499	0.1369	0.1358	0.0751	0.0455	0	0.0516	0.138	0.0385	60	52	47	6	6	7	4	2	0	2	6	2	-2.96579	2.6182e-10	1.3362e-09	down	-4.64071	2.19602e-11	9.29268e-11	down	-3.70287	1.8329e-10	5.29724e-10	down	NA
LITCHI001141.m1	8.82	7.31	7.51	0.45	0.98	0.87	1.37	2.22	1.4	0.47	0.59	0.61	5.6457	4.5911	4.7875	0.2893	0.6275	0.5617	0.8691	1.4173	0.8972	0.2985	0.3662	0.3899	181	157	133	8	19	20	32	43	21	8	11	14	-3.23336	1.77725e-27	2.08062e-26	down	-2.17838	5.02375e-18	3.08214e-17	down	-3.56054	2.82346e-27	1.65018e-26	down	1.09106
LITCHI001157.m1	1.39	2.65	3.54	2.89	3.53	4.2	7.33	4.71	9.1	5.33	3.38	4.96	0.8878	1.6646	2.2539	1.8527	2.256	2.7178	4.6378	3.0019	5.8366	3.398	2.0846	3.171	5	10	11	9	12	17	30	16	24	16	11	20	0.613636	0.334998	0.431726	false	1.54999	0.00472907	0.00859032	up	1.11121	0.062131	0.0803165	false	0.958983
LITCHI001164.m1	0.69	1.44	1.61	1.07	1.1	1.44	2.34	0.98	3	0.69	0.64	0.52	0.4439	0.9016	1.0245	0.6862	0.705	0.9326	1.4815	0.6254	1.9253	0.4424	0.3948	0.3303	6	13	12	8	9	14	23	8	19	5	5	5	0.0739526	0.908335	0.934784	false	0.81923	0.170639	0.225181	false	-0.76932	0.307318	0.35205	false	0.772608
LITCHI001171.m1	4.26	4.74	3.83	2.28	2.97	2.49	12.99	11.27	10.69	8.02	7.19	7.67	2.7275	2.9769	2.4429	1.4631	1.8966	1.6128	8.2232	7.1837	6.8583	5.1127	4.432	4.9074	67	78	52	31	44	44	232	167	123	105	102	135	-0.622561	0.0304552	0.0545513	false	1.50901	5.01011e-14	2.49537e-13	up	1.07865	9.37836e-07	2.05172e-06	up	2.16139
LITCHI001173.m2	2.4	3.06	2.42	4.28	3.96	4.12	8.39	7.56	9.61	6.47	6.31	7.72	1.5388	1.9235	1.5456	2.7422	2.5346	2.6685	5.3096	4.8178	6.1669	4.1242	3.8932	4.9365	54	72	47	83	84	104	214	160	158	121	128	194	0.752992	0.00181514	0.00421297	false	1.7517	4.50053e-17	2.63673e-16	up	1.62595	1.03778e-13	3.62493e-13	up	1.02763
LITCHI001178.m1	112.74	116.57	110.66	45.97	45.12	43.66	24.74	29.71	25.38	9.36	11.14	9.88	72.2028	73.1832	70.541	29.4508	28.8619	28.2506	15.6536	18.9361	16.284	5.9656	6.871	6.318	1245	1346	1054	438	470	541	310	309	205	86	111	122	-1.22836	3.0492e-54	6.31343e-53	down	-2.02818	1.74602e-100	5.48932e-99	down	-3.23488	3.42127e-154	1.25511e-152	down	-0.77164
LITCHI001179.m1	37.3	35.77	33.82	6.39	5.55	6	1.89	2.98	1.92	0.11	0.31	0.25	23.89	22.4535	21.5583	4.0958	3.5504	3.8817	1.1991	1.8981	1.2302	0.0716	0.1917	0.1604	399	400	312	59	56	72	23	30	15	1	3	3	-2.4683	5.60341e-50	1.06718e-48	down	-3.91344	4.03317e-68	8.27201e-67	down	-7.03108	1.82324e-35	1.34496e-34	down	-1.4169
LITCHI001184.m1	15.84	15.52	13.97	10.29	11.21	10.08	8.82	8.77	10.75	6.66	5.14	5.87	10.1418	9.7459	8.9034	6.5932	7.172	6.5228	5.5821	5.588	6.896	4.2458	3.1702	3.7519	280	287	213	157	187	200	177	146	139	98	82	116	-0.415263	0.00360533	0.00790993	false	-0.623441	4.83397e-05	0.000116651	false	-1.11448	7.80806e-11	2.30942e-10	down	-0.179435
LITCHI001187.m1	60.78	60.18	62.19	33.05	29.37	31.2	34.39	31.54	29.46	17.29	17.74	17.82	38.9249	37.7787	39.6445	21.1768	18.7871	20.1903	21.7605	20.1056	18.9048	11.0147	10.9444	11.3918	1788	1851	1578	839	815	1030	1148	874	634	423	471	586	-0.859852	3.25792e-36	4.8701e-35	false	-0.873186	6.676e-34	7.00169e-33	false	-1.54328	1.64444e-75	2.5473e-74	down	0.0145878
LITCHI001190.m1	77.87	78.97	77.28	58.04	54.22	54.49	30.28	31.71	30.47	84.15	82.77	75.74	49.8688	49.5746	49.2592	37.1825	34.6776	35.2579	19.1603	20.2097	19.5474	53.6104	51.0518	48.4325	1541	1634	1319	991	1012	1210	680	591	441	1385	1478	1676	-0.382219	5.87939e-09	2.68675e-08	false	-1.27747	5.05081e-65	9.80369e-64	down	0.299069	9.84334e-05	0.000177219	false	-0.866903
LITCHI001191.m1	97.97	120.36	122.82	87.7	109.78	107.18	63.17	54.97	35.93	138.86	128.87	116.12	62.7414	75.5593	78.292	56.1838	70.2159	69.354	39.9724	35.0355	23.0562	88.4689	79.4901	74.246	123	158	133	95	130	151	90	65	33	145	146	163	-0.0500205	0.790369	0.843159	false	-1.06259	4.66153e-06	1.26894e-05	down	0.416432	0.0214112	0.029521	false	-0.982516
LITCHI001202.m2	0	0.08	0	0.39	0.35	0.22	0	0	0	1.3	0.92	1.42	0	0.0501	0	0.2478	0.2263	0.1443	0	0	0	0.8308	0.5703	0.9065	0	1	0	4	4	3	0	0	0	13	10	19	NA	NA	NA	NA	NA	NA	NA	NA	5.54633	3.87708e-05	7.30808e-05	up	NA
LITCHI001209.m1	49.75	52.85	47.37	44.47	46.52	44.6	23.04	21.53	20.93	17.76	21.6	17.43	31.8609	33.1771	30.193	28.4914	29.7555	28.8627	14.5793	13.7207	13.4317	11.3123	13.3215	11.145	822	913	675	634	725	827	432	335	253	244	322	322	-0.0381059	0.640825	0.720514	false	-1.12932	9.33261e-31	8.90888e-30	down	-1.15393	3.79014e-23	1.94525e-22	down	-1.06256
LITCHI001210.m1	9.63	4.77	8.34	44.4	40.62	39.57	23.81	23.63	23.62	36.88	40	42.48	6.1693	2.9916	5.3192	28.4467	25.9798	25.6039	15.0652	15.0612	15.1518	23.4947	24.6743	27.1651	87	45	65	346	346	401	244	201	156	277	326	429	2.5682	2.37464e-43	4.06082e-42	up	1.71327	1.73753e-15	9.39851e-15	up	2.64922	6.22932e-42	5.38388e-41	up	-0.824909
LITCHI001212.m1	9.57	11.44	8.82	6.05	5.99	6.2	8.05	6.7	7.43	3.4	3.13	2.92	6.1273	7.1806	5.6247	3.8749	3.8338	4.0124	5.0925	4.2674	4.7685	2.1654	1.9323	1.8653	44	55	35	24	26	32	42	29	25	13	13	15	-0.603028	0.079206	0.127004	false	-0.365465	0.27154	0.338301	false	-1.41803	0.000473938	0.000793306	down	0.266434
LITCHI001213.m1	12.12	12.05	12.56	1.41	2.37	1.81	0.42	0.72	1.02	0.08	0.15	0	7.7626	7.5622	8.0073	0.905	1.5153	1.1714	0.2643	0.4582	0.6534	0.0519	0.0926	0	179	186	160	18	33	30	7	10	11	1	2	0	-2.60177	5.97465e-26	6.6774e-25	down	-4.10003	3.02748e-34	3.20784e-33	down	-7.1722	5.97381e-17	2.42777e-16	down	-1.43438
LITCHI001219.m1	19.34	17.55	17.28	9.43	10.93	9.41	8.56	9.74	7.89	5.04	4.87	4.28	12.3861	11.0198	11.0121	6.0446	6.9926	6.0884	5.4198	6.2102	5.0636	3.2125	3.0016	2.7369	392	372	302	165	209	214	197	186	117	85	89	97	-0.756374	1.04522e-08	4.66067e-08	false	-0.981605	1.47e-12	6.73774e-12	false	-1.69041	8.5937e-26	4.81635e-25	down	-0.197498
LITCHI001229.m1	53.38	54.18	57.13	53.54	60.95	55.35	101.65	100.48	101.84	106.76	112.2	107.88	34.186	34.0147	36.4169	34.3001	38.983	35.8134	64.3254	64.0417	65.3402	68.0196	69.2058	68.9793	832	883	768	720	896	968	1798	1475	1161	1384	1578	1880	0.1537	0.0566927	0.0943434	false	0.948706	5.62558e-41	7.03486e-40	false	1.23861	8.87831e-54	9.6237e-53	up	0.82325
LITCHI001237.m1	231.01	218.61	233.31	224.52	224.83	227.88	164.26	168.87	158.92	91.38	89.44	90.58	147.941	137.242	148.719	143.843	143.804	147.454	103.946	107.637	101.965	58.2207	55.165	57.9173	6097	6033	5311	5113	5597	6749	4920	4198	3068	2006	2130	2673	0.0968323	0.0274824	0.0497584	false	-0.408467	1.35857e-16	7.75592e-16	false	-1.08251	8.90021e-66	1.19784e-64	down	-0.476727
LITCHI001239.m1	17.8	13.43	13.93	6.21	9.05	7.61	7.02	7.22	6.93	1.74	4.33	4.79	11.4018	8.4299	8.879	3.9766	5.7911	4.9245	4.4391	4.6038	4.4439	1.1088	2.6714	3.0627	123	97	83	37	59	59	55	47	35	10	27	37	-0.871054	0.000556923	0.00141781	false	-1.0304	4.38653e-05	0.000106545	down	-1.78141	3.6616e-08	8.9971e-08	down	-0.130493
LITCHI001245.m2	0.22	0.09	0.17	0.4	0.71	0.48	0.26	0.45	0.41	1.55	1.59	1.22	0.1426	0.0594	0.1097	0.2571	0.4529	0.3138	0.1655	0.2846	0.2604	0.9853	0.9807	0.778	9	4	6	14	27	22	12	17	12	52	58	55	1.81895	0.00244342	0.00553647	up	1.24714	0.0594894	0.0878436	false	3.40739	1.68313e-13	5.82542e-13	up	-0.548495
LITCHI001259.m1	3.25	4.22	4.37	2.71	1.7	2.51	2.29	1.84	1.78	1.14	1.1	1.35	2.0788	2.6505	2.7828	1.7353	1.0859	1.6222	1.448	1.1715	1.1389	0.7294	0.6804	0.8663	75	102	87	54	37	65	60	40	30	22	23	35	-0.664841	0.0121985	0.0240201	false	-0.929028	0.000521081	0.00108959	false	-1.45824	1.07311e-06	2.33866e-06	down	-0.237034
LITCHI001260.m1	14.24	6.38	4.64	0.52	3.3	2.38	5.49	11.34	3.04	2.67	7.4	10.35	9.1187	4.0073	2.9597	0.3304	2.1121	1.5395	3.4736	7.2267	1.9515	1.7042	4.5623	6.616	32	15	9	1	7	6	14	24	5	5	15	26	-1.90377	0.00870819	0.0177243	down	-0.27644	0.640427	0.702132	false	-0.0415968	0.943593	0.95105	false	1.65326
LITCHI001261.m1	0	0	0	0	1.29	0	10.18	9.69	17.46	11.7	12.81	17.41	0	0	0	0	0.825	0	6.4447	6.1747	11.2053	7.4554	7.9003	11.1318	0	0	0	0	2	0	19	15	21	16	19	32	NA	NA	NA	NA	6.80152	2.68298e-07	8.28234e-07	up	7.17005	3.01484e-08	7.45894e-08	up	4.87045
LITCHI001262.m1	1.6	0.98	1.32	3.97	4.72	3.66	13.38	15.15	11.7	19.76	21.38	13.37	1.0234	0.6168	0.8436	2.5426	3.0188	2.3696	8.4653	9.6556	7.5095	12.591	13.1863	8.5513	14	9	10	30	39	36	133	125	75	144	169	131	1.77098	8.64134e-05	0.000250775	up	3.4363	2.13766e-23	1.62854e-22	up	4.05279	6.90706e-33	4.75824e-32	up	1.6945
LITCHI001263.m1	1.96	3.4	2.06	4.33	4.15	3.49	16.94	15.5	20.68	20.76	19.13	18.94	1.2538	2.1372	1.3154	2.7752	2.6553	2.2579	10.7185	9.8765	13.2704	13.2248	11.8012	12.1123	11	20	10	21	22	22	108	82	85	97	97	119	0.786163	0.110676	0.170176	false	2.88553	4.23154e-17	2.48239e-16	up	3.21986	5.38207e-23	2.75194e-22	up	2.13621
LITCHI001264.m1	9.55	11.57	7.38	413.47	409.28	437.32	728.85	749.77	658.3	1401.59	1175.87	1362.53	6.1144	7.261	4.7041	264.895	261.778	282.982	461.216	477.896	422.369	892.976	725.281	871.223	30	38	20	1121	1213	1542	2599	2219	1513	3663	3334	4787	5.55829	3.803e-225	3.82201e-223	up	6.27535	2.90214e-297	3.29393e-295	up	7.34171	0	0	up	0.746157
LITCHI001265.m1	395.59	375.82	423.54	1106.09	1124.44	1104.07	976.36	1028.68	1041.55	1657.6	1542.33	1575.93	253.343	235.936	269.983	708.636	719.204	714.421	617.84	655.669	668.271	1056.09	951.317	1007.68	3762	3737	3474	9076	10086	11782	10537	9214	7245	13111	13235	16757	1.58983	2.07342e-245	2.33528e-243	up	1.41486	4.29025e-145	2.08943e-143	up	2.24762	8.48289e-267	6.32601e-265	up	-0.146817
LITCHI001266.m1	95.15	81.04	99.36	103.59	94.76	100.21	103.46	110.04	110.81	227.45	235.21	238.96	60.9357	50.8771	63.3367	66.3679	60.6125	64.8437	65.4723	70.1352	71.0984	144.913	145.082	152.798	594	529	535	558	558	702	733	647	506	1181	1325	1668	0.226014	0.0233915	0.0430679	false	0.299391	0.00281364	0.00530001	false	1.5999	2.61939e-64	3.46384e-63	up	0.101154
LITCHI001268.m1	461.08	462.87	437.42	620.2	626.14	600.31	631.04	644.64	620.41	842.99	853.16	845.32	295.281	290.584	278.828	397.346	400.483	388.447	399.319	410.884	398.061	537.082	526.237	540.514	4308	4522	3525	5000	5518	6294	6691	5673	4240	6551	7193	8831	0.547538	1.28437e-34	1.83592e-33	false	0.541546	1.3465e-29	1.23096e-28	false	1.14917	1.55651e-82	2.62567e-81	up	0.0224976
LITCHI001272.m1	42.13	39.53	39.94	28.09	28.95	27.91	23.1	23.04	22.75	10.47	10.66	10.46	26.9819	24.814	25.4613	17.9963	18.5163	18.061	14.6172	14.6877	14.595	6.6724	6.5735	6.6889	2046	2007	1673	1177	1326	1521	1273	1054	808	423	467	568	-0.40931	1.707e-11	9.45397e-11	false	-0.756008	7.89195e-31	7.57141e-30	false	-1.69586	1.98067e-90	3.74899e-89	down	-0.318261
LITCHI001275.m1	14.16	17.14	15.62	17.94	19.6	17.31	22.75	20.95	20.39	32.99	33.68	29.19	9.0682	10.7587	9.9556	11.4907	12.5336	11.2	14.3938	13.3557	13.0801	21.0212	20.7713	18.6675	226	286	215	247	295	310	412	315	238	438	485	521	0.33205	0.0130498	0.0255385	false	0.515418	8.10612e-05	0.000190532	false	1.27723	1.06472e-23	5.5757e-23	up	0.212667
LITCHI001278.m1	776.97	728.48	818.48	397.24	394.16	393.76	339.55	340.39	325.28	178.15	141.99	174.19	497.586	457.326	521.731	254.498	252.11	254.794	214.867	216.959	208.7	113.505	87.5819	111.383	4069	3989	3697	1795	1947	2314	2018	1679	1246	776	671	1020	-0.862503	3.16618e-54	6.54527e-53	false	-1.14402	2.00194e-81	4.95601e-80	down	-1.98435	1.91888e-113	4.94095e-112	down	-0.252834
LITCHI001284.m1	769.49	743.32	808.03	831.22	790.73	808.39	653.38	670.84	709.32	158.82	160.44	169.22	492.796	466.647	515.07	532.535	505.759	523.097	413.457	427.583	455.106	101.184	98.9586	108.2	6373	6437	5772	5940	6177	7513	6141	5233	4297	1094	1199	1567	0.175294	0.000135818	0.000383006	false	-0.126873	0.0187181	0.0306132	false	-1.99822	2.60283e-184	1.20003e-182	down	-0.274053
LITCHI001286.m1	14.84	14.19	17.52	7.34	6.52	7.66	7.97	11.91	7.92	4.57	5.32	6.96	9.5051	8.9112	11.1698	4.7038	4.1731	4.9577	5.0464	7.5942	5.0806	2.9116	3.2787	4.4509	164	164	167	70	68	95	100	124	64	42	53	86	-0.999507	3.9015e-07	1.4835e-06	false	-0.676158	0.000908409	0.00183865	false	-1.20212	6.32508e-08	1.52103e-07	down	0.352119
LITCHI001313.m1	17.87	20.32	15.66	8.98	10.95	10.79	10.67	9.07	11.13	5.73	4.4	4.8	11.4455	12.7572	9.9797	5.7504	7.0022	6.985	6.7544	5.7784	7.1417	3.6507	2.7148	3.0661	90	107	68	39	52	61	61	43	41	24	20	27	-0.700447	0.00586654	0.0123345	false	-0.745196	0.00371778	0.00686979	false	-1.61039	1.22074e-07	2.86985e-07	down	-0.0149707
LITCHI001329.m1	36.2	40.4	35.88	26.37	23.56	25.22	25.62	22.9	24.14	13.87	13.24	13.31	23.1861	25.3604	22.8704	16.8923	15.068	16.3162	16.2096	14.5954	15.4856	8.8384	8.1657	8.5103	888	1036	759	558	545	694	713	529	433	283	293	365	-0.47475	5.04793e-08	2.09502e-07	false	-0.566737	3.21487e-10	1.24766e-09	false	-1.22941	1.55443e-31	1.02943e-30	down	-0.0633079
LITCHI001336.m1	9.51	11.36	8.57	0.92	2.24	1.65	1.63	0.84	1.44	0.32	0.29	0	6.0875	7.1339	5.464	0.5882	1.4324	1.0658	1.0306	0.536	0.9264	0.2023	0.1805	0	36	45	28	3	8	7	7	3	4	1	1	0	-2.49682	2.31354e-06	8.13851e-06	down	-2.84426	4.05657e-07	1.23224e-06	down	-5.46956	7.98494e-07	1.76043e-06	down	NA
LITCHI001337.m1	33.3	32.06	34.47	7.77	5.21	5.18	1.77	2.85	3.06	0	0.5	0.6	21.3282	20.1299	21.9703	4.9788	3.3345	3.3511	1.1217	1.8151	1.9606	0	0.3056	0.3835	149	150	133	30	22	26	9	12	10	0	2	3	-2.3636	1.12802e-19	9.93765e-19	down	-3.67767	4.0271e-28	3.52516e-27	down	-6.16354	2.2694e-19	1.01709e-18	down	-1.2765
LITCHI001338.m2	1.74	1.16	1.46	0.53	0.53	1.01	0.6	0.51	0.52	0.64	0.78	0.47	1.1133	0.7261	0.931	0.3367	0.3417	0.6538	0.3793	0.324	0.3315	0.4053	0.4822	0.3026	69	48	50	18	20	45	27	19	15	21	28	21	-0.945248	0.00810911	0.0165955	false	-1.35212	0.000140333	0.000319369	down	-0.963728	0.00632137	0.00937692	false	-0.376116
LITCHI001339.m1	37.68	40.89	37.42	24.68	26.88	23.94	17.83	17.74	17.13	12.95	12.48	10.99	24.1309	25.6724	23.8522	15.8135	17.1917	15.4929	11.2819	11.3081	10.9934	8.2511	7.6989	7.0266	920	1044	788	520	619	656	494	408	306	263	275	300	-0.512663	1.34608e-09	6.50207e-09	false	-1.07404	3.05529e-32	3.03332e-31	down	-1.42744	2.45895e-39	1.99627e-38	down	-0.532993
LITCHI001354.m1	27.74	28.46	25.75	140.64	138.43	136.68	115.89	112.46	109.87	138.32	148.61	134.3	17.7621	17.8649	16.4171	90.1062	88.54	88.4458	73.3335	71.681	70.4952	88.1245	91.6656	85.8734	879	943	704	3846	4138	4861	4168	3357	2547	3646	4250	4759	2.44925	0	0	up	2.10772	1.36874e-249	1.31881e-247	up	2.60953	2.07568e-250	1.38857e-248	up	-0.312808
LITCHI001367.m1	90.45	90.33	88.18	48.29	51.03	48.26	48.25	47.78	49.26	27.71	28.52	28.99	57.9278	56.7084	56.2077	30.9386	32.6369	31.2261	30.5313	30.4576	31.6029	17.6576	17.5908	18.5368	1652	1725	1389	761	879	989	1000	822	658	421	470	592	-0.757975	5.67529e-30	7.18486e-29	false	-0.826113	1.28318e-32	1.28924e-31	false	-1.40824	2.00917e-61	2.52479e-60	down	-0.039551
LITCHI001381.m1	20.97	17.7	19.75	0.38	0.69	1.31	2.45	2.61	2.69	3.35	2.54	5.13	13.4294	11.1149	12.592	0.2433	0.4444	0.8502	1.553	1.663	1.7244	2.1334	1.5678	3.2791	128	113	104	2	4	9	17	15	12	17	14	35	-4.43955	3.66795e-23	3.69482e-22	down	-2.85731	1.2604e-19	8.29102e-19	down	-2.13354	1.51677e-12	4.97581e-12	down	1.64091
LITCHI001382.m1	1.43	1.97	2.76	4.97	5.05	4.95	4.2	6.57	5.86	234.04	205.69	228.05	0.9151	1.2393	1.7602	3.1831	3.23	3.2045	2.656	4.1904	3.7604	149.11	126.873	145.822	9	13	15	27	30	35	30	39	27	1226	1169	1606	1.40035	0.00215018	0.00492844	up	1.50106	0.00105345	0.00211476	up	7.03059	4.42978e-168	1.84308e-166	up	0.126318
LITCHI001383.m1	0.1	0	0	1	1.32	1.79	0.17	0.71	0	11.05	13.26	13.78	0.0613	0	0	0.6397	0.8439	1.1592	0.1068	0.4535	0	7.0396	8.1794	8.8138	1	0	0	9	13	21	2	7	0	96	125	161	5.38621	7.60326e-05	0.000222329	up	NA	NA	NA	NA	8.73479	3.41356e-13	1.16201e-12	up	-2.20734
LITCHI001389.m1	17.83	22.67	19.74	62.44	60.85	58.42	15.24	15	12.79	48.12	50.67	46.99	11.416	14.2346	12.5815	40.0054	38.9235	37.8017	9.6417	9.56	8.2091	30.6551	31.2544	30.0472	400	532	382	1209	1288	1471	388	317	210	898	1026	1179	1.69954	1.80022e-82	5.82176e-81	up	-0.41799	0.000817763	0.00166778	false	1.52264	5.19234e-48	5.02909e-47	up	-2.08561
LITCHI001398.m1	1.55	1.37	1.32	0.09	0.09	0.04	0	0	0	0	0	0	0.993	0.8575	0.8444	0.0606	0.0553	0.0235	0	0	0	0	0	0	38	35	28	2	2	1	0	0	0	0	0	0	-4.22481	5.3921e-08	2.23148e-07	down	-7.37551	5.09317e-09	1.79697e-08	down	-7.22492	1.13272e-08	2.8997e-08	down	NA
LITCHI001399.m1	4.78	6.81	8.38	11.82	13.74	10.6	22.28	17.71	15.25	10.22	15.19	13.02	3.0617	4.2737	5.3392	7.5728	8.7892	6.8614	14.0992	11.2874	9.785	6.5105	9.368	8.3235	45	67	68	96	122	112	238	157	105	80	129	137	0.969736	7.61348e-05	0.000222578	false	1.54482	2.01164e-11	8.53401e-11	up	1.20302	2.04435e-06	4.34433e-06	up	0.606505
LITCHI001400.m1	23.1	33.65	28	30.91	32.35	30.35	47.42	41.73	39.46	52.46	56.8	42.69	14.7916	21.1242	17.8482	19.8011	20.6918	19.6414	30.0086	26.5976	25.32	33.4211	35.034	27.294	1009	1537	1055	1165	1333	1488	2351	1717	1261	1906	2239	2085	0.251527	0.0102578	0.0205644	false	0.665363	9.13552e-05	0.000213343	false	1.09041	5.50984e-19	2.42871e-18	up	0.445177
LITCHI001401.m1	30.67	26.46	25.29	17.77	14.75	16.2	23.82	21.65	18.15	38.96	28.73	36.62	19.6397	16.6093	16.1224	11.3853	9.4332	10.4828	15.0729	13.7997	11.6476	24.8233	17.721	23.4137	194	175	138	97	88	115	171	129	84	205	164	259	-0.652665	0.000423111	0.00110184	false	-0.302701	0.090857	0.128672	false	0.586254	0.000482672	0.000807134	false	0.377555
LITCHI001402.m1	0.93	0.45	1.59	1.59	0.78	1.9	2.44	2.02	1.92	1.2	3.51	2.6	0.5981	0.2804	1.0107	1.0155	0.4976	1.231	1.5438	1.2867	1.2289	0.7665	2.1661	1.6596	28	14	41	41	22	64	83	57	42	30	95	87	0.650685	0.138337	0.205329	false	1.18896	0.00133756	0.00264646	up	1.57244	0.000146428	0.000258982	up	0.560332
LITCHI001403.m1	19.14	16.44	23.1	28.98	21.95	32.38	55.43	48.12	41.66	28.65	26.41	25.86	12.2602	10.3213	14.7261	18.5661	14.0417	20.9522	35.0748	30.6694	26.7313	18.256	16.2908	16.5337	49	44	51	64	53	93	161	116	78	61	61	74	0.623254	0.0265464	0.0481889	false	1.3838	1.04315e-08	3.60912e-08	up	0.716056	0.00887454	0.0128937	false	0.787089
LITCHI001404.m1	6	1.72	1.28	0.75	0.95	6.06	1.1	10.25	9.16	1.32	1.5	1.65	3.8429	1.0809	0.8131	0.4827	0.6104	3.9216	0.6971	6.5311	5.8778	0.8427	0.9229	1.0581	120	36	22	13	18	136	25	193	134	22	27	37	-0.0981505	0.92937	0.950765	false	1.25608	0.229265	0.291711	false	-0.759147	0.0995532	0.124278	false	1.38265
LITCHI001405.m2	0.7	0.56	0.62	0.93	0.51	0.62	1.65	1.76	1.46	2.57	1.13	1.87	0.4455	0.3534	0.3955	0.596	0.3266	0.4012	1.0444	1.1226	0.9388	1.6397	0.695	1.1935	13	11	10	15	9	13	35	31	20	40	19	39	0.234771	0.69038	0.763034	false	1.44287	0.00197245	0.00379445	up	1.80971	0.000120576	0.000215154	up	1.23936
LITCHI001406.m1	33.62	35.34	33.71	11.95	11.6	11.97	8.8	8.08	7.37	0.95	1.46	1.56	21.5328	22.1871	21.4893	7.6545	7.4209	7.7432	5.5715	5.1517	4.7301	0.6074	0.9034	0.9977	636	699	550	195	207	254	189	144	102	15	25	33	-1.42301	2.403e-39	3.86165e-38	down	-2.00967	6.53616e-61	1.19425e-59	down	-4.41708	6.07053e-101	1.33191e-99	down	-0.560149
LITCHI001408.m1	0	0	0	1.07	1.63	0.82	0.72	0.65	0.28	0.49	1.59	1.46	0	0	0	0.6833	1.04	0.5306	0.4561	0.4152	0.1794	0.3133	0.9785	0.9355	0	0	0	9	15	9	8	6	2	4	14	16	NA	NA	NA	NA	NA	NA	NA	NA	6.18358	1.33129e-05	2.60811e-05	up	NA
LITCHI001418.m1	0.42	0	0.29	1.85	1.78	2.92	1.48	2.59	1.61	5.56	5.41	5.57	0.2693	0	0.1865	1.1866	1.1407	1.8916	0.938	1.6507	1.0329	3.5437	3.3347	3.5595	5	0	3	19	20	39	20	29	14	55	58	74	3.34258	4.00297e-06	1.37195e-05	up	3.0827	4.48879e-05	0.000108772	up	4.81719	8.46057e-16	3.26808e-15	up	-0.234969
LITCHI001422.m1	113.77	125.44	132.98	7.08	6.05	6.39	0.94	1.27	2	0.8	1.18	1.07	72.8583	78.7474	84.7673	4.5341	3.8709	4.1337	0.5922	0.8085	1.2809	0.5084	0.7259	0.6832	857	988	864	46	43	54	8	9	11	5	8	9	-4.14765	1.09109e-158	7.16338e-157	down	-6.48284	4.48607e-110	1.5525e-108	down	-6.6718	1.95829e-92	3.82876e-91	down	-2.27998
LITCHI001423.m1	179.33	169.83	154.24	4.08	5.59	4.18	0.52	0	0.8	0.7	0	0.52	114.846	106.615	98.3185	2.6109	3.5767	2.7035	0.3268	0	0.5141	0.4489	0	0.3351	306	303	227	6	9	8	1	0	1	1	0	1	-5.07976	3.38566e-50	6.46691e-49	down	-8.5897	9.27845e-17	5.3379e-16	down	-8.42574	3.84358e-16	1.51162e-15	down	NA
LITCHI001428.m1	9.59	8.88	8.21	10.69	9.26	10.94	13.45	12.19	12.86	16.15	16.65	17.31	6.1395	5.5726	5.2349	6.8462	5.9212	7.0774	8.5122	7.7685	8.2485	10.2903	10.2678	11.0695	157	152	116	151	143	201	250	188	154	220	246	317	0.31926	0.0613059	0.101055	false	0.591709	0.000241441	0.000532021	false	1.15773	4.22451e-14	1.50763e-13	up	0.301101
LITCHI001429.m1	0.51	1	0.36	0.05	0.14	0.2	0	0	0	0	0.02	0.02	0.3265	0.6255	0.2293	0.0329	0.0902	0.1278	0	0	0	0	0.0152	0.0127	23	47	14	2	6	10	0	0	0	0	1	1	-2.12209	0.00060628	0.00153093	down	-7.07713	5.6925e-08	1.8586e-07	down	-5.08718	1.23892e-05	2.4345e-05	down	NA
LITCHI001430.m1	0.3	1.35	0.95	0.09	0.16	0	0.07	0	0	0.09	0	0	0.1908	0.8495	0.6054	0.0553	0.101	0	0.0415	0	0	0.057	0	0	4	19	11	1	2	0	1	0	0	1	0	0	-3.36798	0.00353674	0.00777511	down	-4.84061	0.000779087	0.00159376	down	-4.68992	0.00118885	0.0019103	down	NA
LITCHI001435.m1	32.41	35.16	35.47	11.2	11.09	9.26	1.79	2.47	1.79	0.7	0	0.13	20.7549	22.0759	22.6092	7.1759	7.0956	5.9919	1.1345	1.5736	1.1473	0.4453	0	0.0831	446	506	421	133	144	143	28	32	18	8	0	2	-1.60441	2.56557e-33	3.52833e-32	down	-4.02584	1.58709e-84	4.06422e-83	down	-6.76444	1.93997e-14	7.04303e-14	down	-2.39558
LITCHI001436.m1	89.93	95.28	86.75	64.82	61.35	59.91	28.1	31.79	29.52	13.9	11.87	13.35	57.5894	59.816	55.3001	41.5277	39.2421	38.7694	17.7806	20.2656	18.943	8.8528	7.3232	8.5388	1066	1181	887	663	686	797	378	355	256	137	127	177	-0.441177	1.73141e-08	7.54531e-08	false	-1.5439	1.83531e-60	3.33518e-59	down	-2.54939	1.17471e-104	2.68981e-103	down	-1.07466
LITCHI001439.m2	0.2	0.38	0.31	0.57	0.46	0.39	0.28	0.34	0.35	0.52	0.7	0.68	0.126	0.2362	0.1973	0.3651	0.2954	0.2512	0.1802	0.2187	0.2218	0.3336	0.4322	0.4339	14	28	19	35	31	31	23	23	18	31	45	54	0.787685	0.0567958	0.0944909	false	0.198923	0.660879	0.72113	false	1.36116	0.000354793	0.000601697	up	-0.561082
LITCHI001445.m2	0.49	0.38	0.44	0.22	0.06	0.24	0.1	0.26	0.1	0.05	0.06	0.12	0.3154	0.2388	0.28	0.1406	0.0385	0.1529	0.0634	0.1666	0.0665	0.029	0.0388	0.0758	26	21	20	10	3	14	6	13	4	2	3	7	-1.22773	0.0298131	0.0535185	false	-1.42863	0.0129107	0.0218104	down	-2.23591	0.000726929	0.00119523	down	-0.170952
LITCHI001463.m1	16.79	15.86	13.14	83.18	71.86	76.11	67.68	66.62	67.71	232.37	289.07	238.17	10.7513	9.9536	8.3749	53.2888	45.9638	49.2505	42.8273	42.4608	43.4417	148.048	178.301	152.289	80	79	54	342	323	407	366	299	236	921	1243	1269	2.43782	6.36375e-50	1.21022e-48	up	2.19929	6.00907e-39	7.22437e-38	up	4.29537	1.24677e-186	5.88743e-185	up	-0.209998
LITCHI001467.m3	0.48	0.52	0.54	0.8	0.89	0.65	1.47	1.81	1.67	1.62	1.45	1.92	0.3101	0.326	0.3471	0.5121	0.5672	0.4231	0.9329	1.152	1.0684	1.0342	0.8928	1.2253	33	37	32	47	57	50	114	116	83	92	89	146	0.701575	0.0256357	0.0467388	false	1.73921	2.24191e-11	9.48388e-11	up	1.94189	9.06418e-14	3.17339e-13	up	1.06715
LITCHI001467.m4	0.89	0.95	0.99	2.35	2.11	2.38	3.82	3.51	3.4	2.52	2.25	2	0.5692	0.5977	0.6306	1.5047	1.3501	1.5376	2.4186	2.2375	2.183	1.6068	1.3852	1.2809	25	28	24	57	56	75	122	93	70	59	57	63	1.38312	1.091e-05	3.55117e-05	up	1.99126	1.62092e-12	7.40921e-12	up	1.50402	2.05651e-06	4.3688e-06	up	0.636882
LITCHI001471.m1	11.64	11.13	11.83	9.5	6.25	8.58	6.59	7.02	6.88	4.32	3.82	5.4	7.4561	6.9903	7.5423	6.0833	3.9963	5.5532	4.1677	4.4744	4.4128	2.7526	2.358	3.4523	81	81	71	57	41	67	52	46	35	25	24	42	-0.399955	0.123695	0.186527	false	-0.6944	0.00817466	0.0142649	false	-1.09448	0.000205553	0.000357941	down	-0.265656
LITCHI001473.m1	13.01	12.5	10.25	1.59	1.85	2.16	1.1	1.65	1.45	0.52	0.28	0.33	8.3317	7.8486	6.5327	1.0168	1.1819	1.3999	0.6942	1.0531	0.9282	0.3338	0.1702	0.2136	209	210	142	22	28	39	20	25	17	7	4	6	-2.55666	3.32119e-26	3.7342e-25	down	-3.04662	1.81313e-30	1.70889e-29	down	-4.75542	1.08436e-31	7.21865e-31	down	-0.447549
LITCHI001475.m1	78.15	76.97	76.83	34.78	37.02	37.71	35.24	31.51	26.6	16.39	14.56	16.43	50.0503	48.321	48.9726	22.2856	23.6794	24.4029	22.2993	20.086	17.0655	10.4447	8.9794	10.5077	940	968	797	361	420	509	481	357	234	164	158	221	-0.972248	4.51851e-29	5.56402e-28	false	-1.24037	7.23628e-35	7.7969e-34	down	-2.04147	6.31227e-73	9.4146e-72	down	-0.240463
LITCHI001478.m1	40.62	43.89	44.06	80.47	79.8	81	158.75	163.46	160.12	135.63	133.01	129.29	26.0136	27.551	28.087	51.5538	51.0386	52.4116	100.457	104.187	102.737	86.4133	82.0411	82.6674	1149	1298	1075	1964	2129	2571	5096	4355	3313	3191	3395	4089	1.01726	3.57616e-63	8.60453e-62	up	1.97178	3.84515e-255	3.78662e-253	up	1.87871	9.01637e-157	3.38039e-155	up	0.982803
LITCHI001480.m1	78.04	79.98	77	133.52	141.67	129.24	145.07	144.41	142.78	301.02	321.68	304.53	49.9784	50.21	49.0819	85.5429	90.6106	83.626	91.8004	92.044	91.6069	191.785	198.417	194.719	1369	1467	1165	2021	2344	2544	2888	2386	1832	4392	5092	5973	0.890534	3.31315e-50	6.34696e-49	false	0.942591	3.7117e-57	6.40603e-56	false	2.2289	1.81988e-233	1.12379e-231	up	0.0806726
LITCHI001481.m1	46.19	50.64	50.07	208.73	206.9	188.47	185.6	190.24	189.04	259.59	281.35	264.25	29.5823	31.7909	31.9144	133.726	132.335	121.954	117.449	121.254	121.287	165.392	173.537	168.965	752	862	703	2932	3177	3443	3429	2917	2251	3515	4133	4810	2.1479	2.90746e-238	3.16549e-236	up	2.00706	2.89697e-209	2.26895e-207	up	2.70393	4.54959e-274	3.5479e-272	up	-0.11223
LITCHI001482.m1	9.71	10.68	9.22	65.5	59.44	66.38	174.15	170.28	164.89	293.24	296.99	292.9	6.2204	6.7043	5.8785	41.9662	38.0157	42.9557	110.199	108.533	105.797	186.829	183.186	187.284	127	146	104	739	733	974	2584	2097	1577	3189	3504	4282	2.79712	1.76756e-122	8.882e-121	up	4.16394	0	0	up	5.14258	0	0	up	1.39613
LITCHI001484.m1	52.91	52.78	52.9	28.38	29.76	28.21	30.94	32.34	37.56	16.37	14.96	14.74	33.8863	33.1317	33.721	18.1808	19.034	18.252	19.5811	20.6114	24.0975	10.4303	9.2259	9.4262	443	462	382	205	235	265	294	255	230	114	113	138	-0.768976	3.90478e-11	2.10549e-10	false	-0.596645	8.11179e-07	2.39298e-06	false	-1.53787	1.69151e-27	9.94571e-27	down	0.201833
LITCHI001486.m1	45.87	31.34	34.19	29.75	31.84	32.61	17.32	17.39	8.96	4.6	3.03	8.3	29.3767	19.6724	21.7939	19.0573	20.3671	21.0981	10.9621	11.0864	5.7482	2.9282	1.8664	5.309	84	60	54	47	55	67	36	30	12	7	5	17	-0.132507	0.623999	0.705868	false	-1.26313	0.000186913	0.000418058	down	-2.52063	3.63133e-09	9.61521e-09	down	-1.10137
LITCHI001487.m1	78.32	93.11	63.21	74.74	77.5	71.51	45.94	39.35	41.37	25.35	38.81	27.17	50.1555	58.4541	40.2905	47.8841	49.5728	46.2721	29.0715	25.0804	26.5446	16.1483	23.9392	17.3705	691	859	481	569	645	708	460	327	267	186	309	268	0.0367121	0.745458	0.808652	false	-0.826213	1.14698e-10	4.61447e-10	false	-1.11284	9.75534e-12	3.05277e-11	down	-0.833168
LITCHI001495.m1	33.42	41.46	35.4	89.56	93.76	84.59	38.55	34.07	36.28	56.4	66.5	55.36	21.4019	26.0308	22.565	57.3764	59.9673	54.739	24.3922	21.7135	23.276	35.9324	41.0197	35.3971	602	781	550	1392	1593	1710	788	578	478	845	1081	1115	1.3869	3.76135e-63	9.03346e-62	up	0.0451521	0.656003	0.716744	false	0.940893	8.57513e-18	3.60076e-17	false	-1.31274
LITCHI001501.m1	3.82	4.37	3.74	2.12	2.45	1.44	0.62	0.57	0.66	0.19	0.12	0.34	2.4469	2.7463	2.3863	1.3585	1.5692	0.9309	0.3901	0.3642	0.4248	0.1237	0.0736	0.2154	71	85	60	34	43	30	13	10	9	3	2	7	-0.893403	0.00255407	0.0057632	false	-2.63446	4.70454e-12	2.08359e-11	down	-3.90123	6.97372e-14	2.45728e-13	down	-1.71528
LITCHI001504.m1	3.63	3.05	4.43	1.85	1.42	1.59	1.29	1.15	1.48	0.38	0.28	0.34	2.3255	1.9125	2.825	1.1826	0.9072	1.0286	0.817	0.7329	0.95	0.244	0.1742	0.2186	57	50	60	25	21	28	23	17	17	5	4	6	-1.08482	0.00134031	0.00318848	down	-1.44293	5.52528e-05	0.000132522	down	-3.21375	2.13539e-10	6.14932e-10	down	-0.328359
LITCHI001508.m1	1.59	2.25	2.79	3.98	5.48	4.84	3.2	2.77	2.73	4	5.45	4.58	1.0164	1.414	1.7783	2.5469	3.5064	3.1293	2.0269	1.7669	1.7514	2.5491	3.3595	2.9277	31	46	47	67	101	106	71	51	39	65	96	100	1.22604	8.79269e-06	2.89507e-05	up	0.466761	0.131365	0.178815	false	1.33927	1.64339e-06	3.51746e-06	up	-0.728295
LITCHI001510.m1	23.91	25.15	24.11	100.81	104.78	98.07	93.18	92.6	101.73	241.13	252.9	240.14	15.3152	15.7874	15.3707	64.5889	67.0193	63.4607	58.9645	59.0195	65.2678	153.626	155.992	153.547	422	464	367	1535	1744	1942	1866	1539	1313	3539	4027	4738	2.16045	1.13672e-180	8.3905e-179	up	2.0361	7.71552e-134	3.37693e-132	up	3.57498	0	0	up	-0.0967395
LITCHI001512.m1	0.35	1.24	0.68	7.37	8.36	9.75	11.72	11.75	12.87	38.06	36.91	35.68	0.2261	0.7773	0.4349	4.7187	5.347	6.3113	7.4155	7.4863	8.2586	24.2503	22.7661	22.8154	3	11	5	54	67	93	113	94	80	269	283	339	3.58396	2.09327e-15	1.50847e-14	up	4.04403	7.1845e-22	5.13458e-21	up	5.83385	1.66641e-57	1.96386e-56	up	0.485719
LITCHI001514.m3	0.58	0.2	0.37	0.49	0.34	0.36	0.66	0.39	0.8	0.26	0.18	0.1	0.3742	0.1276	0.2356	0.3155	0.2161	0.2297	0.4147	0.2516	0.5125	0.1628	0.1089	0.0608	22	8	12	16	12	15	28	14	22	8	6	4	0.139371	0.805748	0.855498	false	0.735425	0.161118	0.214073	false	-0.91196	0.19179	0.22837	false	0.624032
LITCHI001517.m1	8.06	11.22	9	23.35	24.39	23.78	17.44	16.3	20.68	33.14	32.94	27.52	5.1604	7.0467	5.7395	14.9577	15.6008	15.3875	11.0376	10.3922	13.2657	21.1116	20.3159	17.5976	138	201	133	345	394	457	339	263	259	472	509	527	1.44421	4.8729e-25	5.25718e-24	up	1.00198	5.05679e-10	1.9317e-09	up	1.97031	1.56139e-41	1.33344e-40	up	-0.416954
LITCHI001519.m1	0.85	1.03	0.8	0.53	0.33	0.14	0.95	0.41	0.63	0.09	0	0.28	0.5419	0.6466	0.5117	0.3427	0.2087	0.0887	0.6006	0.2603	0.4049	0.0589	0	0.176	11	14	9	6	4	2	14	5	6	1	0	4	-1.35432	0.0829298	0.132277	false	-0.354776	0.591721	0.657888	false	-2.53348	0.0110969	0.0159175	down	NA
LITCHI001520.m1	8.67	6.05	4.4	3.98	2.87	2.9	2.39	3.64	3.21	1.52	2.4	2.59	5.5535	3.7964	2.8039	2.5487	1.8376	1.8752	1.5111	2.3229	2.0601	0.9687	1.4819	1.653	48	35	21	19	15	18	15	19	13	7	12	16	-0.87554	0.0416389	0.0720642	false	-0.999879	0.0230836	0.0370961	false	-1.29496	0.00648132	0.00960063	down	-0.0960577
LITCHI001536.m1	0.07	0.2	0.32	1.19	1.89	1.04	2.72	2.92	2.16	19.24	22.23	18.43	0.044	0.1237	0.203	0.765	1.211	0.6733	1.7234	1.8592	1.3857	12.2587	13.7091	11.7835	1	3	4	15	26	17	45	40	23	233	292	300	2.95467	8.75266e-05	0.000253555	up	3.841	4.7916e-09	1.69458e-08	up	6.96999	1.05933e-38	8.44926e-38	up	0.914036
LITCHI001537.m1	34.08	37.68	31.39	51.4	53.56	53.92	63.6	63.25	64.98	105.3	121.79	106.64	21.826	23.6578	20.0122	32.9316	34.2547	34.89	40.2465	40.3132	41.6891	67.0898	75.1221	68.188	365	422	290	475	541	648	773	638	509	938	1177	1277	0.729657	3.18592e-12	1.87495e-11	false	0.955214	1.51458e-20	1.02874e-19	false	1.94056	4.91492e-74	7.44439e-73	up	0.253632
LITCHI001541.m1	58.16	71.56	68.43	37.25	31.91	33.34	24.16	21.92	23.22	7.11	7.39	7.69	37.2474	44.9252	43.6202	23.8676	20.4127	21.5736	15.2865	13.9684	14.8998	4.5293	4.5562	4.9184	541	696	549	299	280	348	255	192	158	55	62	80	-0.843812	1.19944e-13	7.7501e-13	false	-1.45123	2.88018e-32	2.86371e-31	down	-2.90626	1.19688e-72	1.78122e-71	down	-0.578943
LITCHI001542.m1	0.08	0.33	0.31	0.54	0.52	0.6	0.88	0.59	0.75	0.79	0.68	0.55	0.0523	0.2085	0.1963	0.3489	0.3325	0.3888	0.5583	0.3733	0.4839	0.5008	0.419	0.3505	4	17	13	23	24	33	49	27	27	32	30	30	1.32188	0.0104679	0.020947	up	1.69333	0.000528639	0.00110384	up	1.72767	0.000460357	0.000771331	up	0.400868
LITCHI001547.m1	26.59	34.3	25.53	21.51	18.79	17.52	18.55	13.09	17.42	10.32	11.05	9.04	17.0286	21.5357	16.2739	13.7791	12.0207	11.3399	11.7379	8.3409	11.1761	6.5772	6.8159	5.7814	192	259	159	134	128	142	152	89	92	62	72	73	-0.477834	0.00625536	0.0130678	false	-0.755126	7.27497e-05	0.000171992	false	-1.26477	6.73179e-10	1.86687e-09	down	-0.249197
LITCHI001551.m1	3.25	3.22	3.18	1.3	1.19	1.33	1.87	1.86	1.19	0.9	1.38	1.23	2.0784	2.0234	2.0295	0.8341	0.7618	0.8637	1.1832	1.1826	0.7664	0.5737	0.8532	0.7852	26	27	22	9	9	12	17	14	7	6	10	11	-1.22438	0.0143781	0.0278296	down	-0.890805	0.0631663	0.0927108	false	-1.20206	0.0200171	0.0277193	down	0.357881
LITCHI001557.m1	26.33	19.19	22.52	2.67	2.05	1.8	0.89	1.27	1.38	0.22	0.31	0.16	16.8617	12.0496	14.3561	1.7089	1.311	1.1679	0.5647	0.8099	0.8883	0.141	0.1888	0.1053	286	218	211	25	21	22	11	13	11	2	3	2	-3.2906	1.42774e-39	2.30859e-38	down	-4.23299	6.33897e-44	8.58421e-43	down	-6.39804	2.0048e-28	1.21328e-27	down	-0.906429
LITCHI001561.m1	2.69	2.27	2.01	2.29	2.09	1.83	7.1	7.05	6.91	1.8	1.4	1.48	1.7201	1.4229	1.2844	1.4664	1.3392	1.1844	4.493	4.4905	4.4347	1.1497	0.864	0.9487	34	30	22	25	25	26	102	84	64	19	16	21	-0.0648115	0.868363	0.903484	false	1.65542	6.78722e-09	2.37278e-08	up	-0.330361	0.431634	0.478825	false	1.75276
LITCHI001562.m1	1.93	3.41	2.5	3.62	3.31	3.38	10.35	10.74	10.47	2.77	1.98	4.52	1.238	2.1428	1.5935	2.3187	2.1176	2.1866	6.5505	6.8428	6.7176	1.7656	1.2198	2.8913	26	48	29	42	42	51	158	136	103	31	24	68	0.498484	0.137475	0.20422	false	2.06635	2.86729e-16	1.60946e-15	up	0.498127	0.192416	0.229057	false	1.59911
LITCHI001563.m1	4.38	2.55	1.98	4.08	2.94	5.42	11.57	11.45	11.1	2.95	2.49	1.81	2.804	1.6029	1.2628	2.6167	1.8828	3.5101	7.3243	7.299	7.1192	1.8815	1.5329	1.1603	41	25	16	33	26	57	123	101	76	23	21	19	0.591487	0.139636	0.206959	false	1.99127	1.43876e-11	6.16619e-11	up	-0.0655723	0.882845	0.898716	false	1.42652
LITCHI001568.m1	3.31	3.93	2.33	2.67	3.08	2.37	1.72	1.22	1.78	0.6	1.5	0.99	2.1195	2.4688	1.4824	1.7127	1.9722	1.5325	1.0905	0.7805	1.1436	0.3841	0.9255	0.6309	66	82	40	46	58	53	39	23	26	10	27	22	-0.137061	0.63358	0.714459	false	-0.961546	0.00360251	0.00667087	false	-1.37857	0.000289679	0.000496889	down	-0.797142
LITCHI001569.m1	23.88	26.06	26.4	56.72	58.34	58.33	64.43	60.4	66.33	62.77	69.57	65.04	15.2935	16.361	16.8271	36.3375	37.3124	37.7465	40.7691	38.4973	42.5549	39.9936	42.9112	41.5873	730	833	696	1496	1682	2001	2235	1739	1483	1596	1919	2223	1.29316	2.32965e-78	7.09484e-77	up	1.38815	1.12835e-77	2.64195e-76	up	1.62037	1.20657e-81	2.01791e-80	up	0.123178
LITCHI001571.m1	1.86	1.21	1.67	0	0.27	0.3	0.07	0	0.12	0	0.19	0	1.1927	0.7624	1.0636	0	0.1722	0.1953	0.0472	0	0.0743	0	0.1157	0	22	15	17	0	3	4	1	0	1	0	2	0	-2.88555	0.000366499	0.000966359	down	-4.64207	8.7833e-05	0.000205619	down	-4.46947	0.00017768	0.000311951	down	NA
LITCHI001573.m1	5.32	5.91	6.1	23.77	23.65	23.89	9.42	8.77	8.29	22.58	23.37	23.72	3.4044	3.7121	3.8861	15.2308	15.1247	15.4604	5.9607	5.5916	5.3219	14.3851	14.4165	15.1672	92	107	91	355	386	464	185	143	105	325	365	459	2.1519	1.97651e-50	3.79752e-49	up	0.680616	0.000317043	0.000685084	false	2.25911	4.57828e-51	4.70835e-50	up	-1.43985
LITCHI001576.m1	1.93	2.55	3.52	6.6	6.14	5.65	1.46	1.76	2.39	4.42	4.89	5.1	1.2357	1.5999	2.241	4.2299	3.9254	3.6559	0.9222	1.1192	1.5314	2.8154	3.0148	3.2579	21	29	33	62	63	69	18	18	19	40	48	62	1.3183	3.47334e-05	0.000106624	up	-0.461656	0.294991	0.363527	false	1.11044	0.00107254	0.00173096	up	-1.75751
LITCHI001577.m1	24.41	28.45	20.34	9.72	9.3	10.2	13.44	5.67	10.43	8.71	6.76	6.82	15.632	17.8613	12.9661	6.2301	5.9485	6.5978	8.5068	3.6134	6.691	5.5509	4.1713	4.3622	64	78	46	22	23	30	40	14	20	19	16	20	-1.21796	0.000184349	0.000509631	down	-1.23968	0.000443575	0.000936738	down	-1.47787	2.85401e-05	5.4299e-05	down	0.00533141
LITCHI001578.m1	43.15	45.02	40.37	13.07	14.04	14.42	19.01	18.74	22.79	5.9	10.87	8.77	27.6352	28.264	25.7309	8.3743	8.9782	9.3312	12.031	11.9462	14.6246	3.7562	6.7038	5.6085	88	96	71	23	27	33	44	36	34	10	20	20	-1.51963	1.3192e-07	5.26752e-07	down	-1.03321	0.000120368	0.000276326	down	-2.07398	6.58977e-10	1.83009e-09	down	0.518831
LITCHI001579.m1	62.96	64.06	70.66	125.23	133.35	129.55	54.06	57.01	57.26	72.46	62.93	65.67	40.3178	40.2166	45.0397	80.2339	85.2915	83.8295	34.2065	36.3354	36.7368	46.1682	38.8128	41.9901	469	499	454	805	937	1083	457	400	312	449	423	547	1.08435	2.4907e-36	3.73176e-35	up	-0.1686	0.113288	0.15687	false	0.272876	0.0133397	0.0189258	false	-1.22494
LITCHI001584.m1	12.09	15.19	11.68	4.41	4.76	4.2	4.69	6.05	5.51	2.97	2.02	2.58	7.7406	9.539	7.444	2.8222	3.0414	2.7178	2.9672	3.8582	3.5341	1.8925	1.2471	1.6519	318	418	265	100	118	124	140	150	106	65	48	76	-1.43923	1.22881e-19	1.08111e-18	down	-1.20499	6.09394e-14	3.01947e-13	down	-2.11843	1.28135e-28	7.80652e-28	down	0.263379
LITCHI001588.m1	63.63	73.18	81.24	101.74	97.34	85.41	165.36	137.67	140.94	141.38	170.48	124.62	40.7476	45.9388	51.7858	65.1838	62.2619	55.2671	104.64	87.7499	90.4292	90.0743	105.152	79.6815	79	95	87	109	114	119	233	161	128	146	191	173	0.491857	0.018449	0.034847	false	1.09621	8.06586e-09	2.80952e-08	up	1.25097	4.28166e-10	1.20652e-09	up	0.634032
LITCHI001591.m1	18.9	23.67	17.58	7.69	7.87	8.07	8.77	7.21	9.65	2.72	2.22	1.84	12.1057	14.8585	11.2074	4.9261	5.0345	5.2224	5.5491	4.5965	6.189	1.7343	1.3677	1.1743	359	470	288	126	141	172	189	129	134	43	38	39	-1.24034	8.81494e-17	6.87155e-16	down	-1.17404	7.62837e-14	3.75337e-13	down	-2.91964	3.83919e-45	3.53055e-44	down	0.0956297
LITCHI001592.m1	6.71	3.47	5.18	0.65	1.48	0.25	0.49	0.3	0.76	0.34	0.93	0.75	4.2943	2.1807	3.3038	0.4149	0.9473	0.1611	0.3116	0.1891	0.4902	0.214	0.5729	0.4793	24	13	16	2	5	1	2	1	2	1	3	3	-2.61477	0.000876804	0.00215571	down	-3.28532	0.000176541	0.000395982	down	-2.65853	0.000971923	0.00157621	down	NA
LITCHI001593.m1	3.83	4	5.65	1.82	2.58	1.55	0.15	0.37	0.24	0.63	0.19	0.47	2.4531	2.5089	3.6031	1.1635	1.653	1.004	0.0971	0.2357	0.1527	0.4001	0.119	0.2987	22	24	28	9	14	10	1	2	1	3	1	3	-1.07238	0.0327883	0.058101	false	-4.10543	3.25861e-06	9.04885e-06	down	-3.14153	2.42261e-05	4.64344e-05	down	NA
LITCHI001594.m1	31.27	34.98	31.8	15.74	14.05	12.16	9.98	9.5	7.79	1.59	1.69	2.49	20.0268	21.9578	20.2715	10.0847	8.9855	7.8701	6.3173	6.0527	4.9979	1.015	1.0416	1.5913	472	552	414	205	200	206	171	135	86	20	23	42	-1.12311	5.9534e-19	5.11046e-18	down	-1.77213	2.66246e-38	3.14724e-37	down	-3.81046	2.92925e-75	4.517e-74	down	-0.625387
LITCHI001598.m1	44.21	48.97	46.19	51.95	57.62	55.13	57.74	58.35	50.53	133.73	133.24	133.16	28.3136	30.7413	29.4459	33.2813	36.8533	35.6716	36.5404	37.1912	32.4196	85.2011	82.1813	85.1432	506	586	456	513	622	708	750	629	423	1273	1376	1704	0.349671	0.000185447	0.000512414	false	0.32392	0.000903297	0.00182968	false	1.76974	3.13135e-94	6.23848e-93	up	0.00324381
LITCHI001605.m1	12.44	18.29	14.6	75.1	70.47	62.34	83.44	94.25	73.03	125.35	153.04	130.16	7.9693	11.4804	9.3089	48.1139	45.0735	40.3413	52.8028	60.0767	46.8566	79.8609	94.3966	83.226	82	126	83	427	438	461	624	585	352	687	910	959	2.3005	1.90246e-50	3.66603e-49	up	2.52957	7.28096e-61	1.32853e-59	up	3.41789	3.53549e-121	9.80667e-120	up	0.259714
LITCHI001606.m1	18.7	17.88	18.3	74.7	78.74	79.07	101.33	98.01	99.73	156.11	146.1	150.88	11.9762	11.2279	11.6644	47.86	50.365	51.1646	64.1188	62.4674	63.986	99.4613	90.1147	96.4766	141	141	119	486	560	669	867	696	550	979	994	1272	2.19245	2.90836e-71	7.96599e-70	up	2.51015	4.25377e-101	1.34365e-99	up	3.29394	3.95652e-185	1.85549e-183	up	0.345762
LITCHI001607.m1	56.68	71.18	65.86	134.09	138.21	126.94	124.21	128.6	120.11	159.85	165.37	161.45	36.2994	44.6848	41.9816	85.9105	88.4037	82.1381	78.6025	81.9675	77.0647	101.844	101.999	103.232	460	604	461	939	1058	1156	1144	983	713	1079	1211	1465	1.15094	6.62316e-37	1.00501e-35	up	1.00897	8.42642e-27	7.12919e-26	up	1.57775	2.0369e-58	2.44697e-57	up	-0.112762
LITCHI001608.m1	26.82	30.5	32.17	36.48	57.41	32.87	26.32	49.4	54.36	68.97	77.35	74.08	17.1758	19.1505	20.5092	23.369	36.7182	21.2711	16.6533	31.4896	34.8803	43.9401	47.7115	47.3672	317	377	328	372	640	436	353	550	470	678	825	979	0.609263	0.0215748	0.0401073	false	0.604836	0.0664265	0.0969752	false	1.55162	4.29881e-46	4.04592e-45	up	0.0240759
LITCHI001613.m1	58.44	60.66	56.79	77	75.41	73.45	31.4	32.62	32.38	43.47	40.31	39.81	37.4285	38.0839	36.2024	49.33	48.2346	47.5287	19.8723	20.7924	20.7764	27.6926	24.862	25.4548	797	865	668	906	970	1124	486	419	323	493	496	607	0.467589	5.08945e-10	2.54375e-09	false	-0.805992	3.25236e-18	2.01103e-17	false	-0.262864	0.00613373	0.00911345	false	-1.24568
LITCHI001614.m1	3.46	5.02	4.36	1.11	0.76	0.43	1.42	1.14	1.14	1.08	1.52	2.46	2.2174	3.1541	2.7795	0.7092	0.4858	0.2754	0.8988	0.7272	0.7331	0.6859	0.9385	1.5704	58	88	63	16	12	8	27	18	14	15	23	46	-2.41102	7.34734e-10	3.62375e-09	down	-1.72105	3.8998e-07	1.18678e-06	down	-1.07345	0.00172804	0.00273136	down	0.70357
LITCHI001615.m1	88.69	86.6	95.32	127.1	121.98	119.29	188.3	191.73	203.26	203.54	196.85	205.66	56.7961	54.3673	60.7586	81.428	78.02	77.1884	119.153	122.205	130.413	129.679	121.421	131.503	1712	1748	1587	2117	2221	2584	4125	3486	2870	3268	3429	4439	0.553852	1.69556e-20	1.55894e-19	false	1.1723	2.08412e-80	5.05664e-79	up	1.41283	3.164e-94	6.29433e-93	up	0.646672
LITCHI001628.m1	0.2	0.24	0.13	2.13	0.33	2.76	3.46	0.3	0.23	0.44	0.25	0.22	0.125	0.1506	0.0824	1.366	0.2079	1.7842	2.1916	0.1886	0.1467	0.2776	0.1524	0.1435	7	9	4	66	11	111	141	10	6	13	8	9	3.31427	0.000240245	0.000653781	up	NA	NA	NA	NA	NA	NA	NA	NA	-0.41003
LITCHI001629.m1	0.31	0.15	0.36	0.91	0.72	1.07	1.34	0.44	0.79	2.58	0.81	0.84	0.2013	0.0944	0.2323	0.5835	0.4618	0.6948	0.8471	0.2836	0.5055	1.6453	0.5013	0.5392	6	3	6	15	13	23	29	8	11	41	14	18	1.83618	0.00543581	0.0115085	up	1.72304	0.0146861	0.0245403	up	2.60109	5.87463e-05	0.000108618	up	-0.0779356
LITCHI001631.m1	10.03	10.3	10.62	2.02	1.91	2.04	2.36	2.09	1.98	0.81	0.46	0.63	6.4236	6.4677	6.7695	1.2932	1.2248	1.3205	1.4927	1.3314	1.2731	0.5188	0.2866	0.4058	311	334	284	54	56	71	83	61	45	21	13	22	-2.26321	3.67453e-39	5.86892e-38	down	-2.19356	8.22129e-37	9.34701e-36	down	-3.77538	2.95803e-52	3.12447e-51	down	0.0950143
LITCHI001634.m1	0.11	0.03	0.16	0.16	0.23	0.19	0.29	0.38	0.41	0.13	0.27	0.34	0.0699	0.0164	0.1008	0.1013	0.148	0.1258	0.1825	0.24	0.2632	0.0836	0.1678	0.2184	4	1	5	5	8	8	12	13	11	4	9	14	NA	NA	NA	NA	1.96198	0.0134999	0.022737	up	NA	NA	NA	NA	0.851054
LITCHI001636.m1	4.2	2.31	5.39	3.59	2.5	2.19	5.43	3.66	3.87	5.14	5.27	5.23	2.6867	1.4517	3.4365	2.3017	1.5976	1.4181	3.434	2.3355	2.4835	3.2769	3.2491	3.3446	203	117	225	150	114	119	298	167	137	207	230	283	-0.415509	0.308827	0.402637	false	0.18938	0.623773	0.686738	false	0.64908	0.00257434	0.00399546	false	0.643031
LITCHI001640.m1	1.66	0.26	3.21	0.16	0	0	0	0	0	0	0	0	1.0633	0.1661	2.0451	0.1027	0	0	0	0	0	0	0	0	12	2	20	1	0	0	0	0	0	0	0	0	-4.94726	0.000778603	0.00192879	down	-5.87812	7.75238e-05	0.000182699	down	-5.72788	0.000133255	0.000236819	down	NA
LITCHI001645.m1	17.7	13.57	16.03	0.56	2.06	2.16	2.46	3.35	2.65	0.29	1.34	0.54	11.337	8.5175	10.2157	0.3601	1.3156	1.3984	1.555	2.1334	1.7017	0.1858	0.8288	0.3467	146	117	114	4	16	20	23	26	16	2	10	5	-3.16042	8.2199e-21	7.65998e-20	down	-2.42278	1.80211e-17	1.07652e-16	down	-4.19395	2.40207e-22	1.20342e-21	down	0.784845
LITCHI001647.m1	4.31	4.19	4.67	1.8	1.27	1.32	1.74	1.58	1.06	0.34	0.47	0.38	2.7608	2.6307	2.9771	1.1544	0.8147	0.8558	1.1034	1.0043	0.6819	0.2165	0.2898	0.2425	61	62	57	22	17	21	28	21	11	4	6	6	-1.48137	1.51321e-05	4.84952e-05	down	-1.49987	1.4879e-05	3.8359e-05	down	-3.21855	2.89926e-11	8.78468e-11	down	-0.000143653
LITCHI001652.m1	98.5	104.95	99.61	66.18	69.92	64.42	59.21	56.87	63.14	16.76	19.48	15.63	63.0833	65.8868	63.4982	42.4009	44.7195	41.6864	37.4684	36.2508	40.5108	10.6768	12.0161	9.9933	947	1055	826	549	634	695	646	515	444	134	169	168	-0.488614	1.35985e-09	6.56074e-09	false	-0.697215	9.29485e-16	5.09771e-15	false	-2.3019	1.19867e-81	2.00715e-80	down	-0.180043
LITCHI001653.m1	29.89	28.94	29.09	15.4	14.48	14.36	13.33	14.76	15.3	4.14	7.23	5.83	19.1428	18.1684	18.5459	9.8642	9.259	9.2922	8.4367	9.4064	9.819	2.6383	4.4564	3.7283	243	246	204	108	111	131	123	113	91	28	53	53	-0.88435	2.74951e-08	1.17011e-07	false	-0.961367	4.34525e-09	1.54325e-08	false	-2.09736	1.86527e-22	9.38273e-22	down	-0.0476559
LITCHI001655.m1	16.47	19.37	20.5	5.08	4.33	3.64	4.13	5.29	2.48	2.73	2.85	2.16	10.5489	12.1581	13.0672	3.254	2.7669	2.3528	2.6122	3.3747	1.5907	1.7364	1.7561	1.3827	109	134	117	29	27	27	31	33	12	15	17	16	-2.01262	7.84603e-14	5.12798e-13	down	-2.15392	4.50113e-14	2.24939e-13	down	-2.62683	3.04124e-17	1.25087e-16	down	-0.127269
LITCHI001658.m1	32.45	33.28	30.03	24.41	25.69	27.39	56.55	57.54	54.39	94.3	99.13	88.33	20.7835	20.8902	19.1417	15.6397	16.4348	17.7242	35.7864	36.6732	34.8995	60.0771	61.1468	56.4802	624	669	498	405	466	591	1234	1042	765	1508	1720	1899	-0.195636	0.0425526	0.0734315	false	0.877924	1.09514e-26	9.23043e-26	false	1.80393	5.55456e-94	1.10019e-92	up	1.10185
LITCHI001662.m1	22.82	21.36	20.52	4.24	4.58	5.24	2.12	2.98	2.13	1.45	2.17	2.23	14.617	13.4093	13.0796	2.7142	2.9323	3.3932	1.3423	1.9005	1.3686	0.922	1.3408	1.4276	512	501	397	82	97	132	54	63	35	27	44	56	-2.08621	8.17503e-49	1.52363e-47	down	-3.09708	7.34534e-73	1.61272e-71	down	-3.20087	2.44552e-66	3.31749e-65	down	-0.978321
LITCHI001666.m1	7.09	9.29	6.97	0.63	0.98	0.62	0.48	0.16	0.95	0.28	0.17	0.21	4.5423	5.8323	4.4442	0.4007	0.6274	0.4001	0.3009	0.1043	0.6086	0.1772	0.1054	0.1323	92	126	78	7	12	9	7	2	9	3	2	3	-3.29108	2.93823e-18	2.43116e-17	down	-3.89576	6.48414e-19	4.15115e-18	down	-4.92148	2.26863e-17	9.36195e-17	down	-0.536595
LITCHI001684.m5	0.17	0.03	0.04	0.54	0.5	0.51	0.83	0.53	0.87	0.32	0.26	0.66	0.1074	0.0201	0.0248	0.3487	0.3184	0.3288	0.5237	0.3405	0.559	0.2056	0.1605	0.422	5	1	1	14	14	17	28	15	19	8	7	22	2.79223	0.000754102	0.00187236	up	3.27222	2.41659e-05	6.07345e-05	up	NA	NA	NA	NA	0.508322
LITCHI001688.m1	109.96	110.74	106.34	48.27	43.47	48.56	52.77	54.88	51.93	27.38	27.74	26.25	70.4199	69.5188	67.7886	30.9277	27.8066	31.4237	33.3951	34.9787	33.3187	17.4412	17.1128	16.7852	1019	1073	850	386	380	505	555	479	352	211	232	272	-1.11184	4.94617e-37	7.55809e-36	down	-0.971637	5.45406e-30	5.04463e-29	false	-1.75992	4.48778e-63	5.83283e-62	down	0.168909
LITCHI001691.m1	138.85	133.87	139.32	109.98	109.49	108.21	76.59	82.74	75.09	48.93	40.9	50.73	88.9199	84.0431	88.8062	70.4581	70.0298	70.0188	48.4632	52.7403	48.1806	31.174	25.2274	32.438	2088	2105	1807	1427	1553	1826	1307	1172	826	612	555	853	-0.221935	0.00010359	0.000297074	false	-0.749176	8.80201e-30	8.09097e-29	false	-1.30172	2.59465e-48	2.52562e-47	down	-0.498738
LITCHI001696.m1	15.63	16.57	16.56	53.01	50.69	51.92	80.07	81.77	78.54	139.65	135.53	139.49	10.0091	10.4029	10.557	33.963	32.4229	33.5964	50.6671	52.1218	50.3904	88.9716	83.5983	89.1893	709	786	648	2075	2169	2643	4122	3494	2606	5269	5548	7075	1.78312	7.98234e-167	5.40359e-165	up	2.36593	0	0	up	3.33713	0	0	up	0.611428
LITCHI001699.m1	148.17	154	142.31	253.95	254.02	260.91	299.18	294.49	279.94	465.08	459.45	444.84	94.8924	96.6808	90.7157	162.695	162.471	168.833	189.322	187.703	179.611	296.308	283.391	284.437	2663	2894	2206	3938	4306	5262	6102	4985	3680	6952	7451	8939	0.898713	3.7591e-75	1.09626e-73	false	1.03852	1.17936e-87	3.13397e-86	up	1.87136	6.79661e-197	3.46095e-195	up	0.168507
LITCHI001700.m1	25.47	29.21	26.05	333.63	313.76	318.77	536.18	528.07	525.91	91.86	90.93	86.16	16.3103	18.3357	16.6082	213.748	200.682	206.271	339.291	336.588	337.428	58.5271	56.0869	55.0951	221	265	195	2498	2568	3104	5280	4316	3338	663	712	836	3.68681	0	0	up	4.36114	0	0	up	1.98242	1.42123e-69	2.03095e-68	up	0.70334
LITCHI001702.m1	0.57	0.45	1.09	0.44	0.3	0.34	1.25	1.2	1.42	0.79	0.94	1.01	0.3628	0.2834	0.6978	0.2804	0.1921	0.2178	0.7897	0.7667	0.911	0.5062	0.5808	0.6479	6	5	10	4	3	4	15	12	11	7	9	12	NA	NA	NA	NA	0.952676	0.146451	0.197088	false	NA	NA	NA	NA	1.83669
LITCHI001703.m1	3.5	3.77	4.15	10.24	9.98	10.67	14.99	15.73	11.18	7.99	5.91	6.01	2.2439	2.3667	2.6435	6.5582	6.3855	6.9032	9.4839	10.0277	7.1714	5.0883	3.6425	3.8405	48	54	49	121	129	164	233	203	112	91	73	92	1.54812	1.82996e-12	1.09221e-11	up	1.9475	2.15458e-19	1.40147e-18	up	1.04638	4.30616e-05	8.08783e-05	up	0.429599
LITCHI001704.m1	4.06	5.41	4.99	12.39	15.64	15.01	5.63	4.83	6.22	12.86	14.3	12.2	2.5974	3.3944	3.1792	7.9394	10.0012	9.7095	3.5637	3.0774	3.9889	8.1907	8.8212	7.8017	33	46	35	87	120	137	52	37	37	87	105	111	1.68528	2.54956e-11	1.39198e-10	up	0.266114	0.411614	0.48451	false	1.69326	4.70017e-11	1.4085e-10	up	-1.39287
LITCHI001707.m1	38.65	35.7	36.56	12.81	14.08	13.56	13.8	12.81	12.63	4.05	4.06	3.08	24.7528	22.4121	23.3023	8.2073	9.007	8.7772	8.73	8.1668	8.1064	2.5818	2.502	1.9689	2133	2060	1740	610	733	840	864	666	510	186	202	190	-1.3455	1.75633e-83	5.77997e-82	down	-1.43264	1.11676e-87	2.97351e-86	down	-3.07065	2.66719e-176	1.17417e-174	down	-0.0587983
LITCHI001708.m1	7.92	8.05	8.41	3.96	2.47	2.52	3.3	3.45	4.1	0.5	1.2	0.45	5.07	5.0534	5.3582	2.5369	1.5823	1.6338	2.091	2.1993	2.6315	0.3192	0.7405	0.2859	95	101	87	41	28	34	45	39	36	5	13	6	-1.34677	1.09539e-06	3.98644e-06	down	-1.1133	1.59055e-05	4.08558e-05	down	-3.27338	4.04551e-16	1.58829e-15	down	0.26289
LITCHI001715.m1	18.57	75.1	28.35	109.23	110.68	126.94	56.32	148.75	139.4	99.54	81.96	37.93	11.8901	47.1472	18.0704	69.9823	70.7932	82.1383	35.6404	94.8143	89.4383	63.4157	50.5559	24.2519	183	774	241	929	1029	1404	630	1381	1005	816	729	418	1.61725	0.00614968	0.0128656	up	1.56394	0.0301129	0.047275	up	1.09367	0.125472	0.154012	false	-0.0241843
LITCHI001720.m1	13.87	14.27	18.64	3.53	2.45	2.81	1.76	2.68	2.87	0.38	0.12	0.19	8.8828	8.9587	11.8818	2.2626	1.5676	1.8178	1.1133	1.7066	1.8434	0.2415	0.0718	0.1202	132	142	153	29	22	30	19	24	20	3	1	2	-2.30677	4.11806e-18	3.39662e-17	down	-2.64006	1.85518e-20	1.2536e-19	down	-5.88643	1.88865e-20	8.82079e-20	down	-0.295375
LITCHI001724.m1	5.17	4.53	5.14	3.58	2.86	2.79	2.57	2.4	1.66	2.46	2.31	2.72	3.3133	2.8453	3.2774	2.292	1.8279	1.8051	1.6243	1.5299	1.0678	1.5653	1.4265	1.7404	119	109	102	71	62	72	67	52	28	47	48	70	-0.582463	0.00903089	0.0183013	false	-1.08096	1.09413e-05	2.86036e-05	down	-0.732934	0.00175452	0.00277033	false	-0.473901
LITCHI001729.m1	20.2	17.48	22.61	706.27	651.63	727.4	692.11	771.42	696.27	2026.41	1713.84	2203.31	12.9347	10.9766	14.4123	452.485	416.788	470.685	437.964	491.691	446.732	1291.06	1057.11	1408.83	116	105	112	3500	3530	4688	4511	4173	2925	9680	8882	14149	5.23025	0	0	up	5.23557	0	0	up	6.87864	0	0	up	0.0338577
LITCHI001730.m1	37.24	35.07	40.02	356.2	354.05	397.98	308.75	301.23	291.56	738.58	613.99	753.08	23.8473	22.0176	25.5129	228.209	226.455	257.524	195.379	192	187.071	470.562	378.71	481.531	1316	1296	1220	10862	11802	15783	12383	10027	7537	21710	19580	29758	3.41305	0	0	up	3.07066	0	0	up	4.4772	0	0	up	-0.314227
LITCHI001742.m1	7.13	10.48	8.4	2.58	3.51	3.61	2.06	1.33	1.56	2.33	2.97	2.25	4.567	6.5767	5.3548	1.6521	2.2438	2.3357	1.3043	0.8494	1.0009	1.4858	1.8329	1.4355	125	192	127	39	58	71	41	22	20	34	47	44	-1.30835	1.82541e-08	7.93378e-08	down	-2.31557	1.2041e-17	7.29047e-17	down	-1.53995	6.46807e-10	1.79702e-09	down	-0.979087
LITCHI001743.m1	361.77	324.68	361.01	257.96	263.04	285.96	216.05	235.16	218.09	136.27	111.11	146.06	231.683	203.831	230.121	165.265	168.242	185.038	136.715	149.89	139.931	86.8225	68.5312	93.3923	3345	3139	2879	2058	2294	2967	2267	2048	1475	1048	927	1510	-0.266281	1.40329e-05	4.51132e-05	false	-0.58201	4.4536e-20	2.97788e-19	false	-1.16329	1.31179e-35	9.70826e-35	down	-0.287583
LITCHI001751.m1	20.64	14.89	17.66	3.53	4.31	1.51	0.6	0	0.46	0	0	0.3	13.2205	9.3467	11.255	2.2615	2.7539	0.9757	0.3774	0	0.2969	0	0	0.1935	61	46	45	9	12	5	2	0	1	0	0	1	-2.43	7.77863e-08	3.18084e-07	down	-5.55767	1.16585e-09	4.32527e-09	down	-6.85851	3.02288e-08	7.47747e-08	down	NA
LITCHI001752.m1	15.92	19.76	15.72	4.9	3.42	3.96	1.39	0.69	0.49	0.09	0.08	0.06	10.1973	12.4024	10.0187	3.1421	2.1887	2.5643	0.8799	0.4368	0.3146	0.0549	0.049	0.041	222	288	189	59	45	62	22	9	5	1	1	1	-1.96255	2.53568e-22	2.47783e-21	down	-4.18184	4.96934e-42	6.39946e-41	down	-7.57889	7.57354e-19	3.31908e-18	down	-2.21879
LITCHI001755.m1	7.38	5.16	6.42	1.64	2.71	0.89	2	2.41	2.13	0.85	0.94	0.25	4.7254	3.2374	4.0899	1.0536	1.732	0.5728	1.266	1.5364	1.3691	0.5435	0.582	0.1623	52	38	39	10	18	7	16	16	11	5	6	2	-1.76583	8.72205e-05	0.000252837	down	-1.47197	0.000289518	0.000629875	down	-3.01143	8.18809e-08	1.95423e-07	down	0.317646
LITCHI001756.m1	4.48	6.7	4.39	2.76	2.82	2	2.59	2.97	2.87	0.51	0.47	0.25	2.8712	4.2059	2.7957	1.7685	1.8051	1.2926	1.6406	1.8962	1.8434	0.322	0.2873	0.1602	32	50	27	17	19	16	21	20	15	3	3	2	-0.94295	0.0230289	0.0424782	false	-0.828367	0.0406295	0.0622883	false	-3.46409	2.14285e-07	4.95399e-07	down	0.14324
LITCHI001761.m1	2.13	3.13	3.04	0.57	0.52	1.17	1.37	0.52	0.78	0.1	0.27	0.15	1.3639	1.9672	1.9372	0.3649	0.3333	0.7558	0.8678	0.3326	0.503	0.0627	0.168	0.0937	26	40	32	6	6	16	19	6	7	1	3	2	-1.73968	0.000533307	0.00136407	down	-1.5412	0.0017204	0.00333738	down	-3.75366	4.44014e-07	1.00041e-06	down	0.226973
LITCHI001762.m7	0.38	0.31	0.52	0.11	0.1	0.09	0.25	0.31	0.18	0.12	0.5	0.23	0.2463	0.1924	0.3316	0.0714	0.0652	0.0554	0.1608	0.1952	0.1125	0.0737	0.3067	0.1466	12	10	14	3	3	3	9	9	4	3	14	8	-1.91318	0.0179055	0.0339234	down	-0.63447	0.337937	0.408963	false	-0.262417	0.698337	0.732248	false	NA
LITCHI001763.m1	103.08	107.89	99.83	52.07	50.29	53.01	52.34	48.46	51.66	27.49	22.07	26.6	66.0131	67.7344	63.6382	33.3604	32.1634	34.3039	33.1218	30.8881	33.1427	17.5161	13.6157	17.01	1154	1263	964	503	531	666	665	511	423	256	223	333	-0.89172	2.40283e-29	2.97846e-28	false	-0.964813	3.20173e-31	3.10505e-30	false	-1.78037	1.10882e-62	1.43161e-61	down	-0.0443343
LITCHI001773.m3	2.32	3.96	3.46	2.98	2.55	2.95	2.63	3.34	2.72	0.9	1.38	1.7	1.4857	2.4873	2.2044	1.9071	1.6294	1.9111	1.6632	2.1306	1.7443	0.5712	0.8495	1.0898	28	50	36	31	29	40	36	38	24	9	15	23	-0.0906939	0.797129	0.8485	false	-0.101534	0.775348	0.82037	false	-1.02433	0.0179998	0.0250964	down	0.017849
LITCHI001776.m1	3.07	4.86	3.89	3.78	4.78	5.04	2.37	2.24	2.1	3.11	4.89	4.12	1.9657	3.0523	2.4812	2.4215	3.0571	3.2634	1.4976	1.428	1.3462	1.9838	3.016	2.633	32	53	35	34	47	59	28	22	16	27	46	48	0.314137	0.329522	0.425541	false	-0.751972	0.0475724	0.0717739	false	0.287889	0.395805	0.443004	false	-1.03665
LITCHI001777.m1	3.93	4.46	3.88	2.7	2.32	2.85	1.41	0.62	1	2.8	1.78	2.6	2.518	2.7978	2.4754	1.73	1.4812	1.8474	0.8932	0.3942	0.6387	1.7848	1.095	1.6656	27	32	23	16	15	22	11	4	5	16	11	20	-0.530939	0.216642	0.298663	false	-1.93849	0.000443338	0.000936387	down	-0.526068	0.237647	0.278431	false	-1.38051
LITCHI001779.m1	4.96	3.35	2.54	2.03	1.39	2.86	1.03	0.93	0.4	0.7	0.81	1.04	3.174	2.1005	1.616	1.2988	0.8896	1.8493	0.6503	0.5919	0.2557	0.4466	0.4982	0.6669	34	24	15	12	9	22	8	6	2	4	5	8	-0.672215	0.178572	0.25429	false	-2.09796	0.000680398	0.00140258	down	-1.82518	0.00244498	0.0038016	down	-1.40086
LITCHI001781.m1	6.15	6.24	7.02	4.06	3.91	3.62	1.67	0.8	1.81	0.91	1.05	0.93	3.9378	3.919	4.4744	2.5989	2.5018	2.3456	1.055	0.5121	1.1617	0.5797	0.6466	0.5951	65	69	64	37	39	43	20	8	14	8	10	11	-0.636091	0.0241315	0.0442992	false	-2.12557	1.26087e-08	4.3333e-08	down	-2.49855	4.41442e-10	1.24265e-09	down	-1.45997
LITCHI001782.m1	60.2	58	59.39	25.79	23.95	21.91	23.2	25.75	22.36	4.06	5.06	4.38	38.5507	36.4093	37.855	16.5235	15.317	14.1799	14.6839	16.4149	14.3475	2.5854	3.1184	2.7998	1623	1635	1381	600	609	663	710	654	441	91	123	132	-1.20434	3.65175e-56	7.79577e-55	down	-1.25102	1.059e-58	1.87113e-57	down	-3.46822	7.69814e-195	3.82024e-193	down	-0.019405
LITCHI001800.m3	1.34	1.2	1.2	2.81	2.15	1.81	2.7	2.43	2.07	3.85	4.55	3.13	0.8582	0.7527	0.7668	1.7975	1.3778	1.1716	1.7114	1.5504	1.3272	2.4504	2.8072	2.0024	31	29	24	56	47	47	71	53	35	74	95	81	0.955857	0.00449589	0.00965623	false	1.01518	0.00183138	0.00353833	up	1.86777	2.00622e-10	5.78834e-10	up	0.0902421
LITCHI001803.m4	0.12	0.12	0.28	0.33	0.22	0.22	0.25	0.39	0.28	0.49	0.68	0.66	0.0784	0.0735	0.181	0.2122	0.1384	0.1412	0.1593	0.2486	0.179	0.3127	0.4185	0.4202	3	3	6	7	5	6	7	9	5	10	15	18	NA	NA	NA	NA	NA	NA	NA	NA	2.08482	0.00350988	0.00535428	up	NA
LITCHI001804.m2	0.48	0.46	0.47	0.28	0.26	0.32	0.04	0.13	0	0.05	0.18	0.11	0.31	0.2906	0.2981	0.1797	0.1641	0.2093	0.0225	0.0819	0	0.0309	0.1103	0.0692	12	12	10	6	6	9	1	3	0	1	4	3	-0.603444	0.366601	0.464518	false	-2.99075	0.00382647	0.00705602	down	-1.81413	0.0336029	0.045078	down	NA
LITCHI001806.m1	43.03	44.16	51.71	12.74	13.65	11.76	3.87	4.34	6.01	1.51	5.92	0.84	27.5572	27.7213	32.9625	8.1625	8.7326	7.6069	2.4519	2.7632	3.8572	0.9624	3.6498	0.5389	137	147	142	35	41	42	14	13	14	4	17	3	-1.75703	8.36958e-14	5.45652e-13	down	-3.25777	8.70175e-26	7.18512e-25	down	-3.82967	7.90558e-08	1.88912e-07	down	-1.46257
LITCHI001807.m1	23.79	25.27	25.12	6.22	5.69	5.68	2.68	2.47	1.94	1.1	1.91	1.54	15.2365	15.865	16.0121	3.9841	3.6386	3.6779	1.6936	1.5758	1.2433	0.698	1.1765	0.9842	235	261	214	53	53	63	30	23	14	9	17	17	-1.9702	8.76313e-26	9.7108e-25	down	-3.30196	1.59097e-42	2.07477e-41	down	-3.77062	7.03673e-41	5.93512e-40	down	-1.3119
LITCHI001817.m1	3.08	2.68	2.15	1.1	0.58	0.56	0.4	0.14	0.37	0.33	0.45	0.28	1.9712	1.685	1.3716	0.7058	0.3683	0.3654	0.2524	0.0919	0.2382	0.208	0.2785	0.1812	68	62	41	21	12	14	10	3	6	6	9	7	-1.73352	6.96178e-06	2.32089e-05	down	-3.05131	1.49089e-10	5.94419e-10	down	-2.66331	4.63978e-09	1.21744e-08	down	-1.30037
LITCHI001824.m2	2.69	2.77	2.73	2.73	2.67	3.53	5.61	5.75	5.59	3.48	3.48	3.81	1.7196	1.7361	1.7402	1.7483	1.7087	2.2868	3.5472	3.662	3.5872	2.215	2.146	2.4332	65	70	57	57	61	96	154	131	99	70	76	103	0.242046	0.339311	0.436414	false	1.11386	1.22098e-07	3.8741e-07	up	0.646665	0.00637887	0.00945606	false	0.898675
LITCHI001829.m1	7.84	8.53	9.31	26.21	25.46	23.71	23.67	26.51	25.4	54.61	57.52	51.6	5.0221	5.353	5.9337	16.7924	16.2858	15.3426	14.9794	16.8997	16.2962	34.7909	35.481	32.994	336	382	344	969	1029	1140	1151	1070	796	1946	2224	2472	1.66357	3.53811e-73	1.00709e-71	up	1.62279	5.13277e-64	9.86273e-63	up	2.92375	1.0534e-218	6.09143e-217	up	-0.0124908
LITCHI001830.m1	0.9	1.97	1.53	4.77	3.75	4.62	4.86	4.72	4.61	11.37	9.57	8.24	0.5793	1.2344	0.9725	3.0532	2.398	2.9877	3.0725	3.0053	2.9577	7.2446	5.9026	5.2674	11	25	16	50	43	63	67	54	41	115	105	112	1.686	9.10256e-06	2.99258e-05	up	1.75189	2.41053e-06	6.7881e-06	up	2.97147	2.79808e-21	1.3455e-20	up	0.09531
LITCHI001835.m1	546.95	556.54	544.8	1025.78	1072.11	1019.66	949.46	970.93	1046.67	219.04	217.78	206.28	350.278	349.386	347.28	657.183	685.734	659.801	600.82	618.861	671.555	139.552	134.325	131.901	23856	25381	20495	38604	44106	49906	46996	39887	33392	7946	8571	10060	1.02777	1.16386e-195	9.81019e-194	up	0.912528	4.95526e-80	1.19578e-78	false	-1.10936	2.65993e-86	4.70208e-85	down	-0.0868374
LITCHI001845.m1	2.56	1.36	2.2	0.55	0.6	0.93	0.33	0.4	0.13	0	0	0.08	1.6389	0.8536	1.401	0.3519	0.3856	0.6012	0.2114	0.2566	0.0831	0	0	0.0542	27	15	20	5	6	11	4	4	1	0	0	1	-1.42623	0.015333	0.029477	down	-2.70579	0.000205366	0.000456889	down	-5.5727	2.40232e-05	4.60779e-05	down	NA
LITCHI001847.m2	0.13	0.04	0.11	0.4	0.35	0.29	0.26	0.19	0.2	0.2	0.39	0.33	0.0821	0.022	0.0677	0.2583	0.2235	0.19	0.1634	0.1239	0.1285	0.1262	0.2378	0.2094	7	2	5	19	18	18	16	10	8	9	19	20	2.07525	0.00168404	0.00393454	up	1.3586	0.0712464	0.103504	false	2.02815	0.00328663	0.00502944	up	-0.680885
LITCHI001848.m2	2.86	2.68	1.99	1.33	0.94	1.93	1.63	1.62	2.44	1.22	0.49	1.08	1.8335	1.6807	1.2695	0.8503	0.604	1.2474	1.0288	1.0333	1.5626	0.7798	0.3044	0.6913	45	44	27	18	14	34	29	24	28	16	7	19	-0.725023	0.0694951	0.112845	false	-0.363601	0.322566	0.392918	false	-1.18349	0.00728656	0.0107109	down	0.395471
LITCHI001854.m1	563.08	577.51	528.26	261.51	268.2	257.39	337.16	347	340.3	210.64	200.22	207.73	360.603	362.554	336.735	167.542	171.542	166.553	213.352	221.172	218.339	134.199	123.499	132.823	7913	8486	6403	3171	3555	4059	5377	4593	3498	2462	2539	3264	-0.976345	9.34449e-98	3.66624e-96	false	-0.640555	3.98179e-38	4.69438e-37	false	-1.18347	4.48525e-77	7.09508e-76	down	0.364125
LITCHI001864.m1	0.08	0.04	0.1	0.14	0.18	0.18	0.69	0.31	0.85	0.74	0.6	0.59	0.0529	0.0248	0.0611	0.092	0.112	0.1191	0.4376	0.1957	0.5435	0.4746	0.3671	0.378	2	1	2	3	4	5	19	7	15	15	13	16	NA	NA	NA	NA	3.16208	0.000602317	0.00125048	up	3.41593	9.72461e-05	0.000175128	up	1.84507
LITCHI001866.m1	62.62	61.47	59.15	46.9	50.58	46.87	17.29	20.46	20.03	14.16	15.37	14.27	40.1032	38.5926	37.7075	30.0477	32.3508	30.3262	10.9422	13.0435	12.8525	9.0191	9.479	9.1273	718	737	585	464	547	603	225	221	168	135	159	183	-0.236759	0.00769857	0.0158297	false	-1.60833	1.09959e-45	1.54856e-44	down	-1.81667	1.59847e-49	1.59694e-48	down	-1.34323
LITCHI001870.m15	0.63	0.25	0.43	0.67	1.11	0.7	1.53	1.73	1.29	0.57	0.64	0.85	0.4038	0.1577	0.2718	0.4291	0.7126	0.4544	0.9668	1.1022	0.8295	0.3622	0.395	0.5408	12	5	7	11	20	15	33	31	18	9	11	18	1.03569	0.0956536	0.149684	false	1.86973	0.000389424	0.000829842	up	0.912537	0.156079	0.188731	false	0.862344
LITCHI001872.m1	42.96	40.97	42.57	16.91	17.34	19.82	13.59	17.49	15.45	7.22	7.17	7.47	27.5096	25.7202	27.1371	10.8356	11.093	12.8262	8.5967	11.1498	9.9103	4.5976	4.4245	4.7784	365	364	312	124	139	189	131	140	96	51	55	71	-1.11232	1.14617e-15	8.39392e-15	down	-1.38415	1.26372e-20	8.60447e-20	down	-2.28162	5.22958e-39	4.20554e-38	down	-0.240537
LITCHI001878.m1	2.77	2.64	1.57	3.95	3.2	3.09	6.91	9.9	9.41	7.19	8.12	8.63	1.7708	1.6601	0.998	2.5305	2.0494	2.0023	4.3744	6.3097	6.0353	4.5809	5.0108	5.5159	43	43	21	53	47	54	122	145	107	93	114	150	0.650706	0.0459706	0.0786648	false	1.95768	2.46752e-13	1.18196e-12	up	2.01865	1.1763e-14	4.32694e-14	up	1.33912
LITCHI001889.m1	14.95	17.84	14.61	9.57	9.06	10.09	5.21	4.91	6.62	7.02	5.68	6.88	9.5746	11.1992	9.3131	6.132	5.7933	6.5275	3.295	3.1316	4.2465	4.4719	3.5039	4.3971	210	262	177	116	120	159	83	65	68	82	72	108	-0.61456	0.000183166	0.000506682	false	-1.45237	4.96371e-14	2.47502e-13	down	-1.02826	3.47826e-08	8.56048e-08	down	-0.807718
LITCHI001895.m1	14.35	15.97	16	46.71	52.61	50.98	82.7	77.67	82.18	40.41	37.55	35.61	9.1929	10.0273	10.2008	29.9255	33.6481	32.9905	52.3355	49.5041	52.7268	25.7449	23.1623	22.772	208	242	200	584	719	829	1360	1060	871	487	491	577	1.80817	1.8002e-62	4.26854e-61	up	2.45294	2.43634e-137	1.11365e-135	up	1.54107	2.33048e-36	1.76298e-35	up	0.672641
LITCHI001902.m1	8.89	9.91	10.19	2.67	2.99	1.86	0.28	0.33	0.14	0.25	0.23	0.28	5.695	6.2186	6.4949	1.709	1.9155	1.2066	0.175	0.2124	0.0918	0.1603	0.143	0.1795	85	99	84	22	27	20	3	3	1	2	2	3	-1.8491	1.03108e-09	5.03402e-09	down	-5.15372	3.49743e-17	2.06167e-16	down	-4.98561	4.25734e-16	1.6705e-15	down	-3.29179
LITCHI001906.m1	5.91	5.28	5.83	5.14	9.09	7.11	8.68	8.16	7.14	25.83	22.93	21.33	3.7865	3.3132	3.7142	3.2926	5.8136	4.6027	5.4948	5.2014	4.5812	16.4556	14.1453	13.6375	60	56	51	45	87	81	100	78	53	218	210	242	0.439108	0.110799	0.170325	false	0.565522	0.0246306	0.0393743	false	2.28953	3.54423e-32	2.39091e-31	up	0.153884
LITCHI001907.m4	0.68	0.76	0.18	0.7	0.8	0.44	0.83	1.32	0.72	1.04	1.13	1.01	0.4353	0.4761	0.1116	0.4486	0.5121	0.2831	0.5264	0.8432	0.4637	0.6653	0.6969	0.6478	18	21	4	16	20	13	25	33	14	23	27	30	0.348699	0.545299	0.635182	false	0.883501	0.0952889	0.134281	false	1.2097	0.014385	0.0203138	up	0.569338
LITCHI001910.m1	4.54	4.58	4.09	0	0.4	0.22	0.33	0.13	0	0	0	0.23	2.9079	2.8777	2.6101	0	0.2566	0.1455	0.211	0.0854	0	0	0	0.1443	36	38	28	0	3	2	3	1	0	0	0	2	-4.25429	5.48016e-08	2.2672e-07	down	-4.58308	7.64141e-08	2.46428e-07	down	-5.40945	1.4677e-06	3.16026e-06	down	NA
LITCHI001912.m1	30.89	34.88	29.03	41.71	47.25	40.56	77.22	63.49	72.27	88.51	108.12	92.61	19.7812	21.8949	18.5038	26.7234	30.219	26.2463	48.8631	40.4699	46.3705	56.3894	66.6894	59.2172	454	536	368	529	655	669	1288	879	777	1082	1434	1522	0.555772	6.91857e-08	2.8407e-07	false	1.23005	1.1056e-34	1.17892e-33	up	1.85717	3.34503e-67	4.61107e-66	up	0.703292
LITCHI001925.m1	0.16	0.52	0.51	3.05	3.49	3.23	29.34	22.37	19.27	15.5	24.86	16.63	0.1054	0.3294	0.3243	1.9552	2.232	2.0878	18.5678	14.2554	12.3669	9.8751	15.3369	10.635	3	10	8	48	60	66	607	384	257	235	409	339	3.1449	3.52531e-12	2.06446e-11	up	5.96692	7.02002e-64	1.34698e-62	up	5.83297	1.90942e-56	2.19157e-55	up	2.8491
LITCHI001927.m1	0.29	0.38	0.36	0.4	0.41	0.33	0.47	0.54	0.73	0.77	0.62	0.67	0.1837	0.2379	0.2322	0.2536	0.2594	0.2127	0.2971	0.3421	0.4673	0.4918	0.3829	0.4297	21	29	23	25	28	27	39	37	39	47	41	55	0.23872	0.551533	0.641083	false	0.803903	0.0306187	0.0479846	false	1.25007	0.000261653	0.000451083	up	0.593461
LITCHI001932.m1	17.71	16.32	17.49	12.42	11.77	12.7	10.42	11.14	10.5	6.81	6.23	7.41	11.3431	10.2464	11.152	7.9585	7.5261	8.219	6.5913	7.0991	6.7347	4.3381	3.8452	4.7385	466	449	397	282	292	375	311	276	202	149	148	218	-0.372048	0.000783662	0.00194022	false	-0.621185	8.53133e-08	2.73874e-07	false	-1.0804	1.16611e-15	4.48279e-15	down	-0.22054
LITCHI001933.m1	11.7	10.57	11.88	3.27	3.68	3.88	2.77	2.48	1.32	0.39	0.45	0.29	7.4915	6.636	7.5722	2.0966	2.3524	2.5121	1.7544	1.5832	0.8492	0.2472	0.2757	0.1845	145	137	127	35	43	54	39	29	12	4	5	4	-1.54157	2.2524e-11	1.2349e-10	down	-2.27368	5.27984e-17	3.07849e-16	down	-4.69846	1.89707e-24	1.01408e-23	down	-0.713203
LITCHI001935.m1	92.43	93.6	100.37	201.05	190.53	186.19	156.19	147.31	157.86	239.82	282.97	250.14	59.1915	58.7625	63.9812	128.803	121.864	120.479	98.8346	93.8943	101.283	152.792	174.536	159.946	3378	3577	3164	6340	6568	7636	6478	5071	4220	7290	9332	10222	1.12116	4.62703e-114	2.12113e-112	up	0.752229	2.22562e-43	2.96006e-42	false	1.6822	3.87799e-105	8.92461e-104	up	-0.340413
LITCHI001937.m1	1.21	1.48	0.73	3.19	2.62	2.38	2.53	2.47	2.67	1.83	1.91	1.8	0.772	0.9306	0.4667	2.0459	1.6738	1.5392	1.6004	1.5732	1.712	1.1652	1.1771	1.1489	42	54	22	96	86	93	100	81	68	53	60	70	1.3522	1.957e-06	6.94032e-06	up	1.21428	2.08493e-05	5.28653e-05	up	0.931706	0.00255341	0.00396423	false	-0.108218
LITCHI001938.m1	0.02	0.11	0.07	0.12	0.13	0.11	0.16	0.17	0.27	0.38	0.24	0.16	0.0128	0.0721	0.0443	0.0743	0.0814	0.0692	0.1004	0.1083	0.1754	0.2451	0.1504	0.1029	1	6	3	5	6	6	9	8	10	16	11	9	NA	NA	NA	NA	NA	NA	NA	NA	2.17657	0.00675991	0.00998512	up	NA
LITCHI001939.m1	12.4	9.39	10.78	69.47	73.41	75.06	112.92	116.85	99.61	72.07	53.26	77.64	7.9421	5.8947	6.874	44.5062	46.9538	48.5687	71.4568	74.4817	63.9097	45.915	32.8486	49.6443	24	19	18	116	134	163	248	213	141	116	93	168	2.85329	2.22314e-25	2.42449e-24	up	3.40579	7.61845e-41	9.50036e-40	up	2.89096	2.26462e-23	1.17154e-22	up	0.581151
LITCHI001946.m1	11.28	9.05	9.02	37.86	36.42	36.74	34.27	38.68	35.98	66.56	70.69	70.5	7.2234	5.6823	5.749	24.2584	23.2976	23.7736	21.6877	24.6533	23.0857	42.4057	43.6013	45.0778	87	73	60	252	265	318	300	281	203	427	492	608	2.02566	1.84645e-32	2.47171e-31	up	1.95296	1.05299e-28	9.35191e-28	up	3.07079	2.17518e-89	4.03325e-88	up	-0.0450069
LITCHI001961.m1	139.88	152.24	147.17	61.16	55.65	52.89	50.1	47.15	46.83	18.83	20.68	20.27	89.579	95.5749	93.8107	39.1861	35.5939	34.2263	31.701	30.0521	30.0467	11.9965	12.7582	12.9638	1956	2226	1775	738	734	830	795	621	479	219	261	317	-1.26642	6.5952e-70	1.76209e-68	down	-1.54284	5.54744e-100	1.73186e-98	down	-2.6263	8.93905e-169	3.76516e-167	down	-0.248689
LITCHI001963.m1	3.07	4.13	3.66	2.41	3	3.78	15.6	14.91	17.38	16.78	15.65	15.75	1.9689	2.5943	2.3336	1.5424	1.9158	2.4437	9.8691	9.503	11.1518	10.6933	9.6558	10.074	37	52	38	25	34	51	213	169	153	168	170	212	-0.125658	0.708576	0.778206	false	2.19945	7.73426e-24	5.98065e-23	up	2.39521	8.36216e-29	5.11741e-28	up	2.34779
LITCHI001967.m1	2.99	2.95	3.12	2.08	1.9	1.86	0.7	0.53	0.27	0.48	1.21	0.27	1.9128	1.8531	1.9867	1.3307	1.2153	1.2057	0.4441	0.3369	0.1747	0.3051	0.7486	0.1708	30	31	27	18	18	21	8	5	2	4	11	3	-0.52591	0.201199	0.281191	false	-2.47353	1.97456e-05	5.02379e-05	down	-1.98369	0.000578152	0.000959743	down	-1.92554
LITCHI001968.m1	0.91	1.11	0.78	0.28	0.13	0.33	0.05	0.06	0	0	0.07	0.05	0.5856	0.6954	0.4956	0.181	0.0827	0.2109	0.034	0.0413	0	0	0.0417	0.0349	15	19	11	4	2	6	1	1	0	0	1	1	-1.80674	0.012835	0.025156	down	-4.38559	0.000324404	0.000700539	down	-4.21185	0.000563013	0.000935749	down	NA
LITCHI001970.m1	9.32	10.27	8.49	3.55	4.56	3.44	3.21	3.11	3.52	1.76	1.72	1.35	5.9676	6.4473	5.411	2.2733	2.9187	2.2261	2.0289	1.9818	2.2575	1.1217	1.0616	0.8628	210	242	165	69	97	87	82	66	58	33	35	34	-1.1771	2.86936e-10	1.45925e-09	down	-1.4574	2.08961e-14	1.06777e-13	down	-2.30372	1.33435e-23	6.96627e-23	down	-0.250626
LITCHI001976.m2	1.17	1.02	1.24	1.41	1.94	1.72	2.06	2.26	2.29	5.31	3.49	4.95	0.748	0.6403	0.7881	0.9049	1.2397	1.1127	1.3025	1.4433	1.4699	3.3842	2.1521	3.1654	23	21	21	24	36	38	46	42	33	87	62	109	0.680329	0.0829496	0.132292	false	1.0139	0.00558199	0.0100375	up	2.25762	3.85642e-13	1.30624e-12	up	0.36043
LITCHI001978.m1	432.84	429.48	428.56	271.84	278.31	285.41	367.79	365.2	360.51	122.88	127.19	123.24	277.198	269.622	273.182	174.161	178.011	184.685	232.735	232.777	231.308	78.2861	78.4535	78.8013	5095	5286	4351	2761	3090	3770	4913	4049	3104	1203	1351	1622	-0.518358	3.34802e-30	4.2592e-29	false	-0.175425	0.000135114	0.000308172	false	-1.54106	6.85745e-123	1.94561e-121	down	0.37139
LITCHI001979.m1	140.82	141.14	133.14	96.48	95.76	92.7	129.87	122.87	116.71	54.22	54.18	50.69	90.1844	88.6055	84.8674	61.81	61.2485	59.9848	82.1825	78.3183	74.8826	34.5444	33.4203	32.4114	2189	2294	1785	1294	1404	1617	2291	1799	1327	701	760	881	-0.435599	1.38738e-13	8.91596e-13	false	-0.10309	0.0957811	0.134889	false	-1.13652	5.3766e-47	5.10609e-46	down	0.361256
LITCHI001996.m4	0	0.07	0.12	0.09	0	0.19	0.48	0.41	0.32	0.28	0.23	0.14	0	0.0468	0.0768	0.0579	0	0.1199	0.3043	0.2638	0.2051	0.1791	0.1421	0.0892	0	3	4	3	0	8	21	15	9	9	8	6	NA	NA	NA	NA	2.74475	0.00105895	0.0021244	up	NA	NA	NA	NA	2.08525
LITCHI001996.m5	1.55	1.29	1.24	0.73	0.69	0.58	1.47	1.06	1.27	1.48	1.18	1.08	0.9958	0.8082	0.789	0.4653	0.4407	0.3747	0.9317	0.6753	0.8143	0.9422	0.7297	0.6901	67	58	46	27	28	28	72	43	40	53	46	52	-0.932097	0.00391924	0.00852137	false	-0.036169	0.898647	0.92239	false	0.114338	0.687323	0.722142	false	0.92404
LITCHI001999.m1	0.19	0.3	0.29	0.88	0.27	0.62	5.4	5.97	4.84	1.75	2.17	1.92	0.1215	0.1898	0.1869	0.5634	0.1715	0.4011	3.4201	3.8083	3.106	1.114	1.3399	1.2294	3	5	4	12	4	11	97	89	56	23	31	34	NA	NA	NA	NA	4.43832	7.31393e-19	4.67122e-18	up	3.14939	1.11135e-07	2.62353e-07	up	3.19454
LITCHI002003.m1	2.94	3.75	2.4	1.52	0.69	0.68	0	0	0.15	0	0	0.1	1.8842	2.3553	1.5302	0.9709	0.4434	0.4399	0	0	0.0956	0	0	0.0623	27	36	19	12	6	7	0	0	1	0	0	1	-1.57393	0.00324655	0.00719528	down	-6.10007	1.97055e-06	5.58317e-06	down	-5.94937	3.77153e-06	7.80797e-06	down	NA
LITCHI002004.m1	23.25	26.18	22.5	13.26	13.88	12.15	15.16	12.15	14.39	5.06	4.46	5.48	14.8895	16.4324	14.3417	8.4956	8.8762	7.8646	9.5956	7.7429	9.2336	3.2254	2.753	3.5072	254	299	212	125	143	149	188	125	115	46	44	67	-0.767798	5.67725e-07	2.12714e-06	false	-0.723364	4.31599e-06	1.17919e-05	false	-2.00793	2.19089e-24	1.16839e-23	down	0.0726645
LITCHI002007.m1	0.54	0.74	0.97	0.48	0.88	0.53	7.08	7.33	6.91	10.59	13.19	8.78	0.3429	0.4644	0.6156	0.3093	0.5649	0.3431	4.479	4.6707	4.4363	6.7454	8.1342	5.6143	9	13	14	7	14	10	135	116	85	148	200	165	-0.12772	0.835849	0.879173	false	3.32895	1.15244e-23	8.8756e-23	up	4.12291	5.35514e-38	4.18805e-37	up	3.47844
LITCHI002013.m1	273.38	377.55	328.11	198.44	192.85	192.23	447.61	376.8	432.15	134.81	188.17	140.08	175.079	237.02	209.149	127.132	123.349	124.391	283.247	240.167	277.274	85.8928	116.065	89.5699	768	1109	795	481	511	606	1427	997	888	315	477	440	-0.638606	1.32298e-09	6.40176e-09	false	0.423655	4.34691e-05	0.000105638	false	-0.830718	3.06822e-09	8.17289e-09	false	1.09132
LITCHI002014.m1	449.14	532.37	460.12	207.02	197.71	192.37	390.49	339.57	349.97	142.26	174.18	145.03	287.636	334.216	293.303	132.63	126.455	124.48	247.101	216.439	224.545	90.637	107.436	92.7325	5318	6591	4699	2115	2208	2556	5247	3787	3031	1401	1861	1920	-1.16403	3.26993e-78	9.93525e-77	down	-0.352581	2.25177e-07	7.00532e-07	false	-1.39399	2.98787e-51	3.08437e-50	down	0.840658
LITCHI002017.m1	2.01	1.43	1.4	3.85	4.15	3.88	4.04	4.84	4.36	8.7	8.07	8.77	1.286	0.8965	0.8942	2.4659	2.6535	2.5088	2.5552	3.0836	2.8002	5.5414	4.9801	5.6092	78	58	47	129	152	169	178	177	124	281	283	381	1.40041	6.71002e-11	3.56078e-10	up	1.51168	1.61852e-12	7.40075e-12	up	2.64549	9.97193e-49	9.78339e-48	up	0.138609
LITCHI002018.m1	277.91	276.34	273.61	253.91	257.93	256.86	158.8	158.76	156.4	109.06	96.83	111.19	177.976	173.482	174.412	162.672	164.974	166.207	100.486	101.192	100.351	69.4863	59.7227	71.0972	2745	2854	2331	2164	2403	2847	1780	1477	1130	896	863	1228	0.00158421	0.97471	0.981437	false	-0.74085	1.92389e-38	2.28226e-37	false	-1.13537	7.12212e-50	7.15725e-49	down	-0.713964
LITCHI002022.m4	0.24	0.04	0.14	0.14	0.33	0.42	0.55	0.71	0.21	0	0.17	0.28	0.1507	0.0235	0.087	0.0874	0.2128	0.2714	0.3499	0.4512	0.1376	0	0.1072	0.1794	6	1	3	3	8	12	16	17	4	0	4	8	NA	NA	NA	NA	1.93559	0.02108	0.0341343	up	NA	NA	NA	NA	0.712489
LITCHI002023.m1	70.4	81.67	75.9	81.16	78.97	74.67	126.58	127.56	120.41	174.77	187.77	170.93	45.0832	51.2707	48.3803	51.9982	50.5084	48.3191	80.0987	81.3069	77.2555	111.349	115.82	109.298	3652	4430	3396	3633	3864	4347	7452	6233	4569	7541	8790	9915	0.150436	0.00843432	0.0172125	false	0.780264	1.6468e-42	2.14548e-41	false	1.47557	1.60459e-90	3.04136e-89	up	0.658983
LITCHI002026.m1	46.06	45.67	45.55	14.92	12.21	15.49	16.91	16.18	14.66	6.38	4.25	5.45	29.4983	28.672	29.0357	9.5561	7.8087	10.0254	10.7017	10.3138	9.4077	4.0645	2.6238	3.4863	408	423	348	114	102	154	170	135	95	47	34	54	-1.57626	1.66775e-28	2.01193e-27	down	-1.45367	3.01708e-26	2.52076e-25	down	-2.84862	3.47437e-53	3.73051e-52	down	0.149915
LITCHI002029.m1	122.85	113.88	113	197.34	206.05	211.71	219.95	226.51	200.67	238.55	205.42	226.09	78.6728	71.4934	72.0323	126.429	131.792	136.994	139.184	144.378	128.75	151.985	126.702	144.569	847	821	672	1174	1340	1638	1721	1471	1012	1368	1278	1743	0.923503	5.92243e-37	9.00774e-36	false	0.952561	8.78177e-36	9.68816e-35	false	1.18558	6.78409e-43	5.99627e-42	up	0.0578091
LITCHI002030.m1	93.99	97.68	98.12	92.35	84.98	86.78	220.23	223.27	222.32	193.08	193.78	187.11	60.1948	61.3228	62.5442	59.1666	54.3548	56.1547	139.362	142.312	142.644	123.016	119.523	119.644	1997	2170	1798	1693	1703	2069	5310	4468	3455	3412	3715	4445	-0.025779	0.661071	0.737565	false	1.26409	8.9442e-131	3.77886e-129	up	1.23469	1.26935e-80	2.11254e-79	up	1.31854
LITCHI002031.m1	0.13	0.38	0	0	0.42	0.12	0.82	1.56	0.91	1.6	1.18	2.03	0.0855	0.2404	0	0	0.2716	0.077	0.521	0.9937	0.5855	1.0225	0.73	1.2977	1	3	0	0	3	1	7	11	5	10	8	17	NA	NA	NA	NA	NA	NA	NA	NA	3.40815	0.000772387	0.00126692	up	NA
LITCHI002033.m3	0.1	0.19	0.14	0	0.06	0.11	0.25	0.25	0.05	0.22	0.24	0.23	0.064	0.12	0.0887	0	0.0407	0.0692	0.1561	0.1624	0.0351	0.1378	0.1503	0.1486	5	10	6	0	3	6	14	12	2	9	11	13	NA	NA	NA	NA	0.459225	0.547277	0.615939	false	0.933113	0.163576	0.197196	false	1.65766
LITCHI002034.m1	38.96	43.78	38.88	81.64	83.13	77.71	205.62	192.51	188.44	260	293.85	270.52	24.9503	27.4875	24.7842	52.3019	53.1728	50.2873	130.116	122.701	120.908	165.65	181.248	172.975	474	557	408	857	954	1061	2839	2206	1677	2631	3226	3680	1.10161	2.5265e-37	3.89254e-36	up	2.33261	1.39951e-208	1.08974e-206	up	3.00878	5.20174e-260	3.73622e-258	up	1.26079
LITCHI002037.m1	34.96	37.7	31.69	13.46	10.82	11.71	10.96	12.08	10.1	2.82	5.07	3.36	22.3868	23.6645	20.1999	8.6228	6.9205	7.576	6.9335	7.7001	6.4825	1.7971	3.1272	2.1467	298	336	233	99	87	112	106	97	63	20	39	32	-1.43196	1.53752e-18	1.28767e-17	down	-1.58905	1.43829e-21	1.01652e-20	down	-2.96578	5.21013e-39	4.19238e-38	down	-0.13033
LITCHI002038.m1	30.14	34.95	33.39	42.19	40.06	37.57	66.34	67.68	66.71	96.73	105.24	95.68	19.3048	21.9403	21.2866	27.032	25.6241	24.313	41.9783	43.1409	42.8014	61.63	64.913	61.1803	1550	1879	1481	1872	1943	2168	3871	3278	2509	4137	4883	5501	0.390388	9.3205e-09	4.17601e-08	false	1.09105	3.98794e-67	8.05587e-66	up	1.84471	4.48128e-125	1.29843e-123	up	0.729711
LITCHI002040.m1	409.31	435.32	397.51	151.99	150.15	145.26	33.74	32.5	35.46	12.16	15.24	13.59	262.13	273.287	253.391	97.3767	96.0383	93.9919	21.3483	20.7127	22.7527	7.749	9.3971	8.6925	7890	8774	6609	2528	2730	3142	738	590	500	195	265	293	-1.36556	7.13357e-179	5.17779e-177	down	-3.55035	0	0	down	-4.67007	0	0	down	-2.15652
LITCHI002047.m1	13.08	14.02	13.67	23.66	22.38	22.43	31.87	34.93	36.57	34.9	37.33	34.29	8.376	8.8046	8.7142	15.1555	14.3116	14.5125	20.1663	22.2612	23.4667	22.2385	23.0279	21.9287	132	148	119	206	213	254	365	332	270	293	340	387	0.855274	3.47575e-08	1.46203e-07	false	1.40257	4.46343e-22	3.2278e-21	up	1.63395	1.62789e-29	1.01165e-28	up	0.575283
LITCHI002048.m1	10.83	8.69	13.17	19.44	17.97	17.91	31.1	27.64	28.67	21.43	24.98	27.98	6.9385	5.4558	8.3947	12.4561	11.4945	11.5882	19.6831	17.62	18.3941	13.6536	15.409	17.8881	62	52	65	96	97	115	202	149	120	102	129	179	0.873244	0.000228085	0.000622635	false	1.49251	2.55309e-12	1.15324e-11	up	1.44713	2.48134e-10	7.11106e-10	up	0.647519
LITCHI002051.m1	0.61	1.01	0.84	0	0.12	0.05	0.05	0	0	0	0	0	0.3932	0.6367	0.5362	0	0.0757	0.0322	0.0311	0	0	0	0	0	11	19	13	0	2	1	1	0	0	0	0	0	-3.74489	0.00047691	0.00123066	down	-5.18154	0.000145781	0.000331148	down	-5.99268	1.3916e-05	2.72119e-05	down	NA
LITCHI002054.m1	32.84	28.44	30.6	27.38	22.73	27.93	14.83	14.32	16.39	7.9	8.56	9.07	21.0337	17.8514	19.5039	17.5413	14.5354	18.0753	9.3819	9.1244	10.513	5.0317	5.2778	5.7995	285	258	229	205	186	272	146	117	104	57	67	88	-0.125194	0.380717	0.478648	false	-0.953986	1.58941e-09	5.83206e-09	false	-1.59373	2.48031e-18	1.06543e-17	down	-0.799784
LITCHI002056.m1	16.48	14.01	11.67	7.78	6.79	7.48	6.05	6.8	6.47	1.83	2.71	2.59	10.5516	8.7932	7.4414	4.9841	4.345	4.8384	3.828	4.336	4.1484	1.1686	1.6685	1.6576	108	96	66	44	42	55	45	42	31	10	16	19	-0.829821	0.00139791	0.00331525	false	-1.06807	7.61777e-05	0.000179716	down	-2.30538	2.12003e-11	6.49576e-11	down	-0.209541
LITCHI002057.m1	1.19	9.65	7.57	2.75	2.52	0.53	1.57	1.89	0	0	0	0	0.7599	6.0555	4.8231	1.7621	1.6093	0.3421	0.9925	1.2045	0	0	0	0	2	17	11	4	4	1	3	3	0	0	0	0	-1.59162	0.0916774	0.144222	false	-2.27307	0.0300115	0.0471433	down	-5.47887	0.000316009	0.000539814	down	NA
LITCHI002065.m1	10.98	14.97	15.92	4.46	8.44	3.92	11.86	12.54	8.26	2.97	3.35	1.72	7.0344	9.3978	10.1474	2.8545	5.4002	2.5336	7.503	7.9907	5.2993	1.8931	2.0648	1.0993	40	57	50	14	29	16	49	43	22	9	11	7	-1.21336	0.00180036	0.0041809	down	-0.281305	0.383915	0.457302	false	-2.15434	1.59721e-06	3.42345e-06	down	0.956061
LITCHI002066.m1	31.3	29.46	27.57	13	10.84	11.09	14.88	15.57	13.98	5.93	4.23	5.4	20.0436	18.4954	17.5758	8.3257	6.9353	7.1764	9.4131	9.9228	8.9711	3.7755	2.611	3.4528	254	250	193	91	83	101	137	119	83	40	31	49	-1.23493	7.01909e-13	4.31144e-12	down	-0.926753	1.32921e-08	4.55763e-08	false	-2.25849	4.89738e-26	2.76404e-25	down	0.335567
LITCHI002067.m1	6.31	11.07	13.83	1.63	4.83	3.44	4.33	3.72	2.4	1.27	2.72	0.94	4.0435	6.9499	8.8142	1.0418	3.0922	2.225	2.7383	2.3737	1.5384	0.8061	1.6784	0.6018	18	33	34	4	13	11	14	10	5	3	7	3	-1.53265	0.00424968	0.00917265	down	-1.48497	0.00431612	0.00789158	down	-2.42974	0.000120201	0.000214541	down	0.0712267
LITCHI002074.m2	1.56	1.01	1.35	4.08	4.54	4.27	2.46	2.74	2.83	12.7	12.22	12.11	0.9993	0.6318	0.8582	2.6135	2.9036	2.762	1.558	1.7435	1.8143	8.0886	7.5404	7.7402	43	29	32	97	118	132	77	71	57	291	304	373	1.83187	9.76124e-13	5.93165e-12	up	1.09947	0.000189264	0.000423103	up	3.49525	2.18971e-67	3.02766e-66	up	-0.706224
LITCHI002075.m1	6.04	7.71	6.42	36.94	34.25	30.9	54.01	50.72	54.59	84.85	105.16	84.48	3.87	4.8376	4.0939	23.6631	21.9038	19.995	34.1773	32.3254	35.0225	54.0595	64.8613	54.0171	84	112	77	443	449	482	852	664	555	981	1319	1313	2.44241	1.77835e-60	4.09052e-59	up	3.04097	1.81586e-114	6.62666e-113	up	4.01224	6.38456e-179	2.83811e-177	up	0.628981
LITCHI002076.m1	16.28	15.71	20.26	63.63	59.72	58.35	27.69	29.63	23.89	75.3	73.23	76.88	10.424	9.8628	12.9166	40.7684	38.1994	37.7602	17.5249	18.8827	15.3304	47.9771	45.1712	49.1581	217	219	233	732	751	873	419	372	233	835	881	1146	1.9116	3.98198e-67	1.02613e-65	up	0.707121	4.32497e-07	1.3108e-06	false	2.36372	2.62382e-97	5.5173e-96	up	-1.17168
LITCHI002081.m1	0.27	0.42	0.43	0.23	0.13	0.22	0.04	0.03	0.1	0.06	0.08	0.15	0.1733	0.2658	0.2726	0.1461	0.0834	0.1418	0.0274	0.0166	0.0647	0.0377	0.0504	0.0985	11	18	15	8	5	10	2	1	3	2	3	7	-0.844583	0.176995	0.25245	false	-2.72954	0.00153272	0.00299893	down	-1.63778	0.0266819	0.0362821	down	NA
LITCHI002084.m1	34.96	38.98	35.75	39.64	41.08	40.52	46.42	43.44	40.53	69.59	75.2	65.54	22.3875	24.4706	22.7916	25.393	26.2782	26.2212	29.3752	27.691	26.005	44.3395	46.3833	41.9044	645	752	569	631	715	839	972	755	547	1068	1252	1352	0.252514	0.00297228	0.00662338	false	0.315144	0.000417127	0.000884513	false	1.18682	4.07958e-37	3.1472e-36	up	0.0918248
LITCHI002085.m1	190.5	189.83	194.79	420.26	423.67	420.01	711.61	697.42	664.75	521.98	544.64	516.54	121.999	119.172	124.168	269.248	270.986	271.782	450.309	444.526	426.511	332.56	335.939	330.284	3244	3380	2861	6175	6805	8026	13752	11186	8280	7393	8369	9835	1.2448	4.9362e-191	3.9324e-189	up	1.91474	0	0	up	1.70994	1.85489e-172	8.0361e-171	up	0.698675
LITCHI002094.m3	0.14	0.17	0.1	0.17	0.09	0.21	0.43	0.28	0.36	0.59	0.55	0.39	0.0928	0.1045	0.0643	0.1076	0.059	0.1338	0.2749	0.1766	0.2289	0.3776	0.3369	0.2487	5	6	3	5	3	8	17	9	9	17	17	15	NA	NA	NA	NA	1.43059	0.0513256	0.0767877	false	2.11789	0.00129839	0.00207728	up	1.17069
LITCHI002097.m1	4.82	2.98	5.24	5.59	4.37	5.33	7.52	7.09	7.69	8.88	10.86	9.43	3.0883	1.8699	3.3412	3.5806	2.7932	3.447	4.7617	4.5211	4.935	5.6564	6.6956	6.0326	96	62	90	96	82	119	170	133	112	147	195	210	0.34294	0.157972	0.229145	false	0.844361	0.000122494	0.000280822	false	1.41815	2.59329e-11	7.8997e-11	up	0.528242
LITCHI002098.m1	8.82	9.41	6.67	2.22	2.44	2.62	1.8	1.22	1.22	0.31	0.42	1.14	5.6476	5.9087	4.2506	1.4235	1.56	1.6951	1.1403	0.7784	0.7848	0.1958	0.2621	0.7309	69	77	45	15	18	23	16	9	7	2	3	10	-1.66382	1.8252e-06	6.49407e-06	down	-2.46836	8.84893e-10	3.31878e-09	down	-3.40908	2.374e-11	7.24625e-11	down	-0.781193
LITCHI002099.m1	180.43	183.46	178.66	111.16	106.9	106.32	117.51	123.22	119.71	77.75	73.3	66.97	115.55	115.175	113.883	71.2174	68.3735	68.7957	74.3611	78.5405	76.8067	49.5332	45.2089	42.8242	1836	1952	1568	976	1026	1214	1357	1181	891	658	673	762	-0.634539	3.56024e-24	3.73011e-23	false	-0.52712	3.6232e-16	2.02021e-15	false	-1.06964	3.27227e-37	2.53156e-36	down	0.13586
LITCHI002100.m1	3.41	4.3	3.17	1.9	1.87	2.17	5.68	5.62	4.41	10.53	8.76	10.33	2.1806	2.7015	2.0222	1.219	1.1957	1.4025	3.5939	3.5798	2.8268	6.7071	5.4032	6.6067	56	74	45	27	29	40	106	87	53	144	130	190	-0.763928	0.0149312	0.0287952	false	0.59484	0.0191534	0.0312413	false	1.6876	3.94784e-15	1.48501e-14	up	1.38747
LITCHI002106.m1	12.26	14.13	11.62	6.24	4.58	5.85	5.96	5.34	5	1.94	3.61	3.23	7.8512	8.8705	7.4052	3.997	2.931	3.7839	3.7686	3.4036	3.2054	1.2341	2.2293	2.0673	312	376	255	137	110	167	172	128	93	41	83	92	-1.08208	4.61221e-12	2.6734e-11	down	-1.15386	4.23568e-14	2.12069e-13	down	-1.85388	9.97298e-21	4.70288e-20	down	-0.0444474
LITCHI002107.m1	132.31	129.83	131.6	338.39	328.23	347.54	208.95	209.07	199.88	246.55	248.01	258.44	84.734	81.5039	83.8902	216.799	209.939	224.884	132.221	133.262	128.244	157.079	152.974	165.251	1886	1935	1618	4162	4413	5559	3380	2807	2084	2923	3190	4119	1.474	1.47425e-189	1.1465e-187	up	0.71461	3.0423e-38	3.58991e-37	false	1.18464	4.05173e-72	5.99068e-71	up	-0.730726
LITCHI002109.m1	5.23	7.59	6.49	1.57	1.43	1.37	0.24	0.1	0.49	1.3	2.2	0.97	3.351	4.7667	4.1339	1.0048	0.9177	0.8844	0.1509	0.0611	0.3165	0.8293	1.3567	0.6191	58	88	62	15	15	17	3	1	4	12	22	12	-2.04021	9.31881e-09	4.17601e-08	down	-4.57061	3.01722e-14	1.52547e-13	down	-1.8773	6.41199e-07	1.42446e-06	down	-2.48182
LITCHI002139.m1	0.19	0.13	0.33	2	1.24	0.08	0.33	0.25	1.73	0.11	0.16	1.17	0.1197	0.0842	0.2073	1.2843	0.7925	0.0539	0.2085	0.1582	1.1071	0.0716	0.0959	0.7485	4	3	6	37	25	2	8	5	27	2	3	28	2.47556	0.00197078	0.00454997	up	NA	NA	NA	NA	NA	NA	NA	NA	-0.541863
LITCHI002142.m1	3.63	6.07	3.92	1.82	1.75	1.76	2.11	2.01	2.14	0.59	1.01	0.96	2.324	3.8129	2.4991	1.1635	1.1186	1.1414	1.3337	1.2837	1.3746	0.3791	0.6201	0.6131	44	77	41	19	20	24	29	23	19	6	11	13	-1.24958	0.000600812	0.00151889	down	-1.06274	0.00275651	0.00519971	down	-2.15181	9.9126e-07	2.16478e-06	down	0.216305
LITCHI002148.m2	0.97	0.79	0.56	0.11	0.31	0.35	0.17	0.15	0.2	0.06	0.11	0.13	0.6205	0.4945	0.358	0.0719	0.1971	0.2235	0.108	0.0983	0.1275	0.0371	0.0662	0.0831	20	17	10	2	6	8	4	3	3	1	2	3	-1.46862	0.0322572	0.0572921	false	-2.09829	0.00479476	0.00870256	down	-2.69306	0.00173589	0.00274186	down	NA
LITCHI002160.m1	5.99	6.68	6.61	4.67	4.02	4.23	2.77	2.42	2.6	1.75	2.32	2.07	3.8376	4.1917	4.2138	2.9915	2.5742	2.7342	1.7518	1.5453	1.6713	1.1141	1.4317	1.3225	412	480	392	277	261	326	216	157	131	100	144	159	-0.470247	5.46015e-05	0.000163168	false	-1.24039	2.24994e-21	1.57766e-20	down	-1.39849	4.00025e-21	1.91549e-20	down	-0.74187
LITCHI002170.m1	621.25	609.63	622.15	330.57	314.44	319.55	283.58	281.57	303.4	284.94	277.89	279.67	397.859	382.718	396.587	211.788	201.117	206.777	179.449	179.469	194.666	181.538	171.406	178.826	10019	10280	8654	4600	4783	5783	5190	4277	3579	3822	4044	5043	-0.833614	3.33811e-92	1.23548e-90	false	-1.03001	1.87589e-97	5.70995e-96	down	-0.888538	8.35864e-56	9.44291e-55	false	-0.168106
LITCHI002171.m1	429.54	550.12	395.93	418.96	410.72	379.35	162.69	130.98	157.64	114.05	159.96	115.36	275.081	345.357	252.384	268.418	262.7	245.468	102.948	83.4821	101.144	72.6617	98.667	73.7626	9704	12995	7715	8167	8752	9617	4171	2787	2605	2143	3261	2914	-0.0776284	0.585509	0.671334	false	-1.54364	1.23205e-18	7.78707e-18	down	-1.57024	8.07779e-12	2.54297e-11	down	-1.43709
LITCHI002180.m1	7.96	7.11	7.42	8.32	7.54	8.42	22.74	20.6	20.25	21.85	26.02	24.7	5.0947	4.4658	4.7323	5.3306	4.8245	5.4452	14.3899	13.1306	12.992	13.9219	16.0485	15.7936	123	115	99	111	110	146	399	300	229	281	363	427	0.219693	0.246948	0.333993	false	1.56557	3.89896e-25	3.16094e-24	up	1.94088	8.62472e-37	6.57918e-36	up	1.37421
LITCHI002183.m1	1.44	2.09	1.36	0.18	0.46	0.8	0.28	0.08	0.11	0.19	0	0	0.925	1.3126	0.8655	0.1159	0.2912	0.5178	0.1741	0.0528	0.0685	0.1196	0	0	37	56	30	4	11	23	8	2	2	4	0	0	-1.62673	0.000599294	0.00151534	down	-3.26381	3.20324e-08	1.06878e-07	down	-4.62241	4.11512e-08	1.00679e-07	down	-1.616
LITCHI002188.m1	36.27	35.66	42.11	47.23	47.91	45.12	19.84	20.17	19.29	16.54	16.2	14.58	23.2285	22.389	26.844	30.2601	30.6413	29.1993	12.5554	12.8587	12.3778	10.5361	9.9939	9.3224	712	732	713	800	887	994	442	373	277	270	287	320	0.408523	1.738e-06	6.19733e-06	false	-0.877216	1.2739e-17	7.69569e-17	false	-1.02195	1.54705e-18	6.7003e-18	down	-1.25662
LITCHI002190.m1	1.2	0.72	1.56	3.13	1.59	1.07	0.79	2.39	6.35	0.54	1.99	2.41	0.7678	0.4499	0.9968	2.0029	1.0162	0.6913	0.5014	1.5212	4.0751	0.3444	1.2293	1.5426	8	5	9	18	10	8	6	15	31	3	12	18	NA	NA	NA	NA	1.50373	0.0304155	0.0477052	up	0.790425	0.273231	0.316428	false	0.69323
LITCHI002198.m2	0.36	0.82	0.21	0.99	0.95	0.88	0.12	0.05	0.12	0.05	0.05	0.2	0.2304	0.513	0.1329	0.6344	0.6099	0.5705	0.0752	0.0304	0.0789	0.0344	0.0307	0.1286	8	19	4	19	20	22	3	1	2	1	1	5	1.11431	0.0491607	0.0832946	false	NA	NA	NA	NA	NA	NA	NA	NA	-3.30912
LITCHI002208.m1	9.12	8.51	7.48	4.13	7.08	5.15	1.96	2.83	3.95	0.27	1.48	0.99	5.8417	5.3431	4.7683	2.6431	4.526	3.3356	1.2406	1.8067	2.537	0.1704	0.9125	0.6361	41	40	29	16	30	26	10	12	13	1	6	5	-0.510414	0.180373	0.256344	false	-1.49446	0.000821189	0.001674	down	-2.92129	8.74653e-07	1.92027e-06	down	-0.949768
LITCHI002209.m1	20.42	19.27	21.47	10.1	9.09	8.86	5.16	3.76	1.68	0.49	1.06	1.34	13.0774	12.0969	13.6832	6.4692	5.8159	5.7306	3.2641	2.3953	1.0747	0.3128	0.6514	0.8564	150	148	136	64	63	73	43	26	9	3	7	11	-1.01823	7.05511e-07	2.62233e-06	down	-2.41222	1.19551e-17	7.24503e-17	down	-4.1066	2.67913e-26	1.52469e-25	down	-1.37924
LITCHI002215.m1	6.52	6.8	5.65	1.68	2.02	2.41	1.8	2.38	2.7	0.55	0.66	0.47	4.1737	4.2686	3.6002	1.0753	1.2946	1.5564	1.1379	1.5146	1.7323	0.353	0.405	0.3012	99	108	74	22	29	41	31	34	30	7	9	8	-1.51691	6.92315e-08	2.84169e-07	down	-1.42155	3.79988e-07	1.15742e-06	down	-3.2601	1.84795e-16	7.37395e-16	down	0.133781
LITCHI002240.m1	568.12	537.22	523.11	589.74	649.88	635.71	1053.47	1148.54	1131.48	981.58	749.73	952.71	363.836	337.257	333.455	377.829	415.67	411.354	666.633	732.065	725.971	625.381	462.436	609.177	1064	1052	845	953	1148	1336	2239	2026	1550	1529	1267	1995	0.312424	1.99587e-05	6.31533e-05	false	1.09582	2.43256e-55	4.08262e-54	up	0.968303	8.25922e-23	4.21044e-22	false	0.8114
LITCHI002242.m1	1.9	3.18	3.31	0	0	0.71	0.14	0	0	0	0	0	1.2175	1.9975	2.1075	0	0	0.4568	0.0883	0	0	0	0	0	12	21	18	0	0	5	1	0	0	0	0	0	-3.32008	0.000394234	0.00103406	down	-5.43835	4.87106e-05	0.000117504	down	-6.24965	3.73115e-06	7.72905e-06	down	NA
LITCHI002245.m1	0.47	0.27	0.65	1.31	1.49	1.17	0.5	0.2	0.38	0.56	0.42	0.17	0.3005	0.1691	0.4162	0.8363	0.9547	0.7577	0.314	0.127	0.247	0.3595	0.2566	0.1074	5	3	6	12	15	14	6	2	3	5	4	2	1.63678	0.0196591	0.0369085	up	NA	NA	NA	NA	NA	NA	NA	NA	-1.87736
LITCHI002246.m1	0	0.95	1.15	2.76	2.32	2.3	2.97	2.95	3.26	20.29	16.5	20.25	0	0.5961	0.7338	1.7693	1.4812	1.4886	1.8824	1.8813	2.0902	12.9295	10.1804	12.9459	0	5	5	12	11	13	17	14	12	85	75	114	1.93808	0.0190605	0.0358903	up	2.21029	0.00473112	0.00859288	up	5.04375	1.43274e-21	6.96567e-21	up	0.299943
LITCHI002253.m1	9.19	8.55	8.79	1.29	1.18	0.93	0.87	0.39	0.59	0.52	0	0.28	5.884	5.3682	5.6054	0.8241	0.7527	0.6045	0.5501	0.2504	0.3786	0.3306	0	0.1763	149	145	123	18	18	17	16	6	7	7	0	5	-2.87068	1.31591e-23	1.35054e-22	down	-3.745	4.3582e-27	3.706e-26	down	-4.84036	4.32395e-24	2.29072e-23	down	-0.869213
LITCHI002274.m1	7.74	8.22	10.39	5.69	5.34	7.33	6.28	7.3	4.37	3.25	2.99	2.86	4.9545	5.1611	6.6252	3.6472	3.4142	4.7444	3.9715	4.6537	2.8006	2.0695	1.8467	1.8259	63	70	73	40	41	67	58	56	26	22	22	26	-0.401342	0.148756	0.218077	false	-0.475388	0.0970847	0.136553	false	-1.28638	6.92776e-05	0.000126887	down	-0.0455509
LITCHI002275.m1	4.36	4.39	4.01	2.63	2.86	2.24	2.84	1.86	2.2	1.37	1.73	1.99	2.7895	2.7574	2.5543	1.6874	1.83	1.447	1.7952	1.1855	1.412	0.8704	1.068	1.2725	92	97	73	48	57	53	68	37	34	24	33	47	-0.62003	0.0125022	0.024559	false	-0.815316	0.00198985	0.00382354	false	-1.06629	0.000139439	0.000247293	down	-0.169072
LITCHI002279.m1	10.81	11.26	6.94	4.7	3.68	5.5	4.08	3.69	5.01	2.09	2.57	2.93	6.9214	7.0684	4.4217	3.0093	2.3557	3.5612	2.5828	2.3509	3.2165	1.3305	1.5831	1.8763	56	61	31	21	18	32	24	18	19	9	12	17	-0.953279	0.00898333	0.0182134	false	-1.13486	0.00231763	0.00442039	down	-1.67797	6.10757e-05	0.000112635	down	-0.149658
LITCHI002286.m1	6.74	6.44	5.97	17.18	17.14	15.26	21.02	20.03	22.43	21.35	22.13	21.97	4.3143	4.0448	3.8074	11.0046	10.964	9.8717	13.3024	12.7649	14.3909	13.5993	13.6523	14.0505	85	85	65	187	204	216	301	238	207	224	252	310	1.47626	3.49021e-16	2.63734e-15	up	1.78828	3.00224e-25	2.44283e-24	up	2.01989	2.49952e-32	1.69369e-31	up	0.340759
LITCHI002293.m1	16.25	12.91	13.8	11.93	11.4	10.81	7.46	9.72	6.88	7.7	4.06	3.27	10.4051	8.1063	8.7944	7.6461	7.2934	6.9937	4.7213	6.1943	4.416	4.9082	2.5028	2.0938	71	59	52	45	47	53	37	40	22	28	16	16	-0.22519	0.416967	0.514271	false	-0.768861	0.0128594	0.0217292	false	-1.29252	0.00043315	0.000727353	down	-0.51594
LITCHI002296.m1	10.97	19.31	20.1	8.65	6.98	7.04	6.38	6.99	6.9	1.06	1.22	3.53	7.0264	12.1208	12.8117	5.5396	4.464	4.5552	4.0378	4.4548	4.427	0.6724	0.75	2.2588	50	92	79	34	30	36	33	30	23	4	5	18	-1.0455	0.00088905	0.00218458	down	-1.25095	0.000106959	0.000247153	down	-2.80826	5.15557e-10	1.44176e-09	down	-0.176683
LITCHI002297.m1	1.67	1.6	1.86	1.05	1.11	0.68	0.31	0.15	0.1	0.34	0.39	0.44	1.0715	1.0045	1.185	0.6729	0.7091	0.4422	0.1944	0.0944	0.0612	0.2136	0.2383	0.2791	24	24	23	13	15	11	5	2	1	4	5	7	-0.753922	0.117826	0.178979	false	-3.07676	2.04113e-05	5.18135e-05	down	-1.88623	0.00147323	0.00234599	down	-2.31031
LITCHI002298.m1	46.93	48.48	50.69	9.43	7.65	7.53	3.69	3.8	3.03	1.04	0.68	1.27	30.0516	30.4324	32.3107	6.0436	4.8923	4.8713	2.3381	2.4202	1.9472	0.6613	0.4215	0.811	761	822	709	132	117	137	68	58	36	14	10	23	-2.46782	2.34544e-92	8.73024e-91	down	-3.71689	6.73386e-134	2.95694e-132	down	-5.33706	1.50938e-110	3.71144e-109	down	-1.22988
LITCHI002300.m1	2.18	2.45	2.03	0.19	0.23	0.17	0.02	0.13	0	0.03	0	0	1.3973	1.5403	1.2935	0.1246	0.1463	0.1106	0.0134	0.0811	0	0.0184	0	0	91	107	73	7	9	8	1	5	0	1	0	0	-3.38861	9.5202e-18	7.74962e-17	down	-5.37984	2.02778e-16	1.14736e-15	down	-7.68313	2.33657e-10	6.71026e-10	down	NA
LITCHI002308.m1	7.1	6.72	7	12.6	13.29	13.26	12.38	12.19	11.36	27.69	31.22	26.88	4.5462	4.2168	4.4651	8.0746	8.5011	8.5789	7.8325	7.768	7.2868	17.6439	19.2549	17.1886	94	93	80	144	166	197	186	152	110	305	373	398	1.02102	2.12875e-08	9.16985e-08	up	0.853269	6.12656e-06	1.64501e-05	false	2.29194	1.40103e-47	1.34363e-46	up	-0.138827
LITCHI002309.m1	3.54	2.36	1.79	2.5	2.29	2.88	2.58	2.29	2.32	5.19	4.61	4.41	2.2687	1.4796	1.1383	1.6011	1.4623	1.8652	1.6318	1.4592	1.4862	3.3036	2.8427	2.8186	23	16	10	14	14	21	19	14	11	28	27	32	0.10271	0.841671	0.883886	false	-0.0367745	0.944155	0.957047	false	1.12324	0.010089	0.0145483	up	-0.111135
LITCHI002315.m3	0.24	0.19	0.18	2.94	2.94	2.19	2.72	2.23	2.66	5.05	5.32	4.86	0.1523	0.119	0.1172	1.8837	1.8816	1.4172	1.724	1.4217	1.7037	3.2186	3.2785	3.1056	6	5	4	64	70	62	78	53	49	106	121	137	3.8234	2.22284e-15	1.59875e-14	up	3.698	3.00646e-14	1.5206e-13	up	4.88227	2.3966e-29	1.48261e-28	up	-0.0949019
LITCHI002323.m1	0.83	0.72	0.87	0.61	0.4	0.2	0.4	0.24	0.21	0	0	0.2	0.5301	0.4518	0.5561	0.3911	0.2551	0.1302	0.2517	0.1528	0.132	0	0	0.1291	11	10	10	7	5	3	6	3	2	0	0	3	-0.916641	0.22335	0.306553	false	-1.42268	0.0779772	0.112228	false	-3.16509	0.00703473	0.0103664	down	NA
LITCHI002326.m2	1.39	1.33	1.3	2.08	2	2.96	2.89	2.72	2.45	3.99	2.64	3.33	0.8908	0.8351	0.829	1.3326	1.2779	1.9147	1.8265	1.7308	1.5743	2.5434	1.6256	2.1298	31	31	25	40	42	74	73	57	40	74	53	83	0.92259	0.00573061	0.012072	false	1.06911	0.000667265	0.0013772	up	1.55242	3.16514e-07	7.21475e-07	up	0.174076
LITCHI002328.m1	19.3	18.11	20.26	15.19	18.91	12.65	8.34	5.41	11.95	3.94	4.84	5.54	12.3569	11.3663	12.9149	9.7314	12.0968	8.1873	5.2781	3.4491	7.6642	2.5099	2.9862	3.5393	53	52	48	36	49	39	26	14	24	9	12	17	-0.197959	0.516065	0.609013	false	-1.12198	0.00212339	0.00406671	down	-1.74664	1.21571e-05	2.39165e-05	down	-0.894645
LITCHI002336.m1	0	0.08	0.19	0.19	0.17	0.22	0.28	0.43	0.22	1.84	0.89	1.87	0	0.0484	0.1192	0.1197	0.1094	0.1395	0.1798	0.2728	0.1415	1.1735	0.5512	1.1989	0	1	2	2	2	3	4	5	2	19	10	26	NA	NA	NA	NA	NA	NA	NA	NA	4.4422	1.24303e-05	2.44187e-05	up	NA
LITCHI002337.m2	0.53	0.65	1.13	0.93	1.33	1.11	1.1	1.19	0.89	1.2	1.97	1.32	0.3364	0.4055	0.7209	0.5943	0.848	0.7211	0.6973	0.7617	0.5704	0.7664	1.2139	0.8439	21	27	39	32	50	50	50	45	26	40	71	59	0.671195	0.0678497	0.110478	false	0.549857	0.140432	0.189885	false	1.22697	0.000550255	0.000915437	up	-0.0915266
LITCHI002343.m1	51.57	48.45	47.52	28.67	32	31.11	26.24	24.19	22.59	20.47	19.07	18.51	33.0237	30.4154	30.2936	18.3689	20.4697	20.1288	16.6043	15.4205	14.4935	13.0392	11.7597	11.8372	1136	1116	903	545	665	769	656	502	364	375	379	456	-0.575486	8.21294e-13	5.02115e-12	false	-0.946947	1.40316e-27	1.20542e-26	false	-1.0998	5.54628e-30	3.49931e-29	down	-0.34303
LITCHI002344.m1	795.79	729.11	804.56	532.73	529.15	607.22	383.87	390.14	369.2	230.48	185.82	248.3	509.637	457.725	512.858	341.303	338.448	392.923	242.914	248.673	236.882	146.845	114.613	158.766	3047	2919	2657	1760	1911	2609	1668	1407	1034	734	642	1063	-0.370411	1.67382e-08	7.30167e-08	false	-0.961892	2.35598e-53	3.7925e-52	false	-1.55947	1.00204e-59	1.22644e-58	down	-0.563244
LITCHI002345.m1	3.23	1.45	1.76	5.94	5.84	4.57	6.36	5.85	6.75	16.9	19.58	11.21	2.0679	0.9123	1.123	3.8079	3.7353	2.9573	4.0247	3.7276	4.3319	10.7669	12.0748	7.1691	17	8	8	27	29	27	38	29	26	74	93	66	1.4446	0.00334375	0.00738689	up	1.61611	0.000658358	0.00135987	up	3.12809	1.35762e-15	5.21166e-15	up	0.200705
LITCHI002346.m1	0.29	0.28	0.42	1.26	1.46	1.23	2.24	2.86	2.29	8.65	7.57	7.35	0.1862	0.1746	0.2687	0.8097	0.9367	0.7965	1.4189	1.8203	1.4668	5.5133	4.6714	4.6981	4	4	5	15	19	19	35	37	23	99	94	113	2.11967	0.00137342	0.00326011	up	2.97772	2.47729e-07	7.67661e-07	up	4.83874	4.33135e-25	2.36914e-24	up	0.884396
LITCHI002348.m1	2.76	2.88	3.2	6.62	8.59	8.37	6.65	7.89	8.06	11.52	10.89	11.64	1.7695	1.8064	2.042	4.2399	5.496	5.4171	4.2112	5.0276	5.1704	7.3372	6.7152	7.4439	45	49	45	93	132	153	123	121	96	156	160	212	1.52952	8.58404e-11	4.52585e-10	up	1.416	2.81118e-09	1.01292e-08	up	2.1974	1.53446e-25	8.52292e-25	up	-0.0872853
LITCHI002349.m1	11.03	11.25	12.62	31.13	33.56	26.13	28.66	27.44	26	43.64	51.65	40.12	7.0663	7.0607	8.0474	19.9429	21.4624	16.9112	18.1341	17.4882	16.683	27.803	31.8562	25.6551	76	81	75	185	218	202	224	178	131	250	321	309	1.48784	1.82898e-15	1.32166e-14	up	1.30277	3.58738e-12	1.59939e-11	up	2.20673	9.34908e-36	6.95296e-35	up	-0.155324
LITCHI002350.m1	9.37	9.31	10.59	27.92	28.3	25.06	25.09	22.93	23.85	39.09	39.32	30.46	6.0031	5.8418	6.7524	17.8849	18.1041	16.216	15.8793	14.614	15.3	24.9044	24.2512	19.4747	79	82	77	203	225	237	240	182	147	274	299	287	1.58332	3.10096e-19	2.69555e-18	up	1.36361	1.02636e-13	5.01681e-13	up	2.1434	1.68489e-33	1.17434e-32	up	-0.190264
LITCHI002351.m1	46.24	37.72	43.63	83.54	101.9	103.83	72.71	73.64	85.53	115.56	117.06	124.07	29.6143	23.6811	27.8096	53.5225	65.1747	67.186	46.0087	46.9395	54.8787	73.6224	72.205	79.3339	102	87	83	159	212	257	182	153	138	212	233	306	1.29397	9.06214e-13	5.51967e-12	up	0.922732	1.39742e-06	4.02834e-06	false	1.73525	1.85947e-24	9.94365e-24	up	-0.344717
LITCHI002352.m1	40.88	48.36	39.08	80.63	69.96	71.27	60.04	70.82	55.89	101.33	96.18	99.11	26.1822	30.36	24.9142	51.6585	44.7468	46.116	37.9948	45.1399	35.8617	64.5569	59.3237	63.3719	114	141	94	194	184	223	190	186	114	235	242	309	0.89341	1.67048e-07	6.59957e-07	false	0.604029	0.000995424	0.00200417	false	1.45352	1.35541e-19	6.13102e-19	up	-0.260464
LITCHI002353.m1	12.27	12.99	14.23	20.82	25.55	24.21	22.78	28.84	31.15	36.88	26.22	34.49	7.8576	8.156	9.0679	13.34	16.3432	15.6664	14.4162	18.3853	19.9875	23.4965	16.1747	22.0522	28	31	28	41	55	62	59	62	52	70	54	88	0.951146	0.00314132	0.00697033	false	1.12645	0.000376221	0.00080388	up	1.55587	2.34902e-07	5.4114e-07	up	0.20141
LITCHI002361.m8	0.94	1.02	0.47	0.87	1.06	1.14	1.52	1.3	1.71	2.22	1.08	1.68	0.6013	0.6389	0.3007	0.5578	0.6792	0.74	0.9599	0.8261	1.0982	1.4146	0.6632	1.074	30	34	13	24	32	41	55	39	40	59	31	60	0.4429	0.270841	0.360707	false	0.944656	0.0103524	0.0177733	false	1.26571	0.000850592	0.00139018	up	0.529438
LITCHI002366.m1	21.73	21.65	22.71	11.19	11.46	10.45	10.5	10.25	9.28	6.45	5.68	5.33	13.916	13.5942	14.4734	7.1709	7.3312	6.7602	6.6417	6.5355	5.9535	4.1099	3.5025	3.4058	810	844	730	360	403	437	444	360	253	200	191	222	-0.890322	1.9016e-22	1.87081e-21	false	-1.06956	6.27236e-29	5.59293e-28	down	-1.67734	1.33616e-47	1.28232e-46	down	-0.151658
LITCHI002368.m1	2.29	3.23	1.83	3.41	3.01	1.8	5.29	4.23	3.58	5.84	4.72	4.59	1.4672	2.0305	1.1691	2.1871	1.9234	1.1638	3.3457	2.6946	2.2967	3.7187	2.9083	2.9322	42	62	29	54	52	37	110	73	48	89	78	94	0.251016	0.456372	0.552954	false	0.8946	0.00209752	0.0040212	false	1.27537	3.38031e-06	7.04075e-06	up	0.677165
LITCHI002369.m1	1.03	0.8	0.9	0.67	0.55	0.23	0.34	0.55	0.35	0.16	0.07	0.17	0.661	0.5035	0.5721	0.4311	0.3499	0.1488	0.2158	0.3492	0.2263	0.0988	0.0441	0.1107	16	13	12	9	8	4	6	8	4	2	1	3	-0.830634	0.204426	0.285132	false	-1.07303	0.106567	0.148502	false	-2.50814	0.00419137	0.00634564	down	NA
LITCHI002371.m1	2.54	2.85	2.94	4.32	2.85	5.32	9.86	7.76	7.55	9.51	11.25	11.48	1.6248	1.7921	1.8751	2.7703	1.8217	3.4424	6.2414	4.9487	4.8437	6.059	6.937	7.3398	17	20	17	25	18	40	75	49	37	53	68	86	0.700828	0.111928	0.171777	false	1.66658	3.69479e-06	1.01903e-05	up	2.206	3.17697e-11	9.60055e-11	up	0.991859
LITCHI002384.m1	119.74	120.45	110.93	85.69	93.69	90.46	74.61	75.75	76.66	44.06	43.48	45.93	76.6822	75.6136	70.7127	54.8966	59.9248	58.5345	47.2117	48.2793	49.1877	28.0691	26.8187	29.369	1294	1361	1034	799	955	1097	915	771	606	396	424	555	-0.271593	0.000173835	0.000482507	false	-0.567402	9.37048e-14	4.59198e-13	false	-1.14611	1.24655e-35	9.23542e-35	down	-0.267416
LITCHI002394.m1	6.03	1.92	2.66	6.32	6.39	6.14	5.31	10.67	8.64	10.36	7.96	8.48	3.8623	1.207	1.698	4.0515	4.0896	3.9745	3.3629	6.802	5.5421	6.5996	4.9077	5.4197	21	7	8	19	21	24	21	35	22	30	25	33	0.933346	0.0818751	0.13085	false	1.26759	0.0158861	0.0263614	up	1.57715	0.0012851	0.00205745	up	0.358117
LITCHI002445.m1	5.11	15.21	11.2	3.29	5.42	4.15	4	6.75	9.63	5.87	4.41	12.09	3.274	9.5494	7.1368	2.1088	3.4667	2.6859	2.5339	4.3053	6.1785	3.742	2.718	7.7312	45	140	85	25	45	41	40	56	62	43	35	119	-1.18268	0.000671423	0.00168274	down	-0.579693	0.0998178	0.139927	false	-0.243017	0.690428	0.725026	false	0.629776
LITCHI002449.m1	0.77	0.44	0.65	0.24	0.16	0.09	0.09	0.27	0.21	0.06	0.23	0.14	0.4911	0.2763	0.4156	0.1518	0.104	0.059	0.057	0.173	0.1345	0.0392	0.1398	0.0877	15	9	11	4	3	2	2	5	3	1	4	3	-1.84207	0.0250022	0.0457739	down	-1.66722	0.0383336	0.0590049	false	-1.86401	0.0293613	0.0396924	down	NA
LITCHI002450.m1	5.72	6.74	6.98	1.89	2.71	1.55	1.53	1.63	0.84	1.23	0.79	0.91	3.6617	4.2298	4.4521	1.213	1.7309	1.0009	0.9679	1.0364	0.5374	0.7821	0.4885	0.5839	56	69	59	16	25	17	17	15	6	10	7	10	-1.56042	8.52277e-06	2.81116e-05	down	-2.18777	1.51108e-08	5.15877e-08	down	-2.49024	2.5215e-09	6.74328e-09	down	-0.612736
LITCHI002452.m2	0.4	0.66	0.34	0.8	1	0.74	0.38	0.35	0.35	1.48	0.76	1.2	0.2559	0.4144	0.2148	0.5124	0.6404	0.4817	0.2431	0.2212	0.223	0.946	0.4717	0.7686	11	19	8	19	26	23	12	9	7	34	19	37	0.961267	0.0548272	0.0916476	false	-0.314361	0.613447	0.677544	false	1.53774	0.00117463	0.00188858	up	-1.2485
LITCHI002453.m3	0.65	0.43	0.34	0.23	0.26	0.44	0.3	0.24	0.34	0.08	0.25	0.1	0.4169	0.2695	0.2157	0.15	0.1674	0.2847	0.1877	0.1519	0.2166	0.0516	0.1534	0.0642	29	20	13	9	11	22	15	10	11	3	10	5	-0.480042	0.356692	0.453929	false	-0.649466	0.213543	0.274497	false	-1.48011	0.0199261	0.0276016	down	-0.138577
LITCHI002462.m1	1.54	1.57	1.07	1.01	0.98	0.64	0.5	0.71	0.63	0.37	0.11	0.46	0.9843	0.9843	0.6815	0.6467	0.6253	0.4136	0.3142	0.4507	0.4045	0.2355	0.07	0.293	30	32	18	17	18	14	11	13	9	6	2	10	-0.576676	0.201853	0.281994	false	-1.13721	0.020478	0.0332358	down	-1.88386	0.00140717	0.00224369	down	-0.533465
LITCHI002463.m1	5.15	5.55	4.43	0.77	2.1	1.57	1.49	1.17	1.11	0.53	0.73	0.33	3.2957	3.4871	2.8253	0.4913	1.346	1.0174	0.9429	0.7463	0.7094	0.3379	0.4523	0.2102	70	79	52	9	27	24	23	15	11	6	9	5	-1.64989	3.87655e-06	1.32967e-05	down	-1.92958	4.48787e-08	1.47826e-07	down	-3.02936	1.65443e-11	5.10813e-11	down	-0.252622
LITCHI002471.m4	0	0	0	0	0	0.05	0.5	0.6	0.63	1.04	0.4	0.37	0	0	0	0	0	0.0294	0.3132	0.3802	0.4032	0.665	0.2444	0.2336	0	0	0	0	0	1	11	11	9	17	7	8	NA	NA	NA	NA	5.94151	2.7233e-05	6.79963e-05	up	NA	NA	NA	NA	4.9053
LITCHI002508.m3	0.73	0.43	0.36	0.93	1.51	1.36	1.44	1.03	1	2.59	2.01	1.68	0.468	0.2716	0.2315	0.5943	0.9675	0.8829	0.912	0.6594	0.641	1.6526	1.2369	1.0746	21	13	9	23	41	44	47	28	21	62	52	54	1.42247	0.00131693	0.00313589	up	1.25137	0.00573626	0.0103025	up	2.27294	4.25854e-09	1.12129e-08	up	-0.140902
LITCHI002526.m1	2.09	1.84	1.82	1.62	0.74	1.4	2.46	2.22	1.91	2.52	4.06	3.75	1.3413	1.1527	1.1609	1.0368	0.4734	0.9058	1.5572	1.4173	1.2248	1.6044	2.5054	2.3955	12	11	9	8	4	9	16	12	8	12	21	24	NA	NA	NA	NA	0.267668	0.652805	0.713657	false	1.09939	0.0379789	0.0505904	false	0.802148
LITCHI002533.m1	0.81	0.39	0.94	3.59	2.28	2.4	3.91	2.43	1.84	3.4	4.33	3.37	0.5172	0.2425	0.5969	2.2988	1.4605	1.5524	2.477	1.5486	1.1808	2.1654	2.6684	2.1554	6	3	6	23	16	20	33	17	10	21	29	28	2.07745	0.00107814	0.00261119	up	2.03735	0.00179723	0.00347686	up	2.64948	4.93669e-06	1.00961e-05	up	-0.00161836
LITCHI002544.m1	0.43	1.02	0.49	1.23	0.9	1.14	3.19	3.61	2.03	2.81	5.18	2.28	0.2724	0.6383	0.3143	0.7894	0.5768	0.7357	2.0157	2.3023	1.3056	1.7917	3.1977	1.4592	2	5	2	5	4	6	17	16	7	11	22	12	NA	NA	NA	NA	2.24648	0.00490688	0.00889401	up	2.63775	0.000637517	0.00105406	up	1.42797
LITCHI002546.m1	3.65	3.98	3.45	3.72	4.98	4.83	3.19	3.38	2.95	1.24	1.14	1.38	2.3357	2.4982	2.2019	2.3839	3.1873	3.1251	2.0194	2.1553	1.8925	0.787	0.7023	0.8813	142	162	116	125	183	211	141	124	84	40	40	60	0.398763	0.0230165	0.0424628	false	-0.154398	0.400409	0.47315	false	-1.30988	1.32485e-08	3.37128e-08	down	-0.524524
LITCHI002550.m1	5.45	3.62	3	12.1	16.46	15.15	14.9	13.64	19.08	21.89	17.72	17.69	3.4918	2.2749	1.9124	7.7539	10.5282	9.8054	9.4302	8.6929	12.2406	13.9458	10.9285	11.3098	59	41	28	113	168	184	183	139	151	197	173	214	1.95902	1.39953e-15	1.02036e-14	up	2.0316	1.62769e-16	9.2725e-16	up	2.48373	1.60963e-27	9.47654e-27	up	0.0970439
LITCHI002551.m1	4	5.95	4.98	6.18	7.69	8.05	6.13	8.64	6.48	8.54	9.35	8.47	2.5594	3.7325	3.1724	3.9565	4.9182	5.2065	3.8791	5.5091	4.1547	5.4423	5.7671	5.4173	27	42	29	36	49	61	47	55	32	48	57	64	0.666228	0.0428677	0.0739167	false	0.571917	0.0910496	0.128904	false	1.0683	0.000585713	0.000971585	up	-0.0665136
LITCHI002567.m1	1.59	3.45	3.35	1.17	1.84	2.57	0.51	0.77	1.58	1.91	0.96	0.52	1.0166	2.1661	2.1331	0.7501	1.1743	1.6643	0.3219	0.4883	1.0127	1.216	0.5919	0.3301	11	25	20	7	12	20	4	5	8	11	6	4	-0.459579	0.403125	0.500696	false	-1.54512	0.0179407	0.029475	down	-1.09519	0.0852897	0.107693	false	-1.04605
LITCHI002575.m1	14.3	18.94	10.78	20.56	14.79	12.13	12.29	11.34	9.89	6.63	5.54	4.01	9.1555	11.8927	6.874	13.1728	9.4608	7.8465	7.7796	7.2267	6.3456	4.2221	3.4144	2.561	83	115	54	103	81	79	81	62	42	32	29	26	0.204194	0.435105	0.531772	false	-0.329544	0.213575	0.274512	false	-1.21607	0.000140237	0.00024858	down	-0.503538
LITCHI002586.m1	4.49	7.97	2.97	5.2	7.47	6	3.39	5.78	4.82	2.7	2.13	1.72	2.8724	5.0012	1.8942	3.3303	4.7795	3.8795	2.1437	3.6856	3.0912	1.7179	1.3139	1.0993	14	26	8	14	22	21	12	17	11	7	6	6	0.371981	0.471486	0.567529	false	-0.0976484	0.862371	0.892975	false	-1.01172	0.12632	0.154984	false	-0.444584
LITCHI002596.m1	19.66	24.02	17.73	17.3	16.6	26.93	18.61	22.42	13.94	5.25	6.86	5.21	12.59	15.0821	11.3005	11.0829	10.6156	17.4243	11.7741	14.2892	8.9416	3.3465	4.2305	3.3311	54	69	42	41	43	83	58	58	28	12	17	16	0.101389	0.733627	0.798736	false	-0.0915257	0.759213	0.806803	false	-1.58282	3.36332e-05	6.36605e-05	down	-0.164193
LITCHI002605.m1	8.54	11.19	10.57	24.29	24.22	23.47	28.26	26.13	24.63	12.66	13.73	12.15	5.4675	7.0232	6.7399	15.5597	15.4886	15.1848	17.8831	16.6571	15.8044	8.0686	8.4695	7.7674	308	422	329	756	824	950	1157	888	650	380	447	490	1.35678	1.56484e-40	2.57489e-39	up	1.44891	8.54793e-43	1.12458e-41	up	0.595722	3.6431e-06	7.55697e-06	false	0.122604
LITCHI002606.m1	5.44	5.77	6.19	6.76	5.03	5.46	7.32	3.99	6.89	3.21	1.53	2.39	3.4828	3.6214	3.9462	4.3317	3.2185	3.5351	4.6315	2.5427	4.4235	2.0451	0.9463	1.5268	55	61	54	59	48	62	84	38	51	27	14	27	0.0947262	0.729204	0.795445	false	0.130415	0.655344	0.716082	false	-1.04436	0.00292118	0.00450558	down	0.064385
LITCHI002608.m1	8.94	8.7	9.27	6	6.98	5.94	5.46	6.08	7.5	1.89	2.09	2.94	5.7234	5.4599	5.9097	3.8417	4.4655	3.8425	3.4534	3.8727	4.8136	1.201	1.2861	1.8829	114	116	102	66	84	85	79	73	70	20	24	42	-0.399983	0.0588578	0.0974499	false	-0.446803	0.0421542	0.0643682	false	-1.69206	1.17904e-09	3.22065e-09	down	-0.0172022
LITCHI002614.m1	3.33	4.02	2.98	2.46	2.39	2.63	3.15	3.21	3.32	1.21	0.81	1.62	2.1358	2.5238	1.8999	1.5734	1.5312	1.7027	1.9952	2.0452	2.1331	0.7717	0.4987	1.033	96	121	74	61	65	85	103	87	70	29	21	52	-0.359208	0.11977	0.181531	false	-0.0360002	0.869655	0.898503	false	-1.24815	2.34066e-05	4.49711e-05	down	0.352132
LITCHI002616.m4	0	0	0.02	0.17	0.09	0.15	0.14	0.3	0.14	0.32	0.27	0.26	0	0	0.0151	0.1063	0.0555	0.0943	0.0912	0.1938	0.0897	0.2037	0.1678	0.1637	0	0	1	7	4	8	8	14	5	13	12	14	NA	NA	NA	NA	NA	NA	NA	NA	5.4645	5.3502e-05	9.94472e-05	up	NA
LITCHI002617.m1	111.35	97.15	99.66	90.56	78.7	83.91	47.85	47.7	57.15	21.61	22.95	27.26	71.3093	60.9897	63.5244	58.019	50.3382	54.2955	30.282	30.405	36.6698	13.7668	14.1543	17.4274	285	260	220	200	190	241	139	115	107	46	53	78	-0.17641	0.208898	0.290161	false	-0.957523	2.77498e-09	1.00014e-08	false	-1.84325	1.06182e-21	5.19563e-21	down	-0.752743
LITCHI002625.m1	1.37	1.08	0.88	1.04	0.95	1.05	1.62	1.85	1.42	0.51	0.47	0.38	0.8761	0.6798	0.5578	0.6655	0.6078	0.6801	1.0259	1.1812	0.9104	0.3252	0.2902	0.2428	29	24	16	19	19	25	39	37	22	9	9	9	-0.0250563	0.954162	0.967717	false	0.619197	0.114149	0.1579	false	-1.05458	0.0477949	0.0626628	false	0.673335
LITCHI002630.m1	20.29	23.49	16.51	15.68	15.85	14.91	25.09	19.65	17.52	32.95	22.88	29.61	12.9941	14.747	10.5232	10.0437	10.1383	9.6475	15.8793	12.5263	11.2408	20.996	14.1128	18.9318	57	69	40	38	42	47	80	52	36	77	58	93	-0.274071	0.35593	0.453106	false	0.115412	0.687252	0.744329	false	0.74435	0.00509607	0.00763403	false	0.418601
LITCHI002631.m1	6.56	8.31	7.31	10.17	10.75	8.96	16.07	17.37	14.1	13.32	15.3	12.04	4.2016	5.2181	4.6599	6.5163	6.8757	5.7977	10.1674	11.0707	9.0435	8.4848	9.4352	7.6988	77	102	74	103	119	118	214	192	121	130	162	158	0.534397	0.0112327	0.0223508	false	1.16478	9.95503e-10	3.71283e-09	up	1.11953	3.16941e-08	7.81868e-08	up	0.660403
LITCHI002638.m1	44.76	39.15	39.9	2.61	2.38	1.4	1.39	0	1.23	0	0	0	28.6631	24.5766	25.4318	1.67	1.5251	0.9078	0.8779	0	0.7891	0	0	0	199	182	153	10	10	7	7	0	4	0	0	0	-4.19884	3.79444e-35	5.50215e-34	down	-5.49096	3.39262e-30	3.15976e-29	down	-9.62937	8.34259e-16	3.22525e-15	down	NA
LITCHI002662.m1	22.48	16.39	20.85	6.19	6.55	3.51	1.98	1.79	3.84	1.01	1.25	1.51	14.3979	10.2925	13.2925	3.9646	4.1925	2.2687	1.2536	1.1411	2.4651	0.6458	0.7684	0.9643	80	61	64	19	22	14	8	6	10	3	4	6	-1.78662	3.66835e-07	1.39892e-06	down	-2.96149	3.39327e-12	1.51638e-11	down	-3.71414	3.62175e-13	1.23073e-12	down	-1.13546
LITCHI002663.m1	6.64	10.58	9.16	1.83	3.02	2.25	5.29	0.34	2.59	0.76	0	0.57	4.2519	6.6437	5.8414	1.1737	1.9295	1.4585	3.3495	0.2139	1.6639	0.4844	0	0.3616	21	35	25	5	9	8	19	1	6	2	0	2	-1.78204	0.000989826	0.00241135	down	-1.58631	0.00860518	0.0149655	down	-4.06492	4.20086e-06	8.63911e-06	down	NA
LITCHI002665.m1	2.78	3.23	0.92	2.53	0.63	1.24	0.17	0.84	0.81	0.48	1.1	1.42	1.7804	2.0268	0.587	1.6219	0.404	0.8016	0.1107	0.5375	0.5226	0.3042	0.6787	0.9085	14	17	4	11	3	7	1	4	3	2	5	8	-0.572156	0.43897	0.535744	false	-1.9185	0.0313576	0.0490622	down	-0.943615	0.228701	0.268897	false	NA
LITCHI002666.m1	5.56	4.74	5.45	0.99	2.54	1.45	1.13	1.36	0.94	0.62	0.57	0.08	3.5595	2.9777	3.4758	0.6349	1.6236	0.9368	0.7152	0.868	0.6	0.393	0.3507	0.0489	65	58	55	10	28	19	15	15	8	6	6	1	-1.55056	2.74643e-05	8.5332e-05	down	-2.12522	2.9348e-08	9.81419e-08	down	-3.47166	4.97656e-11	1.48904e-10	down	-0.549154
LITCHI002668.m1	3.58	5.81	4.21	1.97	1.93	2.07	2	1.75	2.48	0.14	0.19	0.2	2.2909	3.6478	2.6857	1.2648	1.2321	1.3424	1.2665	1.1143	1.5938	0.087	0.1164	0.1299	63	107	64	30	32	41	40	29	32	2	3	4	-1.07853	0.000288656	0.000775346	down	-1.07504	0.000391569	0.000833824	down	-4.41793	1.8996e-14	6.8983e-14	down	0.0342991
LITCHI002676.m1	2.79	4.66	4.44	6.05	6.65	8.69	7.98	7.39	9.52	6.28	4.25	3.43	1.7841	2.9271	2.831	3.8784	4.2505	5.6225	5.0486	4.7131	6.1092	4.0012	2.6184	2.1906	8	14	11	15	18	28	26	20	20	15	11	11	0.965164	0.0672526	0.109667	false	1.12627	0.0266772	0.0423829	up	0.466536	0.431299	0.47861	false	0.186609
LITCHI002678.m1	2.57	2.45	3.79	0.27	0.74	0.21	0	0.25	0.32	0	0	0	1.6434	1.5407	2.4137	0.1732	0.4746	0.1345	0	0.1579	0.2046	0	0	0	11	11	14	1	3	1	0	1	1	0	0	0	-2.75716	0.00363067	0.00795884	down	-4.03834	0.00114278	0.00228436	down	-5.75897	4.40869e-05	8.27356e-05	down	NA
LITCHI002686.m1	6.46	12.35	9.15	14.96	13.69	14.06	27.81	22.85	16.67	10.35	12.72	15.4	4.134	7.7515	5.831	9.5861	8.7548	9.0991	17.5976	14.5613	10.6956	6.593	7.8445	9.8442	9	18	11	18	18	22	44	30	17	12	16	24	0.716724	0.16381	0.236535	false	1.33962	0.00440395	0.00804119	up	0.715491	0.178951	0.214543	false	0.655336
LITCHI002687.m1	4.53	5.39	5.17	5.83	5.36	6.34	9.91	9.25	10	7.11	6.77	6.99	2.9028	3.3829	3.2943	3.7374	3.4302	4.101	6.2697	5.8974	6.4141	4.5271	4.1767	4.4681	181	225	178	201	202	284	449	348	292	236	244	312	0.327722	0.0274637	0.0497315	false	1.01362	1.18622e-14	6.15539e-14	up	0.71624	7.00572e-07	1.55156e-06	false	0.713922
LITCHI002746.m1	2.11	2.34	2.3	7.35	7.99	7.42	10.71	12.07	8.94	13.5	10.98	13	1.354	1.4678	1.4649	4.7096	5.1076	4.8005	6.7789	7.6904	5.7376	8.6039	6.7745	8.3125	32	37	30	96	114	126	184	172	99	170	150	220	1.86195	2.53591e-13	1.60134e-12	up	2.30009	2.85683e-21	1.99591e-20	up	2.72194	2.34261e-32	1.59053e-31	up	0.468014
LITCHI002748.m1	0.08	0.4	0.19	0.96	0.18	0.15	1.16	1.14	1.36	0.7	1.01	0.74	0.0529	0.248	0.1221	0.6134	0.112	0.0953	0.7371	0.7268	0.8696	0.443	0.6212	0.4725	1	5	2	10	2	2	16	13	12	7	11	10	NA	NA	NA	NA	2.49538	0.00204591	0.00392675	up	NA	NA	NA	NA	1.54465
LITCHI002753.m1	0.49	1	0.51	0.76	0.99	1.17	4.15	3.37	3.82	3.89	4.25	3.43	0.3157	0.6249	0.3239	0.488	0.6314	0.7581	2.6267	2.1499	2.4504	2.4755	2.6209	2.1927	9	19	8	12	17	24	86	58	51	59	70	70	0.655683	0.234081	0.319068	false	2.55514	3.90525e-11	1.62381e-10	up	2.7645	3.9234e-13	1.32827e-12	up	1.92833
LITCHI002756.m1	0.06	0.04	0.2	0.35	0.32	0.17	1.26	1.17	0.6	1.1	0.93	1.16	0.0365	0.0228	0.1265	0.226	0.2064	0.1097	0.7955	0.7466	0.3838	0.6994	0.5721	0.7397	3	2	9	16	16	10	75	58	23	48	44	68	1.67045	0.0245066	0.0449437	up	3.50503	2.62505e-10	1.0241e-09	up	3.76011	4.10901e-13	1.38904e-12	up	1.8572
LITCHI002761.m1	4.28	3.19	5.52	6.07	7.57	11.45	13.42	22.73	11.71	14.87	7.91	10.64	2.7424	1.9997	3.5164	3.8861	4.8397	7.4079	8.4899	14.4892	7.5124	9.4761	4.8785	6.8024	9	7	10	11	15	27	32	45	18	26	15	25	1.08048	0.0652389	0.10677	false	1.96192	0.000111027	0.000256244	up	1.61761	0.00272611	0.00421765	up	0.903032
LITCHI002768.m1	28.37	31.27	26.35	31.43	35.85	31.25	40.85	41.37	38.89	50.71	51.53	47.14	18.1707	19.6305	16.7962	20.1356	22.9278	20.2204	25.8504	26.3715	24.9495	32.3077	31.7844	30.1395	407	469	326	389	485	503	665	559	408	605	667	756	0.302048	0.00603191	0.0126496	false	0.556421	9.02009e-08	2.88733e-07	false	1.04225	3.99926e-22	1.98537e-21	up	0.283403
LITCHI002779.m1	0.67	0.79	0.6	0	0.11	0.09	0	0	0	0	0	0	0.4284	0.4943	0.3803	0	0.0698	0.0593	0	0	0	0	0	0	13	16	10	0	2	2	0	0	0	0	0	0	-3.19608	0.00140711	0.00333585	down	-5.99569	1.55822e-05	4.00869e-05	down	-5.84504	2.78957e-05	5.311e-05	down	NA
LITCHI002793.m1	14.27	10.94	15.45	2.19	2.45	2.62	0.18	0.78	1.86	0.38	0.47	0.75	9.1386	6.8667	9.8483	1.4023	1.5653	1.6941	0.117	0.497	1.1965	0.2411	0.2869	0.48	136	109	127	18	22	28	2	7	13	3	4	8	-2.36903	9.59922e-17	7.46511e-16	down	-3.82933	1.75178e-07	5.48424e-07	down	-4.37633	2.52151e-22	1.26094e-21	down	-1.45266
LITCHI002794.m2	0.58	0.79	0.4	0.16	0.47	0.61	0.7	0.33	0.75	1.24	0.65	1.23	0.3744	0.4956	0.2542	0.1021	0.3032	0.3966	0.4411	0.2095	0.4827	0.7903	0.3996	0.7867	17	24	10	4	13	20	23	9	16	30	17	40	-0.385449	0.512265	0.605733	false	0.05361	0.919495	0.938127	false	1.05308	0.020605	0.0284814	up	0.471224
LITCHI002805.m1	4.27	4.44	4.64	1.26	0.39	1.22	0.16	0.29	0	0	0	0	2.7378	2.7852	2.9578	0.8104	0.2467	0.7867	0.1014	0.1847	0	0	0	0	47	51	44	12	4	15	2	3	0	0	0	0	-2.10451	2.09175e-06	7.39212e-06	down	-4.72946	2.63407e-10	1.02702e-09	down	-7.72175	4.81062e-10	1.34972e-09	down	-2.61933
LITCHI002832.m1	0.01	0.02	0.04	0.04	0.08	0.01	0.1	0.09	0.09	0.13	0.19	0.1	0.0057	0.0107	0.0263	0.0264	0.0482	0.0051	0.0644	0.0601	0.0545	0.0817	0.1154	0.061	1	2	4	4	8	1	13	10	7	12	19	12	NA	NA	NA	NA	NA	NA	NA	NA	2.89984	0.000412059	0.000693131	up	NA
LITCHI002835.m1	2.57	1.69	3.92	1.68	2.56	1.72	0.71	0.68	1.32	0	0.18	0	1.6487	1.0627	2.4972	1.0752	1.6366	1.1134	0.4486	0.4355	0.8468	0	0.11	0	16	11	21	9	15	12	5	4	6	0	1	0	-0.340928	0.544245	0.634199	false	-1.55698	0.022404	0.0360992	down	-5.22485	0.000117338	0.000209595	down	NA
LITCHI002836.m1	50.86	52.67	59.38	7.32	7.44	7.81	3.09	4.1	2.4	0	0	1.25	32.5727	33.0649	37.8491	4.6881	4.7573	5.0567	1.9559	2.6111	1.5384	0	0	0.8024	145	157	146	18	20	25	10	11	5	0	0	4	-2.73844	3.52586e-24	3.69705e-23	down	-4.00367	1.053e-29	9.65943e-29	down	-6.54613	6.3976e-18	2.70053e-17	down	-1.24157
LITCHI002837.m1	398.82	362.52	412.93	40.08	34.76	50.43	15.04	17.17	18.42	0.54	0.5	4.82	255.409	227.587	263.216	25.6775	22.2325	32.6316	9.5164	10.9414	11.8186	0.344	0.307	3.0821	888	844	793	77	73	126	38	36	30	1	1	12	-3.10729	6.18561e-118	2.93873e-116	down	-4.48956	7.36247e-148	3.69309e-146	down	-7.32806	3.65202e-20	1.68603e-19	down	-1.3381
LITCHI002838.m1	6.55	7.78	6.78	3.36	3.45	3.25	2.75	2.94	2.95	1.32	0.58	0.67	4.1967	4.8851	4.323	2.1553	2.207	2.105	1.7412	1.875	1.8903	0.8422	0.3608	0.4276	149	185	133	66	74	83	71	63	49	25	12	17	-0.962317	1.21022e-06	4.38477e-06	false	-1.23044	3.47028e-09	1.24172e-08	down	-2.81667	2.12033e-21	1.02429e-20	down	-0.239019
LITCHI002840.m1	3.89	4.8	2.62	1.16	2	1.23	2.43	0.4	1.55	0.75	0.14	0.22	2.4931	3.016	1.6706	0.746	1.2774	0.7966	1.5406	0.2549	0.9914	0.481	0.0858	0.1436	31	40	18	8	15	11	22	3	9	5	1	2	-1.26558	0.00982393	0.0197765	down	-1.29338	0.0172725	0.0284644	down	-3.15456	8.48878e-06	1.69813e-05	down	-0.00499339
LITCHI002851.m1	89.91	83.77	90.76	23.36	20.54	22.1	17.07	16.46	24.37	40.07	30.92	29.11	57.5802	52.5866	57.8566	14.9633	13.1401	14.3024	10.805	10.4904	15.6375	25.5303	19.0734	18.6166	116	113	101	26	25	32	25	20	23	43	36	42	-1.89415	2.01152e-12	1.19674e-11	down	-2.15115	5.87207e-14	2.91169e-13	down	-1.1621	4.31798e-06	8.86793e-06	down	-0.219498
LITCHI002852.m1	12.01	13.5	13.93	10.44	7.32	10.97	15.09	12.44	13.55	23.47	16.31	21.49	7.6939	8.4755	8.879	6.6903	4.6844	7.1009	9.5462	7.9268	8.6941	14.9545	10.0599	13.7408	40	47	40	30	23	41	57	39	33	65	49	80	-0.343509	0.315442	0.409994	false	0.126121	0.684561	0.742014	false	0.884136	0.00191768	0.00301573	false	0.497932
LITCHI002881.m1	0.8	0.81	0.49	24.33	25.92	22.26	43.41	42.48	41.12	223.17	242.27	222.23	0.5105	0.5105	0.3142	15.5852	16.576	14.4019	27.4679	27.0782	26.3826	142.184	149.435	142.098	15	16	8	395	460	470	927	753	566	3493	4114	4676	5.19363	4.18521e-86	1.41657e-84	up	5.95885	5.80588e-124	2.31423e-122	up	8.57958	5.75561e-273	4.43767e-271	up	0.796234
LITCHI002882.m2	1.27	0.98	1.01	3.35	3.13	3.07	8.26	7.74	8.4	12.17	12	11.8	0.8149	0.6149	0.6423	2.1432	1.9994	1.9866	5.2266	4.9358	5.3905	7.7506	7.4042	7.5434	41	33	28	93	95	111	302	235	198	326	349	425	1.65519	3.30318e-10	1.67401e-09	up	2.96564	1.14574e-44	1.57384e-43	up	3.71015	4.49733e-80	7.42141e-79	up	1.34013
LITCHI002884.m1	5.59	9.89	6.15	14.57	18.66	11.7	17.73	13.35	14.51	24.52	40.25	19.74	3.5786	6.2067	3.9233	9.3353	11.9361	7.5722	11.2171	8.5082	9.3129	15.6233	24.8275	12.6224	20	37	19	45	63	47	72	45	38	73	130	79	1.15214	0.00129461	0.00308764	up	1.13625	0.00125135	0.00248398	up	2.20605	4.66635e-11	1.39868e-10	up	0.0159208
LITCHI002904.m1	27.41	29.43	24.54	34.12	35.19	33.75	40.19	37.81	35.66	43.66	50.2	47.08	17.5551	18.4745	15.6416	21.8613	22.5075	21.8415	25.4318	24.0995	22.8805	27.8178	30.9624	30.1018	351	394	271	377	425	485	584	456	334	465	580	674	0.446429	6.48804e-05	0.000191735	false	0.545628	1.46654e-06	4.21759e-06	false	1.0399	7.40547e-19	3.24855e-18	up	0.128507
LITCHI002912.m1	37.53	40.27	38.91	29.53	27.82	26.37	18.15	19.11	17.94	16.51	14.37	14.87	24.0343	25.2805	24.8048	18.9169	17.7937	17.0664	11.4841	12.1822	11.5085	10.5175	8.8639	9.5095	246	276	220	167	172	194	135	118	86	90	85	109	-0.373446	0.00911598	0.0184566	false	-1.01662	1.55119e-10	6.17387e-10	down	-1.1053	7.8674e-11	2.32647e-10	down	-0.615066
LITCHI002914.m1	44.21	39.69	47.24	25.89	26.92	28.49	23.24	25.74	24.46	15.68	15.03	16.16	28.3116	24.9141	30.1132	16.5838	17.2199	18.437	14.7069	16.4033	15.6935	9.9912	9.2707	10.3304	766	719	706	387	440	554	457	420	310	226	235	313	-0.577691	3.28222e-09	1.54071e-08	false	-0.772843	3.40139e-14	1.71388e-13	false	-1.23321	1.90584e-26	1.08778e-25	down	-0.166713
LITCHI002918.m1	139.36	132.73	146.21	92.99	101.59	100.44	70.32	64.94	70.08	36.77	30.5	36.99	89.2492	83.3234	93.2024	59.5776	64.9772	64.9948	44.4981	41.3893	44.9634	23.4253	18.8133	23.6509	957	953	866	551	658	774	548	420	352	210	189	284	-0.392927	1.79446e-06	6.38992e-06	false	-0.962543	1.77337e-26	1.49095e-25	false	-1.75368	2.52317e-54	2.77467e-53	down	-0.540792
LITCHI002932.m1	0.19	0.09	0.22	0.44	0.8	1.1	2.34	2.71	3.36	1.48	2.31	1.1	0.1212	0.0568	0.1399	0.2811	0.5135	0.7096	1.4779	1.7296	2.1589	0.9426	1.4235	0.7037	2	1	2	4	8	13	28	27	26	13	22	13	NA	NA	NA	NA	4.1578	1.71718e-07	5.38348e-07	up	3.55956	4.69019e-05	8.76928e-05	up	1.79522
LITCHI002950.m1	1.89	2.54	1.44	2.19	2.51	1.05	1.04	1	0.81	0.5	0.59	0.32	1.2118	1.5977	0.9178	1.405	1.604	0.682	0.6595	0.6403	0.5187	0.3171	0.3638	0.2029	32	45	21	32	40	20	20	16	10	7	9	6	0.0591623	0.883811	0.915483	false	-0.974212	0.0271195	0.0430345	false	-1.84002	0.000470682	0.000787953	down	-1.00686
LITCHI002982.m1	198.68	202.68	191.15	138.77	138.17	129.65	125.66	139.26	127.5	66.7	70.82	73.08	127.238	127.237	121.845	88.9063	88.3776	83.8962	79.5166	88.7654	81.8081	42.4957	43.6794	46.728	1651	1761	1370	995	1083	1209	1185	1090	775	461	531	679	-0.43661	2.41588e-11	1.3212e-10	false	-0.531493	6.72047e-14	3.3213e-13	false	-1.2418	5.76605e-47	5.46833e-46	down	-0.0666738
LITCHI002991.m7	0.06	0.06	0.02	0.07	0.12	0.1	0.15	0.18	0.23	0.26	0.24	0.25	0.04	0.0375	0.0115	0.0463	0.0741	0.063	0.0957	0.1162	0.1506	0.1673	0.1493	0.1606	4	4	1	4	7	7	11	11	11	14	14	18	NA	NA	NA	NA	2.0455	0.0132442	0.0223372	up	2.64849	0.000408245	0.000687393	up	0.958342
LITCHI002992.m1	18.03	18.67	18.86	21.21	22.78	21.74	46.11	47.21	46.52	49.47	46.42	49.16	11.5463	11.7202	12.0223	13.5882	14.5701	14.0704	29.1774	30.0892	29.8461	31.5154	28.6325	31.4353	266	288	240	270	317	360	772	656	502	607	618	811	0.351797	0.00399773	0.00867902	false	1.39553	2.59659e-41	3.29319e-40	up	1.63362	1.89839e-51	1.96715e-50	up	1.07198
LITCHI002994.m1	0.61	0.35	0.98	2.25	0.9	0.97	1.49	0.39	0.5	1.75	1.61	3.03	0.3879	0.2182	0.6268	1.4393	0.5751	0.6287	0.9458	0.246	0.3188	1.1136	0.9937	1.9399	5	3	7	16	7	9	14	3	3	12	12	28	NA	NA	NA	NA	NA	NA	NA	NA	2.00733	0.0025804	0.0040035	up	-0.755168
LITCHI003002.m1	240.32	236.89	245.95	353.54	350.92	356.4	91.48	90.7	93.86	248.6	243.2	242.98	153.903	148.717	156.776	226.502	224.45	230.618	57.889	57.8107	60.2212	158.387	150.006	155.363	4169	4297	3680	5292	5742	6938	1801	1482	1191	3587	3807	4713	0.661804	5.76079e-54	1.1797e-52	false	-1.3265	9.50819e-128	3.87061e-126	down	0.271715	6.32745e-06	1.28307e-05	false	-1.96024
LITCHI003011.m1	4.79	2.39	3.22	1.53	2.65	2.41	0.18	0.74	0.28	0.42	0	0.06	3.0701	1.5017	2.0539	0.9802	1.6961	1.5625	0.1162	0.4702	0.1828	0.2661	0	0.0397	69	36	40	19	36	39	3	10	3	5	0	1	-0.54294	0.135945	0.202361	false	-3.05615	1.73906e-08	5.90997e-08	down	-4.29636	3.11198e-09	8.28344e-09	down	-2.48163
LITCHI003012.m1	1.04	1.33	2.17	1.21	0.74	0.37	0.31	0	0.09	0	0	0.31	0.6674	0.8343	1.3864	0.7738	0.4711	0.2404	0.1937	0	0.0609	0	0	0.1987	15	20	27	15	10	6	5	0	1	0	0	5	-0.882438	0.119859	0.181645	false	-3.33242	7.50797e-05	0.000177313	down	-3.44983	0.00014628	0.000258787	down	NA
LITCHI003028.m1	1.82	1.12	1.35	0.68	1.38	1.21	1.37	1.72	1.69	2.89	2.52	1.8	1.164	0.7015	0.8635	0.4338	0.8803	0.786	0.8687	1.0982	1.0818	1.8397	1.553	1.1507	28	18	18	9	20	21	24	25	19	37	35	31	-0.275216	0.572236	0.660447	false	0.214651	0.622635	0.685656	false	0.987617	0.0129874	0.0184605	false	0.517562
LITCHI003030.m1	1.01	1.05	1.86	2.15	1.97	1.2	3.71	3.22	3.11	2.64	2.43	3.62	0.6479	0.658	1.1839	1.3772	1.2578	0.7779	2.3506	2.0539	1.9967	1.6791	1.4984	2.3142	12	13	19	22	22	16	50	36	27	26	26	48	0.550891	0.275484	0.36607	false	1.44244	0.000604802	0.00125505	up	1.41914	0.00123692	0.00198405	up	0.921385
LITCHI003032.m1	1.72	2.47	2.6	1.2	1.1	1.28	0.66	0.85	0.86	0.14	0.38	0.51	1.1026	1.5506	1.6542	0.767	0.7005	0.8274	0.416	0.5437	0.5538	0.0879	0.2354	0.3282	30	45	39	18	18	25	13	14	11	2	6	10	-0.812647	0.0369279	0.064604	false	-1.46292	0.000749916	0.00153807	down	-2.4199	7.20303e-06	1.45092e-05	down	-0.618601
LITCHI003035.m1	17.7	17.79	15.62	10.06	8.79	9.24	8.45	5.81	6.09	3.05	3.87	3.28	11.3377	11.171	9.9589	6.447	5.6203	5.9822	5.3446	3.701	3.907	1.9435	2.3895	2.0958	314	330	239	154	147	184	170	97	79	45	62	65	-0.75828	1.23972e-07	4.96078e-07	false	-1.25537	8.44254e-14	4.14939e-13	down	-2.07674	1.81165e-28	1.09736e-27	down	-0.470989
LITCHI003037.m1	1.21	0.85	1.07	0.49	0.7	0.59	0.43	0.7	0.76	0.51	0.15	0.5	0.7778	0.5321	0.6793	0.3168	0.4452	0.3786	0.2746	0.4443	0.4895	0.3269	0.0898	0.3191	37	27	28	13	20	20	15	20	17	13	4	17	-0.70469	0.0963492	0.150662	false	-0.678731	0.114675	0.158542	false	-1.17935	0.0184138	0.0256238	down	0.0575045
LITCHI003041.m1	1.64	2.32	2.81	2	2.66	3.08	3.73	4.32	2.36	11.75	12.27	11.68	1.0523	1.4539	1.7896	1.2843	1.7007	1.9948	2.363	2.7507	1.5172	7.4859	7.5668	7.468	19	28	28	20	29	40	49	47	20	113	128	151	0.31727	0.431689	0.528686	false	0.702173	0.0686357	0.0999759	false	2.65792	1.99515e-23	1.03371e-22	up	0.413131
LITCHI003042.m1	67.95	70.18	67.97	84.43	91.71	87.23	153.97	139.19	142.9	157.04	181.34	168.31	43.5167	44.0582	43.3294	54.0934	58.6572	56.4472	97.4314	88.715	91.6832	100.053	111.85	107.618	1414	1527	1220	1516	1800	2037	3636	2728	2175	2718	3405	3916	0.462181	4.88462e-14	3.24606e-13	false	1.14537	9.22062e-78	2.16652e-76	up	1.5472	6.77548e-88	1.2247e-86	up	0.711887
LITCHI003044.m1	0	0	0	0	0.15	0.13	0	0	0.2	2.08	2.39	2.06	0	0	0	0	0.0976	0.083	0	0	0.1262	1.3226	1.4752	1.3165	0	0	0	0	1	1	0	0	1	12	15	16	NA	NA	NA	NA	NA	NA	NA	NA	6.56012	1.08161e-06	2.35645e-06	up	NA
LITCHI003045.m1	7.29	8.24	8.77	7.47	6.54	8.18	10	9.74	8.24	18.11	18.4	20.8	4.6657	5.1733	5.5914	4.7853	4.1803	5.2917	6.328	6.2101	5.2845	11.537	11.3486	13.3002	104	123	108	92	88	131	162	131	86	215	237	332	-0.0180373	0.929184	0.950649	false	0.274516	0.154011	0.205691	false	1.4916	8.829e-20	4.02705e-19	up	0.320891
LITCHI003047.m1	0.38	0.52	0.29	0.26	0.13	0.2	0.17	0.27	0.52	0.08	0	0.03	0.2436	0.3235	0.1874	0.1647	0.086	0.1279	0.106	0.1716	0.3336	0.0486	0	0.0181	12	17	8	7	4	7	6	8	12	2	0	1	-0.916256	0.187178	0.26467	false	-0.296295	0.649237	0.710337	false	-3.31516	0.00275446	0.00426096	down	NA
LITCHI003051.m1	0.03	0.08	0.03	0.29	0.26	0.17	0.66	0.68	0.42	0.97	0.98	0.67	0.0177	0.0499	0.0205	0.185	0.169	0.1118	0.4168	0.4309	0.2672	0.6151	0.6056	0.4275	1	3	1	9	9	7	27	23	11	29	32	27	NA	NA	NA	NA	3.69668	1.37006e-05	3.54437e-05	up	4.44445	1.52004e-08	3.84717e-08	up	1.2806
LITCHI003061.m1	4.23	4.05	4.33	2.89	2.11	3.33	1.97	3.97	4.77	0.9	0.28	2.23	2.7108	2.5414	2.7603	1.8488	1.3508	2.1537	1.2496	2.5275	3.0577	0.5722	0.1702	1.4239	17	17	15	10	8	15	9	15	14	3	1	10	-0.483249	0.380758	0.478649	false	-0.198335	0.714604	0.768545	false	-1.59093	0.0276642	0.0375245	down	0.317325
LITCHI003066.m1	6.73	7.22	6.66	14.52	10.79	12.62	13.3	13.18	13.23	23.28	21.21	21.86	4.3081	4.5315	4.2441	9.2994	6.8982	8.1682	8.417	8.4015	8.4914	14.8306	13.0846	13.9806	123	138	105	229	186	259	276	227	177	354	350	447	0.986322	4.96829e-09	2.28881e-08	false	1.0091	1.73615e-10	6.86717e-10	up	1.93354	7.03407e-42	6.06405e-41	up	0.0519045
LITCHI003070.m1	4.81	5.67	5.76	3.16	3.91	2	3.39	3.91	3.28	0.58	0.89	1.58	3.0776	3.5585	3.67	2.022	2.4984	1.2932	2.1437	2.4932	2.1077	0.3681	0.5475	1.0077	30	37	31	17	23	14	24	23	15	3	5	11	-0.744104	0.0766748	0.123384	false	-0.550811	0.162996	0.21631	false	-2.12308	9.0791e-05	0.000164044	down	0.220003
LITCHI003077.m1	5.63	6.53	5.69	37.47	23.23	27.96	44.53	44.24	50.58	29.66	20.57	26.24	3.6041	4.0979	3.6283	24.0051	14.8592	18.0904	28.1762	28.1985	32.4551	18.8948	12.6866	16.7766	47	57	41	270	183	262	422	348	309	206	155	245	2.41642	1.38002e-28	1.66789e-27	up	3.02295	9.31907e-64	1.78046e-62	up	2.34303	1.07039e-27	6.3401e-27	up	0.637731
LITCHI003078.m1	3.67	8.27	9.12	4.25	3.61	3.97	3.7	3.62	2.87	1.26	2.9	2.81	2.3501	5.1935	5.8117	2.7248	2.3107	2.5696	2.3386	2.306	1.8394	0.8032	1.7917	1.7988	14	33	30	14	13	17	16	13	8	4	10	12	-0.718804	0.140593	0.208023	false	-0.971501	0.0561562	0.0833805	false	-1.32187	0.0191829	0.0266344	down	-0.223965
LITCHI003097.m1	2.56	3.03	5.07	2.79	2.72	1.61	2.39	1.12	2.68	0.54	1.67	0.67	1.6401	1.8994	3.2287	1.7897	1.7366	1.0424	1.512	0.7136	1.7178	0.3462	1.0297	0.4307	17	21	29	16	17	12	18	7	13	3	10	5	-0.476418	0.335005	0.431726	false	-0.720195	0.168696	0.222881	false	-1.63171	0.00877198	0.0127529	down	-0.215361
LITCHI003100.m1	0.56	1.61	1.08	4.98	5.75	3.5	5.6	4.37	7.16	8.32	9.12	7.69	0.3592	1.0104	0.691	3.1933	3.6772	2.2643	3.545	2.7838	4.5926	5.2997	5.6239	4.9189	3	9	5	23	29	21	34	22	28	37	44	46	2.22603	0.000170603	0.00047424	up	2.44723	1.74079e-05	4.45442e-05	up	3.18911	2.55384e-10	7.31116e-10	up	0.249943
LITCHI003103.m1	1.31	1.94	1.25	1.11	0.13	0	0.53	0	0.65	0	0	0	0.8421	1.2201	0.7951	0.7101	0.0811	0	0.3333	0	0.4194	0	0	0	11	17	9	8	1	0	5	0	4	0	0	0	-1.83147	0.0447629	0.076749	false	-1.8977	0.0259625	0.0413407	down	-5.76409	4.37744e-05	8.21606e-05	down	NA
LITCHI003110.m1	7.01	7.75	7.99	13.46	16.54	19.18	22.91	21.57	22.82	14.83	15.28	17.85	4.4924	4.8653	5.095	8.6211	10.58	12.4141	14.4997	13.7501	14.6404	9.4498	9.4247	11.4123	58	67	57	96	129	178	215	168	138	102	114	165	1.22721	4.29148e-08	1.78789e-07	up	1.62946	2.03009e-16	1.14818e-15	up	1.32966	1.42693e-09	3.8776e-09	up	0.42859
LITCHI003114.m1	234.11	237.72	224.22	197.19	197.27	203.07	150.67	136.46	143.53	80.96	104.12	89.78	149.928	149.234	142.929	126.331	126.178	131.404	95.3411	86.9808	92.0889	51.5786	64.2206	57.4059	4732	5024	3909	3439	3761	4606	3456	2598	2122	1361	1899	2029	-0.111649	0.0151521	0.0291765	false	-0.628645	2.1397e-30	2.0096e-29	false	-1.09036	7.75094e-35	5.62046e-34	down	-0.488375
LITCHI003116.m1	1.67	2.12	2.2	1.47	1.34	1.37	1.07	0.72	1.3	0.65	0.8	0.44	1.0702	1.3287	1.4019	0.939	0.8576	0.8855	0.68	0.4585	0.832	0.4152	0.494	0.2841	37	49	42	28	28	34	27	15	21	12	16	11	-0.410934	0.22635	0.309985	false	-0.900098	0.0176716	0.0290613	false	-1.42311	0.000747383	0.00122797	down	-0.459343
LITCHI003123.m3	1.06	1.52	1.14	1.75	1.36	1.95	2.6	1.85	1.96	2.09	1.93	2.37	0.6778	0.9532	0.7263	1.1227	0.8715	1.2642	1.644	1.1767	1.26	1.3319	1.1885	1.5131	14	21	13	20	17	29	39	23	19	23	23	35	0.556631	0.238185	0.323751	false	0.852646	0.0572429	0.0848256	false	1.02839	0.019206	0.0266583	up	0.325738
LITCHI003126.m1	3.13	3	2.5	1.21	1.59	1.69	2.36	2.5	1.87	2.98	4.34	3.33	2.0071	1.8817	1.5924	0.7757	1.0184	1.0919	1.4927	1.5907	1.2027	1.9006	2.6779	2.1283	48	48	33	16	23	29	41	36	21	38	60	57	-0.828759	0.0236783	0.0435468	false	-0.290321	0.386056	0.459392	false	0.550718	0.0704754	0.0901553	false	0.566446
LITCHI003128.m1	1.05	1.37	1.02	0.45	0.23	0.83	0.19	0.23	0.23	0.33	0.06	0.54	0.6693	0.8586	0.6504	0.2859	0.1492	0.5392	0.1227	0.1489	0.1447	0.2107	0.0376	0.346	19	26	16	7	4	17	4	4	3	5	1	11	-1.05109	0.0699311	0.113483	false	-2.34299	0.000540276	0.00112656	down	-1.60064	0.0150906	0.021246	down	NA
LITCHI003147.m1	4.13	0	3.28	0.76	0	0.97	0.38	0.46	0.3	0.26	0.48	1.36	2.6459	0	2.0892	0.4844	0	0.6269	0.2425	0.2943	0.1907	0.1666	0.2973	0.8705	19	0	13	3	0	5	2	2	1	1	2	7	-1.98588	0.305587	0.39909	false	-2.61497	0.020708	0.0335806	down	-1.51751	0.145025	0.176395	false	NA
LITCHI003150.m1	8.39	9.7	11.27	19.35	18.45	25.81	13.91	15.19	13.49	15.67	17.18	19.03	5.3699	6.0921	7.1865	12.3996	11.8022	16.6997	8.8011	9.6798	8.6531	9.9854	10.5963	12.1693	119	144	138	237	247	411	224	203	140	185	220	302	1.23194	5.05001e-13	3.13139e-12	up	0.604452	0.000405771	0.000862071	false	1.07726	2.12014e-10	6.10671e-10	up	-0.599667
LITCHI003156.m1	1.77	2.82	1.76	0.98	0.89	1.58	0.82	1.25	1.04	0.41	0.19	0.6	1.1345	1.7727	1.1222	0.6264	0.572	1.0215	0.5174	0.7992	0.666	0.2585	0.1153	0.3859	21	35	18	10	10	21	11	14	9	4	2	8	-0.761912	0.123535	0.186372	false	-0.980846	0.0519054	0.0775945	false	-2.13563	0.000793146	0.00129941	down	-0.185995
LITCHI003163.m1	42.69	30.77	33.34	57.64	68.36	72.75	34.85	35.65	30.05	60.6	54.89	57.85	27.3418	19.3157	21.2501	36.9258	43.7225	47.0739	22.05	22.7233	19.2835	38.6081	33.8566	36.9872	637	480	429	742	962	1218	590	501	328	752	739	965	1.00565	1.33161e-18	1.12025e-17	up	-0.0209677	0.864365	0.89424	false	0.946455	7.53339e-16	2.91986e-15	false	-0.997688
LITCHI003170.m1	3.29	2.82	6.06	5.18	5.99	4.96	4.68	1.97	2.19	2.13	2.06	2.34	2.1069	1.7727	3.8654	3.3197	3.8327	3.2105	2.9634	1.2559	1.4059	1.357	1.2686	1.4955	39	35	62	53	67	66	63	22	19	21	22	31	0.525153	0.0942857	0.147845	false	-0.371395	0.353864	0.426043	false	-0.639013	0.0966634	0.120958	false	-0.856631
LITCHI003171.m1	12.18	10.87	7.3	6.82	13.78	10.13	5.9	7.11	1.39	5.86	6.98	3.09	7.8023	6.8271	4.6521	4.3723	8.8124	6.557	3.7364	4.5345	0.8906	3.733	4.3027	1.974	60	56	31	29	64	56	33	33	5	24	31	17	0.123858	0.705653	0.775648	false	-0.985155	0.0204841	0.0332416	false	-0.702453	0.0670304	0.0860792	false	-1.0817
LITCHI003173.m1	11.68	11.82	12.94	8.25	7.62	9.34	9.37	8.67	8.6	3.78	3.65	3.82	7.4821	7.4193	8.2471	5.2827	4.8754	6.046	5.93	5.5242	5.5182	2.4095	2.2525	2.4412	156	165	149	95	96	140	142	109	84	42	44	57	-0.417446	0.0221855	0.0410893	false	-0.384185	0.0317855	0.0496692	false	-1.44457	5.54529e-11	1.65269e-10	down	0.0618407
LITCHI003185.m1	37.99	30.79	36.49	31.66	27.62	31.59	61.37	55.69	55.64	61.11	62.95	59.37	24.327	19.3317	23.2614	20.2808	17.6634	20.4442	38.8328	35.4988	35.7006	38.9358	38.8249	37.964	210	178	174	151	144	196	385	290	225	281	314	367	-0.101631	0.532568	0.623924	false	0.781829	2.74996e-08	9.21908e-08	false	1.05128	1.16232e-13	4.04235e-13	up	0.911544
LITCHI003218.m1	8.08	8.59	11.46	8.85	8.57	10.81	19	18.6	18.42	14.58	9.46	16.47	5.1772	5.393	7.3023	5.669	5.482	6.9925	12.0208	11.8531	11.8186	9.2888	5.8329	10.5304	18	20	22	17	18	27	48	39	30	27	19	41	0.124672	0.78223	0.836479	false	1.06547	0.00491132	0.00890086	up	0.785356	0.0625969	0.0808575	false	0.966179
LITCHI003219.m1	1.87	1.49	2.05	1.68	1.87	1.76	1.01	0.99	0.28	0.5	0.69	0.56	1.1965	0.9348	1.304	1.0789	1.1965	1.1372	0.6366	0.6321	0.1821	0.318	0.4257	0.3561	18	15	17	14	17	19	11	9	2	4	6	6	0.088985	0.856466	0.894463	false	-1.13439	0.0709816	0.103153	false	-1.37583	0.0336319	0.0451037	down	-1.19215
LITCHI003222.m1	10.55	11.67	9.43	11.64	9.97	9.74	12.55	12.01	8.86	22.47	19.58	23.65	6.7576	7.3277	6.0133	7.4573	6.3795	6.3046	7.9396	7.6569	5.6873	14.3155	12.0793	15.1222	83	96	64	79	74	86	112	89	51	147	139	208	0.0883366	0.702076	0.772606	false	0.14872	0.527364	0.597242	false	1.2995	3.01719e-11	9.13188e-11	up	0.0893121
LITCHI003226.m1	2.85	3.93	2.8	0.92	1.01	0.92	0.87	0.92	1.19	0.24	0.18	0.21	1.8232	2.469	1.7826	0.5872	0.6435	0.5928	0.5512	0.5887	0.7631	0.1514	0.1081	0.1357	72	104	61	20	24	26	25	22	22	5	4	6	-1.64907	1.76815e-07	6.97067e-07	down	-1.63867	2.90408e-07	8.94946e-07	down	-3.69351	1.33135e-14	4.87776e-14	down	0.0442374
LITCHI003230.m1	1.43	1.53	1.51	0.71	0.63	0.66	0.65	0.85	0.41	0.33	0.29	0.3	0.9152	0.9583	0.9601	0.4547	0.4027	0.4281	0.4139	0.54	0.2605	0.2132	0.1776	0.191	77	86	70	33	32	40	40	43	16	15	14	18	-1.0496	0.000160566	0.000448631	down	-1.1445	0.000139956	0.000318618	down	-2.03067	2.26643e-09	6.08258e-09	down	-0.0710845
LITCHI003233.m1	2.45	2.37	2.35	5.68	4.99	4.85	3.89	3.49	3.44	3.56	3.89	3.05	1.5684	1.4897	1.5003	3.6368	3.1903	3.1402	2.4616	2.2242	2.2047	2.2709	2.4009	1.9533	76	77	63	152	146	169	137	102	78	92	109	106	1.21838	6.68434e-10	3.31175e-09	up	0.658469	0.00243542	0.0046299	false	0.795747	0.000367876	0.000623111	false	-0.530189
LITCHI003242.m1	20.32	11.29	11.78	10.82	14.27	9.79	5.81	5.54	8.26	2.97	3.65	3.44	13.0137	7.0895	7.5091	6.9324	9.1245	6.3339	3.6749	3.5308	5.2993	1.8931	2.2525	2.1985	74	43	37	34	49	40	24	19	22	9	12	14	-0.21281	0.521633	0.614674	false	-1.10049	0.00357835	0.00663044	down	-1.85725	1.63171e-05	3.1748e-05	down	-0.861036
LITCHI003257.m1	335.86	260.19	313.75	175.15	178.88	176.8	173.2	169.37	189.2	91.88	93.56	111.21	215.093	163.341	199.995	112.212	114.412	114.402	109.601	107.956	121.392	58.5358	57.7095	71.1069	2558	2072	2061	1151	1285	1511	1497	1215	1054	582	643	947	-0.66845	6.59724e-17	5.18298e-16	false	-0.711552	1.46134e-16	8.33551e-16	false	-1.36511	4.36445e-38	3.42309e-37	down	-0.0161939
LITCHI003258.m1	14.12	14.24	15.89	13.05	12.95	9.98	10.87	12.14	12.3	6.16	5.35	5.43	9.0419	8.942	10.1264	8.3601	8.2815	6.4583	6.8762	7.7403	7.8907	3.9245	3.2984	3.475	237	250	230	189	205	188	207	192	151	86	81	102	-0.194013	0.201121	0.281152	false	-0.264373	0.072	0.104519	false	-1.13839	7.74782e-11	2.2921e-10	down	-0.0418119
LITCHI003262.m1	210.34	254.98	246.16	167.08	168.85	163.3	158.8	174.6	156.96	89.11	87.69	76.64	134.707	160.076	156.911	107.045	108	105.671	100.486	111.29	100.707	56.7709	54.0861	49.0029	3525	4468	3558	2416	2669	3071	3020	2756	1924	1242	1326	1436	-0.402612	2.82828e-10	1.43948e-09	false	-0.472954	2.84438e-11	1.19569e-10	false	-1.24192	3.16151e-44	2.84975e-43	down	-0.0416137
LITCHI003268.m1	34.76	38.41	37.01	38.84	39.67	40.26	50.73	54.16	52.01	60.87	67.59	63.69	22.2634	24.1148	23.5902	24.8817	25.3724	26.052	32.1018	34.5214	33.3701	38.781	41.6925	40.7262	721	833	662	695	776	937	1194	1058	789	1050	1265	1477	0.217364	0.00721726	0.0149104	false	0.573033	9.34161e-13	4.33364e-12	false	1.05177	2.39597e-32	1.62594e-31	up	0.383903
LITCHI003272.m1	6.75	6.14	5.18	11.67	9.93	9.02	15.88	13.99	16.6	9.1	6.58	7.5	4.3235	3.8572	3.2994	7.4786	6.3501	5.8394	10.0486	8.916	10.6497	5.7969	4.0565	4.7948	124	118	82	185	172	186	331	242	223	139	109	154	0.86191	2.70317e-06	9.41784e-06	false	1.42049	7.04935e-18	4.30515e-17	up	0.600506	0.00291957	0.00450411	false	0.588869
LITCHI003293.m1	6.5	5.28	7.22	0.41	0.47	1.19	0.31	0.28	0.61	0	0	0	4.1604	3.3127	4.6039	0.2643	0.3017	0.7697	0.1985	0.1807	0.3903	0	0	0	73	62	70	4	5	15	4	3	5	0	0	0	-3.03328	4.14699e-12	2.41231e-11	down	-3.97714	1.93357e-14	9.91057e-14	down	-8.2602	1.48686e-11	4.60117e-11	down	NA
LITCHI003299.m1	1.74	1.29	1.5	1.11	0.89	0.6	0.49	0.72	0.61	0.68	0.68	0.45	1.115	0.8093	0.9547	0.7089	0.5713	0.3886	0.3132	0.4561	0.3941	0.4302	0.4223	0.2891	31	24	23	17	15	12	10	12	8	10	11	9	-0.706377	0.128081	0.192226	false	-1.25564	0.0120271	0.020395	down	-1.08601	0.0303269	0.0409206	down	-0.523001
LITCHI003303.m1	11.39	10.53	10.56	15.78	14.89	14.16	22.65	25.45	25.58	21.98	21.16	19.94	7.2944	6.6107	6.7344	10.1085	9.5261	9.164	14.3357	16.2234	16.414	14.0015	13.0505	12.7483	210	203	168	251	259	293	474	442	345	337	352	411	0.570949	3.48565e-05	0.000106952	false	1.24241	1.12306e-22	8.3238e-22	up	1.2038	9.8111e-20	4.46605e-19	up	0.699914
LITCHI003307.m1	1.26	1.14	1.24	0.07	0.07	0.06	0.06	0	0	0.15	0.07	0	0.8063	0.7182	0.791	0.0467	0.0427	0.0363	0.0351	0	0	0.0964	0.043	0	20	19	17	1	1	1	1	0	0	2	1	0	-4.12288	4.59644e-05	0.000138946	down	-5.56798	2.45495e-05	6.16408e-05	down	-3.91744	0.000116698	0.000208507	down	NA
LITCHI003312.m1	0.78	1.18	1.05	0.15	0.07	0.12	0	0.07	0.09	0	0	0	0.4984	0.7398	0.671	0.0963	0.044	0.0748	0	0.0439	0.0569	0	0	0	12	19	14	2	1	2	0	1	1	0	0	0	-3.06742	0.000653405	0.00164042	down	-4.34643	0.000311303	0.000673334	down	-6.06088	9.53563e-06	1.89781e-05	down	NA
LITCHI003330.m1	55.02	57.24	51.37	12.22	11.55	11.3	11.81	15.17	16.12	6.01	5.35	4.31	35.2375	35.9319	32.7433	7.8261	7.3897	7.314	7.4711	9.6714	10.3424	3.8316	3.2971	2.7584	308	335	248	59	61	71	75	80	66	28	27	27	-2.11708	2.9837e-34	4.20065e-33	down	-1.87767	4.62311e-27	3.92876e-26	down	-3.15298	3.11213e-45	2.86387e-44	down	0.273324
LITCHI003332.m1	40.2	42.27	39.8	27.41	29.83	24.27	22.13	19.57	21.96	12.94	15	13.42	25.745	26.5354	25.3714	17.5583	19.0769	15.705	14.0044	12.471	14.0908	8.245	9.2526	8.5802	493	542	421	290	345	334	308	226	197	132	166	184	-0.480379	1.70497e-05	5.44099e-05	false	-0.879214	4.18946e-14	2.09912e-13	false	-1.31501	5.16531e-23	2.64308e-22	down	-0.370606
LITCHI003336.m1	4.73	6.78	8.68	6.39	5.01	3.16	2.43	2.51	6.46	1.89	1.75	1.41	3.0271	4.257	5.5312	4.0946	3.2053	2.0443	1.5375	1.5994	4.1462	1.2069	1.077	0.901	12	18	19	14	12	9	7	6	12	4	4	4	-0.372294	0.504332	0.598302	false	-0.798868	0.192919	0.250802	false	-1.7576	0.0125477	0.0178746	down	-0.396125
LITCHI003354.m4	0.26	0.17	0.41	1.42	0.56	0.9	0.54	0.42	0.54	1.26	1.11	0.74	0.1681	0.105	0.2586	0.9094	0.3559	0.5801	0.3415	0.2664	0.3453	0.8041	0.6877	0.4753	6	4	8	28	12	23	14	9	9	24	23	19	1.90494	0.00217739	0.00498181	up	0.920036	0.194495	0.252631	false	2.16252	0.000217564	0.000377556	up	-0.952858
LITCHI003360.m1	6.52	5.64	5.74	2.64	3.25	2.1	2.08	1.33	1.61	0.66	0.52	1.12	4.1761	3.5378	3.658	1.6917	2.0778	1.3591	1.3143	0.8507	1.0337	0.4213	0.3222	0.7189	83	75	63	29	39	30	30	16	15	7	6	16	-1.06314	0.000314461	0.000840686	down	-1.75734	8.73912e-08	2.80276e-07	down	-2.67212	2.98808e-11	9.04577e-11	down	-0.671433
LITCHI003362.m3	4.86	3.7	4.19	9.9	8.26	10.33	4.23	3.18	2.3	9.59	6.01	7.41	3.1135	2.3202	2.6718	6.3403	5.2833	6.6851	2.6762	2.0246	1.4762	6.1113	3.7067	4.7407	78	62	58	137	125	186	77	48	27	128	87	133	1.27079	1.90413e-09	9.08599e-09	up	-0.311233	0.284167	0.35197	false	1.0967	3.84724e-06	7.95022e-06	up	-1.54563
LITCHI003367.m1	2.38	2.17	1.88	0.76	0.99	0.89	0.15	0.07	0.09	0.17	0.11	0.12	1.5215	1.3644	1.196	0.4858	0.6304	0.5758	0.096	0.0466	0.0604	0.1055	0.0706	0.0788	69	66	47	19	27	29	5	2	2	4	3	4	-1.17741	0.000309014	0.000826631	down	-4.22835	5.04574e-13	2.38369e-12	down	-3.76118	6.00334e-12	1.9084e-11	down	-3.02788
LITCHI003377.m1	0.86	0.31	0.5	1.12	1.14	1.91	1.79	3.53	1.91	4.77	5.7	4.31	0.5492	0.1931	0.3169	0.7163	0.7269	1.2362	1.1356	2.2486	1.2223	3.0379	3.5169	2.7584	8	3	4	9	10	20	19	31	13	37	48	45	NA	NA	NA	NA	2.18601	0.000682573	0.00140642	up	3.40201	6.40453e-11	1.90254e-10	up	0.763656
LITCHI003379.m1	51	58.42	58.74	48.87	50.25	46.52	37.28	36.2	34.8	8.14	10.38	8.33	32.6619	36.6763	37.4443	31.3076	32.1423	30.1018	23.5918	23.0739	22.3263	5.1869	6.4012	5.3279	1062	1272	1055	878	987	1087	881	710	530	141	195	194	-0.099278	0.198044	0.277594	false	-0.569422	8.59001e-12	3.74499e-11	false	-2.39843	2.43265e-86	4.30588e-85	down	-0.441046
LITCHI003380.m1	3.94	1.92	1.04	0.6	1.03	0.99	2.1	1.74	2.04	1.34	1.15	2.6	2.5262	1.2065	0.6601	0.3868	0.6561	0.6438	1.3281	1.1081	1.3057	0.8552	0.7123	1.66	53	27	12	7	13	15	32	22	20	15	14	39	-1.28429	0.0171603	0.0326488	down	-0.177263	0.698506	0.753774	false	-0.181839	0.715262	0.74741	false	1.13467
LITCHI003383.m1	1.12	0.84	0.29	0.07	0.2	0.22	1.1	0.66	0.6	0.6	0.14	0.28	0.7204	0.5253	0.1847	0.0464	0.1271	0.1441	0.6969	0.4229	0.3837	0.383	0.0854	0.1787	18	14	4	1	3	4	20	10	7	8	2	5	-2.0608	0.0205914	0.0384654	down	0.136516	0.829716	0.86653	false	-0.92828	0.238838	0.279683	false	NA
LITCHI003402.m1	24.49	23.34	23.29	169.08	157.76	176.1	144.12	150.06	140.12	710.04	657.25	684.13	15.681	14.6541	14.8482	108.327	100.902	113.951	91.1979	95.6486	89.9054	452.375	405.396	437.448	312	311	256	1859	1896	2518	2084	1801	1306	7525	7557	9747	2.93083	4.71384e-279	6.41524e-277	up	2.67407	2.78967e-227	2.44197e-225	up	5.09801	0	0	up	-0.228339
LITCHI003404.m1	1.8	2.21	1.28	0.31	0.71	0.66	0.09	0	0.14	0	0	0.03	1.1557	1.3845	0.815	0.1985	0.4532	0.424	0.0559	0	0.0879	0	0	0.0191	54	69	33	8	20	22	3	0	3	0	0	1	-1.54128	0.00012893	0.000365475	down	-4.55869	8.15983e-11	3.32677e-10	down	-6.87298	3.1167e-08	7.69422e-08	down	-2.96823
LITCHI003406.m1	20.45	20.15	21.29	11.71	10.19	10.76	17.05	16.61	16.17	9.19	7.65	6.83	13.0994	12.6508	13.5689	7.5023	6.5175	6.9633	10.7872	10.5899	10.3762	5.852	4.7167	4.3689	166	171	149	82	78	98	157	127	96	62	56	62	-0.814523	1.42697e-05	4.58405e-05	false	-0.246672	0.148687	0.199376	false	-1.14707	5.14532e-08	1.24633e-07	down	0.596052
LITCHI003409.m1	120.9	116.31	111	69.79	68.41	71.32	73.74	69.27	62.91	43.41	37.49	42.84	77.426	73.019	70.7589	44.715	43.7543	46.1515	46.6634	44.1492	40.3619	27.6583	23.1218	27.3947	1855	1866	1469	924	990	1228	1284	1001	706	554	519	735	-0.624343	2.22038e-21	2.11592e-20	false	-0.69123	2.99433e-21	2.0887e-20	false	-1.24423	7.39196e-46	6.88587e-45	down	-0.0381867
LITCHI003412.m4	1.51	2.28	1.57	1.38	0.59	0.5	0.84	0.76	0.54	0.29	0.35	0.14	0.9686	1.4339	1.0002	0.8866	0.3779	0.3213	0.5327	0.4848	0.3491	0.1829	0.2177	0.091	19	30	17	15	7	7	12	9	5	3	4	2	-1.03826	0.0624342	0.10272	false	-1.24265	0.0238066	0.0381664	down	-2.56519	0.000314946	0.0005382	down	NA
LITCHI003413.m1	130.49	132.87	131.57	108.03	117.94	110.7	182.3	183.06	175.33	71.41	81.27	79.88	83.565	83.4108	83.868	69.2113	75.435	71.6307	115.361	116.683	112.496	45.4957	50.1251	51.0757	2041	2173	1775	1458	1740	1943	3236	2697	2006	929	1147	1397	-0.121686	0.0365729	0.0640258	false	0.517543	3.48702e-21	2.42606e-20	false	-0.513537	1.51978e-10	4.41755e-10	false	0.667753
LITCHI003420.m3	0.85	0.86	1.04	0.45	0.28	0.56	0.54	0.61	0.67	0.12	0.23	0.22	0.5475	0.5377	0.6619	0.2871	0.1794	0.3638	0.3405	0.3857	0.4285	0.078	0.1391	0.1397	42	44	44	19	13	31	30	28	24	5	10	12	-0.969127	0.011459	0.0227525	false	-0.544585	0.113892	0.157578	false	-2.00993	1.09915e-05	2.17173e-05	down	0.456292
LITCHI003423.m1	7.93	8.09	7.7	1.24	0.79	1.91	0.28	0.57	0.29	0	0	0	5.0759	5.0803	4.9078	0.7953	0.5084	1.2353	0.1792	0.3624	0.1879	0	0	0	74	79	62	10	7	20	3	5	2	0	0	0	-2.45481	9.25278e-11	4.87253e-10	down	-4.31029	3.18073e-15	1.69787e-14	down	-8.31587	9.34949e-12	2.92845e-11	down	-1.81077
LITCHI003426.m1	0.27	0.58	0.79	2.67	3.02	3.38	1.25	1.66	0.93	4.24	5.03	3.64	0.1736	0.3663	0.5009	1.7111	1.9304	2.1887	0.7937	1.055	0.5945	2.6998	3.1042	2.3257	4	9	10	34	42	56	21	23	10	52	67	60	2.5972	3.95792e-08	1.65473e-07	up	1.30896	0.030375	0.0476585	up	3.24231	1.08624e-13	3.78836e-13	up	-1.24901
LITCHI003431.m1	5.91	6.53	5.86	8.73	9.24	8.89	11.19	11.57	10.33	13.34	14.07	12.38	3.7837	4.1011	3.7334	5.5936	5.9128	5.7499	7.0787	7.372	6.6274	8.4962	8.6776	7.9129	269	311	230	343	397	454	578	496	344	505	578	630	0.661065	1.41589e-08	6.22428e-08	false	0.91829	1.01956e-15	5.57573e-15	false	1.36659	2.20967e-31	1.44977e-30	up	0.286196
LITCHI003432.m2	0.36	0.07	0	4.77	5.59	5.99	4.07	4.83	5.23	56.1	53.63	56.72	0.2313	0.0434	0	3.0569	3.5755	3.8734	2.5776	3.0793	3.3579	35.7415	33.079	36.2659	5	1	0	57	73	93	64	63	53	646	670	878	5.30875	1.31963e-15	9.64263e-15	up	5.04893	9.5715e-14	4.68706e-13	up	8.78999	8.9098e-49	8.74763e-48	up	-0.239056
LITCHI003433.m1	1020.71	1080.6	957.62	1176.78	1190.1	1143.72	1299.31	1251.03	1361.65	2267.97	2819.76	2307.15	653.677	678.383	610.424	753.928	761.203	740.08	822.201	797.388	873.65	1444.96	1739.24	1475.24	8050	8911	6514	8008	8853	10122	11629	9293	7855	14877	20067	20345	0.306619	4.73514e-11	2.54064e-10	false	0.418615	2.70311e-14	1.37132e-13	false	1.52331	1.93191e-69	2.75494e-68	up	0.14019
LITCHI003437.m1	19.92	20.29	17.86	95.57	93.07	93.32	94.6	85.39	87.41	82.9	84.18	81.71	12.7578	12.7362	11.3817	61.2318	59.5264	60.3874	59.8623	54.4281	56.0832	52.8193	51.9217	52.2455	401	427	310	1660	1767	2108	2161	1619	1287	1388	1529	1839	2.38497	5.00716e-211	4.67275e-209	up	2.26511	3.54405e-162	2.01981e-160	up	2.34538	1.42121e-149	4.98592e-148	up	-0.0910122
LITCHI003440.m1	6.93	6.72	5.87	0.93	1.32	1.03	0.08	0	0	0	0	0	4.4399	4.2159	3.7443	0.594	0.8438	0.6663	0.0496	0	0	0	0	0	78	79	57	9	14	13	1	0	0	0	0	0	-2.46732	3.23576e-11	1.75416e-10	down	-7.49386	7.76414e-10	2.92504e-09	down	-8.30501	1.03374e-11	3.22826e-11	down	-4.99745
LITCHI003457.m1	46.19	45.32	44.49	30.7	26.48	27.09	28.89	26.51	25.31	17.27	13.35	15.13	29.5834	28.4536	28.3616	19.6674	16.9339	17.5283	18.2844	16.899	16.2361	11.0006	8.2349	9.6726	579	594	481	332	313	381	411	313	232	180	151	212	-0.584876	2.33585e-08	1.00124e-07	false	-0.685284	1.03096e-10	4.17401e-10	false	-1.32663	6.3258e-25	3.44486e-24	down	-0.0727569
LITCHI003459.m1	84.94	83.04	72.1	152.11	163.98	156.42	199.99	187.08	173.73	122.68	115.46	112.93	54.3961	52.129	45.9618	97.4499	104.882	101.219	126.551	119.241	111.464	78.1593	71.2181	72.2067	631	645	462	975	1149	1304	1686	1309	944	758	774	938	1.08301	8.22175e-39	1.30837e-37	up	1.28718	6.37405e-51	9.80111e-50	up	0.793924	8.24536e-16	3.19128e-15	false	0.233478
LITCHI003466.m1	4.84	3.64	3.01	2.4	2.75	2.77	5.79	5.87	5.44	8.94	11.49	9.28	3.0997	2.2833	1.9163	1.5402	1.7583	1.7942	3.6628	3.7433	3.4875	5.6938	7.0896	5.9313	28	22	15	12	15	18	38	32	23	43	60	60	-0.42762	0.374722	0.472906	false	0.634125	0.113298	0.15687	false	1.614	3.36917e-06	7.01863e-06	up	1.09059
LITCHI003467.m1	20.81	21.56	24.77	54.41	58.43	49.79	62.33	65.26	60.12	78.48	75.86	71.05	13.3287	13.5338	15.7905	34.8602	37.37	32.2165	39.4426	41.5977	38.5747	49.9996	46.7916	45.4337	301	326	309	679	797	808	1023	889	636	944	990	1149	1.38632	2.62932e-40	4.30477e-39	up	1.55094	5.29445e-55	8.81948e-54	up	1.9978	8.13745e-83	1.38124e-81	up	0.193459
LITCHI003471.m1	8.71	5.55	8.97	11.96	12.65	11.5	17.34	14.72	7.94	6.59	22.52	19.33	5.5768	3.4856	5.7207	7.6632	8.0922	7.4392	10.9703	9.385	5.0923	4.1999	13.889	12.3575	27	18	24	32	37	40	61	43	18	17	63	67	0.749977	0.048539	0.0823908	false	0.869153	0.0298055	0.0468472	false	1.32589	0.00180414	0.00284505	up	0.152364
LITCHI003472.m1	17.17	17.82	17.9	34.1	34.86	39.03	47.04	42.54	43.31	58.42	61.37	56.08	10.9974	11.1895	11.4123	21.8439	22.2966	25.2546	29.7654	27.1152	27.7907	37.2191	37.8533	35.8556	129	140	116	221	247	329	401	301	238	365	416	471	1.14101	7.41433e-14	4.85799e-13	up	1.39464	7.60436e-22	5.42595e-21	up	1.98169	4.40478e-46	4.13995e-45	up	0.281881
LITCHI003475.m1	32.38	28.51	27.71	35.14	33.24	42.14	52.31	51.84	53.05	91.15	55.82	59.3	20.7365	17.898	17.663	22.5157	21.2602	27.2664	33.1013	33.0419	34.0381	58.0711	34.4296	37.9159	126	116	93	118	122	184	231	190	151	295	196	258	0.430537	0.0238243	0.0437662	false	0.888858	1.7452e-07	5.46492e-07	false	1.46022	6.16727e-14	2.18157e-13	up	0.486039
LITCHI003476.m1	10.39	10.6	13.5	31.88	27.77	28.33	39	32.02	35.12	38.15	42.07	36.77	6.6524	6.6525	8.6076	20.4274	17.7594	18.3328	24.6783	20.4068	22.5308	24.305	25.949	23.5094	165	176	185	437	416	505	703	479	408	504	603	653	1.46388	6.36725e-28	7.53515e-27	up	1.69228	4.75042e-37	5.43781e-36	up	2.01613	8.69672e-52	9.08065e-51	up	0.258089
LITCHI003477.m1	0	0.53	0.32	4.05	5.78	8.59	5.29	6.38	6.88	4.53	4.33	4	0	0.3355	0.2065	2.5931	3.6945	5.5583	3.3495	4.065	4.4114	2.8892	2.6737	2.5564	0	4	2	25	39	69	43	43	36	27	28	32	4.53246	4.16136e-10	2.09431e-09	up	4.48433	2.59321e-10	1.01286e-09	up	4.14476	2.26387e-08	5.66155e-08	up	-0.0272055
LITCHI003478.m1	0	0	0	0.15	1.06	0.22	0.99	0.66	0.34	3.16	1.66	2.91	0	0	0	0.0929	0.6789	0.1443	0.628	0.4234	0.2195	2.0131	1.0265	1.8607	0	0	0	1	8	2	9	5	2	21	12	26	NA	NA	NA	NA	NA	NA	NA	NA	7.00462	9.22353e-08	2.19063e-07	up	NA
LITCHI003480.m1	0	0	0	0.25	0.58	0.29	0.76	1.61	0.74	2.09	1.56	2.43	0	0	0	0.1611	0.3678	0.1877	0.4839	1.0277	0.4758	1.3295	0.964	1.5509	0	0	0	2	5	3	8	14	5	16	13	25	NA	NA	NA	NA	NA	NA	NA	NA	6.86688	1.91366e-07	4.43692e-07	up	NA
LITCHI003490.m1	0.33	0.24	0.48	0.1	0.18	0.15	0.88	1.15	1.26	0.2	0.28	0.3	0.214	0.1504	0.3087	0.062	0.1133	0.0963	0.5589	0.7348	0.8059	0.128	0.1713	0.1911	4	3	5	1	2	2	12	13	11	2	3	4	NA	NA	NA	NA	1.71046	0.0215352	0.0348208	up	NA	NA	NA	NA	2.92509
LITCHI003495.m1	3.48	3.14	3.55	11.59	12.36	11.57	11.49	11.16	10.22	17.9	18.71	19.1	2.2312	1.9738	2.2634	7.427	7.9071	7.4854	7.2696	7.1112	6.5559	11.4071	11.5428	12.2117	124	117	109	356	415	462	464	374	266	530	601	760	1.91388	1.06412e-43	1.83172e-42	up	1.75931	1.60408e-34	1.70638e-33	up	2.70496	3.59597e-95	7.30271e-94	up	-0.124781
LITCHI003496.m1	0.18	0.38	0.36	0.26	0.45	0.26	0.33	0.21	0.18	0.13	0.1	0.04	0.1145	0.2416	0.2313	0.166	0.288	0.1676	0.2119	0.1362	0.1177	0.0856	0.0611	0.0256	8	18	14	10	19	13	17	9	6	5	4	2	0.171821	0.763367	0.821532	false	-0.25478	0.676812	0.735042	false	-1.54988	0.0456499	0.0600582	false	-0.395962
LITCHI003498.m1	0.28	0.13	0	23.94	21.31	26.86	16.6	22.82	21.94	158.57	127.29	152.4	0.1788	0.0838	0	15.3366	13.628	17.3831	10.5058	14.5444	14.0783	101.026	78.5124	97.4495	2	1	0	148	144	216	135	154	115	945	823	1221	7.49565	2.48262e-18	2.05809e-17	up	7.21273	7.72993e-17	4.47008e-16	up	10.2352	3.8608e-34	2.74275e-33	up	-0.259548
LITCHI003501.m1	86.43	96.57	89.88	5.89	7.31	6.24	2.48	2.67	2.48	0	0.17	0	55.3509	60.6271	57.2917	3.775	4.6765	4.0347	1.5719	1.7032	1.5896	0	0.1032	0	1717	2006	1540	101	137	139	56	50	36	0	3	0	-3.70248	3.19527e-273	4.21678e-271	down	-5.09734	2.98439e-276	3.17222e-274	down	-10.497	5.01642e-36	3.7677e-35	down	-1.36515
LITCHI003506.m1	8.05	4.99	5.39	4.47	4.21	5.05	7.79	5.66	9.14	8.31	10.93	9.12	5.1535	3.1303	3.4343	2.8613	2.69	3.2678	4.9295	3.6048	5.8657	5.2959	6.7402	5.8334	71	46	41	34	35	50	78	47	59	61	87	90	-0.314422	0.32147	0.416546	false	0.350934	0.237701	0.301232	false	0.871355	0.00141239	0.00225148	false	0.693188
LITCHI003507.m1	11.49	12.31	9.44	2.29	2.79	1.92	1.05	1.72	1.23	1.44	1.59	1.12	7.3585	7.7252	6.0151	1.4664	1.7856	1.2423	0.6674	1.0935	0.7874	0.9168	0.9818	0.7187	192	215	136	33	44	36	20	27	15	20	24	21	-2.14875	2.23431e-20	2.04135e-19	down	-3.00168	1.07134e-28	9.50861e-28	down	-2.76648	6.51075e-25	3.54416e-24	down	-0.824815
LITCHI003508.m2	3.36	3.94	4.66	7.03	7.37	7.1	9.03	8.79	7.11	4.28	4.22	4.45	2.1535	2.472	2.9701	4.5064	4.7163	4.5969	5.7166	5.6056	4.5611	2.7266	2.6013	2.8423	205	251	245	370	424	486	625	505	317	217	232	303	0.959578	9.14204e-14	5.94528e-13	false	1.131	7.31612e-17	4.23993e-16	up	0.366657	0.0154428	0.0217109	false	0.202574
LITCHI003511.m1	5.09	4.72	5.49	3.83	4.3	3.26	0.84	1.18	1.47	1.1	0.75	0.71	3.2601	2.9609	3.4977	2.451	2.7508	2.1099	0.5322	0.7536	0.9419	0.7007	0.4621	0.4549	128	124	119	83	102	92	24	28	27	23	17	20	-0.319594	0.116013	0.176712	false	-2.09692	1.91276e-14	9.80767e-14	down	-2.34629	9.90497e-16	3.81629e-15	down	-1.74707
LITCHI003521.m1	18.28	17.23	20	13.72	11.19	8.26	8.39	3.83	5.63	2.79	2.57	3.22	11.7057	10.8198	12.7477	8.793	7.1576	5.3443	5.3114	2.439	3.6131	1.7748	1.5838	2.0611	71	70	67	46	41	36	37	14	16	9	9	14	-0.644384	0.0252518	0.0461548	false	-1.55319	4.97303e-06	1.35017e-05	down	-2.43479	3.14581e-10	8.94952e-10	down	-0.887707
LITCHI003540.m1	2.5	2.85	2.9	25.4	26.51	24.89	35.95	36.94	33.31	61.21	54.89	54.38	1.6012	1.7887	1.8479	16.274	16.955	16.1051	22.7521	23.5441	21.3721	38.9981	33.8547	34.7729	47	56	47	412	470	525	767	654	458	957	931	1143	3.32919	5.2345e-91	1.9103e-89	up	3.75378	2.73484e-125	1.09993e-123	up	4.61892	5.41787e-202	2.89952e-200	up	0.453975
LITCHI003547.m1	0.43	1.58	1.51	0.3	0.65	0.62	0.46	0.28	0.24	0	0.29	0.08	0.2784	0.9919	0.9639	0.1937	0.4127	0.4011	0.2909	0.1765	0.1525	0	0.1783	0.0497	5	19	15	3	7	8	6	3	2	0	3	1	-1.04451	0.151241	0.221	false	-1.75769	0.0294705	0.0463642	down	-3.01033	0.00411496	0.0062348	down	NA
LITCHI003548.m1	7.22	9.27	6.93	5.98	6.2	6.07	3.63	4.09	4.04	1.41	1.45	1.29	4.6229	5.8201	4.4204	3.8285	3.9627	3.9247	2.3001	2.6053	2.5931	0.8953	0.8929	0.8256	105	141	87	75	85	99	60	56	43	17	19	21	-0.255576	0.231883	0.316436	false	-0.937381	9.5207e-05	0.000221604	false	-2.25666	1.86664e-13	6.43772e-13	down	-0.653609
LITCHI003560.m1	62.73	61.42	64.59	6.16	6.76	5.5	0.37	0.23	0	0	0	0	40.1717	38.5555	41.1733	3.9471	4.3258	3.5558	0.2371	0.1439	0	0	0	0	295	302	262	25	30	29	2	1	0	0	0	0	-3.25461	3.03409e-51	5.952e-50	down	-8.05392	2.33774e-21	1.63838e-20	down	-10.3181	4.19588e-18	1.78439e-17	down	-4.79299
LITCHI003565.m3	1.6	1.06	1.54	2.54	2.22	2.28	3.1	3.11	3.16	3.22	4.03	3.2	1.0263	0.6661	0.9794	1.6247	1.4211	1.475	1.959	1.9812	2.0275	2.0538	2.4858	2.0444	52	36	43	71	68	83	114	95	75	87	118	116	0.856018	0.00193864	0.00448367	false	1.22493	1.94688e-06	5.51958e-06	up	1.56888	9.09819e-10	2.50329e-09	up	0.396952
LITCHI003568.m1	39.35	42.95	44.4	36.07	38.04	36.72	27.43	28.34	27.01	14.93	14.83	14.93	25.1988	26.9648	28.3055	23.1093	24.3312	23.7589	17.3547	18.0607	17.3281	9.5116	9.1491	9.5448	488	557	475	386	445	511	386	331	245	154	166	207	-0.0834704	0.40339	0.500883	false	-0.549557	4.30008e-07	1.30414e-06	false	-1.25389	2.26114e-22	1.1349e-21	down	-0.437423
LITCHI003569.m1	0.76	0.87	0.39	0.18	0.08	0.2	0.13	0.2	0.36	0.18	0.08	0.2	0.484	0.5445	0.2514	0.1122	0.0513	0.1307	0.0843	0.1279	0.232	0.1158	0.0517	0.1297	20	24	9	4	2	6	4	5	7	4	2	6	-2.02758	0.00458629	0.00984391	down	-1.53033	0.0217654	0.0351633	down	-1.85391	0.00970468	0.0140178	down	NA
LITCHI003574.m1	2.77	2.38	1.99	1.22	0.91	1.11	0.42	0.41	0.65	0	0.11	0	1.7743	1.4914	1.2709	0.7803	0.5831	0.7162	0.2664	0.2586	0.419	0	0.0653	0	29	26	18	11	9	13	5	4	5	0	1	0	-1.03735	0.0376347	0.0657086	false	-2.24102	0.000245231	0.000539572	down	-5.78869	7.88467e-06	1.58006e-05	down	-1.16937
LITCHI003583.m1	49.14	53.05	52.83	48.05	45.06	45.74	60.2	55.18	54.51	94.78	101.07	91.32	31.4721	33.3046	33.673	30.7869	28.8186	29.6002	38.0976	35.1681	34.9745	60.3833	62.3426	58.3919	1235	1394	1145	1042	1068	1290	1717	1306	1002	1981	2292	2566	-0.0506458	0.462939	0.558889	false	0.197783	0.00531754	0.00959163	false	1.13831	1.65958e-48	1.62237e-47	up	0.277387
LITCHI003585.m1	366.88	424.05	376.94	160.5	165.74	134.05	189.87	178.71	201.93	33.08	35.95	32.69	234.953	266.213	240.278	102.83	106.01	86.7401	120.147	113.906	129.559	21.0751	22.1718	20.9011	6334	7655	5613	2391	2699	2597	3720	2906	2550	475	560	631	-1.23645	1.21429e-70	3.28461e-69	down	-0.970384	1.45971e-50	2.21906e-49	false	-3.27312	0	0	down	0.294863
LITCHI003586.m2	0.13	0.22	0.04	0.12	0.28	0.18	0.26	0.25	0.46	0.4	0.41	0.39	0.0856	0.1404	0.0247	0.0744	0.1812	0.1156	0.1676	0.1582	0.293	0.2559	0.2512	0.2483	4	7	1	3	8	6	9	7	10	10	11	13	NA	NA	NA	NA	NA	NA	NA	NA	1.81244	0.0192052	0.0266583	up	NA
LITCHI003591.m3	36.36	33.67	28.11	21.82	17.64	20.22	12.84	18.62	19.04	13.64	11.86	10.61	23.2882	21.1364	17.9168	13.979	11.2802	13.0871	8.1252	11.8678	12.2161	8.6924	7.316	6.7844	282	273	188	146	129	176	113	136	108	88	83	92	-0.612257	0.000135025	0.000380933	false	-0.908092	5.68653e-07	1.70342e-06	false	-1.20294	6.51843e-11	1.93553e-10	down	-0.267229
LITCHI003603.m1	527.04	518.84	494.42	94.32	94.81	98.68	89.02	95.17	99.83	15.2	14.12	17	337.528	325.723	315.165	60.4261	60.6408	63.8557	56.3305	60.6572	64.0545	9.6829	8.712	10.8732	5045	5193	4082	779	856	1060	967	858	699	121	122	182	-2.31044	0	0	down	-2.38005	0	0	down	-4.79899	0	0	down	-0.0395297
LITCHI003606.m1	5.6	8.28	8.01	6.89	4.08	6.39	13.72	12.17	13.51	6.94	5.91	7.51	3.5855	5.1998	5.1076	4.4169	2.6102	4.1365	8.6828	7.7551	8.6711	4.4227	3.6476	4.8026	64	99	79	68	44	82	178	131	113	66	61	96	-0.223648	0.406351	0.5036	false	0.912828	1.28778e-05	3.34054e-05	false	0.148073	0.551308	0.594604	false	1.165
LITCHI003608.m2	0.15	0.31	0.23	0.8	0.76	0.83	0.85	0.76	0.44	1.18	1.34	1.36	0.0945	0.1919	0.1454	0.5112	0.4836	0.5388	0.5347	0.4826	0.2804	0.7534	0.8236	0.8718	6	13	8	28	29	38	39	29	13	40	49	62	1.91479	8.74169e-05	0.000253311	up	1.65484	0.00176462	0.00341822	up	2.75696	1.37283e-10	4.00662e-10	up	-0.224007
LITCHI003609.m1	7.46	8.27	10.82	14.74	19.6	18.89	17.93	12.06	15.07	45.27	38.53	40.05	4.7793	5.1935	6.8943	9.4451	12.5365	12.2254	11.349	7.6901	9.6704	28.8426	23.767	25.6064	44	51	55	75	109	125	120	67	65	222	205	264	1.12203	7.71484e-06	2.56214e-05	up	0.836741	0.0018568	0.00358433	false	2.47775	6.5683e-35	4.77303e-34	up	-0.255167
LITCHI003612.m2	0.19	0.22	0.04	0.22	0.41	0.2	0.34	0.41	0.16	0.69	0.59	0.55	0.1227	0.1381	0.0283	0.1423	0.2599	0.1326	0.2137	0.2594	0.1009	0.4404	0.3668	0.3507	5	6	1	5	10	6	10	10	3	15	14	16	NA	NA	NA	NA	NA	NA	NA	NA	2.21991	0.0018445	0.00290635	up	NA
LITCHI003614.m1	129.03	136.24	117.54	103	112.79	103.83	188.06	176.69	176.58	236.97	232.43	212.07	82.6304	85.5308	74.924	65.9866	72.1386	67.1896	119.005	112.618	113.294	150.976	143.364	135.601	980	1082	770	675	808	885	1621	1264	981	1497	1593	1801	-0.153481	0.0618929	0.101907	false	0.562826	1.93133e-13	9.30441e-13	false	1.0784	8.22316e-36	6.12562e-35	up	0.745287
LITCHI003615.m1	8.15	9.38	8.92	2.27	3.92	2.89	2.06	2.08	1.34	0.82	0.84	0.34	5.2178	5.8883	5.687	1.4564	2.5067	1.8706	1.3041	1.3274	0.8603	0.5201	0.5157	0.2157	108	130	102	26	49	43	31	26	13	9	10	5	-1.43057	3.12938e-08	1.32401e-07	down	-2.18331	1.87149e-14	9.6034e-14	down	-3.53007	5.56913e-20	2.55813e-19	down	-0.730566
LITCHI003616.m1	1.99	2.09	1.57	1.12	0.87	0.82	1.11	0.57	0.66	0.52	0.32	0.43	1.2737	1.3106	1.0038	0.7204	0.5592	0.5315	0.7033	0.3611	0.4255	0.3344	0.1989	0.2774	41	45	28	20	17	19	26	11	10	9	6	10	-0.906007	0.0217015	0.0403028	false	-1.18862	0.00532739	0.00960809	down	-1.90029	7.40716e-05	0.000135232	down	-0.260818
LITCHI003626.m1	113.53	107.76	119.76	238.43	240.05	257.27	224.93	236.36	222.74	1929.82	1748.88	2025.42	72.7062	67.6479	76.3398	152.754	153.536	166.472	142.337	150.652	142.911	1229.52	1078.72	1295.09	1586	1574	1443	2874	3163	4033	3566	3110	2276	22423	22046	31637	1.21966	2.11039e-93	8.03855e-92	up	1.06918	5.44529e-69	1.13068e-67	up	4.3131	0	0	up	-0.122262
LITCHI003629.m1	330.11	346.04	342.57	187.45	184.58	183.06	133.99	129.4	131.98	87.89	86.38	86.79	211.405	217.237	218.366	120.095	118.057	118.457	84.7918	82.4783	84.6787	55.9972	53.2775	55.4974	2592	2841	2320	1270	1367	1613	1194	957	758	574	612	762	-0.767723	7.91249e-43	1.33734e-41	false	-1.30171	7.94438e-96	2.38563e-94	down	-1.71568	9.81773e-112	2.472e-110	down	-0.505439
LITCHI003633.m1	5.66	2.14	1.98	2.1	3.51	2.95	5.36	4.31	3.21	5.91	6.39	4.11	3.6247	1.3465	1.2628	1.348	2.2449	1.909	3.3942	2.7461	2.0608	3.7629	3.9418	2.626	53	21	16	17	31	31	57	38	22	46	54	43	-0.085962	0.850137	0.890127	false	0.464777	0.269588	0.336213	false	0.983359	0.0136617	0.0193564	false	0.581189
LITCHI003634.m1	0.43	0.45	0.41	1.05	0.42	1.05	1.21	1.29	1.61	2.03	1.04	2.92	0.2767	0.283	0.2613	0.6709	0.2664	0.6796	0.7667	0.8241	1.0337	1.2939	0.6444	1.8646	11	12	9	23	10	30	35	31	30	43	24	83	1.06982	0.0509205	0.085953	false	1.72456	0.000170468	0.000383453	up	2.46506	6.66501e-08	1.60052e-07	up	0.682995
LITCHI003636.m1	74.85	20.95	14.79	10.84	12.62	14.02	6.93	69.98	115.7	3.83	5.66	51.35	47.9337	13.1497	9.429	6.9469	8.0747	9.0735	4.387	44.6073	74.2344	2.4432	3.4884	32.8321	352	103	60	44	56	74	37	310	398	15	24	270	-1.45255	0.0434951	0.0748172	false	0.872808	0.44895	0.521039	false	-0.611092	0.623069	0.662642	false	2.35197
LITCHI003652.m1	74.57	79.41	72.93	52.99	52.69	51.9	57.86	53.04	51.41	28.01	29.03	29.6	47.7581	49.853	46.4868	33.9468	33.7012	33.5814	36.6166	33.81	32.9844	17.8438	17.9043	18.9272	2830	3151	2387	1735	1886	2210	2492	1896	1427	884	994	1256	-0.418433	2.1842e-14	1.48938e-13	false	-0.418298	1.68922e-11	7.20959e-11	false	-1.13965	5.18197e-52	5.44406e-51	down	0.0290577
LITCHI003653.m1	0.24	0.18	0.06	0.33	0.31	0.6	0.51	0.61	0.66	0.52	0.16	0.17	0.1537	0.1153	0.0355	0.2138	0.1953	0.3874	0.3211	0.3897	0.421	0.3309	0.0984	0.1098	5	4	1	6	6	14	12	12	10	9	3	4	NA	NA	NA	NA	1.92123	0.0167811	0.0277331	up	NA	NA	NA	NA	0.477966
LITCHI003660.m1	31.35	34.37	33.51	24.39	25.49	23.37	35.7	33.46	33.47	8.59	10.03	6.53	20.0786	21.5741	21.3579	15.6276	16.306	15.1236	22.5904	21.3275	21.4752	5.4716	6.1871	4.1784	575	659	530	386	441	481	743	578	449	131	166	134	-0.330252	0.000647516	0.00162626	false	0.113797	0.217763	0.27893	false	-1.73936	3.85806e-32	2.60005e-31	down	0.472784
LITCHI003663.m1	4.48	6.31	6.42	6.01	5.5	5.78	3.74	3.5	4.35	2.83	1.57	1.9	2.8687	3.9634	4.0946	3.8512	3.5172	3.7386	2.3663	2.2336	2.7918	1.8059	0.9669	1.2134	38	56	47	44	44	55	36	28	27	20	12	18	0.116374	0.69881	0.769876	false	-0.511744	0.127983	0.174585	false	-1.21247	0.0021358	0.00333799	down	-0.599716
LITCHI003668.m1	142.1	108.16	99.91	82.58	81.69	91.19	65.71	73.89	61.73	38.85	50.5	54.47	91.0003	67.9036	63.6837	52.9073	52.2521	59.0052	41.5805	47.0982	39.6095	24.7523	31.1496	34.8259	343	273	208	172	186	247	180	168	109	78	110	147	-0.346284	0.0258578	0.0470846	false	-0.734488	9.07699e-06	2.39355e-05	false	-1.02864	4.70289e-08	1.14403e-07	down	-0.359954
LITCHI003672.m1	12.45	14.71	14.76	7.24	8.28	8.14	5.92	5.13	6.15	5.52	4.77	4.19	7.9717	9.2355	9.4095	4.6389	5.2957	5.2674	3.7476	3.267	3.9441	3.5168	2.9441	2.6796	263	325	269	132	165	193	142	102	95	97	91	99	-0.713491	1.10727e-06	4.02742e-06	false	-1.22425	2.32464e-14	1.1856e-13	down	-1.29224	7.64743e-14	2.68911e-13	down	-0.481075
LITCHI003675.m1	35.16	33.09	36.2	71.23	70.98	65.93	72.88	77.2	71.34	62.23	61.88	60.25	22.5187	20.774	23.0767	45.6377	45.3998	42.6614	46.1158	49.2086	45.7722	39.6483	38.1685	38.5279	250	246	222	437	476	526	588	517	371	368	397	479	1.10338	3.98085e-22	3.86116e-21	up	1.14963	8.46446e-24	6.53775e-23	up	1.0693	3.20943e-18	1.37215e-17	up	0.0750666
LITCHI003676.m1	4.89	6.44	6.62	3.78	5.4	3.27	4.31	2.81	5.02	2.45	0.9	3.28	3.1341	4.0402	4.2197	2.4225	3.4569	2.1165	2.7289	1.7939	3.2196	1.562	0.5575	2.099	24	33	28	16	25	18	24	13	18	10	4	18	-0.422213	0.320549	0.415556	false	-0.50703	0.241051	0.304823	false	-1.1674	0.0235932	0.0323302	down	-0.0554809
LITCHI003677.m2	0.34	0.23	0	0.39	0.15	0.3	1.06	1.33	0.79	0.46	0.48	0.56	0.2154	0.1443	0	0.2498	0.0978	0.194	0.6699	0.8455	0.5058	0.2945	0.2956	0.3573	7	5	0	7	3	7	25	26	12	8	9	13	NA	NA	NA	NA	2.5138	0.000308647	0.000668561	up	NA	NA	NA	NA	1.90853
LITCHI003678.m1	2.45	2.09	2.54	4.63	5.74	5.63	2.27	1.78	2.82	1.39	1.43	1.04	1.5677	1.315	1.6187	2.9655	3.6694	3.6403	1.4368	1.1334	1.8082	0.8882	0.8807	0.6631	19	17	17	31	42	49	20	13	16	9	10	9	1.28989	0.000847333	0.00208836	up	0.0119943	0.980443	0.98552	false	-0.634722	0.253022	0.294725	false	-1.25207
LITCHI003681.m1	19.77	20.93	24.65	51.41	50.38	51.21	49.41	47.72	45.44	30	27.95	29.61	12.6621	13.1419	15.7109	32.9395	32.2209	33.1389	31.2665	30.4172	29.1556	19.1128	17.2402	18.9307	439	486	472	985	1055	1276	1245	998	738	554	560	735	1.33927	5.39592e-51	1.05064e-49	up	1.19349	6.02697e-37	6.86972e-36	up	0.672973	1.02981e-09	2.82262e-09	false	-0.116082
LITCHI003682.m1	162.87	192.95	167.54	249.78	256.82	243.57	353.47	307.49	310.42	428.69	529.21	423.48	104.307	121.128	106.796	160.027	164.266	157.61	223.677	195.993	199.171	273.123	326.419	270.781	2908	3602	2580	3848	4325	4880	7162	5171	4054	6366	8526	8454	0.627189	6.91041e-26	7.70345e-25	false	0.955973	5.90736e-44	8.01593e-43	false	1.6498	7.79846e-69	1.10171e-67	up	0.357905
LITCHI003683.m1	6.82	9.2	8.12	5.3	3.17	4.33	6.42	5.35	4.85	3.26	3.1	2.92	4.3652	5.7743	5.1756	3.3972	2.0262	2.7998	4.0611	3.4121	3.1123	2.0742	1.9148	1.8689	73	103	75	49	32	52	78	54	38	29	30	35	-0.810053	0.00343859	0.00757847	false	-0.465617	0.068197	0.0993865	false	-1.13374	8.68676e-05	0.000157372	down	0.371266
LITCHI003693.m1	33.86	38.86	37.26	44.02	40.44	43.35	71.64	61.51	66.45	81.22	104.35	84.43	21.6832	24.3942	23.7497	28.2042	25.867	28.0498	45.3333	39.2086	42.6335	51.7485	64.3644	53.9857	845	1014	802	948	952	1214	2029	1446	1213	1686	2350	2356	0.325628	3.63204e-05	0.000111216	false	0.924496	7.22299e-31	6.94454e-30	false	1.54575	5.24627e-51	5.3872e-50	up	0.627801
LITCHI003719.m1	0.84	1.25	0.81	0.22	0.45	0.37	0.08	0.2	0.06	0.45	0.62	0.58	0.538	0.7846	0.5174	0.1386	0.2848	0.2422	0.052	0.1263	0.0409	0.286	0.3828	0.3737	18	28	15	4	9	9	2	4	1	8	12	14	-1.37048	0.0197497	0.0370519	down	-2.99952	0.000118107	0.000271555	down	-0.56052	0.285403	0.3291	false	NA
LITCHI003720.m1	1.84	2.44	3.43	4.38	4.22	5	7.1	6.5	5.16	5.64	7.24	6.94	1.1761	1.5315	2.1868	2.803	2.6983	3.2359	4.4945	4.1427	3.3114	3.5951	4.4635	4.4344	18	25	29	37	39	55	79	60	37	46	64	76	0.940217	0.0101273	0.0203153	false	1.36497	6.73201e-05	0.000159805	up	1.62596	1.11385e-06	2.42319e-06	up	0.453697
LITCHI003728.m1	50.88	46.64	45.3	28.43	22.16	29.42	35.23	38.27	43.48	19.66	18.46	19.77	32.5859	29.2771	28.8753	18.2156	14.1714	19.0367	22.2927	24.3901	27.8955	12.5282	11.3866	12.6439	168	161	129	81	69	109	132	119	105	54	55	73	-0.725649	0.000238855	0.00065027	false	-0.232708	0.199313	0.258113	false	-1.05378	5.42176e-07	1.21177e-06	down	0.523257
LITCHI003735.m1	4.04	0.7	3.62	24.45	26.06	26.64	27.96	29.02	26.08	39.03	36.18	35.43	2.5842	0.4405	2.3045	15.6618	16.6668	17.24	17.6937	18.4943	16.7326	24.8686	22.317	22.6566	22	4	17	115	134	163	173	149	104	177	178	216	3.32443	9.2352e-09	4.14063e-08	up	3.3873	4.19682e-09	1.49172e-08	up	3.98547	3.42165e-12	1.10208e-11	up	0.0904192
LITCHI003753.m1	0.85	0.53	1.21	0.38	0.59	0.35	0.03	0	0.09	0	0.04	0.03	0.5438	0.3334	0.7724	0.2425	0.3765	0.226	0.0182	0	0.0573	0	0.0223	0.0187	26	17	32	10	17	12	1	0	2	0	1	1	-0.865246	0.0851189	0.135355	false	-4.53502	4.3085e-06	1.17763e-05	down	-4.98908	1.69117e-05	3.2858e-05	down	-3.62832
LITCHI003759.m1	2.94	2.81	2.37	12.29	11.25	12.07	15.09	15.6	12.93	26.28	21.53	24	1.8825	1.7649	1.5113	7.8765	7.1935	7.8121	9.5497	9.9463	8.2961	16.7413	13.2792	15.3488	23	23	16	83	83	106	134	115	74	171	152	210	2.23574	1.14742e-13	7.42128e-13	up	2.48647	1.1891e-17	7.20945e-17	up	3.38496	6.80799e-39	5.47165e-38	up	0.28102
LITCHI003760.m1	2.54	1.56	3.57	13.03	19.99	19.72	30.52	32.54	29.25	56.69	50.04	44.44	1.6259	0.9799	2.2784	8.3482	12.789	12.7575	19.3136	20.7393	18.7701	36.1166	30.8653	28.415	14	9	17	62	104	122	191	169	118	260	249	274	2.91522	2.15257e-16	1.65431e-15	up	3.6802	8.24455e-34	8.59294e-33	up	4.57466	1.84514e-58	2.21855e-57	up	0.784703
LITCHI003766.m1	4.91	6.1	5.7	10.54	10	10.77	7.15	6.12	5.22	6.27	7.41	7.07	3.1466	3.8295	3.6313	6.7526	6.3947	6.9688	4.5266	3.9032	3.3462	3.9975	4.5685	4.5202	161	209	161	298	309	396	266	189	125	171	219	259	1.015	1.24485e-13	8.0276e-13	up	0.217361	0.192389	0.250162	false	0.563306	0.000441225	0.000740457	false	-0.765869
LITCHI003769.m1	13.18	13.52	14.56	20.61	22.76	22.3	34.59	37.91	30.88	21.46	20.08	21.38	8.4431	8.4881	9.2819	13.2067	14.5584	14.4274	21.8892	24.1621	19.8125	13.6751	12.3829	13.6688	401	430	382	541	653	761	1194	1086	687	543	551	727	0.781419	7.45892e-16	5.51817e-15	false	1.39192	3.0064e-47	4.36238e-46	up	0.858639	2.25499e-16	8.9537e-16	false	0.639241
LITCHI003783.m3	2.61	1.85	2.71	6.58	6.59	5.83	5.95	6.45	5.3	11.81	8.44	9.2	1.6686	1.1632	1.7281	4.2163	4.2131	3.7753	3.7624	4.114	3.3988	7.5226	5.2059	5.8835	39	29	35	85	93	98	101	91	58	147	114	154	1.51919	2.28456e-08	9.80221e-08	up	1.37655	9.14365e-07	2.68496e-06	up	2.29007	1.28689e-19	5.82493e-19	up	-0.112324
LITCHI003784.m1	0	0.27	0.22	1.74	1.39	0.59	1.82	1.49	2.18	1.24	1.56	1.01	0	0.1689	0.1386	1.1143	0.8905	0.3786	1.1507	0.9521	1.3987	0.7904	0.9617	0.6437	0	3	2	16	14	7	22	15	17	11	15	12	3.03568	0.00161353	0.00378334	up	3.56273	3.80823e-05	9.32424e-05	up	3.21949	0.00048351	0.000808437	up	0.563474
LITCHI003787.m1	3.94	2.69	3.26	0.87	1.19	1.51	0.66	0.4	0.26	0	0	0	2.5246	1.6906	2.081	0.5575	0.7638	0.9742	0.4187	0.2541	0.1647	0	0	0	21	15	15	4	6	9	4	2	1	0	0	0	-1.34602	0.0318827	0.0567476	false	-2.78559	0.00054061	0.00112708	down	-6.24488	3.55129e-06	7.37584e-06	down	NA
LITCHI003789.m1	1.77	2.58	2.13	0.76	0.77	0.64	0.29	0.28	0.36	0.08	0	0	1.1362	1.6175	1.3598	0.4879	0.4901	0.4168	0.1832	0.1779	0.2306	0.0503	0	0	27	41	28	10	11	11	5	4	4	1	0	0	-1.47598	0.00164492	0.00385072	down	-2.75963	2.47847e-06	6.97211e-06	down	-6.1884	1.10215e-06	2.40005e-06	down	-1.25263
LITCHI003790.m1	50.16	48.54	45.69	23.52	21.94	20.78	6.37	6.53	6.73	1.41	1.2	1.21	32.1263	30.4718	29.1253	15.0668	14.0361	13.4472	4.032	4.1593	4.321	0.9001	0.7414	0.7753	1110	1123	872	449	458	516	160	136	109	26	24	30	-1.01914	2.90815e-32	3.881e-31	down	-2.82018	1.13683e-140	5.38007e-139	down	-4.99698	2.22297e-152	8.0683e-151	down	-1.77282
LITCHI003791.m1	36.07	38.94	37.84	12.76	13.53	12.7	12.42	12.52	12.54	1.27	1	1.05	23.1004	24.4464	24.1197	8.174	8.6564	8.2165	7.8582	7.9781	8.0471	0.8074	0.6137	0.6697	924	1043	836	282	327	365	361	302	235	27	23	30	-1.42517	3.69488e-54	7.62617e-53	down	-1.52775	3.29189e-58	5.78587e-57	down	-4.85198	9.28507e-142	3.12102e-140	down	-0.0737597
LITCHI003792.m1	25.34	19.66	18.43	6.93	7.1	5.54	2.32	2.54	2.29	0.43	0.79	0.75	16.2299	12.345	11.7503	4.438	4.5395	3.5845	1.4665	1.6179	1.468	0.2747	0.4903	0.4785	212	172	133	50	56	52	22	20	14	3	6	7	-1.59747	5.01378e-13	3.1104e-12	down	-3.08811	2.37566e-28	2.096e-27	down	-4.73447	4.36202e-29	2.68509e-28	down	-1.46532
LITCHI003793.m1	41.65	42.13	56.64	70.55	73.03	83.51	67.05	79.93	74.46	101.11	97.64	79.51	26.6722	26.4484	36.1079	45.1968	46.7085	54.0364	42.4275	50.9483	47.7736	64.4196	60.2225	50.8411	52	55	61	76	86	117	95	94	68	105	110	111	0.811709	0.000968633	0.00236369	false	0.724656	0.00375084	0.00692514	false	1.23759	2.16041e-07	4.99375e-07	up	-0.0599721
LITCHI003794.m1	39.81	44.05	40.59	49.24	48.07	46.62	49.33	46.5	48.86	69.05	84.08	66.19	25.4965	27.6563	25.8754	31.5451	30.7445	30.166	31.2161	29.639	31.3467	43.993	51.8581	42.3233	879	1017	773	938	1001	1155	1236	967	789	1268	1675	1634	0.316639	2.40999e-05	7.53806e-05	false	0.280201	0.000353242	0.00075744	false	1.06608	7.65039e-26	4.29649e-25	up	-0.00784284
LITCHI003799.m1	20.64	20.94	23.2	14.33	12.55	12.51	11.73	13.24	12.46	8.69	7.78	7.96	13.2183	13.1473	14.7897	9.1797	8.0284	8.0958	7.4196	8.4373	7.9956	5.5377	4.7984	5.0929	197	209	191	118	113	134	127	119	87	69	67	85	-0.610518	0.000250709	0.000680556	false	-0.728845	1.8697e-05	4.7697e-05	false	-1.15886	9.74438e-10	2.67569e-09	down	-0.0898833
LITCHI003817.m1	0.23	0.29	0.09	0.87	0.64	1.61	0.07	0.08	0.1	0.36	0.08	0.2	0.1448	0.181	0.0557	0.5596	0.4088	1.043	0.042	0.051	0.0661	0.2309	0.0515	0.1293	3	4	1	10	8	24	1	1	1	4	1	3	2.46929	0.00311575	0.00691829	up	NA	NA	NA	NA	NA	NA	NA	NA	-3.71154
LITCHI003827.m1	2.5	1.94	2.67	1.18	1.08	1.21	0.36	1.36	1.02	0.57	0.37	0.54	1.6023	1.218	1.6992	0.7531	0.6878	0.7799	0.2262	0.8694	0.6525	0.3626	0.2311	0.348	37	30	34	15	15	20	6	19	11	7	5	9	-0.926951	0.0255752	0.0466416	false	-1.33714	0.00585243	0.0104858	down	-2.00237	9.76104e-05	0.000175761	down	-0.375238
LITCHI003838.m1	1.86	2.46	0.99	0.66	0.76	0.13	0.25	0.3	0.39	0.17	0	0.13	1.1907	1.5457	0.6342	0.4248	0.4849	0.0825	0.1595	0.1936	0.2509	0.1096	0	0.0818	13	18	6	4	5	1	2	2	2	1	0	1	-1.71716	0.0381609	0.0665029	false	-2.46357	0.00670665	0.0118986	down	-3.90533	0.00212503	0.00332229	down	NA
LITCHI003858.m1	19.39	29.54	28.93	21.57	20.99	20.17	14.18	19.38	20.65	8.56	5.83	8.58	12.4159	18.5438	18.4439	13.8209	13.4266	13.0527	8.9704	12.3521	13.252	5.4506	3.595	5.4845	376	599	484	361	384	439	312	354	293	138	102	186	-0.202807	0.134007	0.199863	false	-0.462725	0.00369481	0.00683017	false	-1.51167	3.65166e-17	1.49652e-16	down	-0.234059
LITCHI003861.m1	295.2	280.2	280.15	113.52	107.33	117.36	78.05	88.7	82.75	18.72	15.75	18.33	189.05	175.903	178.58	72.7274	68.6498	75.9403	49.3871	56.5341	53.0943	11.9247	9.7158	11.7226	3053	3030	2499	1013	1047	1362	916	864	626	161	147	212	-1.22947	1.39903e-91	5.11998e-90	down	-1.71607	8.10087e-140	3.76719e-138	down	-3.76852	0	0	down	-0.45761
LITCHI003862.m2	0.46	0.19	0.27	0.27	0.24	0.35	0.2	0.42	0.59	0.79	1.09	1.06	0.2952	0.1186	0.1704	0.1712	0.1563	0.2279	0.1285	0.2674	0.3755	0.5045	0.6753	0.6779	14	6	7	7	7	12	7	12	13	20	30	36	NA	NA	NA	NA	0.434996	0.518723	0.58915	false	1.93737	0.000130548	0.00023222	up	0.431539
LITCHI003865.m1	15	15.44	16.8	2.5	6.6	5.44	1.68	1.62	3.13	0.46	0.28	0.91	9.6072	9.6939	10.7112	1.6047	4.2243	3.5189	1.0633	1.0324	2.0073	0.2922	0.1738	0.5816	118	127	114	17	49	48	15	12	18	3	2	8	-1.57759	1.45151e-08	6.37017e-08	down	-2.86206	1.43802e-19	9.42702e-19	down	-4.52617	7.7745e-22	3.8165e-21	down	-1.22814
LITCHI003885.m1	0.77	0.89	1.24	0.48	0.38	0.37	0.15	0.15	0.23	0	0.18	0.17	0.4931	0.5613	0.7926	0.3063	0.2424	0.2378	0.092	0.093	0.1447	0	0.1128	0.1101	28	34	39	15	13	15	6	5	6	0	6	7	-1.14032	0.00901524	0.0182724	down	-2.45526	6.13945e-06	1.64781e-05	down	-2.72575	9.79493e-06	1.94573e-05	down	-1.28127
LITCHI003892.m1	29.15	30.85	28.99	23.94	22.85	23.02	17.23	19	17.47	8.47	12.17	11.37	18.6689	19.3688	18.4812	15.3361	14.6151	14.8978	10.9008	12.1074	11.2099	5.3973	7.5078	7.2687	422	467	362	299	312	374	283	259	185	102	159	184	-0.243062	0.0264192	0.0480132	false	-0.666547	2.49542e-08	8.38885e-08	false	-1.22018	7.00312e-16	2.71974e-15	down	-0.395101
LITCHI003903.m1	16.02	16.13	14.42	3.91	3.35	4.51	0.56	0.9	1.73	0.25	0	0	10.2585	10.1238	9.1905	2.504	2.1439	2.9169	0.3526	0.5705	1.1093	0.1615	0	0	76	80	59	16	15	24	3	4	6	1	0	0	-1.86978	2.21746e-08	9.52685e-08	down	-3.90505	5.89457e-15	3.10811e-14	down	-7.35129	1.67968e-09	4.53823e-09	down	-1.97306
LITCHI003915.m1	1.91	1.78	2.04	1.22	1.44	0.85	0.53	0.59	0.76	0.42	0.39	0.58	1.2233	1.1167	1.3003	0.7838	0.9204	0.5507	0.3364	0.3742	0.485	0.2695	0.2405	0.3737	38	37	35	21	27	19	12	11	11	7	7	13	-0.605208	0.114707	0.175055	false	-1.56652	0.000381339	0.000814297	down	-1.76866	0.000177805	0.000312131	down	-0.931972
LITCHI003919.m1	93.48	90.24	97.07	69.47	69.79	60.67	56.79	59.26	64.16	33.1	35.5	36.94	59.8682	56.6537	61.8754	44.5092	44.6379	39.2572	35.9377	37.7708	41.1652	21.0897	21.8991	23.6171	747	754	669	479	526	544	515	446	375	220	256	330	-0.38365	3.19715e-05	9.85392e-05	false	-0.579579	1.36468e-09	5.03365e-09	false	-1.15925	1.59843e-25	8.86016e-25	down	-0.167392
LITCHI003931.m1	470.9	488.8	462.13	341.19	342.36	354.6	260.21	249.86	272.62	167.66	155.79	161.07	301.572	306.864	294.583	218.592	218.975	229.457	164.66	159.258	174.916	106.821	96.09	102.992	2097	2276	1775	1311	1438	1772	1315	1048	888	621	626	802	-0.344884	3.95854e-09	1.84313e-08	false	-0.799559	5.19038e-33	5.26228e-32	false	-1.30537	2.62327e-61	3.2874e-60	down	-0.426242
LITCHI003937.m1	2.27	1.09	1.69	1.89	1.73	2.12	0.66	0.38	0.53	0.3	0.2	0.57	1.4558	0.6824	1.0762	1.2131	1.1079	1.3722	0.4159	0.2404	0.3427	0.1904	0.1214	0.3656	64	32	41	46	46	67	21	10	11	7	5	18	0.299877	0.347337	0.444419	false	-1.61304	0.000186104	0.000416526	down	-1.95869	5.25347e-05	9.77691e-05	down	-1.88178
LITCHI003940.m1	1.83	2.43	1.14	3.27	2.84	2.01	0.37	0.9	0.58	1.36	0.31	0.25	1.1733	1.523	0.7291	2.0928	1.8157	1.3002	0.2357	0.5722	0.3708	0.8636	0.1927	0.1612	13	18	7	20	19	16	3	6	3	8	2	2	0.674806	0.204742	0.285511	false	-1.50545	0.0496859	0.0745595	false	-1.303	0.104605	0.130085	false	-2.16121
LITCHI003949.m1	2.62	3.42	2.49	1.24	1.14	1.22	1.21	1.01	1.39	0.22	0.26	0.43	1.6808	2.1487	1.587	0.7972	0.7281	0.7911	0.765	0.6458	0.8895	0.1371	0.1631	0.2729	44	60	36	18	18	23	23	16	17	3	4	8	-1.13808	0.00211413	0.00485262	down	-1.19045	0.00157365	0.00307005	down	-2.9518	2.55732e-08	6.37204e-08	down	-0.0215406
LITCHI003950.m1	7.19	7.9	9.69	22.97	11.54	1.99	20.2	18.36	23.24	12.73	10.98	2.52	4.6039	4.9579	6.1746	14.7151	7.3783	1.2884	12.7842	11.702	14.9127	8.1114	6.7734	1.6111	74	85	86	204	112	23	236	178	175	109	102	29	0.664767	0.446818	0.544052	false	1.38462	4.02367e-13	1.90893e-12	up	0.327441	0.614943	0.655277	false	0.747203
LITCHI003953.m1	210.15	217.79	214.13	110.56	133.46	128.47	90.38	90.62	92.67	37.94	45.31	38.17	134.586	136.728	136.498	70.8308	85.3594	83.1329	57.1921	57.7597	59.4549	24.1745	27.9459	24.4054	586	635	515	266	351	402	286	238	189	88	114	119	-0.674456	1.52254e-10	7.89052e-10	false	-1.16845	1.5691e-26	1.3217e-25	down	-2.15528	9.47368e-54	1.02528e-52	down	-0.464476
LITCHI003954.m1	227.9	285.51	235.53	124.05	135.86	133.02	102.01	90.45	83.62	32.39	38.73	37.77	145.951	179.237	150.136	79.4728	86.8996	86.0719	64.5547	57.6494	53.6495	20.6366	23.8899	24.1506	313	410	279	147	176	205	159	117	84	37	48	58	-0.822129	6.93862e-09	3.14986e-08	false	-1.36999	2.62773e-18	1.63083e-17	down	-2.52899	2.41022e-38	1.9057e-37	down	-0.519556
LITCHI003973.m1	1.36	1.18	1.29	1.72	1.96	1.76	2.72	6.62	1.69	4.38	2.53	3.87	0.8703	0.7417	0.8217	1.1007	1.2566	1.1398	1.7221	4.2218	1.0836	2.7916	1.5622	2.4726	22	20	18	24	30	32	50	101	20	59	37	70	0.61679	0.131256	0.196343	false	1.59585	0.000263483	0.000577172	up	1.74089	1.04807e-06	2.28592e-06	up	1.00725
LITCHI003974.m1	7.05	5.86	6.03	7.78	7.83	8.75	10.43	12.38	11.13	16.34	16.18	16.66	4.5142	3.678	3.8451	4.9846	5.0076	5.6616	6.5977	7.8934	7.14	10.4134	9.9808	10.6535	84	73	62	80	88	117	141	139	97	162	174	222	0.473581	0.0357427	0.0626901	false	0.903178	1.85536e-05	4.73672e-05	false	1.62538	9.73649e-18	4.0834e-17	up	0.457162
LITCHI003980.m1	11.35	8.3	8.13	18.18	23.35	14.87	19.11	18.78	21.44	10.03	9.25	10.74	7.2665	5.2095	5.1794	11.6461	14.9359	9.6219	12.0956	11.9692	13.7583	6.3908	5.7029	6.8704	34	26	21	47	66	50	65	53	47	25	25	36	1.12336	0.000912966	0.00223914	up	1.15289	0.000407926	0.000866374	up	0.361267	0.348139	0.394573	false	0.0582337
LITCHI003989.m1	1.72	1.85	1.62	1	0.68	0.57	0.95	0.68	0.44	0	0.12	0.58	1.1016	1.1619	1.0329	0.6386	0.4374	0.372	0.5995	0.4365	0.2829	0	0.0735	0.3689	16	18	13	8	6	6	10	6	3	0	1	6	-1.11118	0.075514	0.121666	false	-1.22861	0.0559356	0.0830907	false	-2.53587	0.0034418	0.00525512	down	NA
LITCHI004011.m1	14.36	15.56	12.95	12.87	15.56	19.34	14.17	12.26	14.13	25.47	21.92	30.42	9.1959	9.7709	8.254	8.2452	9.9536	12.5123	8.9677	7.8169	9.0688	16.2302	13.5233	19.4525	225	255	175	174	230	340	252	181	162	332	310	533	0.268732	0.0942161	0.147789	false	-0.019085	0.898998	0.922627	false	1.10914	4.80037e-14	1.70912e-13	up	-0.258528
LITCHI004014.m1	0.53	0.31	0.39	0.17	0.16	0.34	0.08	0.06	0.18	0.05	0.13	0.07	0.338	0.1924	0.2507	0.112	0.1022	0.2174	0.0525	0.0383	0.1157	0.0289	0.0773	0.0431	28	17	18	8	8	20	5	3	7	2	6	4	-0.743315	0.165369	0.238497	false	-1.91355	0.00273396	0.0051608	down	-2.11419	0.00175277	0.00276788	down	NA
LITCHI004018.m1	1.22	1.44	1.62	0.32	0.32	0.32	0.29	0.35	0.1	0.06	0.08	0.07	0.7828	0.9021	1.0352	0.208	0.2072	0.2056	0.1846	0.224	0.067	0.039	0.0522	0.0437	48	59	55	11	12	14	13	13	3	2	3	3	-2.03799	2.38123e-07	9.26469e-07	down	-2.40609	3.27037e-08	1.09037e-07	down	-4.06987	5.38474e-11	1.60659e-10	down	-0.35785
LITCHI004021.m1	3.51	2.58	1.25	13.14	9.73	6.26	14.27	14.91	13.29	14.61	9.87	16.9	2.2477	1.6209	0.7981	8.4193	6.2246	4.0477	9.0325	9.5003	8.5254	9.3062	6.0899	10.8074	13	10	4	42	34	26	60	52	36	45	33	70	2.06924	4.41262e-05	0.000133575	up	2.57555	4.76297e-09	1.68535e-08	up	2.72532	1.62237e-09	4.38947e-09	up	0.54511
LITCHI004025.m1	16.14	18.31	13.49	25.24	28.66	30.45	40.36	39.46	30.8	35.21	32.04	25.52	10.3387	11.496	8.6015	16.1683	18.3304	19.7008	25.5402	25.1523	19.7593	22.4318	19.7605	16.3172	43	51	31	58	72	91	122	99	60	78	77	76	0.920965	0.00085535	0.00210653	false	1.2698	1.35918e-06	3.92317e-06	up	1.18878	1.65465e-05	3.21713e-05	up	0.378478
LITCHI004026.m1	8.19	11.11	12.86	19.58	18.76	17.41	30.25	30.56	27.07	19.68	17.85	24.09	5.242	6.9754	8.196	12.5474	11.9964	11.2671	19.1402	19.4764	17.3708	12.5401	11.0097	15.4018	31	44	42	64	67	74	130	109	75	62	61	102	0.905899	0.00162471	0.00380682	false	1.52274	3.42952e-09	1.22746e-08	up	1.19693	3.08817e-05	5.86152e-05	up	0.646241
LITCHI004028.m1	1.26	0.76	0.37	3.48	3.35	4.65	5.57	7.89	4.32	7.22	7.01	6.22	0.8099	0.4746	0.2337	2.2301	2.1439	3.0081	3.5258	5.0278	2.7732	4.6014	4.3222	3.9776	8	5	2	19	20	33	40	47	20	38	40	44	2.35867	0.000123994	0.000352478	up	2.94221	1.96843e-07	6.14525e-07	up	3.31972	2.89195e-10	8.2445e-10	up	0.613015
LITCHI004031.m1	0.94	0.8	1.09	0.55	0.43	0.48	0.33	0.46	0.23	0.16	0.15	0.24	0.6029	0.5047	0.6957	0.3495	0.2736	0.3102	0.2062	0.2958	0.1475	0.103	0.0919	0.1538	28	25	28	14	12	16	11	13	5	4	4	8	-0.855699	0.0609097	0.100516	false	-1.39336	0.0059385	0.0106244	down	-2.08967	0.000322538	0.000550277	down	-0.512551
LITCHI004039.m1	0.9	0.63	0.91	0.52	0.72	0.49	0.38	0.17	0.28	0.2	0.36	0.33	0.5793	0.395	0.5773	0.3358	0.46	0.3201	0.2407	0.1113	0.1803	0.126	0.2248	0.2116	44	32	38	22	33	27	21	8	10	8	16	18	-0.380439	0.300853	0.393733	false	-1.46488	0.000995093	0.0020038	down	-1.18483	0.00628322	0.00932439	down	-1.0571
LITCHI004047.m1	4.54	3.19	3.41	0.73	0.75	0.72	0.55	0.61	0.61	0.09	0.12	0.16	2.9057	1.9998	2.1709	0.4674	0.4802	0.4688	0.351	0.3905	0.3911	0.0603	0.0717	0.105	173	127	112	24	27	31	24	22	17	3	4	7	-2.22822	9.91429e-17	7.69639e-16	down	-2.59019	1.35048e-19	8.87486e-19	down	-4.60675	6.95132e-24	3.6599e-23	down	-0.331344
LITCHI004050.m1	0.16	0.21	0.32	0.13	3.3	0.68	1.39	0	0.82	0	0.18	0.39	0.1048	0.131	0.2016	0.081	2.1092	0.4405	0.8824	0	0.5265	0	0.1119	0.2496	3	4	5	2	57	14	29	0	11	0	3	8	2.69191	0.00120467	0.00288949	up	1.7666	0.0561619	0.0833805	false	NA	NA	NA	NA	-0.900115
LITCHI004060.m1	31.48	39.79	40.6	26.46	28.42	28.4	29.32	29.67	29.43	14.07	11.66	11.48	20.1598	24.9819	25.8787	16.9547	18.1787	18.3789	18.5513	18.9094	18.8808	8.9631	7.1925	7.3406	721	953	802	523	614	730	762	640	493	268	241	294	-0.315233	0.00152788	0.00359606	false	-0.275169	0.00611055	0.0109016	false	-1.34312	6.78151e-26	3.81638e-25	down	0.0681249
LITCHI004061.m1	17.5	14.43	14.75	8.48	8.8	7.76	7.82	8.64	9.56	4.62	5.21	3.77	11.2102	9.061	9.4004	5.4358	5.63	5.0233	4.9488	5.5077	6.1346	2.9449	3.215	2.409	428	369	311	179	203	213	217	199	171	94	115	103	-0.792663	3.6939e-09	1.72607e-08	false	-0.786918	1.52628e-08	5.20934e-08	false	-1.53757	2.79761e-20	1.29816e-19	down	0.0342878
LITCHI004062.m1	17.13	18.49	18.8	10.69	9.81	11.95	17.76	13.14	8.01	6.93	4.88	6.67	10.9687	11.6067	11.9834	6.8496	6.2769	7.7341	11.2358	8.3733	5.1368	4.4135	3.013	4.2672	544	614	515	293	294	426	640	393	186	183	140	237	-0.633103	7.04275e-09	3.19492e-08	false	-0.420995	0.181894	0.238157	false	-1.3083	1.58627e-21	7.70387e-21	down	0.243729
LITCHI004063.m1	372.25	375.91	377.18	302.7	314.33	298.68	233.76	232.8	216.57	135.45	128.14	130.4	238.396	235.99	240.433	193.929	201.048	193.268	147.922	148.386	138.953	86.2983	79.0399	83.3825	7266	7672	6350	5098	5787	6542	5178	4280	3092	2199	2257	2846	-0.189133	3.09292e-06	1.06846e-05	false	-0.655404	6.20665e-45	8.56965e-44	false	-1.26583	4.83186e-99	1.03517e-97	down	-0.437572
LITCHI004070.m1	7.85	9.24	8.44	6.45	6.17	5.57	10.89	11.25	10.74	11.09	12.05	11.41	5.0291	5.8008	5.3807	4.1308	3.9434	3.6041	6.8938	7.1733	6.8883	7.0676	7.4336	7.2927	343	422	318	243	254	273	540	463	343	403	475	557	-0.384949	0.00216836	0.00496417	false	0.428189	0.000101383	0.000235202	false	0.684895	3.88722e-09	1.02629e-08	false	0.842471
LITCHI004083.m1	0.38	0.78	0.51	2.32	2.06	1.9	1.44	1.06	0.94	1.73	1.81	1.85	0.2407	0.489	0.3241	1.4887	1.3171	1.2284	0.9083	0.6784	0.6045	1.1039	1.1135	1.1824	6	13	7	32	31	34	26	16	11	23	26	33	2.01502	3.9768e-05	0.000121055	up	1.11689	0.0558811	0.0830281	false	1.93792	0.000124547	0.000221949	up	-0.863143
LITCHI004085.m1	14.79	12.5	12.71	28.96	34.39	30.22	20.22	22.06	22.13	26.51	20.84	25.71	9.4694	7.8446	8.1018	18.5507	21.9986	19.552	12.794	14.0604	14.2001	16.8921	12.8519	16.438	232	205	172	392	509	532	360	326	254	346	295	451	1.33389	2.03418e-26	2.30499e-25	up	0.748392	3.69947e-08	1.2258e-07	false	1.11694	5.31961e-15	1.98841e-14	up	-0.558243
LITCHI004095.m1	33.31	33.98	33.47	14.1	13	14.09	12.21	15.28	13.12	4.59	3.64	4.13	21.3324	21.3329	21.3358	9.0358	8.3125	9.1175	7.7268	9.738	8.4151	2.9258	2.2466	2.6415	375	400	325	137	138	178	156	162	108	43	37	52	-1.18152	1.34718e-18	1.13262e-17	down	-1.25028	8.53306e-19	5.43598e-18	down	-2.78075	3.45308e-50	3.48809e-49	down	-0.0394148
LITCHI004098.m1	54.57	43.91	44.82	41.77	46.32	48.45	25.37	25.87	26.98	18.4	14.5	22.33	34.9449	27.5633	28.5715	26.7612	29.629	31.349	16.0553	16.4872	17.3087	11.722	8.9462	14.2782	271	228	192	179	217	270	143	121	98	76	65	124	0.0406829	0.782559	0.836615	false	-0.813218	1.0121e-06	2.95962e-06	false	-1.11968	9.59151e-09	2.46554e-08	down	-0.825788
LITCHI004106.m1	39.39	33.66	40.34	22.75	21.53	19.54	13.48	12.07	13.14	9.11	9	8.6	25.2273	21.1316	25.7115	14.5742	13.7693	12.6456	8.5295	7.6949	8.4306	5.8068	5.5519	5.4963	291	260	257	145	150	162	113	84	71	56	60	71	-0.722699	1.69416e-06	6.0476e-06	false	-1.48581	1.4789e-18	9.29028e-18	down	-1.83778	7.44873e-23	3.79868e-22	down	-0.735268
LITCHI004108.m1	10.95	14.56	10.91	8.13	9.79	8.53	5.43	3.99	4.44	3.91	4.55	5.2	7.0094	9.1384	6.9515	5.2062	6.2623	5.5225	3.433	2.5461	2.8502	2.489	2.8056	3.3252	64	89	55	41	54	56	36	22	19	19	24	34	-0.355198	0.191862	0.270128	false	-1.32398	3.5442e-05	8.71124e-05	down	-1.15902	0.000315934	0.000539753	down	-0.940703
LITCHI004109.m1	1.37	1.26	0.38	0.22	0.35	0.13	0.04	0.1	0	0	0.16	0.04	0.8761	0.7931	0.2441	0.1401	0.2239	0.0816	0.0263	0.0638	0	0	0.0967	0.027	29	28	7	4	7	3	1	2	0	0	3	1	-2.03588	0.00329596	0.00729663	down	-4.27767	4.30654e-05	0.000104716	down	-3.67695	0.000136643	0.000242555	down	NA
LITCHI004118.m1	1703.35	1567.66	1680.2	499.51	491.18	507.87	451.25	458.39	473.24	160.69	169.75	167.22	1090.85	984.151	1071.03	320.02	314.163	328.635	285.548	292.173	303.635	102.381	104.705	106.921	4537	4366	3860	1148	1234	1518	1364	1150	922	356	408	498	-1.61497	2.10598e-182	1.59044e-180	down	-1.77784	1.57957e-190	1.09047e-188	down	-3.06448	0	0	down	-0.134259
LITCHI004122.m1	51.37	40.28	42.09	24.61	19.42	23.5	17.05	17.81	21.77	6.59	5.69	6.89	32.8955	25.289	26.8268	15.7643	12.4234	15.2048	10.7885	11.355	13.9676	4.197	3.5111	4.4062	300	246	212	124	107	154	113	98	93	32	30	45	-0.877723	1.38997e-07	5.53656e-07	false	-1.18691	1.27929e-11	5.50916e-11	down	-2.54988	7.58749e-31	4.90045e-30	down	-0.279137
LITCHI004126.m1	22.12	24.65	23.83	18.77	21.54	17.75	80.94	88.27	79.85	28.48	27.99	27.94	14.1669	15.478	15.1905	12.028	13.7804	11.4839	51.2184	56.2653	51.2357	18.1461	17.2644	17.8636	381	444	354	279	350	343	1582	1432	1006	408	435	538	-0.175404	0.1366	0.203128	false	1.88266	3.36932e-106	1.12532e-104	up	0.506029	4.91827e-06	1.00599e-05	false	2.08743
LITCHI004133.m1	0	0	0	0.48	0.44	0.46	0	0	0.05	1.91	2.34	1.45	0	0	0	0.3083	0.2815	0.2993	0	0	0.0303	1.2191	1.4426	0.9299	0	0	0	12	12	15	0	0	1	46	61	47	6.23814	5.70051e-06	1.91902e-05	up	NA	NA	NA	NA	8.41922	8.20557e-12	2.58141e-11	up	-5.11507
LITCHI004134.m2	0.05	0.1	0.19	0.25	0.14	0.12	0.02	0.26	0.15	0.29	0.39	0.34	0.0347	0.065	0.12	0.1607	0.0917	0.078	0.0151	0.1648	0.0949	0.1865	0.2404	0.2166	2	4	6	8	5	5	1	9	4	9	13	14	NA	NA	NA	NA	NA	NA	NA	NA	1.83764	0.0142009	0.0200724	up	NA
LITCHI004141.m1	18.4	16.91	18.1	29.38	34.34	28.54	14.15	15.23	12.83	27.12	21.8	22.75	11.7864	10.6167	11.5349	18.8233	21.9628	18.4682	8.9545	9.7072	8.2302	17.2768	13.4437	14.5491	204	196	173	281	359	355	178	159	104	250	218	282	0.896631	3.64901e-11	1.97165e-10	false	-0.272014	0.0919223	0.130015	false	0.6702	7.45581e-06	1.49786e-05	false	-1.13957
LITCHI004143.m1	12.86	12.7	13.2	25.16	23.69	24.79	24.14	24.17	25.36	30.92	31.07	27.14	8.2338	7.9725	8.4117	16.1193	15.1503	16.0432	15.2786	15.4043	16.2696	19.6972	19.1617	17.3568	61	63	54	103	106	132	130	108	88	122	133	144	1.03561	2.85454e-06	9.90821e-06	up	0.989622	9.65686e-06	2.53995e-05	false	1.44858	1.44363e-11	4.47146e-11	up	-0.0179686
LITCHI004150.m1	3.05	1.56	0.94	0.94	2.59	0	2.33	3.03	1.95	0.24	0.45	0.55	1.9561	0.9781	0.602	0.6048	1.657	0	1.4761	1.9292	1.2503	0.156	0.2784	0.3493	15	8	4	4	12	0	13	14	7	1	2	3	-0.574429	0.534693	0.625852	false	0.453513	0.495568	0.567422	false	NA	NA	NA	NA	1.0622
LITCHI004153.m1	125.74	125.74	132.8	146.03	154.9	144.66	203.18	197.16	203.25	263.45	304.59	268.84	80.5248	78.9349	84.6517	93.558	99.0775	93.6071	128.573	125.665	130.404	167.845	187.87	171.899	1426	1491	1299	1429	1657	1841	2615	2106	1686	2485	3117	3409	0.322484	2.52732e-07	9.80388e-07	false	0.715816	2.51663e-31	2.45307e-30	false	1.37273	5.90394e-65	7.90687e-64	up	0.421779
LITCHI004155.m1	6.5	5.64	5.26	3.16	2.85	3.3	1.3	1.45	1.03	0.86	0.67	0.71	4.1658	3.5423	3.3541	2.0218	1.8209	2.1372	0.8224	0.9213	0.6635	0.5504	0.4136	0.4542	172	156	120	72	71	98	39	36	20	19	16	21	-0.79471	7.09805e-05	0.000208489	false	-2.12908	1.17822e-17	7.14667e-17	down	-2.71513	1.92892e-21	9.348e-21	down	-1.30736
LITCHI004156.m1	1.17	0.65	0.92	0.43	0.72	0.38	0.86	0.72	1.17	0.22	0.07	0.11	0.7462	0.405	0.5892	0.2732	0.4574	0.2475	0.5471	0.4565	0.7531	0.1409	0.0419	0.0701	19	11	13	6	11	7	16	11	14	3	1	2	-0.739438	0.2389	0.324519	false	0.0640606	0.906803	0.928219	false	-2.55766	0.00340285	0.00519972	down	0.833235
LITCHI004157.m1	29.21	23.87	24.41	17.32	18.9	15.28	16.01	15.32	13.46	7.35	7.9	5.77	18.7046	14.9871	15.5617	11.0954	12.0907	9.8898	10.1315	9.7675	8.6392	4.6827	4.8751	3.6901	172	147	124	88	105	101	107	85	58	36	42	38	-0.485125	0.0121172	0.023896	false	-0.721295	0.000303741	0.000659	false	-1.64333	1.31343e-11	4.07836e-11	down	-0.208695
LITCHI004162.m1	611.32	639.29	604.51	346.12	343.17	315.51	276.08	273.76	256.38	154.93	178.51	148.24	391.497	401.337	385.342	221.746	219.498	204.157	174.706	174.491	164.493	98.7083	110.103	94.7879	9545	10437	8141	4663	5054	5528	4892	4026	2928	2012	2515	2588	-0.777115	9.84351e-64	2.39935e-62	false	-1.13776	2.04633e-126	8.27992e-125	down	-1.6965	5.25783e-106	1.22238e-104	down	-0.332105
LITCHI004164.m1	45.9	46.32	50.23	22.27	23.97	20.63	22.51	22.23	21.33	44.04	50.77	42.06	29.3951	29.0791	32.0178	14.2704	15.3328	13.3513	14.2471	14.1689	13.6852	28.0587	31.3134	26.8955	1015	1071	958	425	500	512	565	463	345	810	1013	1040	-0.983611	3.98009e-29	4.91493e-28	false	-1.04214	4.40818e-33	4.48623e-32	down	0.191535	0.0469457	0.0616387	false	-0.0305405
LITCHI004169.m1	3.81	3.52	5.05	4.18	3.97	3.64	3.24	3.32	3.91	7.04	5.96	6.57	2.4411	2.2069	3.2196	2.6787	2.5387	2.355	2.0496	2.1189	2.5077	4.4841	3.6757	4.204	56	54	64	53	55	60	54	46	42	86	79	108	0.0412571	0.881146	0.913377	false	-0.178933	0.534563	0.604322	false	0.915668	0.000193434	0.000338044	false	-0.192059
LITCHI004171.m1	15.9	17.44	15.2	6.04	4.86	5.2	10.69	10.2	7.49	2.16	2.19	4.02	10.1818	10.9479	9.6922	3.8683	3.1065	3.3668	6.7617	6.504	4.8063	1.3761	1.3508	2.5684	177	203	146	58	51	65	135	107	61	20	22	50	-1.48877	3.31479e-13	2.07611e-12	down	-0.700075	0.000201115	0.000447953	false	-2.25974	2.70284e-18	1.15883e-17	down	0.813272
LITCHI004175.m1	2.27	1.75	2.17	1.76	1.56	1.17	1.02	1.65	1.42	4.84	4.55	3.24	1.455	1.1008	1.3845	1.1246	1.0001	0.7585	0.6445	1.0519	0.909	3.0837	2.8063	2.0742	57	46	47	38	37	33	29	39	26	101	103	91	-0.363654	0.254875	0.342905	false	-0.545364	0.101266	0.141704	false	1.27186	6.91202e-07	1.53255e-06	up	-0.153912
LITCHI004190.m1	1.62	2.47	4.1	1.45	1.48	2.07	2.3	2.07	1.81	0.49	0.49	0.46	1.0376	1.5477	2.6127	0.9296	0.9489	1.3378	1.4579	1.3207	1.1628	0.3103	0.3021	0.2948	44	70	96	34	38	63	71	53	36	11	12	14	-0.587363	0.0767611	0.123493	false	-0.326444	0.300872	0.369992	false	-2.25663	6.82969e-08	1.63891e-07	down	0.288408
LITCHI004193.m1	1.21	1.6	1.51	0.7	0.59	0.58	0.08	0.05	0.13	0.62	0.52	0.5	0.7749	1.0058	0.963	0.4492	0.3787	0.3757	0.0519	0.0315	0.0816	0.3921	0.3181	0.3193	26	36	28	13	12	14	2	1	2	11	10	12	-1.10202	0.0148232	0.0286064	down	-4.04838	3.17155e-07	9.73564e-07	down	-1.16441	0.013351	0.0189399	down	-2.91319
LITCHI004200.m1	588.79	612.51	605.07	1099.31	1118.97	1048.2	1027.38	1099.1	1089.87	1995.76	1979.43	1876.62	377.073	384.524	385.696	704.296	715.704	678.271	650.123	700.551	699.27	1271.53	1220.93	1199.95	1311	1426	1162	2112	2350	2619	2596	2305	1775	3696	3977	4672	0.96248	3.30596e-61	7.71292e-60	false	0.895318	2.56868e-45	3.58358e-44	false	1.94416	1.57161e-180	7.03207e-179	up	-0.0390377
LITCHI004201.m1	325.44	312.38	290.69	473.83	466.12	485.08	513.1	479.61	459.35	953.85	922.96	950.06	208.417	196.111	185.295	303.568	298.134	313.883	324.688	305.697	294.724	607.71	569.286	607.484	1912	1919	1473	2402	2583	3198	3421	2654	1974	4661	4893	6241	0.725879	6.4696e-36	9.54011e-35	false	0.709184	5.7338e-29	5.12636e-28	false	1.8541	5.00996e-168	2.07814e-166	up	0.0122539
LITCHI004203.m1	1.73	2.78	2.01	0.7	0.84	1.21	0.23	0.16	0.21	0.23	0.25	0.07	1.1103	1.7425	1.2814	0.4478	0.5367	0.7824	0.1471	0.102	0.1322	0.1444	0.1546	0.0431	46	77	46	16	21	36	7	4	4	5	6	2	-1.12504	0.00163738	0.00383445	down	-3.37634	3.45592e-11	1.4437e-10	down	-3.3901	3.37274e-10	9.5672e-10	down	-2.21762
LITCHI004204.m1	0.91	1.88	1.22	2.11	1.49	2.25	0.8	0.37	0.48	0	0.08	0.06	0.5832	1.1777	0.7766	1.3524	0.9501	1.4542	0.5078	0.237	0.3072	0	0.0479	0.0401	13	28	15	26	20	36	13	5	5	0	1	1	0.652008	0.145756	0.214279	false	-1.19384	0.0510349	0.076387	false	-4.52646	0.000157034	0.000277238	down	-1.81235
LITCHI004218.m1	0.47	1.24	1.09	26.4	22.53	30.13	0	0.12	0	0.14	0.13	0.21	0.3007	0.7754	0.6941	16.911	14.4096	19.497	0	0.0794	0	0.0899	0.0802	0.1343	4	11	8	194	181	288	0	1	0	1	1	2	4.93763	2.99829e-44	5.21606e-43	up	NA	NA	NA	NA	NA	NA	NA	NA	-9.1911
LITCHI004220.m1	2.54	1.46	1.77	3.33	3.41	1.96	2.53	1.98	2.78	0.2	0.19	0.3	1.6255	0.9143	1.1255	2.1359	2.1801	1.2685	1.604	1.2596	1.7811	0.1296	0.1157	0.1935	15	9	9	17	19	13	17	11	12	1	1	2	0.693157	0.216555	0.298605	false	0.398364	0.493731	0.56561	false	NA	NA	NA	NA	-0.26638
LITCHI004226.m1	33.25	35.64	25.96	27.76	24.05	27.64	52.31	55.6	55.83	55.9	54.58	54.89	21.2952	22.3766	16.5484	17.7856	15.3857	17.8877	33.1013	35.4399	35.8237	35.6145	33.6622	35.0965	447	501	301	322	305	417	798	704	549	625	662	825	-0.14946	0.244308	0.330731	false	0.846525	3.65022e-14	1.83649e-13	false	1.04677	4.46444e-19	1.97556e-18	up	1.02459
LITCHI004227.m1	80.09	83.94	88.8	163.44	150.88	150.74	380.88	381.76	373.91	264.24	284.55	278.1	51.2927	52.6958	56.6047	104.712	96.5047	97.5378	241.023	243.326	239.907	168.353	175.51	177.821	1555	1704	1487	2738	2763	3284	8392	6981	5310	4267	4985	6037	0.988048	7.46748e-61	1.72677e-59	false	2.23352	0	0	up	1.95945	7.75452e-167	3.17795e-165	up	1.2742
LITCHI004246.m1	110.92	103.46	112.22	75.75	76.79	84.23	65.43	68.19	64.14	38.61	39.37	38.5	71.0318	64.953	71.5368	48.5338	49.1127	54.5026	41.4009	43.463	41.1543	24.5989	24.2862	24.6163	487	475	425	287	318	415	326	282	206	141	156	189	-0.352133	0.00123922	0.00296366	false	-0.658838	6.36121e-09	2.22792e-08	false	-1.23809	6.7292e-21	3.1942e-20	down	-0.277978
LITCHI004259.m1	85.48	90.44	87.81	43.89	48.95	46.97	69.47	66.42	60.85	29.95	37.55	42.19	54.7437	56.7749	55.9744	28.1178	31.3109	30.3927	43.9608	42.3362	39.0451	19.0841	23.1606	26.9751	772	854	684	342	417	476	712	565	402	225	306	426	-0.805993	1.83834e-18	1.53665e-17	false	-0.355615	6.37365e-05	0.000151701	false	-1.01001	2.51242e-16	9.96427e-16	down	0.478716
LITCHI004262.m1	355.72	365.08	364.21	373.75	367.29	352.77	440.13	438.48	425.37	717.4	725.99	732.46	227.81	229.191	232.163	239.453	234.923	228.273	278.513	279.483	272.925	457.07	447.795	468.349	3447	3699	3044	3125	3357	3836	4840	4002	3015	5782	6348	7936	0.119551	0.0119653	0.0236326	false	0.329457	1.18266e-11	5.10617e-11	false	1.25283	2.14876e-99	4.63257e-98	up	0.238576
LITCHI004263.m1	41.53	42.82	40.38	93.62	98.38	95.96	63.5	68.94	72.7	126.6	132.84	137.93	26.598	26.8839	25.7428	59.9784	62.9269	62.0967	40.1796	43.94	46.6468	80.656	81.9338	88.1927	781	842	655	1519	1745	2025	1355	1221	1000	1980	2254	2900	1.31477	1.13548e-85	3.83333e-84	up	0.778511	9.88756e-22	7.03261e-21	false	1.92043	2.72618e-132	8.37931e-131	up	-0.509215
LITCHI004265.m1	6.64	7.49	7.4	2.57	1.81	1.37	1.43	1.81	1.16	0.92	0.75	0.69	4.2537	4.7037	4.7201	1.6439	1.1549	0.8839	0.9022	1.1525	0.747	0.5871	0.4657	0.4383	78	92	75	26	20	18	19	20	10	9	8	9	-1.81957	1.18814e-08	5.26739e-08	down	-2.21659	3.2419e-11	1.35769e-10	down	-2.95425	7.50936e-14	2.64192e-13	down	-0.381151
LITCHI004266.m1	8.05	9.93	9.6	3.92	2.97	3.12	1.95	1.61	0.96	0.84	0.26	0.73	5.1542	6.2328	6.1205	2.5116	1.8983	2.0178	1.2358	1.0261	0.6139	0.5361	0.1595	0.4669	69	89	71	29	24	30	19	13	6	6	2	7	-1.3595	6.10828e-06	2.04418e-05	down	-2.50484	1.05151e-11	4.55461e-11	down	-3.65996	2.4041e-14	8.69567e-14	down	-1.13035
LITCHI004268.m1	3.11	2.73	2.72	0.44	1.01	1.02	0.06	0.27	0.09	0.15	0.14	0.11	1.993	1.7159	1.7367	0.2829	0.646	0.6592	0.0354	0.1719	0.0557	0.0973	0.0868	0.0726	49	45	37	6	15	18	1	4	1	2	2	2	-1.66697	8.71184e-05	0.000252597	down	-4.32804	8.89311e-10	3.33442e-09	down	-4.16598	3.43507e-09	9.10968e-09	down	-2.61526
LITCHI004269.m1	0.16	0.3	0	3.62	5.46	5.7	0.96	0.83	1.71	5.82	3.98	5.02	0.0999	0.1874	0	2.317	3.4915	3.6888	0.609	0.5279	1.0949	3.705	2.453	3.2121	1	2	0	20	33	41	7	5	8	31	23	36	5.05896	1.18591e-07	4.75713e-07	up	NA	NA	NA	NA	5.19474	4.22815e-08	1.03315e-07	up	-2.14147
LITCHI004270.m1	0.44	0.12	0.22	2.4	3.06	2.12	0.77	0.33	1.37	2.49	2.92	2.97	0.2811	0.0753	0.139	1.5365	1.9561	1.3741	0.4895	0.2122	0.8801	1.5852	1.8003	1.9006	7	2	3	33	46	38	14	5	16	33	42	53	3.39227	4.34087e-09	2.01254e-08	up	1.72132	0.0329743	0.0513219	false	3.68323	4.076e-11	1.22576e-10	up	-1.66486
LITCHI004273.m1	14.35	15.56	14.51	5.7	5.83	7.05	4.69	5.5	4.15	2.47	2.38	2.12	9.1869	9.7667	9.2478	3.65	3.7274	4.5612	2.9654	3.5081	2.6656	1.5747	1.4663	1.3545	321	364	280	110	123	177	119	116	68	46	48	53	-1.14309	9.86703e-15	6.83887e-14	down	-1.56166	4.23181e-23	3.18945e-22	down	-2.43089	1.43247e-38	1.13855e-37	down	-0.389439
LITCHI004274.m1	273.96	254.93	261.14	81.98	79.52	80.05	37.4	33.62	39.3	48.87	36.58	44.18	175.45	160.039	166.46	52.5221	50.8606	51.7962	23.6659	21.4268	25.2131	31.1347	22.5643	28.2522	1220	1187	1003	315	334	400	189	141	128	181	147	220	-1.60158	2.55111e-76	7.54077e-75	down	-2.78137	6.5549e-149	3.33801e-147	down	-2.36062	2.78209e-94	5.55076e-93	down	-1.15017
LITCHI004285.m1	2.01	1.31	2.2	3.43	3.02	4.71	4.28	5.61	3.47	5.97	4.68	7.08	1.2851	0.8244	1.405	2.1958	1.9338	3.0452	2.7091	3.5736	2.2235	3.8025	2.8878	4.5299	19	13	18	28	27	50	46	50	24	47	40	75	1.13779	0.00728218	0.0150348	up	1.35094	0.000922808	0.0018661	up	1.94529	1.90059e-07	4.40812e-07	up	0.240138
LITCHI004286.m1	0	0.71	1.71	3.43	3.53	3.95	3.26	5.1	2.53	8	14.34	12.56	0	0.4439	1.0928	2.1958	2.256	2.5579	2.0613	3.252	1.6213	5.0969	8.8439	8.0331	0	2	4	8	9	12	10	13	5	18	35	38	NA	NA	NA	NA	NA	NA	NA	NA	4.16876	2.64717e-08	6.5839e-08	up	NA
LITCHI004289.m1	15.28	12.12	10.54	24.1	19.71	21.96	20.87	18.71	16.38	20.53	28.84	19.95	9.7882	7.6059	6.7165	15.4382	12.6054	14.2128	13.2062	11.9272	10.5081	13.079	17.7891	12.7565	111	92	66	151	135	179	172	128	87	124	189	162	0.897548	7.4425e-06	2.4761e-05	false	0.626516	0.0029759	0.0055868	false	1.11483	2.78728e-07	6.38222e-07	up	-0.240668
LITCHI004290.m1	13.75	13.04	12.94	19.67	20.29	20.41	24.2	25.99	20.84	27.59	24.95	28.78	8.8074	8.1864	8.2474	12.6038	12.9763	13.2097	15.3153	16.5659	13.3732	17.5779	15.3902	18.4035	350	347	284	432	487	583	699	623	388	584	573	819	0.712386	9.69911e-12	5.49042e-11	false	0.904565	2.63954e-16	1.48535e-15	false	1.28245	5.54974e-32	3.72174e-31	up	0.221244
LITCHI004297.m1	2.62	3.94	3.76	6.36	7.14	5.89	4.29	6.49	4.6	14.24	8.98	11.04	1.6772	2.471	2.3964	4.0744	4.5667	3.8115	2.7121	4.1353	2.9536	9.0754	5.5411	7.0606	21	33	26	44	54	53	39	49	27	95	65	99	1.01884	0.00253292	0.00572339	up	0.640418	0.0839058	0.119946	false	1.97799	6.72748e-11	1.99587e-10	up	-0.350037
LITCHI004298.m1	2.15	1.27	1.73	2.3	4.21	3.25	3.94	4.04	3.39	4.38	1.83	4.29	1.378	0.795	1.101	1.4748	2.6938	2.0998	2.492	2.5762	2.1778	2.7894	1.1314	2.745	13	8	9	12	24	22	27	23	15	22	10	29	1.03713	0.0596007	0.0985674	false	1.2147	0.019926	0.0324146	up	1.28148	0.0207369	0.0286501	up	0.205124
LITCHI004300.m1	1.59	5.33	1.54	2.46	4.5	3.08	1.17	3.38	0.73	6.07	4.71	6.65	1.0202	3.3476	0.9811	1.5771	2.8807	1.9903	0.7402	2.156	0.4658	3.8642	2.9037	4.2513	6	21	5	8	16	13	5	12	2	19	16	28	0.341595	0.605665	0.689347	false	-0.61679	0.444498	0.516857	false	1.27313	0.0253574	0.0345811	up	-0.930677
LITCHI004317.m1	15.55	15.4	15.27	7.21	8.92	7.83	7.25	8.55	8	2.64	3.65	2.95	9.9591	9.6664	9.7353	4.6187	5.7069	5.0639	4.5907	5.4475	5.1354	1.6817	2.251	1.8833	85	88	72	34	46	48	45	44	32	12	18	18	-0.838718	0.00145081	0.00343074	false	-0.897941	0.000737499	0.001514	false	-2.07341	6.69079e-10	1.85626e-09	down	-0.0296518
LITCHI004318.m1	164.71	156.2	157.86	64.98	66.45	72.62	32.22	32.17	30.47	15.49	13.51	23.36	105.484	98.0577	100.628	41.6286	42.5053	46.9882	20.3885	20.5018	19.5493	9.8697	8.3312	14.9357	473	469	391	161	180	234	105	87	64	37	35	75	-1.11862	9.05247e-20	8.02378e-19	down	-2.26948	9.67661e-54	1.57089e-52	down	-2.9205	3.14923e-55	3.52275e-54	down	-1.12161
LITCHI004319.m1	9.93	9.85	11.62	4.13	4.77	4.09	0.83	1.09	1.02	0.45	0.21	0.42	6.3591	6.1868	7.4078	2.6431	3.0491	2.6469	0.5223	0.6973	0.6574	0.287	0.1281	0.2679	106	110	107	38	48	49	10	11	8	4	2	5	-1.16483	1.86059e-06	6.61639e-06	down	-3.36558	1.00378e-20	6.866e-20	down	-4.60828	7.99217e-20	3.64902e-19	down	-2.16898
LITCHI004321.m1	16.08	16.27	18.21	77.58	77.51	89.81	95.73	101.45	99.19	285.52	244.52	275.77	10.2984	10.2164	11.6083	49.7044	49.5784	58.1175	60.5784	64.6607	63.6398	181.907	150.823	176.332	86	91	84	358	391	539	581	511	388	1270	1180	1649	2.39046	9.53017e-57	2.08214e-55	up	2.61807	6.90086e-76	1.5853e-74	up	4.24663	2.82644e-244	1.82808e-242	up	0.254366
LITCHI004322.m1	0.54	0.17	0.84	5.02	4.59	7.24	9.22	6.7	6.66	27.55	27.59	25.66	0.3467	0.1083	0.5334	3.2154	2.9365	4.6821	5.8355	4.2736	4.2734	17.5533	17.0204	16.4064	3	1	4	24	24	45	58	35	27	127	138	159	3.59911	1.37226e-07	5.46938e-07	up	3.97974	7.8347e-10	2.94913e-09	up	6.00556	1.31554e-27	7.76187e-27	up	0.405355
LITCHI004323.m1	3.09	3.43	3.3	4.73	6.04	3.53	4.14	2.89	6.09	8.03	4.66	4.43	1.9813	2.1547	2.1035	3.0322	3.8601	2.2835	2.6221	1.8423	3.9078	5.1188	2.876	2.8307	25	29	23	33	46	32	38	22	36	54	34	40	0.642784	0.0850228	0.135235	false	0.467425	0.237504	0.301049	false	1.03755	0.00459733	0.00692493	up	-0.14801
LITCHI004328.m1	1.13	1.33	0.8	1.26	1.24	1.37	2.58	2.85	2.12	7.03	6.44	7.05	0.7233	0.8356	0.5068	0.8087	0.7933	0.8839	1.6307	1.8153	1.3623	4.4804	3.9705	4.5098	56	69	34	54	58	76	145	133	77	290	288	391	0.351772	0.211163	0.292716	false	1.27163	2.15298e-07	6.70421e-07	up	2.8915	5.82477e-54	6.36434e-53	up	0.950385
LITCHI004331.m1	1.32	1	0.77	0.77	0.64	0.29	0.19	0.47	0.15	1.13	0.79	0.89	0.8467	0.6284	0.4886	0.4908	0.4109	0.1906	0.1229	0.2982	0.0966	0.7174	0.4895	0.5671	24	19	12	12	11	6	4	8	2	17	13	18	-0.777432	0.176614	0.252012	false	-1.85374	0.00645455	0.011468	down	0.0986899	0.841566	0.86255	false	-1.0589
LITCHI004335.m1	98.99	95.77	94.75	43.47	42.81	41.97	8.79	6.42	6.43	1.38	2.34	2.32	63.394	60.1244	60.3983	27.8474	27.3838	27.1579	5.5625	4.0894	4.1228	0.8817	1.4425	1.481	1032	1044	852	391	421	491	104	63	49	12	22	27	-1.06725	1.67034e-36	2.51707e-35	down	-3.6571	1.72357e-160	9.61822e-159	down	-5.31009	2.69501e-139	8.88376e-138	down	-2.56519
LITCHI004340.m1	10.25	12.23	11.74	16.59	13.48	11.69	16.96	15.91	15.39	22.18	21.7	19.36	6.5674	7.6763	7.4805	10.6303	8.6247	7.5645	10.7309	10.1391	9.8714	14.1294	13.3822	12.3763	154	192	152	215	191	197	289	225	169	277	294	325	0.390956	0.0202995	0.0379634	false	0.561982	0.00020787	0.000462075	false	1.13237	1.57211e-14	5.74112e-14	up	0.200412
LITCHI004341.m3	0.06	0.03	0.07	0.22	0.27	0.26	0.34	0.17	0.26	0.42	0.5	0.37	0.0409	0.0192	0.0472	0.1422	0.1731	0.1656	0.2136	0.108	0.168	0.2689	0.3054	0.2373	2	1	2	6	8	9	12	5	6	11	14	13	NA	NA	NA	NA	NA	NA	NA	NA	3.20525	0.000390426	0.000659016	up	NA
LITCHI004354.m1	5.68	6.15	2.63	18.42	9.23	14.16	26.01	18.08	20.69	80.52	56.61	83.59	3.6349	3.8622	1.6779	11.8002	5.9016	9.1643	16.4576	11.5229	13.2766	51.3038	34.9179	53.4486	15	17	6	42	23	42	78	45	40	177	135	247	1.6217	0.000499688	0.00128512	up	2.21097	4.97512e-08	1.63273e-07	up	4.15349	4.80609e-40	3.97267e-39	up	0.624597
LITCHI004365.m2	8.29	8.06	10.68	12.26	13.49	11.99	26.07	23.6	25.72	12.72	9.51	13.51	5.3061	5.0624	6.8078	7.8529	8.6261	7.7568	16.4963	15.0398	16.5022	8.1014	5.8634	8.6403	170	173	189	217	261	276	607	456	386	217	176	310	0.593783	0.000102277	0.000293616	false	1.54955	7.72905e-32	7.63386e-31	up	0.656525	0.000162733	0.000286928	false	0.983345
LITCHI004367.m1	571.11	610.74	541.52	278.4	279.36	287.29	341.78	341.35	348.24	77.06	86.53	86.29	365.748	383.412	345.189	178.365	178.681	185.897	216.275	217.572	223.437	49.0964	53.3692	55.1785	6576	7353	5378	2766	3034	3712	4466	3702	2933	738	899	1111	-0.919574	1.92072e-72	5.40822e-71	false	-0.677419	9.83862e-36	1.08184e-34	false	-2.53535	2.22104e-230	1.35315e-228	down	0.270269
LITCHI004368.m1	21.79	20.46	25.67	7.74	6.2	7.19	4.08	4.24	3.95	2.85	3.68	4	13.9528	12.8437	16.365	4.9618	3.9684	4.6514	2.5797	2.7026	2.532	1.8173	2.2704	2.5552	551	541	560	169	148	204	117	101	73	60	84	113	-1.5744	7.09655e-33	9.58805e-32	down	-2.40273	1.00008e-61	1.84746e-60	down	-2.42768	3.98969e-51	4.10923e-50	down	-0.800348
LITCHI004371.m1	133.42	150.16	136.36	350.65	353.09	345.92	356.54	326.2	360.57	521.44	622.47	542.16	85.4428	94.2651	86.9205	224.654	225.839	223.839	225.618	207.915	231.343	332.221	383.94	346.667	2110	2483	1860	4785	5267	6139	6399	4859	4171	6859	8883	9587	1.42944	7.31976e-167	4.98087e-165	up	1.37633	1.00565e-108	3.40118e-107	up	2.25483	8.57535e-165	3.47263e-163	up	-0.0248893
LITCHI004376.m1	1.96	2.09	3.29	1.83	1.73	1.74	1.11	0.69	1.4	0.84	1.24	1.29	1.2521	1.3136	2.0986	1.1752	1.1048	1.1274	0.7008	0.441	0.8983	0.5349	0.7637	0.8252	42	47	61	34	35	42	27	14	22	15	24	31	-0.353535	0.276469	0.36708	false	-1.14181	0.00281751	0.00530581	down	-0.857556	0.0205421	0.0284002	false	-0.758215
LITCHI004385.m1	1.58	0.92	0.72	0.08	0	0.18	0.06	0	0	0	0	0	1.0117	0.5773	0.4569	0.051	0	0.1188	0.0383	0	0	0	0	0	23	14	9	1	0	3	1	0	0	0	0	0	-3.43638	0.000535811	0.0013694	down	-5.26621	0.000112513	0.000259585	down	-6.07723	1.0403e-05	2.06111e-05	down	NA
LITCHI004392.m1	12.29	12.81	13.24	6.52	6.27	6.07	5.01	5.51	5.27	6.41	5.43	6.12	7.8718	8.0414	8.4415	4.1759	4.0103	3.9285	3.1684	3.5116	3.3821	4.086	3.3489	3.9125	424	462	394	194	204	235	196	179	133	184	169	236	-0.916296	2.82371e-14	1.90655e-13	false	-1.21841	2.0735e-21	1.45623e-20	down	-0.845404	1.06391e-10	3.12039e-10	false	-0.273449
LITCHI004403.m1	4.12	4.06	3.85	1.08	0.99	0.59	0.58	0.28	0	0	0	0.12	2.6355	2.5505	2.4528	0.69	0.6301	0.3827	0.3701	0.1797	0	0	0	0.0759	31	32	25	7	7	5	5	2	0	0	0	1	-2.09414	0.000104072	0.00029831	down	-3.58293	8.86911e-07	2.60491e-06	down	-6.06474	1.95383e-06	4.15973e-06	down	NA
LITCHI004410.m1	116.97	116.9	119.56	98.98	98.33	91.53	57.69	57.24	55.35	45.85	47.86	47.11	74.9075	73.3856	76.2152	63.415	62.8906	59.2267	36.5088	36.4857	35.5155	29.2121	29.5212	30.1203	1690	1766	1490	1234	1340	1484	946	779	585	551	624	761	-0.183773	0.00324945	0.00720049	false	-0.988458	4.53951e-46	6.44043e-45	false	-1.07802	5.58592e-40	4.60054e-39	down	-0.776273
LITCHI004413.m1	16.63	18.91	29.79	58.48	52.52	53.04	67.59	60.24	66.2	117.56	88.69	121.99	10.6531	11.874	18.9874	37.4657	33.59	34.319	42.771	38.3988	42.4774	74.8966	54.7056	78.0056	90	107	139	273	268	322	415	307	262	529	433	738	1.44526	2.61143e-15	1.87258e-14	up	1.64426	2.93789e-20	1.9713e-19	up	2.58691	3.93604e-48	3.82042e-47	up	0.227859
LITCHI004414.m1	61.97	62.98	62.15	109.5	99.47	95.15	124.24	118.69	126.7	271.04	288.1	266.66	39.6895	39.5371	39.6177	70.1532	63.6215	61.5686	78.6205	75.6519	81.2927	172.685	177.702	170.507	1407	1495	1217	2145	2130	2424	3201	2538	2104	5118	5902	6769	0.807844	4.18709e-36	6.23056e-35	false	1.04557	3.5507e-67	7.19433e-66	up	2.39082	3.99111e-272	3.05992e-270	up	0.266442
LITCHI004430.m1	173.44	169.04	167.43	211.23	219.59	220.16	144.41	169.32	154.73	50.07	50.09	54.34	111.075	106.12	106.729	135.33	140.455	142.463	91.3852	107.922	99.2766	31.9009	30.895	34.7432	1416	1443	1179	1488	1691	2017	1338	1302	924	340	369	496	0.461216	2.95515e-14	1.99118e-13	false	-0.0597952	0.426158	0.498214	false	-1.47154	5.1375e-58	6.12863e-57	down	-0.492945
LITCHI004431.m1	4.74	3.85	5.38	7.05	5.79	7.9	4.73	5.36	4.65	0.74	0.69	1.48	3.0379	2.4147	3.4296	4.5176	3.7063	5.114	2.9901	3.4195	2.9851	0.474	0.4229	0.9436	46	39	45	59	53	86	52	49	33	6	6	16	0.687933	0.0164165	0.0313295	false	0.146854	0.634598	0.696711	false	-1.97946	2.14784e-05	4.14005e-05	down	-0.51244
LITCHI004452.m1	12.66	14.47	15.03	3.86	3.01	4.02	1.69	1.57	1.35	0.07	0.34	0.11	8.1058	9.0821	9.5825	2.4756	1.9259	2.599	1.0673	1.0028	0.8665	0.0473	0.211	0.0706	205	245	210	54	46	73	31	24	16	1	5	2	-1.83951	1.16959e-20	1.08297e-19	down	-3.11384	1.54481e-37	1.79597e-36	down	-6.09057	4.86801e-29	2.99116e-28	down	-1.24876
LITCHI004453.m1	0.87	1.02	0.93	0.69	0.55	0.43	0.35	0.36	0.29	0.55	0.35	0.61	0.5542	0.641	0.5897	0.4423	0.3506	0.2787	0.2193	0.2282	0.1873	0.353	0.2151	0.392	77	95	71	53	46	43	35	30	19	41	28	61	-0.655456	0.0146834	0.028366	false	-1.42554	1.1678e-06	3.39269e-06	down	-0.637721	0.0236909	0.0324576	false	-0.745815
LITCHI004455.m1	112.41	112.04	119.12	180.44	176.87	173.35	160.05	169.56	159.24	192.9	198.16	190.2	71.9867	70.3393	75.9325	115.605	113.13	112.169	101.282	108.078	102.169	122.901	122.226	121.615	1989	2073	1818	2755	2952	3442	3214	2826	2061	2839	3164	3763	0.736066	1.04167e-43	1.79544e-42	false	0.573367	7.68906e-23	5.73383e-22	false	1.00784	3.89204e-50	3.9286e-49	up	-0.134126
LITCHI004458.m1	6.49	8.27	6.13	7.24	5.6	3	3.18	4.08	2.96	0.87	1.86	1.93	4.1547	5.1935	3.9068	4.6386	3.5846	1.9398	2.0097	2.6016	1.8969	0.5522	1.1497	1.2367	27	36	22	26	22	14	15	16	9	3	7	9	-0.311332	0.4762	0.571834	false	-0.968339	0.0354399	0.0548281	false	-1.89184	0.000705434	0.00116129	down	-0.632069
LITCHI004461.m1	13.26	15.36	12.74	8.22	8.55	8.07	11.15	11.42	9.7	3.36	4.02	3.87	8.4903	9.6398	8.124	5.2682	5.4664	5.2246	7.0582	7.281	6.2236	2.1433	2.4819	2.4764	398	482	330	213	242	272	380	323	213	84	109	130	-0.629112	3.83467e-07	1.46064e-06	false	-0.292009	0.0171533	0.0282924	false	-1.62557	2.79064e-25	1.53626e-24	down	0.365811
LITCHI004475.m1	33.44	35.54	41.36	52.82	41.23	51.88	20.08	25.51	20.32	18.76	20.86	21.93	21.416	22.3089	26.3623	33.8424	26.3722	33.5674	12.7075	16.2601	13.0371	11.9541	12.8685	14.0241	135	150	144	184	157	235	92	97	60	63	76	99	0.515812	0.00259548	0.00585054	false	-0.677042	0.000904115	0.00183106	false	-0.586254	0.00443337	0.00669124	false	-1.16383
LITCHI004476.m1	1.98	1.95	1.66	3	2.86	2.65	2.04	1.93	2.11	0.73	1.59	1.23	1.2706	1.2243	1.059	1.9232	1.8312	1.716	1.2906	1.2307	1.3535	0.4644	0.9794	0.7879	36	37	26	47	49	54	42	33	28	11	26	25	0.708798	0.0247634	0.04537	false	0.178714	0.606522	0.671223	false	-0.400779	0.333125	0.378751	false	-0.502207
LITCHI004480.m1	0.4	0.38	0.29	22.52	24.92	22.82	7.74	7.89	6.11	17.51	16.69	18.32	0.2573	0.2412	0.1856	14.4293	15.9361	14.7676	4.9001	5.0292	3.9202	11.1549	10.2974	11.7163	8	8	5	387	468	510	175	148	89	290	300	408	6.1225	4.20909e-73	1.19547e-71	up	4.39122	2.80104e-30	2.62706e-29	up	5.84418	8.35311e-64	1.09716e-62	up	-1.6974
LITCHI004483.m1	0.49	0.39	0.09	5.03	4.51	4.6	3.17	3.39	3.58	0.98	0.82	0.88	0.3146	0.2458	0.0605	3.2217	2.8868	2.9741	2.0086	2.1606	2.298	0.6271	0.5036	0.5618	6	5	1	53	52	63	44	39	32	10	9	12	3.92061	2.11141e-13	1.34301e-12	up	3.39859	3.15982e-09	1.13366e-08	up	NA	NA	NA	NA	-0.49894
LITCHI004492.m1	378.98	443.01	398.74	541.89	569.83	555.26	695.67	637.44	658.98	789.65	977.53	819.34	242.706	278.115	254.173	347.173	364.471	359.295	440.222	406.295	422.805	503.096	602.948	523.899	3307	4042	3001	4080	4690	5437	6889	5239	4206	5731	7697	7994	0.557781	2.51217e-23	2.5443e-22	false	0.770317	2.53859e-36	2.85709e-35	false	1.33297	4.80804e-50	4.84961e-49	up	0.24129
LITCHI004494.m1	11.72	11.54	13.45	15.26	13.53	13.24	18.97	19.65	19.04	35.15	34.59	36.58	7.505	7.2451	8.5753	9.7784	8.655	8.5642	12.0017	12.5239	12.2134	22.3978	21.3351	23.3898	202	208	200	227	220	256	371	319	240	504	538	705	0.303863	0.035797	0.0627685	false	0.717525	7.74704e-08	2.49669e-07	false	1.78698	6.23984e-50	6.27525e-49	up	0.442286
LITCHI004495.m1	19.13	22.64	20.51	32.42	27.88	32.17	44.24	37.57	36.61	70.71	87.97	79.54	12.249	14.2111	13.0755	20.7699	17.8339	20.8177	27.9961	23.9452	23.4883	45.0525	54.2575	50.8616	80	99	74	117	110	151	210	148	112	246	332	372	0.678634	0.000851798	0.00209818	false	0.994087	3.22006e-07	9.87774e-07	false	2.18489	5.1942e-38	4.06685e-37	up	0.344947
LITCHI004497.m2	0.52	0.64	0.57	0.9	0.8	0.82	0.57	0.39	0.7	1.58	1.26	1.29	0.3301	0.3998	0.3651	0.5741	0.5098	0.5326	0.3593	0.2471	0.4522	1.0036	0.7781	0.823	24	31	23	36	35	43	30	17	24	61	53	67	0.651029	0.0692397	0.112472	false	-0.00241799	0.995354	0.99647	false	1.50083	2.17706e-06	4.61698e-06	up	-0.626757
LITCHI004508.m1	1.47	1.88	1.45	0.56	0.82	0.58	0.4	0.22	0.42	0.41	0.18	0.16	0.9393	1.1801	0.9214	0.3594	0.5272	0.3721	0.2535	0.139	0.2702	0.2584	0.1103	0.1007	100	134	85	33	53	44	31	14	21	23	11	12	-1.18514	5.18504e-06	1.75226e-05	down	-2.1495	2.06176e-12	9.37309e-12	down	-2.48208	6.96036e-13	2.32302e-12	down	-0.934531
LITCHI004509.m1	17.67	17.33	18.36	4.6	3.47	2.92	3.63	3.69	2.85	1.61	1.27	1.51	11.3183	10.8794	11.7041	2.9489	2.2219	1.8894	2.2976	2.3517	1.829	1.0268	0.7805	0.9653	356	365	319	80	66	66	83	70	42	27	23	34	-2.18456	4.30295e-37	6.58291e-36	down	-2.31385	7.48696e-43	9.85968e-42	down	-3.35586	1.85058e-55	2.07688e-54	down	-0.11353
LITCHI004515.m1	246.06	227.52	230.36	483	483.11	474.66	462.68	462.28	449	372.43	380.6	410.93	157.581	142.834	146.84	309.445	309.003	307.146	292.781	294.654	288.082	237.281	234.756	262.757	1688	1632	1363	2859	3126	3654	3602	2987	2253	2125	2356	3152	1.14143	4.82092e-97	1.869e-95	up	1.0288	2.30788e-70	4.91406e-69	up	0.975065	1.24396e-38	9.89294e-38	false	-0.0840326
LITCHI004517.m1	5.92	4.73	5.84	1.64	2.72	1.57	1.09	1.69	0.72	0.21	0.2	0.71	3.7904	2.9701	3.7213	1.0495	1.7372	1.0188	0.6896	1.076	0.4649	0.1353	0.1208	0.4547	67	56	57	16	29	20	14	18	6	2	2	9	-1.37053	8.09895e-05	0.000236031	down	-2.14952	4.67422e-08	1.537e-07	down	-3.54868	2.76361e-11	8.39416e-11	down	-0.758738
LITCHI004527.m1	1.88	3.51	2.38	1.58	1.18	1.83	0.6	0.72	0.93	0.72	0.09	0.08	1.2026	2.2037	1.514	1.014	0.7525	1.1813	0.3808	0.4621	0.599	0.4577	0.0583	0.0488	22	43	24	16	13	24	8	8	8	7	1	1	-0.648209	0.145235	0.213681	false	-1.74344	0.000889415	0.00180347	down	-2.96999	2.7493e-05	5.23944e-05	down	-1.06236
LITCHI004529.m1	1	0.95	1.11	0.46	0.3	0.36	0.14	0.08	0	0.19	0.09	0.07	0.6389	0.5989	0.7078	0.2963	0.1894	0.2301	0.089	0.054	0	0.1223	0.0546	0.0456	25	25	24	10	7	10	4	2	0	4	2	2	-1.35458	0.00886568	0.0180056	down	-3.55999	5.81806e-06	1.56657e-05	down	-2.91934	3.90992e-05	7.36795e-05	down	NA
LITCHI004530.m1	1.91	2.2	2.33	0.68	0.31	0.74	0.43	0.47	0.54	0.24	0.22	0.18	1.2247	1.3838	1.4859	0.4369	0.1995	0.4807	0.2734	0.2987	0.3441	0.1502	0.1341	0.1122	39	47	41	12	6	17	10	9	8	4	4	4	-1.77345	5.22669e-05	0.000156693	down	-2.11498	2.6053e-06	7.30853e-06	down	-3.1246	3.05585e-08	7.5522e-08	down	-0.303839
LITCHI004540.m1	19.48	17.64	17.11	8.25	10.22	8.76	7.01	7.08	6.9	4.05	4.73	3.65	12.4732	11.0723	10.9035	5.285	6.5379	5.6715	4.438	4.5102	4.4272	2.5774	2.9192	2.3313	301	285	228	110	149	152	123	103	78	52	66	63	-0.885321	8.28632e-09	3.73184e-08	false	-1.30606	4.56192e-16	2.53623e-15	down	-1.88286	2.20509e-23	1.14118e-22	down	-0.392153
LITCHI004543.m1	13.25	13.91	13.87	6.93	6.68	6.58	5.79	6.98	5.52	4.08	3.88	4.1	8.4874	8.7335	8.8392	4.4402	4.2744	4.2561	3.665	4.4478	3.5443	2.5999	2.3937	2.6188	246	270	222	111	117	137	122	122	75	63	65	85	-0.915567	3.57446e-09	1.67385e-08	false	-1.0993	2.74888e-11	1.15664e-10	down	-1.51724	4.02411e-17	1.6457e-16	down	-0.155901
LITCHI004560.m1	0.36	0.82	0.58	0.66	0.45	1.08	1.07	0.76	0.88	2.06	1.5	2.3	0.2283	0.5137	0.3689	0.4235	0.2901	0.6989	0.6759	0.4825	0.5629	1.3108	0.926	1.4679	5	12	7	8	6	17	17	10	9	24	19	36	0.443654	0.526952	0.619177	false	0.689049	0.291669	0.360195	false	1.986	0.000173398	0.000304826	up	0.273264
LITCHI004580.m1	12.52	23.17	15.92	4.21	3	5.76	1.07	2.57	3.31	0.49	0	0	8.0172	14.5476	10.1474	2.6986	1.9169	3.7258	0.6755	1.6397	2.1254	0.3093	0	0	31	60	34	9	7	16	3	6	6	1	0	0	-1.87113	5.26133e-05	0.000157623	down	-2.89614	1.51938e-07	4.79366e-07	down	-6.56273	1.77439e-07	4.12243e-07	down	NA
LITCHI004582.m1	0.34	0	0.19	3.7	1.96	2.39	0.74	1.25	0.92	0.81	0.37	1.35	0.215	0	0.124	2.3677	1.2519	1.5485	0.4679	0.795	0.5889	0.5142	0.2294	0.8638	2	0	1	19	11	16	5	7	4	4	2	9	4.05028	0.000111942	0.000319746	up	NA	NA	NA	NA	NA	NA	NA	NA	-1.48837
LITCHI004583.m1	3.49	4.22	3.84	24.61	20.37	20.48	71.54	70.48	68.25	141.17	138.06	134.28	2.2375	2.6497	2.4462	15.77	13.0308	13.2546	45.27	44.9226	43.7931	89.9385	85.1593	85.8627	38	48	36	231	209	250	883	722	543	1277	1355	1633	2.60784	4.24463e-36	6.30899e-35	up	4.2486	1.67052e-148	8.47474e-147	up	5.40798	2.74287e-263	2.01247e-261	up	1.67266
LITCHI004588.m1	0	0	0	0.11	0	0.08	0.73	0.19	0.5	1.66	1.02	2.05	0	0	0	0.0682	0	0.053	0.4608	0.1243	0.3222	1.0551	0.6277	1.3128	0	0	0	1	0	1	9	2	4	15	10	25	NA	NA	NA	NA	NA	NA	NA	NA	6.74636	4.44011e-07	1.00041e-06	up	NA
LITCHI004592.m1	0.38	0.38	0.36	0.62	0.66	0.3	0.86	1.04	1.22	0.7	0.42	0.54	0.2426	0.2408	0.2306	0.3971	0.4231	0.1928	0.5468	0.6636	0.7819	0.4439	0.259	0.3441	17	18	14	24	28	15	44	44	40	26	17	27	0.584803	0.223455	0.306599	false	1.52824	8.2295e-05	0.000193195	up	0.799478	0.0786599	0.0997836	false	0.977121
LITCHI004598.m1	32.88	34.49	32.98	51.86	51.43	54.57	33.9	28.05	30.45	59.71	68.4	62.36	21.0592	21.6541	21.0245	33.2233	32.8925	35.3106	21.455	17.8807	19.5399	38.0423	42.1869	39.8714	341	374	295	464	503	635	399	274	231	515	640	723	0.762502	1.21484e-13	7.84184e-13	false	-0.0532816	0.66536	0.725311	false	1.17335	3.42545e-26	1.94375e-25	up	-0.786552
LITCHI004600.m1	14.73	13.12	15.07	9.41	12.11	11.59	8.17	9	9.13	4.06	4.38	5.27	9.4305	8.2375	9.6089	6.0269	7.745	7.4973	5.167	5.736	5.8599	2.5861	2.7006	3.3685	205	191	181	113	159	181	129	118	93	47	55	82	-0.261383	0.114484	0.174837	false	-0.646081	0.000166616	0.00037523	false	-1.38741	1.0904e-11	3.40442e-11	down	-0.355473
LITCHI004611.m1	10.4	10.89	12.82	9.01	8.36	9.46	3.86	3.02	2.39	41.33	38.7	40.24	6.6599	6.8353	8.1711	5.7708	5.3446	6.1229	2.4416	1.926	1.5363	26.3296	23.8695	25.7288	95	104	101	71	72	97	40	26	16	314	319	411	-0.23305	0.286878	0.378096	false	-1.7894	4.58807e-10	1.75968e-09	down	2.07131	2.46111e-41	2.09394e-40	up	-1.52719
LITCHI004612.m1	14.98	18.21	17.66	23.79	22.35	22.38	35.4	34.4	30.65	40.56	48.83	40.73	9.5924	11.4321	11.2552	15.2425	14.2948	14.4789	22.3996	21.924	19.664	25.8412	30.1214	26.0413	896	1139	911	1228	1261	1502	2403	1938	1341	2018	2636	2724	0.538731	9.91953e-12	5.60305e-11	false	1.04752	2.81837e-38	3.32861e-37	up	1.6054	3.0356e-59	3.69882e-58	up	0.538724
LITCHI004613.m1	3.43	3.62	3.05	4.24	3.78	3.3	4.99	5.54	6.09	7.99	6.13	6.58	2.1983	2.275	1.9438	2.7142	2.4184	2.1336	3.1569	3.5296	3.9103	5.088	3.7785	4.2064	77	85	59	82	80	83	127	117	100	149	124	165	0.263805	0.26186	0.350605	false	0.772799	0.000336989	0.00072526	false	1.27545	6.62823e-10	1.84039e-09	up	0.538434
LITCHI004614.m1	66.47	73.68	69.99	39.53	36.05	38.16	32.07	27.65	28.9	10.35	9.18	9.94	42.5694	46.2561	44.6164	25.3251	23.055	24.6948	20.2947	17.6243	18.5436	6.5943	5.661	6.3563	610	707	554	313	312	393	334	239	194	79	76	102	-0.77766	1.84166e-14	1.25844e-13	false	-1.17891	2.03579e-26	1.70942e-25	down	-2.5861	4.68152e-72	6.90689e-71	down	-0.37301
LITCHI004616.m1	6.24	8.77	5.45	6.52	5.88	6.18	11.75	11.95	11.7	4.82	5.13	4.55	3.9992	5.5083	3.4756	4.1788	3.7641	4.001	7.437	7.617	7.5064	3.0709	3.1619	2.9098	81	119	61	73	72	90	173	146	111	52	60	66	-0.0363867	0.880709	0.913212	false	0.846972	5.37509e-05	0.000129081	false	-0.255768	0.32694	0.372185	false	0.913783
LITCHI004617.m1	31.52	30.8	30.18	13.58	15.17	15.06	12.77	12.71	12.23	4.08	4.99	6.46	20.1878	19.334	19.2397	8.7028	9.7051	9.7469	8.0836	8.0987	7.8462	2.599	3.0782	4.1275	511	522	422	190	232	274	235	194	145	55	73	117	-0.967387	4.37436e-17	3.46579e-16	false	-1.22987	8.87613e-25	7.09296e-24	down	-2.30869	2.7054e-45	2.49127e-44	down	-0.233624
LITCHI004618.m1	12.99	16.15	10.54	6.02	8.26	9.26	2.86	2.76	5.33	0.78	2.16	1.16	8.3177	10.1375	6.7192	3.8575	5.2844	5.9916	1.8106	1.7578	3.4178	0.4974	1.3317	0.7427	20	26	14	8	12	16	5	4	6	1	3	2	-0.639539	0.220162	0.302653	false	-1.83893	0.00382961	0.00705996	down	-3.0274	0.00019937	0.000347884	down	-1.16245
LITCHI004628.m1	22.59	23.96	21.32	80.11	90.56	97.24	64.17	66.57	64.29	100.17	89.32	95.49	14.4656	15.044	13.5921	51.3229	57.9207	62.9191	40.6074	42.4321	41.2509	63.8208	55.0946	61.0573	183	203	149	560	692	884	590	508	381	675	653	865	2.08914	1.59335e-70	4.29219e-69	up	1.58399	4.02277e-39	4.87134e-38	up	2.31546	5.71413e-87	1.02471e-85	up	-0.477367
LITCHI004631.m1	5.91	7.07	12	6	5.49	3.95	18.24	13.34	11.12	5.33	2.46	2.64	3.7878	4.4389	7.6496	3.8426	3.5094	2.5579	11.543	8.5053	7.1336	3.398	1.5161	1.6912	8	10	14	7	7	6	28	17	11	6	3	4	NA	NA	NA	NA	0.862901	0.117732	0.162321	false	NA	NA	NA	NA	1.47684
LITCHI004632.m1	12.46	11.56	14.02	3.53	2.84	2.39	8.3	9.21	9.46	1.22	2.56	2.72	7.9796	7.2594	8.9358	2.2615	1.815	1.5434	5.2495	5.8711	6.072	0.7777	1.5772	1.7418	135	131	131	33	29	29	102	94	75	11	25	33	-2.02253	4.43941e-15	3.15051e-14	down	-0.434828	0.0287659	0.0453675	false	-2.27278	6.38017e-15	2.37442e-14	down	1.61624
LITCHI004633.m1	0.2	0	0.23	3.69	4.22	4.44	27.55	35.09	32.94	40.22	36.19	45.95	0.1275	0	0.1472	2.3656	2.7006	2.8706	17.4324	22.3688	21.1348	25.6255	22.3226	29.3796	1	0	1	16	20	25	157	166	121	168	164	258	5.01298	1.49736e-05	4.80073e-05	up	7.92211	2.98478e-14	1.51078e-13	up	8.46806	3.30317e-16	1.30209e-15	up	2.92532
LITCHI004656.m1	186.87	193.48	173.24	24.94	27.62	27.4	22.26	23.09	20.25	10.96	10.9	10.6	119.678	121.464	110.431	15.98	17.6646	17.729	14.0891	14.7154	12.9941	6.9797	6.7251	6.7772	3343	3619	2673	385	466	550	452	389	265	163	176	212	-2.68104	0	0	down	-3.00955	0	0	down	-3.8452	0	0	down	-0.300362
LITCHI004664.m1	2.41	2.35	2.44	3.31	5.12	3.48	2.24	2.05	2.04	3.75	4.62	3.42	1.5463	1.476	1.5573	2.1187	3.2746	2.253	1.4198	1.3071	1.3093	2.3876	2.8508	2.1841	55	56	48	65	110	89	58	44	34	71	95	87	0.832001	0.00138161	0.00327837	false	-0.119348	0.67821	0.736382	false	0.956344	0.000157275	0.000277627	false	-0.922616
LITCHI004665.m1	3.32	3.47	3.16	3.2	4.07	3.67	3.69	3.82	4.01	6.8	6.11	5.93	2.1243	2.1802	2.0128	2.0481	2.6045	2.3758	2.3363	2.4337	2.5727	4.3328	3.771	3.7938	95	104	78	79	110	118	120	103	84	162	158	190	0.24614	0.241795	0.327771	false	0.270929	0.189249	0.246629	false	1.16625	2.39418e-10	6.86848e-10	up	0.0531696
LITCHI004666.m1	29.17	28.58	26.62	8.43	8.37	6.4	6.02	4.24	7.39	5.01	3.34	3.65	18.6811	17.9398	16.9716	5.3983	5.3511	4.1413	3.8069	2.7	4.7442	3.1921	2.0606	2.3324	329	337	259	82	89	81	77	45	61	47	34	46	-1.76461	1.82558e-26	2.07042e-25	down	-2.20966	2.28672e-32	2.28042e-31	down	-2.57794	4.97848e-38	3.90019e-37	down	-0.41463
LITCHI004667.m1	29.54	40.55	33.76	10.32	11.24	12.09	8.59	9.3	6.57	4.93	6.58	5.56	18.9179	25.4584	21.5185	6.6116	7.1884	7.8243	5.4381	5.9301	4.2153	3.1398	4.0578	3.5565	209	300	206	63	75	96	69	62	34	29	42	44	-1.5136	6.10684e-16	4.5488e-15	down	-2.01036	1.33149e-22	9.83054e-22	down	-2.35482	1.43192e-25	7.96307e-25	down	-0.469632
LITCHI004668.m1	84.25	79.8	91.15	42.53	42.74	43.72	45.8	45.15	43.16	23.93	22.95	21.76	53.9539	50.1	58.1035	27.2465	27.3379	28.2907	28.9826	28.7783	27.6906	15.2481	14.1565	13.9133	838	830	782	365	401	488	517	423	314	198	206	242	-0.873777	4.55802e-21	4.28951e-20	false	-0.861563	6.7023e-20	4.46587e-19	false	-1.64751	1.20339e-46	1.13888e-45	down	0.0407362
LITCHI004669.m1	0.36	0.21	0.34	0.5	0.46	0.45	0.89	0.54	1.48	0.26	0.32	0.06	0.2317	0.1304	0.214	0.3224	0.2945	0.2921	0.565	0.3428	0.9523	0.1663	0.1979	0.0414	5	3	4	6	6	7	14	7	15	3	4	1	NA	NA	NA	NA	1.74285	0.0224318	0.0361318	up	NA	NA	NA	NA	1.01125
LITCHI004682.m1	13.43	13.28	13.66	9.62	9.65	9.83	7.96	8.58	7.85	5.05	4.56	5.2	8.599	8.3398	8.7068	6.1627	6.1748	6.3583	5.0392	5.4658	5.0391	3.2183	2.8133	3.3245	783	810	687	484	531	643	527	471	335	245	240	339	-0.362863	1.8148e-05	5.76613e-05	false	-0.662493	4.52648e-13	2.14292e-12	false	-1.19608	2.7483e-28	1.65663e-27	down	-0.271038
LITCHI004686.m1	17.75	25.61	18.75	22.51	27.27	14.78	10.46	11.71	14.21	8.21	4.65	9.48	11.3643	16.076	11.9507	14.4234	17.4448	9.5666	6.6161	7.4609	9.1183	5.2281	2.871	6.0648	169	255	154	185	245	158	113	105	99	65	40	101	0.157395	0.435032	0.531733	false	-0.720228	0.000263427	0.000577143	false	-1.22166	3.86705e-07	8.74895e-07	down	-0.847414
LITCHI004688.m1	0.1	0.12	0.17	0.34	0.62	0.46	0.79	0.75	0.93	0.73	0.89	1.07	0.0623	0.073	0.1079	0.2167	0.3959	0.2945	0.5018	0.4774	0.5974	0.4658	0.5487	0.6816	4	5	6	12	24	21	37	29	28	25	33	49	2.00718	0.00177447	0.00412444	up	2.76757	6.32522e-07	1.88672e-06	up	3.08333	1.24522e-08	3.17339e-08	up	0.78319
LITCHI004689.m1	0.15	0.17	0.23	0.23	0.43	0.31	0.64	0.43	0.65	1.18	1.25	1.19	0.0965	0.1055	0.1484	0.1491	0.2724	0.2027	0.4059	0.2718	0.4184	0.7499	0.7722	0.7609	6	7	8	8	16	14	29	16	19	39	45	53	0.936587	0.154551	0.225007	false	1.71349	0.00264224	0.00499824	up	2.97687	1.0326e-10	3.03181e-10	up	0.802297
LITCHI004692.m1	4.58	5.2	8.42	3.45	7.62	9.77	6.33	6.23	6.16	1.58	1.66	2.13	2.9356	3.2673	5.369	2.2094	4.8717	6.3223	4.006	3.9728	3.9504	1.0062	1.0261	1.3644	171	203	271	111	268	409	268	219	168	49	56	89	0.304882	0.540891	0.631189	false	0.109429	0.559378	0.627082	false	-1.49923	4.92677e-10	1.38089e-09	down	-0.172172
LITCHI004695.m1	0	0.03	0.07	0.07	0	0.16	0.29	0.13	0.37	0.25	0.53	0.4	0	0.018	0.0443	0.0445	0	0.1038	0.184	0.0812	0.2368	0.1608	0.3281	0.2573	0	1	2	2	0	6	11	4	9	7	16	15	NA	NA	NA	NA	NA	NA	NA	NA	3.91316	0.000272816	0.000469676	up	NA
LITCHI004701.m1	16.08	16.25	14.61	23.54	22.66	21.47	24.07	26.33	24.19	26.85	29.61	30.75	10.298	10.1994	9.3136	15.0836	14.4934	13.8942	15.2345	16.7831	15.52	17.1056	18.262	19.66	319	337	250	403	424	478	542	492	351	443	530	682	0.632949	1.65904e-08	7.24444e-08	false	0.730082	8.09596e-11	3.30174e-10	false	1.14289	1.13678e-22	5.76713e-22	up	0.125781
LITCHI004707.m1	1.61	0.63	1.53	0.76	0.85	0.78	0.58	0.86	1	0.26	0.16	0	1.0316	0.3956	0.974	0.4893	0.5462	0.5067	0.3674	0.545	0.6423	0.1683	0.1001	0	22	9	18	9	11	12	9	11	10	3	2	0	-0.535926	0.354568	0.451724	false	-0.577435	0.327484	0.39793	false	-2.98671	0.00117011	0.00188175	down	-0.0133641
LITCHI004714.m1	116.74	119.82	116.26	81.03	81.97	82.09	62.06	61.63	62.79	25.62	34.36	32.06	74.7602	75.2215	74.112	51.9121	52.4282	53.1168	39.2696	39.2832	40.288	16.3207	21.1917	20.5018	915	982	786	548	606	722	552	455	360	167	243	281	-0.417101	1.53161e-07	6.07851e-07	false	-0.857438	5.79664e-23	4.3444e-22	false	-1.68489	1.02572e-45	9.52241e-45	down	-0.411728
LITCHI004715.m1	2.19	1.33	0.92	3.81	2.74	2.66	0.96	0.95	0.54	0.24	0.44	0.36	1.4018	0.8363	0.5883	2.4379	1.7542	1.7212	0.6103	0.606	0.3491	0.1524	0.272	0.2276	22	14	8	33	26	30	11	9	4	2	4	4	1.14421	0.0131718	0.0257464	up	-0.775912	0.225753	0.287625	false	-1.84739	0.0174371	0.0243567	down	-1.88739
LITCHI004716.m1	15.26	18.94	12.8	2.26	1.38	0.87	0.29	1.03	0	0	0	0	9.7733	11.892	8.1591	1.4466	0.8807	0.5617	0.1811	0.6592	0	0	0	0	47	61	34	6	4	3	1	3	0	0	0	0	-3.31985	1.21494e-09	5.89207e-09	down	-5.02853	9.38234e-10	3.50901e-09	down	-7.70514	6.02376e-10	1.67631e-09	down	NA
LITCHI004720.m1	1.64	1.75	1.34	1.23	1.33	0.6	2.97	4.39	3.16	13.54	11.31	8.95	1.0478	1.0979	0.8535	0.786	0.8484	0.3885	1.8782	2.8005	2.0261	8.6253	6.9732	5.7238	17	19	12	11	13	7	35	43	24	117	106	104	-0.494943	0.38813	0.485813	false	1.2126	0.00392655	0.00722863	up	3.07286	2.6471e-22	1.32278e-21	up	1.7431
LITCHI004722.m1	49.09	52.26	52.67	40.79	41.79	37.01	32.24	31.35	29.79	15.3	13.35	12.7	31.4366	32.8051	33.5718	26.1304	26.7322	23.9513	20.4025	19.9823	19.1114	9.7475	8.2337	8.1193	1300	1447	1203	932	1044	1100	969	782	577	337	319	376	-0.257866	0.000343103	0.000910736	false	-0.655854	1.74978e-18	1.09202e-17	false	-1.65302	1.68678e-62	2.17371e-61	down	-0.369544
LITCHI004725.m1	60.1	63.31	64.03	42.59	39.68	42.16	28.33	21.99	26.09	12.69	15.68	13.98	38.4912	39.7437	40.8183	27.2889	25.3814	27.2816	17.9271	14.0157	16.7425	8.0881	9.6695	8.9412	888	978	816	543	553	699	475	306	282	156	209	231	-0.481912	5.18755e-09	2.38478e-08	false	-1.22888	3.13224e-33	3.21457e-32	down	-1.89486	9.09552e-60	1.11625e-58	down	-0.718148
LITCHI004727.m3	0.59	0.57	0.1	0	0.18	0.08	0.07	0.04	0.12	0	0	0	0.3789	0.3553	0.0625	0	0.1146	0.0487	0.0471	0.0286	0.0741	0	0	0	14	14	2	0	4	2	2	1	2	0	0	0	-2.18857	0.0366233	0.0641055	false	-2.40157	0.0216053	0.034925	down	-5.42643	0.00035229	0.0005976	down	NA
LITCHI004736.m2	0.13	0.03	0.03	0.03	0.14	0.02	0.35	0.31	0.22	0.16	0.21	0.14	0.085	0.0159	0.0196	0.0197	0.0901	0.0153	0.2222	0.1977	0.1398	0.1017	0.1271	0.0911	5	1	1	1	5	1	15	11	6	5	7	6	NA	NA	NA	NA	2.27779	0.0126597	0.021408	up	NA	NA	NA	NA	2.18282
LITCHI004741.m1	3.85	4.5	4.53	1.51	1.67	1.67	1.58	1.33	1.09	1.17	1.1	1.07	2.468	2.8245	2.8866	0.9667	1.0712	1.0811	0.997	0.8458	0.7004	0.7446	0.6764	0.685	222	271	225	75	91	108	103	72	46	56	57	69	-1.29601	3.92513e-14	2.62445e-13	down	-1.60895	7.25808e-18	4.42657e-17	down	-1.70241	7.82348e-19	3.42422e-18	down	-0.287247
LITCHI004743.m1	22.99	27.24	24.52	66.52	66.38	65.14	110.63	108.6	103.14	67.76	73.5	71.01	14.7205	17.1028	15.633	42.6156	42.4581	42.1492	70.0094	69.218	66.1779	43.1724	45.3369	45.4025	489	606	450	1221	1332	1555	2671	2176	1605	1199	1411	1689	1.51279	9.86632e-80	3.10611e-78	up	2.17183	1.14681e-177	6.98148e-176	up	1.75426	1.22934e-78	1.96911e-77	up	0.688419
LITCHI004745.m1	3933.9	4052.69	3928.49	13252	13196.5	13073.2	13725.1	13815.7	13647	13666.1	13910.1	13354.4	2519.33	2544.22	2504.19	8490.16	8440.66	8459.44	8685.21	8805.97	8756.06	8706.92	8579.81	8539.01	41722	44942	35936	121271	132012	155588	165193	138010	105868	120551	133121	158362	1.83831	0	0	up	1.85348	0	0	up	2.02922	0	0	up	0.0436553
LITCHI004752.m1	41.01	44.98	48.31	38.55	36.96	38.41	77.15	74.25	79.48	65.41	66.88	59.17	26.2629	28.2379	30.7926	24.7003	23.6418	24.8525	48.8182	47.3247	50.9935	41.6754	41.2498	37.8371	1001	1148	1017	812	851	1052	2137	1707	1419	1328	1473	1615	-0.12743	0.106647	0.164951	false	0.846272	4.46553e-30	4.14749e-29	false	0.76046	1.64805e-17	6.84863e-17	false	1.00182
LITCHI004757.m1	0.69	0.13	0.16	0.95	1.31	1.71	2.42	3.21	1.13	1.16	1.98	0.49	0.4397	0.0824	0.1015	0.6117	0.838	1.1084	1.5312	2.0441	0.7226	0.7362	1.2201	0.3141	5	1	1	6	9	14	20	22	6	7	13	4	NA	NA	NA	NA	2.8496	0.000801319	0.00163673	up	NA	NA	NA	NA	0.749137
LITCHI004767.m1	38.84	37.69	38.48	7.61	7.09	8.22	5.08	6.24	5.99	0.42	2.68	1.13	24.8714	23.6634	24.529	4.8773	4.5325	5.3163	3.213	3.9773	3.8413	0.2648	1.6542	0.7249	337	342	288	57	58	80	50	51	38	3	21	11	-2.21471	2.59085e-39	4.15841e-38	down	-2.67954	1.42872e-47	2.08668e-46	down	-4.50724	3.5498e-15	1.33787e-14	down	-0.429781
LITCHI004777.m1	16.33	15.91	14.73	8.06	10.9	8.98	11.73	14.99	9.92	5.7	3.8	4.24	10.4594	9.9875	9.3881	5.1651	6.9732	5.8135	7.4205	9.5514	6.3672	3.6296	2.3431	2.7097	162	165	126	69	102	100	132	140	72	47	34	47	-0.640717	0.00102468	0.00249451	false	-0.290613	0.131188	0.178593	false	-1.53557	5.90577e-11	1.75667e-10	down	0.377669
LITCHI004781.m2	2.05	1.56	1.21	0.53	0.35	0.56	0.41	0.53	0.34	0.7	0.19	0.22	1.3124	0.9793	0.7728	0.3416	0.2269	0.3618	0.2565	0.3396	0.2201	0.4485	0.1144	0.1435	49	39	25	11	8	15	11	12	6	14	4	6	-1.62697	0.000365312	0.000964397	down	-1.84314	9.3252e-05	0.000217431	down	-1.90971	0.000283641	0.000487206	down	-0.189016
LITCHI004783.m1	20.51	21.47	22.24	29.05	29.31	29.07	32.34	33.12	30.75	39.73	41.43	37.46	13.135	13.48	14.178	18.6116	18.7442	18.8102	20.4617	21.1121	19.7277	25.3114	25.5562	23.953	1067	1168	998	1304	1438	1697	1909	1623	1170	1719	1945	2179	0.554272	3.16176e-17	2.51881e-16	false	0.648307	3.12292e-21	2.17613e-20	false	1.13407	2.24656e-46	2.12025e-45	up	0.122875
LITCHI004785.m1	7.22	8.48	6.22	2.98	2.88	2.36	2.65	3.72	3.72	0.09	0.32	0.45	4.6255	5.324	3.9638	1.9115	1.8427	1.5258	1.6748	2.3713	2.3837	0.0548	0.1955	0.2863	101	124	75	36	38	37	42	49	38	1	4	7	-1.31635	8.12689e-07	3.00617e-06	down	-1.07298	4.60757e-05	0.000111489	down	-4.36903	3.41797e-18	1.45857e-17	down	0.273641
LITCHI004786.m1	21.39	21.54	20.95	12.2	13.02	12.93	15.17	15.71	15.37	7.58	7.41	8.44	13.6972	13.5247	13.3535	7.8171	8.3291	8.368	9.5991	10.0128	9.8589	4.8315	4.5707	5.3969	451	475	381	222	259	306	363	312	237	133	141	199	-0.634038	2.3973e-08	1.02657e-07	false	-0.403543	0.000269777	0.000590379	false	-1.1943	1.00395e-18	4.3689e-18	down	0.259251
LITCHI004787.m1	176.68	207.49	191.32	348.91	361.89	349.21	398.86	410.42	371.49	483.04	464.42	454.76	113.146	130.262	121.955	223.535	231.466	225.967	252.398	261.596	238.351	307.752	286.459	290.78	500	614	467	852	966	1109	1281	1094	769	1137	1186	1439	0.989112	4.57622e-31	5.91963e-30	false	1.10117	4.32913e-36	4.82363e-35	up	1.53234	1.47134e-62	1.89786e-61	up	0.141209
LITCHI004788.m1	169.91	172.46	177.14	255.69	235.93	242.01	281.19	281.46	270.35	357.03	358.08	353.45	108.814	108.27	112.919	163.813	150.906	156.599	177.937	179.401	173.462	227.471	220.869	226.005	2838	3012	2552	3685	3717	4536	5330	4428	3303	4960	5397	6601	0.606393	5.08855e-33	6.93242e-32	false	0.745707	8.88172e-51	1.36102e-49	false	1.28939	3.00953e-100	6.50889e-99	up	0.167953
LITCHI004795.m1	93.1	94.84	97.19	55.24	53.12	53.55	42.19	41.32	38.12	13.68	15.11	14.96	59.6244	59.5367	61.9549	35.3909	33.9778	34.6506	26.6986	26.3355	24.4568	8.7135	9.3179	9.5632	3012	3208	2712	1542	1621	1944	1549	1259	902	368	441	541	-0.70799	5.43815e-40	8.85902e-39	false	-1.16272	3.61386e-82	9.08075e-81	down	-2.45334	4.16701e-197	2.12986e-195	down	-0.426116
LITCHI004798.m1	337.07	338.24	378.71	262.81	243.68	272.95	170.44	187.92	192.89	120.7	95.33	135.21	215.867	212.34	241.407	168.377	155.863	176.62	107.853	119.781	123.759	76.8974	58.8002	86.4548	1971	2068	1910	1326	1344	1791	1131	1035	825	587	503	884	-0.325032	2.20953e-06	7.79151e-06	false	-0.873183	1.46983e-30	1.39021e-29	false	-1.3347	2.68726e-35	1.97592e-34	down	-0.519862
LITCHI004806.m1	9.51	9.72	9.85	7.44	7.16	7.64	7.42	6.47	6.06	3.81	3.24	3.6	6.0926	6.1025	6.2799	4.7696	4.5766	4.9467	4.6928	4.1269	3.8872	2.4292	2.0009	2.3018	234	250	209	158	166	211	207	150	109	78	72	99	-0.276964	0.0551468	0.0921228	false	-0.473363	0.00202502	0.00388833	false	-1.20056	1.32198e-11	4.10396e-11	down	-0.16789
LITCHI004822.m1	9.03	9.85	9.08	16.09	14.32	11.3	12.56	10.06	12.24	16.87	17.61	15.62	5.7824	6.1827	5.7906	10.3056	9.1589	7.315	7.9474	6.4131	7.8546	10.7461	10.8645	9.9856	121	138	105	186	181	170	191	127	120	188	213	234	0.678749	0.000177426	0.000491533	false	0.380768	0.0375425	0.0578537	false	1.08734	5.34875e-11	1.59655e-10	up	-0.269197
LITCHI004827.m1	11.22	6.93	14.72	1.26	1.16	7.03	4.52	2.52	1.05	1.31	0.43	1.03	7.1842	4.3491	9.3804	0.8091	0.739	4.5466	2.8595	1.605	0.6748	0.8348	0.2629	0.6599	175	113	198	17	17	123	80	37	12	17	6	18	-1.68262	0.0558892	0.0931844	false	-1.95133	0.00151566	0.00296858	down	-3.32112	8.79741e-21	4.16002e-20	down	-0.246411
LITCHI004831.m1	18.4	20.17	19.17	8.54	8.77	8.91	5.54	7.01	5.08	2.85	3.05	1.61	11.782	12.6624	12.2229	5.4736	5.6075	5.7664	3.5029	4.4681	3.2613	1.8168	1.8842	1.0264	287	329	258	115	129	156	98	103	58	37	43	28	-1.02933	2.1693e-12	1.28886e-11	down	-1.64398	2.26101e-22	1.65474e-21	down	-2.71899	1.9915e-35	1.4675e-34	down	-0.586577
LITCHI004837.m1	2.58	6.08	5.07	1.15	3.16	0.53	0	0.42	0	0	0.22	0	1.6532	3.8152	3.2287	0.7372	2.0199	0.3435	0	0.2688	0	0	0.1357	0	13	32	22	5	15	3	0	2	0	0	1	0	-1.4134	0.0254355	0.0464191	down	-4.94969	2.53371e-05	6.35229e-05	down	-5.67366	1.66864e-05	3.24247e-05	down	NA
LITCHI004838.m1	4.41	4.92	2.84	1.42	0.26	0.87	0.43	1.82	0.67	0	0.82	0.22	2.8263	3.0914	1.812	0.9102	0.1663	0.5655	0.2734	1.1614	0.4301	0	0.5028	0.1402	18	21	10	5	1	4	2	7	2	0	3	1	-2.16389	0.00425492	0.00918245	down	-2.00763	0.00715113	0.0126269	down	-3.31113	0.00065531	0.00108243	down	NA
LITCHI004839.m1	29.11	29.17	24.79	2.62	2.12	2.09	1.91	1.75	1.66	0	0.48	0.39	18.6434	18.3134	15.7991	1.6776	1.3554	1.353	1.2114	1.1173	1.0672	0	0.297	0.2485	335	351	246	26	23	27	25	19	14	0	5	5	-3.50714	1.15547e-55	2.45866e-54	down	-3.88997	1.31146e-57	2.27813e-56	down	-6.26162	6.44063e-38	5.03121e-37	down	-0.364456
LITCHI004840.m1	23.3	21.91	24.35	7.75	8.1	6.64	4.04	2.64	2.09	0.69	2.33	1.88	14.919	13.7576	15.5235	4.9624	5.1794	4.2943	2.5554	1.6798	1.34	0.4388	1.4358	1.2012	122	120	110	35	40	39	24	13	8	3	11	11	-1.52566	6.43757e-10	3.19434e-09	down	-2.88146	1.40166e-19	9.20215e-19	down	-3.54983	1.00902e-20	4.75489e-20	down	-1.34252
LITCHI004841.m1	4.84	4.93	3.99	2.06	1.99	1.39	1.33	1.37	1.91	0.71	0.18	0.58	3.0971	3.0971	2.5416	1.3166	1.2753	0.8986	0.8389	0.8727	1.2255	0.4528	0.1102	0.3687	90	96	64	33	35	29	28	24	26	11	3	12	-1.2446	1.57736e-05	5.04733e-05	down	-1.53802	3.29584e-07	1.01033e-06	down	-2.98373	3.04268e-13	1.03757e-12	down	-0.262417
LITCHI004843.m1	52.33	53.71	51.82	27.34	27.44	26.41	17	16.72	15.43	10.27	10.33	10.15	33.511	33.7174	33.0318	17.5139	17.5478	17.0887	10.7545	10.658	9.901	6.5437	6.3711	6.4885	3565	3826	3045	1607	1763	2019	1314	1073	769	582	635	773	-0.851757	2.70592e-62	6.4045e-61	false	-1.61712	2.18604e-160	1.21484e-158	down	-2.11168	2.13854e-182	9.69592e-181	down	-0.73701
LITCHI004845.m1	0.91	0.54	0.85	0	0	0	0	0.06	0	0	0	0	0.5807	0.3402	0.5445	0	0	0	0	0.0383	0	0	0	0	16	10	13	0	0	0	0	1	0	0	0	0	-6.04823	1.36385e-05	4.38667e-05	down	-5.05548	0.000245589	0.000540183	down	-5.86692	2.64757e-05	5.05122e-05	down	NA
LITCHI004848.m1	49.41	38.84	51.01	22.36	17.94	16.89	6.26	3.95	4.16	2.85	4.13	1.21	31.6425	24.3826	32.5146	14.3229	11.4744	10.9283	3.9628	2.5192	2.6717	1.8146	2.5446	0.7741	146	120	130	57	50	56	21	11	9	7	11	4	-1.18041	3.07691e-07	1.1813e-06	down	-3.18187	3.91499e-23	2.95733e-22	down	-3.88527	4.64012e-23	2.37701e-22	down	-1.98168
LITCHI004850.m1	31.78	29.84	29.28	61.67	65.96	64.15	51.07	50.13	45.11	41.7	43.75	41.58	20.3553	18.735	18.6637	39.5132	42.1886	41.5107	32.3174	31.9527	28.9414	26.5708	26.9844	26.5871	657	645	522	1100	1286	1488	1198	976	682	717	816	961	1.18518	7.14216e-55	1.50747e-53	up	0.752011	8.5357e-19	5.43598e-18	false	0.731015	3.94168e-15	1.4831e-14	false	-0.403915
LITCHI004860.m1	1.69	3.42	1.96	1.26	1.47	0.97	1.05	0.74	0.81	0.12	0	0.09	1.0802	2.1446	1.2466	0.8104	0.942	0.6294	0.6639	0.47	0.5222	0.076	0	0.0567	17	36	17	11	14	11	12	7	6	1	0	1	-0.831874	0.10705	0.165493	false	-1.37119	0.0144831	0.0242374	down	-4.83685	3.51802e-05	6.64781e-05	down	-0.513335
LITCHI004862.m1	234.1	225.81	220.46	141.95	133.77	137.89	144.33	140.9	136.03	59.52	62.39	60.01	149.921	141.758	140.532	90.9414	85.5612	89.2291	91.3322	89.8053	87.2802	37.9231	38.4823	38.3717	8171	8241	6637	4275	4404	5401	5717	4632	3473	1728	1965	2342	-0.609832	2.09726e-42	3.51291e-41	false	-0.627346	3.25489e-41	4.11482e-40	false	-1.6541	8.08033e-147	2.81307e-145	down	0.0111161
LITCHI004872.m1	207.8	180.43	193.46	153.16	132.56	142.75	112.14	113.85	127.75	44.94	57.2	62.48	133.076	113.274	123.319	98.1246	84.7875	92.3699	70.9606	72.5681	81.9645	28.6309	35.2819	39.9502	467	424	375	297	281	360	286	241	210	84	116	157	-0.333139	0.00413781	0.00895041	false	-0.658612	9.00313e-08	2.88259e-07	false	-1.56253	8.71425e-24	4.57398e-23	down	-0.296925
LITCHI004874.m1	25.07	26.68	25.04	38.89	39.22	38.32	33.1	32.14	36.08	44.21	51.04	47.47	16.0526	16.7496	15.9585	24.9183	25.0869	24.794	20.9445	20.488	23.1462	28.165	31.481	30.3529	664	739	572	889	980	1139	995	802	699	974	1220	1406	0.708177	5.1574e-20	4.6374e-19	false	0.460981	1.19265e-07	3.78781e-07	false	1.14358	4.94805e-35	3.60909e-34	up	-0.219533
LITCHI004876.m1	158.12	182.29	182.18	342.33	339.09	322.5	409.67	371.44	372.13	368.35	417.85	355.49	101.262	114.438	116.13	219.322	216.883	208.685	259.24	236.749	238.765	234.685	257.732	227.308	2244	2705	2230	4192	4539	5136	6598	4965	3863	4348	5351	5641	1.05043	3.35724e-73	9.57692e-72	up	1.20651	3.99698e-80	9.66273e-79	up	1.37685	2.05303e-60	2.54244e-59	up	0.18536
LITCHI004882.m1	4.2	1.46	2.21	12.82	14.15	13.26	11.43	15.79	14.08	1.83	5.49	4.09	2.6868	0.916	1.4094	8.2124	9.052	8.5772	7.2307	10.0658	9.0328	1.1686	3.3891	2.6173	11	4	5	29	35	39	34	39	27	4	13	12	2.46205	2.12034e-06	7.49114e-06	up	2.45208	2.94893e-06	8.23761e-06	up	0.797975	0.285107	0.328793	false	0.0149213
LITCHI004889.m1	7.66	9.5	7.72	18.06	15.66	15.19	21.82	18.42	16.96	26.01	32.8	27.06	4.9086	5.9643	4.9193	11.5694	10.019	9.8282	13.8059	11.7387	10.8811	16.5708	20.2331	17.3022	152	197	132	309	293	338	491	344	246	429	587	600	1.07845	2.04868e-13	1.30566e-12	up	1.26587	1.04372e-17	6.34521e-17	up	2.03373	1.35998e-45	1.25743e-44	up	0.217982
LITCHI004897.m1	105.63	106.87	107.63	87.32	83.56	86	76.59	77.72	80.15	46.34	46.38	41.9	67.6454	67.0919	68.608	55.945	53.4442	55.6473	48.4664	49.5392	51.4245	29.5218	28.609	26.7917	2072	2192	1821	1478	1546	1893	1705	1436	1150	756	821	919	-0.208949	0.000238319	0.000649081	false	-0.386725	3.18671e-10	1.23745e-09	false	-1.00281	1.30576e-36	9.92739e-36	down	-0.149402
LITCHI004898.m1	0.43	0.88	0.85	0.14	0.2	0.05	0.11	0.07	0.08	0	0	0	0.275	0.5525	0.5441	0.0911	0.1248	0.0354	0.0684	0.0415	0.0538	0	0	0	7	15	12	2	3	1	2	1	1	0	0	0	-2.38652	0.00975759	0.0196521	down	-2.9901	0.00355819	0.00659674	down	-5.6632	7.69265e-05	0.000140256	down	NA
LITCHI004902.m2	0.05	0.05	0.09	0.12	0.19	0.13	0.44	0.19	0.38	0.15	0.25	0.22	0.0321	0.0301	0.0556	0.0744	0.1189	0.0867	0.2794	0.1187	0.2418	0.096	0.1541	0.1433	2	2	3	4	7	6	20	7	11	5	9	10	NA	NA	NA	NA	2.52616	0.00323295	0.00603637	up	NA	NA	NA	NA	1.19031
LITCHI004912.m1	3.34	4.51	4.79	6.38	5.73	6.92	11.96	10.96	10.49	7.8	6.1	6.6	2.1413	2.8341	3.0525	4.089	3.6677	4.4799	7.5673	6.9876	6.7284	4.9718	3.7644	4.2179	34	48	42	56	55	79	138	105	78	66	56	75	0.70438	0.014936	0.0287954	false	1.47165	4.58924e-09	1.62732e-08	up	0.945521	0.000950062	0.00154314	false	0.795009
LITCHI004913.m2	0.52	1	0.75	0.19	0.28	0.17	0.06	0	0	0	0	0.06	0.3334	0.6251	0.4809	0.1208	0.1765	0.1126	0.0363	0	0	0	0	0.0372	16	32	20	5	8	6	2	0	0	0	0	2	-1.72877	0.00346625	0.00763556	down	-5.00142	2.15787e-05	5.45907e-05	down	-4.83278	4.21157e-05	7.9167e-05	down	NA
LITCHI004915.m1	1.68	3.54	1.74	12.68	13.38	10.69	20.68	17.05	20.39	7.96	10.27	7.58	1.0736	2.2249	1.1085	8.1234	8.5557	6.9193	13.0866	10.8666	13.0794	5.0689	6.3325	4.8438	19	42	17	124	143	136	266	182	169	75	105	96	2.49197	1.33109e-18	1.12025e-17	up	3.10799	4.02568e-34	4.242e-33	up	2.1255	1.95798e-11	6.01001e-11	up	0.649125
LITCHI004927.m1	15.76	15.07	14.27	8.46	7.17	9.28	9.12	8.69	8.32	5.04	4.87	6.23	10.0901	9.4597	9.0955	5.4225	4.5855	6.0049	5.769	5.537	5.3383	3.2115	3.0044	3.983	233	233	182	108	100	154	153	121	90	62	65	103	-0.744642	9.10084e-06	2.99258e-05	false	-0.72175	8.79134e-06	2.32371e-05	false	-1.22599	8.45408e-11	2.49617e-10	down	0.0514912
LITCHI004944.m1	9.31	10.66	11.61	1.14	0.6	1.26	0.25	0	0.39	0.17	0	0	5.9624	6.6909	7.402	0.7332	0.3826	0.8134	0.1573	0	0.2475	0.1081	0	0	66	79	71	7	4	10	2	0	2	1	0	0	-3.27409	4.0911e-14	2.73263e-13	down	-5.64379	6.29965e-13	2.95624e-12	down	-7.36821	1.55535e-09	4.21314e-09	down	NA
LITCHI004947.m1	626.74	682.25	632.17	1220.49	1216.76	1145.36	871.33	842.78	888.49	332.59	407.02	343.41	401.372	428.307	402.971	781.928	778.252	741.138	551.378	537.174	570.067	211.898	251.055	219.581	11829	13464	10291	19876	21661	24258	18663	14982	12266	5221	6932	7247	0.992243	7.65523e-118	3.62375e-116	false	0.486992	4.69399e-24	3.64655e-23	false	-0.59211	4.67439e-13	1.57587e-12	false	-0.476793
LITCHI004952.m1	5.42	6.1	6.4	4.69	5.37	4.69	1.78	0.97	1.04	0.79	1.96	1.18	3.4687	3.8295	4.0778	3.0069	3.4327	3.0358	1.1291	0.6166	0.666	0.5041	1.2111	0.7527	107	126	109	80	100	104	40	18	15	13	35	26	-0.170913	0.398888	0.496425	false	-2.1469	2.08417e-13	1.00191e-12	down	-1.93336	1.88812e-10	5.45453e-10	down	-1.94774
LITCHI004956.m1	1.89	1.53	2.19	0.27	0.24	0.36	0.05	0	0	0	0	0	1.2105	0.9629	1.3969	0.1701	0.1554	0.2312	0.0319	0	0	0	0	0	33	28	33	4	4	7	1	0	0	0	0	0	-2.5703	5.94793e-06	1.99311e-05	down	-6.32585	5.9761e-07	1.78776e-06	down	-7.13721	2.04938e-08	5.13737e-08	down	NA
LITCHI004960.m1	7.08	6.71	7.29	11.15	11.25	9.61	12.97	11.78	12.23	16.1	19.1	16.43	4.532	4.2149	4.6443	7.1461	7.1983	6.2191	8.2078	7.5091	7.8463	10.2562	11.7837	10.5059	250	248	222	340	375	381	520	392	316	473	609	649	0.710246	1.37469e-08	6.05335e-08	false	0.877254	2.37891e-13	1.14033e-12	false	1.54314	3.48847e-36	2.62733e-35	up	0.195999
LITCHI004963.m1	6.4	7.34	8.44	15.72	14.35	16.05	18.49	17.77	17.15	24.2	25.01	23.42	4.0978	4.6067	5.3776	10.0696	9.1772	10.3834	11.6984	11.3233	11.0019	15.4199	15.4244	14.9767	226	271	257	479	478	636	741	591	443	711	797	925	1.16921	2.50735e-22	2.4548e-21	up	1.3367	1.45418e-30	1.37638e-29	up	1.96399	1.5202e-64	2.01811e-63	up	0.196185
LITCHI004965.m1	2.1	2.34	2.38	2.95	3.18	3	4.31	3.62	3.65	6.43	6.7	4.52	1.3428	1.4688	1.5193	1.8927	2.0353	1.9441	2.7282	2.3093	2.3442	4.0942	4.1313	2.892	102	119	100	124	146	164	238	166	130	260	294	246	0.532238	0.00367176	0.00803543	false	0.833401	2.94833e-06	8.23761e-06	false	1.61696	9.60674e-19	4.18593e-18	up	0.330422
LITCHI004969.m1	25.72	31.04	26.54	9.59	10.13	8.29	8.25	8.72	11.75	2.24	2.84	2.64	16.4693	19.4833	16.9206	6.1427	6.4798	5.3622	5.221	5.555	7.5381	1.4246	1.7535	1.687	401	506	357	129	149	145	146	128	134	29	40	46	-1.46956	1.89454e-25	2.06958e-24	down	-1.48836	2.29489e-22	1.6777e-21	down	-3.17852	1.63057e-59	1.99037e-58	down	0.0123044
LITCHI004970.m1	0.67	0.76	0.48	0.11	0.3	0.28	0.22	0.3	0.78	0.27	0.14	0.43	0.4268	0.4763	0.3049	0.0707	0.1937	0.183	0.1416	0.1933	0.5011	0.1702	0.0868	0.2722	21	25	13	3	9	10	8	9	18	7	4	15	-1.32953	0.0270115	0.048967	down	-0.52684	0.348863	0.420892	false	-0.92575	0.11534	0.1425	false	NA
LITCHI004983.m1	4.11	2.42	4.4	21.62	18.1	23.95	29.53	31.89	25.07	62.34	56.06	50.9	2.6321	1.5186	2.8039	13.8501	11.5771	15.4963	18.6869	20.3251	16.0848	39.7173	34.5775	32.5441	13	8	12	59	54	85	106	95	58	164	160	180	2.66698	7.56163e-12	4.32164e-11	up	3.06618	3.51666e-17	2.07209e-16	up	4.21642	4.11732e-40	3.4116e-39	up	0.426396
LITCHI004984.m1	56.5	53.78	53.85	185.66	188.52	179.45	206.08	203.22	194.62	340.54	355.41	328.28	36.1821	33.762	34.327	118.946	120.581	116.121	130.41	129.531	124.867	216.967	219.216	209.911	1276	1270	1049	3618	4016	4548	5282	4323	3215	6397	7243	8290	1.86195	9.11753e-263	1.11328e-260	up	1.94364	1.75177e-264	1.77738e-262	up	2.89031	0	0	up	0.110525
LITCHI004988.m1	1.19	1.08	0.77	0.46	0.7	0.59	0.64	0.42	0.09	0	0	0	0.7651	0.6775	0.4906	0.2957	0.4501	0.3827	0.4071	0.2695	0.0582	0	0	0	18	17	10	6	10	10	11	6	1	0	0	0	-0.685617	0.254649	0.342671	false	-1.27471	0.0679838	0.0990982	false	-6.04683	1.03854e-05	2.05792e-05	down	NA
LITCHI004989.m1	122.06	99.78	110.54	21.35	21.73	20.52	5.89	7.58	8.5	0	0	0.62	78.1681	62.6373	70.4645	13.6799	13.8991	13.28	3.7241	4.8313	5.4543	0	0	0.3951	530	453	414	80	89	100	29	31	27	0	0	3	-2.27841	1.08469e-52	2.17021e-51	down	-3.88447	1.56867e-81	3.89782e-80	down	-8.59109	3.24739e-24	1.72507e-23	down	-1.56853
LITCHI004991.m1	37.56	34.88	36.78	6.62	7.28	6.82	2.25	2.77	2.58	0.58	0.13	0.38	24.0548	21.895	23.4477	4.2421	4.6573	4.416	1.4234	1.7686	1.6527	0.3725	0.0831	0.2433	618	600	522	94	113	126	42	43	31	8	2	7	-2.28837	1.62284e-69	4.28331e-68	down	-3.79197	8.55814e-105	2.81619e-103	down	-6.4014	1.68273e-66	2.28955e-65	down	-1.47064
LITCHI004998.m1	35.29	32.18	31.66	8.62	6.08	7.12	1.08	2.03	1.68	0	0	0.06	22.6008	20.2052	20.1795	5.5246	3.8883	4.6054	0.6851	1.2934	1.0778	0	0	0.039	517	493	400	109	84	117	18	28	18	0	0	1	-2.08035	8.27264e-46	1.48058e-44	down	-4.33859	4.18193e-85	1.08755e-83	down	-10.0673	2.08552e-17	8.62198e-17	down	-2.22161
LITCHI005008.m1	694.35	675.65	695.24	133.16	134.65	146.68	90.78	96.89	91.24	41.12	38.63	41.21	444.674	424.165	443.174	85.3097	86.1257	94.9112	57.4443	61.7589	58.5422	26.1984	23.8247	26.3498	11694	11898	10099	1935	2139	2772	1735	1537	1124	576	587	776	-2.20661	0	0	down	-2.82496	0	0	down	-3.84448	0	0	down	-0.589296
LITCHI005012.m2	7.36	5.84	7.74	2.83	4.07	3.49	2.34	2.44	3.63	0.91	0.68	0.8	4.7117	3.6632	4.9335	1.8121	2.6041	2.2558	1.4809	1.5544	2.3296	0.5773	0.417	0.5131	205	170	186	68	107	109	74	64	74	21	17	25	-0.897497	4.01639e-06	1.37619e-05	false	-1.26826	2.46511e-09	8.90858e-09	down	-2.88621	6.38663e-27	3.69158e-26	down	-0.337424
LITCHI005014.m1	4.72	2.5	2.91	0.7	1.28	0.98	0.13	0.05	0.07	0.12	0.06	0.13	3.0239	1.5683	1.8562	0.4476	0.8175	0.6373	0.084	0.034	0.0441	0.077	0.0343	0.0862	94	52	50	12	24	22	3	1	1	2	1	3	-1.66208	8.39613e-06	2.77499e-05	down	-5.18703	2.19864e-12	9.97167e-12	down	-4.75471	6.2104e-12	1.96872e-11	down	-3.50364
LITCHI005021.m1	29.7	28.41	24.25	18.2	21.27	20.44	16.99	15.6	15.73	9.91	10.08	11.13	19.0231	17.8346	15.4592	11.6629	13.6044	13.2277	10.7532	9.9455	10.0949	6.3139	6.2189	7.115	382	382	269	202	258	295	248	189	148	106	117	160	-0.350981	0.00714044	0.0147564	false	-0.705437	2.38712e-07	7.40235e-07	false	-1.15339	1.02911e-13	3.59558e-13	down	-0.325871
LITCHI005023.m3	0.85	0.5	0.91	0.3	0.35	0.35	0.17	0	0.09	0.08	0.14	0.18	0.5441	0.3139	0.5796	0.1941	0.2216	0.2261	0.1093	0	0.0573	0.0501	0.0893	0.1121	13	8	12	4	5	6	3	0	1	1	2	3	-1.05958	0.150428	0.220108	false	-2.98248	0.00447848	0.0081628	down	-2.21748	0.0167071	0.023392	down	NA
LITCHI005025.m1	22.32	23.76	20.04	15.62	16.69	16.41	14.77	12.5	11.74	7.48	8.83	8.97	14.2953	14.9153	12.772	10.0056	10.6726	10.6178	9.3495	7.9705	7.5343	4.7672	5.4494	5.7356	434	483	336	262	306	358	326	229	167	121	155	195	-0.333384	0.00388242	0.00844834	false	-0.69198	8.44682e-08	2.71421e-07	false	-1.13458	3.40464e-15	1.28422e-14	down	-0.329922
LITCHI005027.m1	1079.4	1079.99	1089.8	1449.94	1425.77	1414.9	1998.99	1978.54	1955.75	2386.77	2555.73	2395.4	691.263	678.004	694.685	928.93	911.936	915.553	1264.96	1261.1	1254.83	1520.65	1576.39	1531.66	14832	15517	12916	17191	18479	21817	31172	25607	19657	27278	31689	36803	0.509529	8.67594e-50	1.64516e-48	false	0.932809	1.15807e-136	5.25762e-135	false	1.42441	7.67546e-131	2.33289e-129	up	0.451789
LITCHI005028.m1	28.24	26.27	30.51	37.64	40.01	36.38	29.86	35.98	27.91	7.87	5.55	8.84	18.0872	16.4947	19.4499	24.1161	25.594	23.5407	18.8982	22.935	17.9048	5.0152	3.4223	5.653	220	214	205	253	294	318	264	264	159	51	39	77	0.5334	6.89388e-05	0.000202949	false	0.208688	0.162886	0.216208	false	-1.67593	1.46515e-15	5.61023e-15	down	-0.295683
LITCHI005029.m4	0.96	0.76	0.98	1.64	1.56	1.86	1.39	1.08	0.97	0.58	0.56	0.73	0.6149	0.4748	0.6261	1.0484	0.9958	1.2051	0.8818	0.688	0.6193	0.3678	0.3475	0.4683	34	28	30	50	52	74	56	36	25	17	18	29	1.02124	0.00105558	0.00256151	up	0.426904	0.225022	0.286803	false	-0.267249	0.506553	0.552597	false	-0.562194
LITCHI005036.m1	6.36	10.18	10.75	2.31	2.52	1.98	1.35	0.89	0.73	0.28	0.08	0.14	4.0718	6.393	6.8503	1.4788	1.6103	1.281	0.8543	0.5702	0.4704	0.176	0.0524	0.0876	83	139	121	26	31	29	20	11	7	3	1	2	-1.89834	5.34714e-11	2.85611e-10	down	-3.0925	2.98133e-18	1.846e-17	down	-5.56485	1.47905e-17	6.15384e-17	down	-1.17844
LITCHI005039.m1	11.64	11.14	13.5	5.85	6.26	7.48	6.71	5.45	4.8	1.65	1.71	1.76	7.4563	6.9905	8.6048	3.7504	4.0057	4.8379	4.2486	3.476	3.0789	1.0492	1.0533	1.126	136	136	136	59	69	98	89	60	41	16	18	23	-0.771044	0.000235365	0.000641436	false	-1.01735	3.81772e-06	1.05056e-05	down	-2.57205	4.20064e-19	1.86245e-18	down	-0.218368
LITCHI005043.m1	0.22	0.34	0.36	1.88	1.91	0.98	0.42	0.88	0.54	1.53	1.6	1.61	0.1404	0.2105	0.2268	1.2042	1.2187	0.6319	0.2689	0.5636	0.346	0.9737	0.9888	1.0277	5	8	7	37	41	25	11	19	9	29	33	41	2.49241	2.18027e-06	7.69249e-06	up	1.08675	0.102477	0.143324	false	2.63603	1.30873e-07	3.07035e-07	up	-1.3783
LITCHI005046.m1	53.66	57.99	51.45	75.24	75.87	71.11	39.25	34.4	33.64	62.73	64.21	60.27	34.3632	36.404	32.7964	48.2008	48.5272	46.016	24.8363	21.9279	21.5824	39.9664	39.6061	38.5371	977	1104	808	1182	1303	1453	811	590	448	950	1055	1227	0.552558	1.45039e-14	9.96286e-14	false	-0.53791	1.68728e-09	6.17764e-09	false	0.446227	2.32415e-07	5.3559e-07	false	-1.06119
LITCHI005054.m1	0.54	0.61	0.34	0.23	0.26	0.17	0	0	0	0	0	0	0.3433	0.3804	0.2161	0.1448	0.1653	0.1124	0	0	0	0	0	0	11	13	6	4	5	4	0	0	0	0	0	0	-1.07775	0.169163	0.243324	false	-5.60555	0.000114555	0.000263976	down	-5.45485	0.000191269	0.000334562	down	NA
LITCHI005057.m1	19.66	18.11	25.33	6.75	6.95	7.79	12.83	11.98	12.44	14.88	10.49	16.61	12.59	11.3663	16.1436	4.325	4.4437	5.0384	8.1201	7.6373	7.9836	9.4817	6.4702	10.6179	54	52	60	16	18	24	40	31	25	34	26	51	-1.43658	5.469e-05	0.000163395	down	-0.690875	0.0288468	0.0454845	false	-0.329494	0.298775	0.3433	false	0.774105
LITCHI005063.m2	0.65	1.28	0.67	0.84	0.77	1.16	1.4	1.38	1.43	1.65	1.68	1.45	0.4165	0.8027	0.4273	0.5366	0.49	0.7501	0.8865	0.8802	0.9191	1.0517	1.0373	0.9298	18	37	16	20	20	36	44	36	29	38	42	45	0.197218	0.65533	0.732643	false	0.750669	0.0563478	0.0836288	false	1.1173	0.00316824	0.00486191	up	0.581596
LITCHI005064.m1	23.37	26.7	22.42	39.49	40.14	41.61	52.09	50.59	49	100.81	105.56	98.24	14.9675	16.7601	14.2884	25.2995	25.6728	26.925	32.9606	32.2469	31.4378	64.2262	65.1107	62.8152	463	553	383	675	750	925	1171	944	710	1661	1887	2176	0.849243	8.54996e-20	7.59383e-19	false	1.12754	4.18409e-35	4.53745e-34	up	2.31757	1.99119e-144	6.81047e-143	up	0.307079
LITCHI005065.m1	16.03	22.6	16.49	34.09	29.39	30.61	35.16	37.88	32.47	42.46	38.61	35.58	10.2671	14.1852	10.5122	21.8386	18.8004	19.8101	22.2481	24.1454	20.8299	27.0544	23.8125	22.7482	133	196	118	244	230	285	331	296	197	293	289	330	0.875288	9.22618e-08	3.74581e-07	false	0.997949	6.4927e-10	2.45849e-09	false	1.32367	4.57434e-16	1.79179e-15	up	0.152806
LITCHI005069.m1	9.93	5.7	5.99	1.38	0.42	1.77	0.7	0	0.54	0	0.44	0	6.3586	3.5768	3.8158	0.8847	0.2693	1.1451	0.4429	0	0.3484	0	0.2715	0	25	15	13	3	1	5	2	0	1	0	1	0	-2.4689	0.00118898	0.00285499	down	-4.03494	0.000105065	0.000243112	down	-5.33024	7.03027e-05	0.000128626	down	NA
LITCHI005070.m1	7.85	8.58	10.3	2.3	3.57	3.84	0.84	0.92	0.71	0	0	0.15	5.025	5.384	6.5636	1.4725	2.2803	2.486	0.5289	0.5835	0.4538	0	0	0.0986	91	104	103	23	39	50	11	10	6	0	0	2	-1.33761	1.07835e-06	3.9277e-06	down	-3.36472	4.5182e-19	2.91344e-18	down	-6.95915	5.17902e-11	1.54758e-10	down	-1.99509
LITCHI005079.m1	0.8	0.95	1.08	1.05	0.99	1.01	0.98	1.11	0.94	0.35	0.42	0.48	0.5113	0.5993	0.6885	0.6752	0.6317	0.6523	0.6184	0.7054	0.6031	0.2209	0.2577	0.3044	36	45	42	41	42	51	50	47	31	13	17	24	0.217651	0.483956	0.578701	false	0.162497	0.606691	0.6713	false	-0.929677	0.0176478	0.0246318	false	-0.0264132
LITCHI005082.m1	2.88	4.2	4.13	2.86	2.11	2.08	0.66	0.44	0.47	0.66	0.68	0.49	1.8439	2.6342	2.6346	1.8324	1.3481	1.344	0.4205	0.2783	0.3007	0.4201	0.4217	0.3136	42	64	52	36	29	34	11	6	5	8	9	8	-0.566719	0.0821362	0.131235	false	-2.74895	2.7457e-09	9.89857e-09	down	-2.3764	1.07474e-07	2.53887e-07	down	-2.15778
LITCHI005083.m1	52.56	58.52	57.96	38.92	40.86	41.81	37.35	29.94	27.46	18.08	20.65	20.94	33.658	36.7373	36.9475	24.937	26.1356	27.0539	23.6354	19.0842	17.6159	11.5212	12.7344	13.3906	615	716	585	393	451	549	496	330	235	176	218	274	-0.364886	0.000122293	0.000348019	false	-0.763482	4.04985e-11	1.68237e-10	false	-1.24938	7.16248e-25	3.89428e-24	down	-0.369289
LITCHI005084.m1	33.79	37.46	33.81	20.32	22	19.63	19.04	17.91	20.37	5.41	4.9	5.16	21.6418	23.5168	21.5534	13.0201	14.0743	12.7047	12.048	11.4163	13.0708	3.4447	3.0193	3.3021	1270	1472	1096	659	780	828	812	634	560	169	166	217	-0.655069	3.00033e-17	2.39312e-16	false	-0.813489	1.35453e-22	9.99513e-22	false	-2.51682	1.13905e-117	3.07207e-116	down	-0.129918
LITCHI005086.m1	30.05	34.47	30.8	94.52	86.81	84.81	83.96	76.18	83.66	124.24	157.72	118.81	19.2464	21.6396	19.6357	60.5564	55.5265	54.8778	53.1271	48.5592	53.6784	79.1552	97.2806	75.9689	276	331	244	749	752	874	875	659	562	949	1307	1220	1.58694	1.66762e-55	3.54267e-54	up	1.41673	6.11095e-41	7.6347e-40	up	2.31996	2.93721e-79	4.77192e-78	up	-0.141527
LITCHI005087.m1	5.4	3.61	7.51	16.9	16.6	15.4	11.89	6.31	11.07	40.25	37.1	44.43	3.4579	2.2693	4.7887	10.8248	10.6184	9.9635	7.5271	4.0193	7.1045	25.6437	22.8833	28.408	10	7	12	27	29	32	25	11	15	62	62	92	1.6882	0.000535515	0.00136891	up	0.901944	0.118432	0.163169	false	3.15441	4.26672e-16	1.6737e-15	up	-0.753649
LITCHI005092.m3	0.06	0.25	0.28	0.28	0.23	0.25	0.67	0.36	0.68	0.98	0.64	1.26	0.0382	0.1553	0.1764	0.1773	0.1484	0.1606	0.4215	0.2289	0.4362	0.6248	0.3943	0.8077	3	13	12	12	11	14	38	17	25	41	29	71	0.490334	0.45362	0.550539	false	1.61858	0.0033441	0.00622828	up	2.56924	7.65385e-08	1.83057e-07	up	1.15581
LITCHI005102.m1	26.74	30.63	26.15	6.75	9.04	6.75	11.38	10.9	10.5	2.48	1.82	2.6	17.1227	19.2317	16.6689	4.3243	5.7803	4.3658	7.2034	6.9507	6.734	1.5817	1.1219	1.6652	505	605	426	110	161	143	244	194	145	39	31	55	-1.78454	1.79091e-37	2.77889e-36	down	-1.28406	2.79661e-25	2.28106e-24	down	-3.34139	7.94912e-73	1.1843e-71	down	0.528112
LITCHI005103.m1	17.5	16.47	15.49	8.17	8.63	9.06	25.46	24.12	26.24	3.42	5.56	4.49	11.2043	10.3414	9.873	5.2364	5.5181	5.8654	16.108	15.3729	16.8335	2.1817	3.4301	2.8697	258	254	197	104	120	150	426	335	283	42	74	74	-0.824995	1.91393e-07	7.50689e-07	false	0.677228	7.13646e-08	2.30811e-07	false	-1.62243	7.36062e-16	2.85451e-15	down	1.5308
LITCHI005106.m1	4.54	4.76	5.66	14.66	17.03	12.27	20.61	22.35	24.1	13.62	15.1	14.94	2.9087	2.9908	3.6093	9.3918	10.8956	7.9416	13.0441	14.2441	15.4647	8.6791	9.3138	9.5516	93	102	100	259	329	282	479	431	361	232	279	342	1.66437	2.99809e-22	2.91878e-21	up	2.23004	1.09884e-50	1.68e-49	up	1.79953	7.38453e-28	4.38923e-27	up	0.593838
LITCHI005120.m3	0.03	0.02	0	0.39	0.38	0.23	0.59	0.62	0.49	1.97	1.96	1.69	0.0164	0.0154	0	0.2469	0.2428	0.1475	0.3709	0.3981	0.3141	1.254	1.2065	1.0825	1	1	0	13	14	10	26	23	14	64	69	74	4.34742	0.000455177	0.00117877	up	5.08466	1.12731e-05	2.94423e-05	up	6.98284	5.17802e-11	1.54758e-10	up	0.778478
LITCHI005124.m1	15.99	13.59	16.89	4.12	4.05	5.22	7.51	9.43	7.16	2.03	2.17	2.7	10.2396	8.5332	10.7664	2.6382	2.5901	3.3806	4.755	6.0111	4.5971	1.2928	1.3358	1.7271	180	160	164	40	43	66	96	100	59	19	22	34	-1.67579	2.25152e-14	1.53209e-13	down	-0.878638	7.89333e-06	2.09462e-05	false	-2.48791	1.21593e-21	5.93058e-21	down	0.826259
LITCHI005125.m1	103.84	103.63	106.08	58.72	54.14	60.79	64.89	61.03	60.9	32.57	34.02	30.15	66.4984	65.0543	67.6211	37.6185	34.6283	39.3392	41.0616	38.902	39.0731	20.7495	20.9847	19.2773	1035	1080	912	505	509	680	734	573	444	270	306	336	-0.742257	1.96013e-19	1.71413e-18	false	-0.681423	4.61159e-17	2.69944e-16	false	-1.44999	3.10472e-46	2.92611e-45	down	0.08938
LITCHI005126.m1	1.07	1.64	1.98	0.33	0.61	0.76	0.06	0.38	0.1	0.6	0.32	0.7	0.6853	1.0279	1.2653	0.2119	0.387	0.4936	0.0398	0.2414	0.0626	0.3825	0.195	0.4487	15	24	24	4	8	12	1	5	1	7	4	11	-1.33157	0.0214244	0.0398561	down	-3.06081	9.62442e-05	0.000223823	down	-1.27165	0.0307201	0.041439	down	NA
LITCHI005139.m4	0.08	0.1	0.09	0.18	0.44	0.21	0.11	0.19	0.07	0.34	0.31	0.3	0.0494	0.0617	0.057	0.1145	0.2789	0.1334	0.0717	0.1218	0.0451	0.2166	0.1933	0.1911	3	4	3	6	16	9	5	7	2	11	11	13	NA	NA	NA	NA	NA	NA	NA	NA	2.09131	0.0065107	0.00964309	up	NA
LITCHI005143.m1	87.79	90.4	82.99	51.23	49.96	51.54	54.72	57.47	52	19.02	15.73	17.81	56.2223	56.7513	52.9008	32.8216	31.9534	33.3502	34.6267	36.6326	33.3617	12.1176	9.7012	11.3883	1565	1685	1276	788	840	1031	1107	965	678	282	253	355	-0.666034	4.51901e-22	4.37664e-21	false	-0.605476	6.26175e-17	3.63833e-16	false	-2.06591	2.93569e-97	6.15413e-96	down	0.0890808
LITCHI005148.m6	0.6	0.49	0.35	0.81	0.84	0.85	2.48	2.8	2.56	2.05	1.89	2.04	0.3819	0.3069	0.2204	0.5219	0.5344	0.5527	1.5676	1.7872	1.644	1.3052	1.1647	1.3032	28	24	14	33	37	45	132	124	88	80	80	107	0.908719	0.0168342	0.0320703	false	2.50606	1.54208e-18	9.66002e-18	up	2.2998	2.46943e-14	8.91779e-14	up	1.62848
LITCHI005149.m1	62.43	61.44	56.87	172.03	169.52	177.84	157.2	156.57	151.9	151.99	151.73	150.11	39.9832	38.5735	36.2515	110.212	108.428	115.076	99.4753	99.7975	97.4636	96.8336	93.5895	95.9825	1171	1205	920	2784	2999	3743	3346	2766	2084	2371	2568	3148	1.63041	5.35585e-168	3.68285e-166	up	1.42822	6.95363e-118	2.60868e-116	up	1.57587	1.94454e-104	4.43024e-103	up	-0.173771
LITCHI005155.m1	1.16	0.58	1.11	0.18	0.21	0.18	0	0	0.07	0	0	0.05	0.7451	0.3645	0.7103	0.1127	0.1372	0.1167	0	0	0.0444	0	0	0.0289	23	12	19	3	4	4	0	0	1	0	0	1	-2.21267	0.00179977	0.00418027	down	-5.53014	3.35085e-05	8.26785e-05	down	-5.37971	5.90448e-05	0.000109141	down	NA
LITCHI005156.m1	0.46	0.22	0	0.53	0.85	0.72	0	0.37	0.16	1.38	0.51	1.64	0.2943	0.1379	0	0.3412	0.5453	0.4637	0	0.2332	0.1008	0.8799	0.3141	1.0511	4	2	0	4	7	7	0	3	1	10	4	16	NA	NA	NA	NA	NA	NA	NA	NA	2.5928	0.00824515	0.0120305	up	NA
LITCHI005156.m5	0.59	0.61	0.46	1.03	0.78	1.1	0.35	0.26	0.4	0.65	0.49	0.57	0.3786	0.3846	0.2913	0.6585	0.5012	0.7103	0.2198	0.1667	0.2593	0.4152	0.3031	0.3663	12	13	8	18	15	25	8	5	6	11	9	13	0.914115	0.0832776	0.132766	false	-0.662874	0.33829	0.409279	false	0.287907	0.631195	0.670291	false	-1.55187
LITCHI005158.m1	41.03	47.72	47.42	37.41	39.54	40	24.93	25.12	21.1	14.38	12.4	12.65	26.2732	29.9596	30.225	23.9681	25.2908	25.8817	15.7766	16.0135	13.5371	9.1617	7.6481	8.0901	319	388	318	251	290	349	220	184	120	93	87	110	-0.108942	0.369421	0.467275	false	-0.866346	5.75445e-10	2.18761e-09	false	-1.54249	1.30622e-21	6.3619e-21	down	-0.728162
LITCHI005164.m1	0.28	0.27	0.47	0.42	0.47	0.47	0.36	0.43	0.44	1.07	0.72	1.05	0.182	0.1706	0.3001	0.2713	0.3028	0.3043	0.2264	0.2747	0.2849	0.6842	0.444	0.6733	7	7	10	9	11	13	10	10	8	22	16	29	0.535384	0.413767	0.511	false	0.332174	0.624804	0.687593	false	1.73553	0.00139685	0.00222801	up	-0.175805
LITCHI005165.m1	172.42	164.43	150.48	135.39	137.17	132.74	111.09	122.63	113.29	70.13	63.91	69.31	110.422	103.225	95.9235	86.7402	87.7338	85.896	70.3	78.1602	72.6871	44.6797	39.4184	44.3171	2087	2081	1571	1414	1566	1803	1526	1398	1003	706	698	938	-0.158728	0.0129063	0.025288	false	-0.427254	2.19836e-09	7.9812e-09	false	-1.01292	6.97531e-33	4.80283e-32	down	-0.240499
LITCHI005171.m1	0.15	0.16	0.1	0.24	0.23	0.08	0.22	0.2	0.16	0.49	0.32	0.33	0.0979	0.102	0.0628	0.1513	0.1497	0.049	0.142	0.1264	0.1043	0.3122	0.1973	0.2137	9	10	5	12	13	5	15	11	7	24	17	22	0.481847	0.492733	0.587154	false	0.564395	0.392379	0.46555	false	1.6966	0.00205334	0.00321611	up	0.114535
LITCHI005176.m1	47	49.18	49.68	167.63	160.65	163.24	113.09	113.04	116.23	150.45	149.98	152.03	30.1022	30.8731	31.669	107.396	102.754	105.629	71.5643	72.0496	74.5752	95.8541	92.5081	97.2081	894	978	815	2751	2882	3484	2441	2025	1617	2380	2574	3233	1.86156	2.51029e-218	2.4294e-216	up	1.29462	4.96484e-85	1.28435e-83	up	1.8824	2.00667e-150	7.09456e-149	up	-0.538766
LITCHI005177.m1	48.34	52.43	47.75	61.18	62.89	53.87	100.53	93.01	90.88	102.69	118.44	107.88	30.956	32.9118	30.4363	39.1954	40.228	34.858	63.6137	59.2835	58.3127	65.4229	73.0526	68.978	858	973	731	937	1053	1073	2025	1555	1180	1516	1897	2141	0.366488	6.58281e-06	2.1996e-05	false	1.00158	2.44127e-42	3.16821e-41	up	1.39635	1.92663e-57	2.26662e-56	up	0.664306
LITCHI005179.m1	5.78	4.49	5.31	3.49	2.04	3.01	1.17	1.66	1.65	2.03	1.74	0.86	3.7023	2.8202	3.3825	2.2357	1.3068	1.9446	0.7387	1.0596	1.0565	1.2916	1.0703	0.551	48	39	38	25	16	28	11	13	10	14	13	8	-0.759716	0.0416194	0.0720399	false	-1.75191	4.7103e-05	0.000113831	down	-1.53183	0.000515658	0.000860292	down	-0.960864
LITCHI005181.m1	95.69	85.11	93.15	20.94	20.29	19.22	15.32	16.71	16.34	4.09	4.41	6	61.2816	53.4282	59.3767	13.4167	12.9779	12.4363	9.6965	10.6501	10.4815	2.6046	2.7226	3.8334	985	916	827	186	197	222	179	162	123	35	41	69	-2.07383	7.13077e-87	2.44524e-85	down	-2.44167	5.1323e-104	1.68061e-102	down	-3.96827	1.26714e-131	3.87728e-130	down	-0.338894
LITCHI005182.m1	0.07	0.13	0	0.08	0.22	0.31	0.18	0	0.1	6.22	6.04	7.94	0.0448	0.084	0	0.0519	0.1422	0.2016	0.117	0	0.0613	3.9632	3.7277	5.0778	1	2	0	1	3	5	3	0	1	74	78	127	NA	NA	NA	NA	NA	NA	NA	NA	6.8014	8.35849e-15	3.09464e-14	up	NA
LITCHI005187.m1	25.64	23.47	26.41	12.63	14.23	13.44	4.75	4.91	4.51	2.38	1.65	1.67	16.4215	14.7348	16.8362	8.0897	9.1046	8.6941	3.0069	3.1279	2.896	1.5174	1.0155	1.0699	466	446	414	198	244	274	98	84	60	36	27	34	-0.795644	2.51972e-11	1.37741e-10	false	-2.34683	2.43255e-54	4.01221e-53	down	-3.49431	3.18614e-68	4.44594e-67	down	-1.52244
LITCHI005188.m1	7.46	9.82	8.29	5.74	5.12	5.72	8.84	12.07	8.36	3.38	2.85	2.41	4.7769	6.167	5.2867	3.6771	3.2753	3.7018	5.5911	7.6956	5.363	2.1543	1.7553	1.5384	122	168	117	81	79	105	164	186	100	46	42	44	-0.517215	0.0106945	0.0213482	false	0.258704	0.182742	0.239173	false	-1.33022	4.85859e-08	1.1796e-07	down	0.804456
LITCHI005193.m1	13.74	16.76	16.2	4.3	4.18	4.54	2.18	2.71	1.79	1.21	0.6	0.76	8.8024	10.5242	10.3295	2.7521	2.6705	2.9388	1.3778	1.7244	1.1515	0.769	0.3695	0.4857	178	227	181	48	51	66	32	33	17	13	7	11	-1.73258	1.15103e-17	9.3231e-17	down	-2.73089	2.99899e-29	2.71022e-28	down	-3.9596	6.83701e-34	4.82195e-33	down	-0.971958
LITCHI005194.m1	14.42	14.33	14.38	10.58	10.55	9.05	3.03	3.02	2.35	2.35	1.94	2.46	9.2348	8.9954	9.1662	6.7778	6.7507	5.855	1.918	1.9248	1.5086	1.4947	1.1982	1.5698	436	453	375	276	301	307	104	86	52	59	53	83	-0.410093	0.000361334	0.00095486	false	-2.28241	3.41554e-50	5.15719e-49	down	-2.42377	1.92638e-48	1.8805e-47	down	-1.84652
LITCHI005197.m1	84.71	90.66	80.37	76.44	78.96	73.49	119.66	118.09	121.22	147.38	167.63	143.64	54.248	56.9133	51.2313	48.9745	50.502	47.5537	75.7239	75.2682	77.7759	93.8971	103.397	91.8429	1134	1269	928	883	997	1104	1818	1489	1187	1641	2025	2150	-0.0534898	0.469301	0.56516	false	0.551317	5.79595e-15	3.05852e-14	false	1.09089	3.47554e-35	2.54457e-34	up	0.633473
LITCHI005200.m1	5	5.19	5.14	2.51	2.56	2.21	4.25	2.79	3.68	0.38	0.98	0.51	3.2025	3.2579	3.2764	1.6063	1.6354	1.4316	2.6895	1.776	2.3643	0.2445	0.6061	0.3245	141	153	125	61	68	70	136	74	76	9	25	16	-0.970346	2.64904e-06	9.23911e-06	false	-0.448559	0.0277996	0.0439887	false	-2.78466	2.19771e-19	9.85936e-19	down	0.549206
LITCHI005202.m1	46.97	41.37	41.49	15.35	17.97	16.38	15.24	14.48	15.06	7.82	6.77	8.37	30.0811	25.9744	26.4471	9.8315	11.4946	10.5973	9.6429	9.2308	9.6622	4.9839	4.1744	5.3527	823	758	627	232	297	322	303	239	193	114	107	164	-1.27667	1.66119e-33	2.30153e-32	down	-1.47272	1.71892e-42	2.23726e-41	down	-2.24679	2.17018e-64	2.87539e-63	down	-0.167276
LITCHI005203.m1	0	0.16	0.39	2.94	1.97	3.02	2.83	3.05	3.01	4.88	6.94	6.05	0	0.1016	0.2501	1.8846	1.2622	1.9515	1.7927	1.9466	1.9295	3.1108	4.2796	3.8707	0	1	2	15	11	20	19	17	13	24	37	40	4.01502	0.000122516	0.000348502	up	4.13387	5.54859e-05	0.000133009	up	5.33701	1.10226e-08	2.82382e-08	up	0.143983
LITCHI005204.m1	86.61	84.31	84.96	313.99	326.83	328.25	526.08	532.37	520.67	745.49	765.08	732.45	55.468	52.9296	54.1557	201.165	209.041	212.406	332.906	339.324	334.065	474.961	471.907	468.339	617	628	522	1930	2196	2624	4253	3572	2713	4417	4918	5834	2.03013	6.07769e-204	5.4387e-202	up	2.6895	0	0	up	3.38067	0	0	up	0.687569
LITCHI005205.m1	5.1	5.48	6.58	16.39	16.11	14.97	13.03	11.84	10.5	15.17	17.53	15.58	3.2676	3.4382	4.1921	10.499	10.3062	9.6874	8.2477	7.5484	6.7372	9.6671	10.8156	9.9642	188	211	209	521	560	619	545	411	283	465	583	642	1.58044	9.53505e-40	1.54945e-38	up	1.11561	1.87716e-16	1.06439e-15	up	1.74652	1.97338e-40	1.64614e-39	up	-0.432774
LITCHI005210.m1	24.55	33.38	35.33	50.11	60.97	49.84	49.32	40.7	38.31	68.66	75.12	79.86	15.7197	20.9532	22.5208	32.1053	38.9957	32.2533	31.2091	25.9435	24.5795	43.7419	46.3348	51.0653	671	954	833	1182	1572	1529	1530	1048	766	1561	1853	2441	0.895705	5.34224e-07	2.00737e-06	false	0.527017	5.15427e-06	1.39598e-05	false	1.51277	2.85667e-40	2.37279e-39	up	-0.338946
LITCHI005216.m1	4.1	3.98	4.08	2.1	1.99	1.25	2.43	2.05	2.56	0.85	1.23	1	2.6261	2.4972	2.5977	1.3484	1.2712	0.8107	1.5353	1.3082	1.6443	0.5385	0.7608	0.6365	70	71	60	31	32	24	47	33	32	12	19	19	-1.09079	0.000469218	0.00121153	down	-0.727308	0.0109437	0.018695	false	-1.73109	7.33906e-07	1.62222e-06	down	0.390794
LITCHI005217.m1	106.31	98.7	108.95	81.14	77.41	87.34	49.9	53.08	54.31	39.65	40	41.09	68.0827	61.9609	69.4477	51.9823	49.514	56.5184	31.5772	33.8303	34.8446	25.2647	24.6719	26.2756	1025	995	906	675	704	945	546	482	383	318	348	443	-0.241413	0.00313643	0.00696067	false	-0.935758	8.42567e-26	6.96574e-25	false	-1.12806	5.84684e-30	3.68554e-29	down	-0.66563
LITCHI005218.m1	121.62	121.53	119.36	85.11	85.48	86.33	68.37	67.58	63.26	36.1	35.77	34.75	77.8872	76.2956	76.0877	54.5245	54.6766	55.865	43.267	43.0727	40.5913	22.9998	22.0614	22.219	2163	2260	1831	1306	1434	1723	1380	1132	823	534	574	691	-0.388055	8.16651e-12	4.64904e-11	false	-0.798243	1.80539e-36	2.03703e-35	false	-1.51786	2.43951e-82	4.10506e-81	down	-0.381526
LITCHI005223.m1	67.98	69.22	65.91	143.99	141.97	135.52	104.06	107.64	113.37	157.13	136.06	160.39	43.5362	43.4551	42.0127	92.2501	90.8075	87.6951	65.847	68.6096	72.7399	100.109	83.9243	102.553	232	247	194	424	457	519	403	346	283	446	419	612	1.15979	6.64821e-24	6.87719e-23	up	0.738872	4.64708e-09	1.64681e-08	false	1.4074	7.1541e-30	4.4971e-29	up	-0.393369
LITCHI005224.m1	33.94	37.85	35.72	111.98	113.99	105.66	94.55	94.58	89.25	131.31	136.1	122.71	21.738	23.7605	22.77	71.7446	72.9073	68.3687	59.8326	60.2833	57.2656	83.6593	83.9492	78.4655	639	745	580	1819	2024	2232	2020	1677	1229	2056	2312	2583	1.73235	5.25164e-136	2.99619e-134	up	1.43667	6.97787e-84	1.78009e-82	up	2.10744	1.86475e-141	6.23732e-140	up	-0.266547
LITCHI005225.m1	1.76	2.09	1.56	0.63	0.89	1.16	2.92	2.09	2.12	0.45	0.42	0.45	1.1279	1.3092	0.9917	0.4048	0.5687	0.7496	1.8472	1.3337	1.361	0.2891	0.258	0.2878	42	52	32	13	20	31	79	47	37	9	9	12	-0.890897	0.0205901	0.0384654	false	0.468516	0.124688	0.170646	false	-1.78451	6.12941e-05	0.000112977	down	1.38646
LITCHI005238.m1	66.31	52.08	61.75	44.16	40.72	40.37	28.95	36.16	30.56	24.17	19.95	23.75	42.4646	32.6958	39.3595	28.2928	26.0428	26.125	18.3196	23.045	19.6071	15.3986	12.3054	15.185	442	363	355	254	256	302	219	227	149	134	120	177	-0.416327	0.00104557	0.00254004	false	-0.84959	1.67146e-09	6.12473e-09	false	-1.15829	3.13943e-14	1.12777e-13	down	-0.405184
LITCHI005239.m1	76.89	68.94	70.49	53.62	47.75	49.4	46.48	51.97	45.23	30.23	27.74	28.39	49.241	43.2792	44.9318	34.354	30.5412	31.9643	29.4136	33.1252	29.0171	19.2617	17.1119	18.1507	688	645	544	414	403	496	472	438	296	225	224	284	-0.413747	2.52428e-05	7.88045e-05	false	-0.525856	2.58697e-07	7.99799e-07	false	-1.07748	1.96749e-20	9.18587e-20	down	-0.0838689
LITCHI005240.m1	63.7	70.91	64.03	40.82	39.04	40.05	36.48	34.24	31.44	11.79	11.88	11.8	40.7956	44.5186	40.8129	26.1492	24.9713	25.9161	23.083	21.826	20.1732	7.5136	7.3299	7.5425	2299	2676	1993	1271	1329	1622	1494	1164	830	354	387	476	-0.620336	3.11538e-23	3.1479e-22	false	-0.893182	2.94608e-36	3.3046e-35	false	-2.23691	4.71258e-143	1.59585e-141	down	-0.243778
LITCHI005242.m5	0.47	0.24	0.33	0.46	0.34	0.25	0.67	0.85	0.49	0.48	0.65	0.54	0.3039	0.1482	0.2104	0.296	0.2188	0.1642	0.4234	0.5395	0.3164	0.3053	0.4022	0.3474	25	13	15	21	17	15	40	42	19	21	31	32	0.121155	0.809402	0.85779	false	1.02068	0.0178417	0.0293159	up	0.938494	0.0325477	0.0437313	false	0.930752
LITCHI005245.m1	1.9	1.62	1.83	1.91	1.65	1.67	2.29	1.77	2.04	0.87	0.88	0.85	1.215	1.0171	1.1685	1.2242	1.0568	1.081	1.4483	1.131	1.3076	0.5536	0.5404	0.5425	84	75	70	73	69	83	115	74	66	32	35	42	0.0754612	0.748438	0.810852	false	0.257219	0.267426	0.334014	false	-0.795711	0.0044317	0.00668945	false	0.210515
LITCHI005246.m1	2.17	3.31	4.01	2.52	2.83	2.64	1.83	2.52	1.76	0.36	0.77	1.41	1.3922	2.0765	2.556	1.6141	1.8092	1.7094	1.1571	1.6048	1.1268	0.2271	0.4728	0.9041	22	35	35	22	27	30	21	24	13	3	7	16	-0.133789	0.732954	0.798205	false	-0.56643	0.183859	0.240354	false	-1.60768	0.00308842	0.00474796	down	-0.403445
LITCHI005249.m1	0.27	0.51	1.09	2.01	1.56	4.41	2.95	2.98	3.84	1.13	0	0.48	0.1713	0.3212	0.6919	1.2909	0.9976	2.8534	1.8643	1.9005	2.4635	0.7171	0	0.3059	2	4	7	13	11	37	25	21	21	7	0	4	2.24973	0.00143921	0.00340669	up	2.48084	9.93253e-05	0.000230748	up	NA	NA	NA	NA	0.246307
LITCHI005255.m1	0.92	1.65	1.57	2.2	2.05	1.72	2.3	2.63	3.2	2.04	1.73	2.18	0.5865	1.0387	1.0028	1.4105	1.3112	1.115	1.4565	1.6757	2.0531	1.2992	1.0666	1.3967	27	51	40	56	57	57	77	73	69	50	46	72	0.634441	0.0429393	0.0740303	false	1.03091	0.000532954	0.00111216	up	0.775267	0.0137203	0.0194335	false	0.423985
LITCHI005255.m2	0.16	0.15	0.32	0.18	0.2	0.25	0.49	0.4	0.59	0	0.21	0.14	0.0994	0.0932	0.2064	0.1152	0.1263	0.161	0.3115	0.252	0.3811	0	0.1273	0.0887	5	5	9	5	6	9	18	12	14	0	6	5	NA	NA	NA	NA	1.31778	0.0415946	0.063586	false	NA	NA	NA	NA	1.20925
LITCHI005258.m5	1.54	2.13	2.32	3.64	3.15	2.39	6.04	6.55	6.25	3.44	2.66	3.53	0.988	1.338	1.4781	2.3335	2.0149	1.5487	3.8235	4.1762	4.0098	2.1885	1.6405	2.2547	27	39	35	55	52	47	120	108	80	50	42	69	0.721111	0.0272246	0.0493327	false	1.72064	7.68194e-11	3.13767e-10	up	0.936672	0.00319988	0.00490384	false	1.03055
LITCHI005259.m1	5.68	9.64	7.49	8.68	11.78	9.44	9.56	7.95	8.12	4.04	5.15	3.7	3.6401	6.0498	4.7736	5.5633	7.5336	6.1083	6.0508	5.0703	5.2125	2.5728	3.1789	2.364	22	39	25	29	43	41	42	29	23	13	18	16	0.497231	0.174451	0.249721	false	0.234635	0.537628	0.607275	false	-0.580304	0.196898	0.233943	false	-0.232962
LITCHI005260.m1	7.83	7.31	4.85	4.22	5.02	3.41	4.49	4.64	4.48	3.06	2.02	2.6	5.0127	4.5902	3.0942	2.7032	3.2094	2.2043	2.842	2.9564	2.8741	1.9521	1.2443	1.6656	43	42	23	20	26	21	28	24	18	14	10	16	-0.564675	0.151382	0.221133	false	-0.497562	0.195594	0.253713	false	-1.13928	0.0100533	0.0144998	down	0.0956121
LITCHI005266.m1	3.2	2.32	1.41	1.15	1.29	1.48	1.17	1.17	1.66	0.93	0.12	0.4	2.0517	1.4592	0.8981	0.7382	0.824	0.9556	0.7392	0.7476	1.0659	0.5924	0.0755	0.2527	29	22	11	9	11	15	12	10	11	7	1	4	-0.716952	0.179772	0.255712	false	-0.752583	0.163115	0.216426	false	-2.05055	0.00395486	0.00600022	down	-0.00523355
LITCHI005267.m1	121.4	120.95	103.22	46.31	50.95	56.35	37.44	28.46	36.65	23.72	11.77	13.57	77.7489	75.9284	65.7979	29.6721	32.5874	36.4618	23.6936	18.1428	23.517	15.112	7.2613	8.6784	240	250	176	79	95	125	84	53	53	39	21	30	-1.0578	1.09623e-09	5.34212e-09	down	-1.69141	2.87456e-18	1.78153e-17	down	-2.59056	3.35807e-26	1.90631e-25	down	-0.603226
LITCHI005272.m1	21.97	17.07	25.47	1.59	2.18	7.95	3.63	1.46	9.39	0	2.28	4.3	14.0688	10.7168	16.2358	1.0195	1.3966	5.1463	2.2968	0.9291	6.0219	0	1.4078	2.7482	32	26	32	2	3	13	6	2	10	0	3	7	-2.28761	0.000109415	0.000312871	down	-2.16085	0.000183216	0.000410336	down	-2.94982	1.14656e-05	2.26115e-05	down	0.222228
LITCHI005273.m1	14.79	18.3	10.59	4.79	5.07	4.26	1.92	6.46	3.57	3.4	1.93	4.47	9.4694	11.4889	6.7496	3.0677	3.244	2.7586	1.2125	4.1202	2.2889	2.1654	1.1891	2.8601	68	88	42	19	22	22	10	28	12	13	8	23	-1.52942	1.02006e-05	3.33594e-05	down	-1.82462	5.94322e-06	1.5977e-05	down	-1.89469	1.58955e-06	3.40865e-06	down	-0.265793
LITCHI005284.m1	2.53	2.07	2.79	0.28	0.83	0.32	1.27	1.34	0.41	0.29	0.13	0.16	1.6191	1.3011	1.7795	0.1788	0.5307	0.2083	0.8056	0.8554	0.264	0.1844	0.0823	0.1033	42	36	40	4	13	6	24	21	5	4	2	3	-2.26499	5.94806e-06	1.99311e-05	down	-1.18602	0.00602911	0.0107692	down	-3.43824	4.40083e-08	1.07304e-07	down	1.08751
LITCHI005285.m2	0.25	0.27	0.28	0.14	0.48	0.29	0.5	0.43	0.34	0.59	0.72	0.77	0.157	0.1717	0.1812	0.091	0.3048	0.1885	0.319	0.2765	0.2151	0.3756	0.4469	0.4907	6	7	6	3	11	8	14	10	6	12	16	21	NA	NA	NA	NA	NA	NA	NA	NA	1.63042	0.00765279	0.0112106	up	0.472977
LITCHI005286.m1	0.55	0	0.21	0.85	1.75	0.33	0.97	2.14	3.52	8.83	7.12	7.39	0.3528	0	0.1357	0.5455	1.1208	0.2118	0.6144	1.3671	2.2553	5.6272	4.3938	4.7261	3	0	1	4	9	2	6	11	14	40	35	45	NA	NA	NA	NA	3.16939	0.00272073	0.00513801	up	5.18938	2.33418e-10	6.70482e-10	up	1.15773
LITCHI005298.m1	1.01	0.57	0.9	0.17	0.09	0.19	0.03	0.06	0.08	0.04	0.17	0.11	0.6487	0.3578	0.5725	0.1106	0.0606	0.1203	0.0166	0.0403	0.0523	0.0228	0.1018	0.0682	34	20	26	5	3	7	1	2	2	1	5	4	-2.33323	0.000103174	0.000296061	down	-3.87444	1.84638e-06	5.25023e-06	down	-2.73999	5.04086e-05	9.3979e-05	down	NA
LITCHI005307.m1	38.83	35.55	36.75	14.11	13.82	12.43	7.33	7.97	6.82	6.71	5.35	3.93	24.8678	22.3158	23.4262	9.0399	8.8379	8.0411	4.6355	5.0813	4.3753	4.2727	3.2995	2.5151	724	693	591	227	243	260	155	140	93	104	90	82	-1.35654	1.39096e-36	2.09848e-35	down	-2.2617	1.41108e-74	3.18158e-73	down	-2.56708	1.25532e-61	1.58623e-60	down	-0.878844
LITCHI005312.m1	8.29	8.45	9.15	1.84	1.79	2.08	1.88	2.06	1.22	0.42	0.77	0.53	5.3094	5.3056	5.8337	1.1796	1.1446	1.3455	1.1903	1.3102	0.7838	0.2662	0.4751	0.3407	167	178	159	32	34	47	43	39	18	7	14	12	-2.06601	6.81334e-20	6.08035e-19	down	-2.24033	8.2936e-21	5.69038e-20	down	-3.65893	1.6332e-29	1.01449e-28	down	-0.152414
LITCHI005318.m1	0.48	0.92	0.74	0.65	1.45	4.44	0.35	2.47	0.44	0.48	0	0.29	0.3084	0.5783	0.4746	0.4172	0.9254	2.8698	0.2238	1.5753	0.2816	0.3074	0	0.1836	6	12	8	7	17	62	5	29	4	5	0	4	1.73211	0.00651836	0.0135868	up	0.669201	0.373233	0.445995	false	NA	NA	NA	NA	-1.02574
LITCHI005320.m1	0.09	0.06	0.03	0.1	0.07	0.18	0.45	0.61	0.63	0.29	0.32	0.41	0.0565	0.0397	0.0163	0.0655	0.0449	0.1145	0.2828	0.388	0.4062	0.1858	0.196	0.2649	4	3	1	4	3	9	23	26	21	11	13	21	NA	NA	NA	NA	3.2824	3.91085e-06	1.07486e-05	up	2.76095	0.000417547	0.000702189	up	2.22159
LITCHI005323.m1	0.04	0.14	0.12	0.12	0.16	0.11	0.37	0.22	0.29	0.28	0.4	0.21	0.027	0.0885	0.0778	0.0782	0.0999	0.0728	0.2348	0.1425	0.1847	0.1774	0.2447	0.1325	2	7	5	5	7	6	20	10	10	11	17	11	NA	NA	NA	NA	1.60393	0.0270601	0.0429505	up	1.77824	0.0134944	0.0191354	up	1.16937
LITCHI005330.m2	5.19	5.43	4.51	7.14	7.22	9.47	3.79	3.27	3.1	3.61	2.79	3.77	3.3233	3.4078	2.8764	4.5756	4.6187	6.1251	2.3963	2.0851	1.9915	2.2981	1.7182	2.4112	64	70	48	76	84	131	53	38	28	37	31	52	0.766399	0.00150764	0.00355676	false	-0.506195	0.0829491	0.118753	false	-0.325149	0.269812	0.312681	false	-1.24292
LITCHI005332.m1	0.27	0.26	0.47	0.31	0.86	0.85	1.19	1.87	1.11	2.12	2.55	1.45	0.1735	0.1627	0.3004	0.2012	0.5513	0.5469	0.7555	1.192	0.7131	1.3493	1.5745	0.9298	2	2	3	2	6	7	10	13	6	13	17	12	NA	NA	NA	NA	NA	NA	NA	NA	2.87727	0.000387523	0.000654358	up	NA
LITCHI005342.m1	51.5	54.63	52.26	30.31	33.8	29.54	28.5	28.13	30.58	12.27	8.64	13.33	32.9791	34.2928	33.3121	19.4163	21.6212	19.1133	18.0347	17.9288	19.6178	7.8191	5.331	8.5265	449	498	393	228	278	289	282	231	195	89	68	130	-0.651138	1.48293e-08	6.50371e-08	false	-0.801004	1.15979e-11	5.01551e-11	false	-1.95475	3.91315e-34	2.7785e-33	down	-0.120936
LITCHI005362.m1	8.41	7.68	7.85	2.49	2.48	3.16	1.17	0.54	1.12	2.51	2.87	2.04	5.3881	4.8236	5.0025	1.597	1.5872	2.0428	0.7407	0.3425	0.7214	1.5991	1.7729	1.3023	133	127	107	34	37	56	21	8	13	33	41	36	-1.44121	2.28885e-09	1.08504e-08	down	-3.01716	6.76745e-21	4.66849e-20	down	-1.45002	9.9847e-09	2.56275e-08	down	-1.54314
LITCHI005363.m1	72.19	63.62	59.34	6.44	7.1	7.43	0.91	0.87	1.13	0	0	0	46.2293	39.9405	37.8245	4.1289	4.539	4.8098	0.5742	0.5575	0.7226	0	0	0	701	646	497	54	65	81	10	8	8	0	0	0	-3.1046	1.38292e-92	5.16224e-91	down	-6.0294	1.20696e-85	3.15104e-84	down	-11.4134	5.95549e-22	2.9341e-21	down	-2.88666
LITCHI005383.m1	0.27	0.6	0.31	1.35	0.19	0.37	0.98	1.18	0.98	0.22	0.23	0.83	0.1725	0.3774	0.1991	0.8667	0.1218	0.2416	0.6175	0.7494	0.6301	0.1376	0.1432	0.5306	9	21	9	39	6	14	37	37	24	6	7	31	0.785396	0.220432	0.302929	false	1.45791	0.00143475	0.00281961	up	0.381688	0.554138	0.597246	false	0.712707
LITCHI005387.m1	0.5	0.4	0.91	0.24	0.22	0.15	0.66	0.48	0.28	1.25	0.78	0.7	0.3184	0.2487	0.5817	0.1538	0.1405	0.0956	0.4158	0.3084	0.1817	0.7933	0.4814	0.4501	12	10	19	5	5	4	18	11	5	25	17	19	-1.46853	0.041239	0.0714382	false	-0.241601	0.690996	0.747476	false	0.848424	0.0987359	0.123348	false	1.24728
LITCHI005399.m1	0.82	0.98	1.06	1.88	1.82	2.03	2.46	2.09	2.06	1.3	1.35	1.45	0.528	0.6169	0.675	1.2056	1.1613	1.3167	1.5561	1.3306	1.3241	0.8259	0.8324	0.9285	65	81	72	128	135	180	220	155	119	85	96	128	1.11332	3.90981e-08	1.63566e-07	up	1.27604	1.668e-10	6.61325e-10	up	0.769859	0.000559604	0.000930196	false	0.192108
LITCHI005400.m1	1.89	1.81	1.51	3.2	4.93	4.4	4.73	4.62	2.58	3.67	1.77	2.73	1.2087	1.1332	0.9657	2.0482	3.1504	2.8464	2.9954	2.9474	1.6556	2.3355	1.0916	1.7435	13	13	9	19	32	34	37	30	13	21	11	21	1.37347	0.00372612	0.00813669	up	1.2698	0.00966608	0.0166763	up	0.886789	0.097831	0.122318	false	-0.0719933
LITCHI005402.m1	0.42	0.27	0.65	0.49	1.49	1.25	2.73	3.88	4.23	2.37	3.59	2.39	0.2702	0.1689	0.4158	0.3133	0.9538	0.8111	1.7254	2.4747	2.7143	1.5084	2.2113	1.5282	3	2	4	3	10	10	22	26	22	14	23	19	NA	NA	NA	NA	3.09643	6.1676e-06	1.6547e-05	up	2.91032	4.67824e-05	8.74934e-05	up	1.70151
LITCHI005406.m1	7.08	4.94	4.82	3.58	3.63	3.15	3.22	2.09	2.99	2.63	1.74	1.71	4.5318	3.1022	3.0715	2.2935	2.3231	2.0403	2.0356	1.3302	1.9213	1.6778	1.0749	1.092	126	92	74	55	61	63	65	35	39	39	28	34	-0.596642	0.0162672	0.0310582	false	-0.95762	0.000427744	0.000905591	false	-1.2341	2.34427e-05	4.50342e-05	down	-0.333209
LITCHI005412.m1	11.6	6.66	8.84	2.69	4.92	4.13	1.17	1.06	0.91	1.2	0.73	0.3	7.4286	4.1787	5.6336	1.7226	3.1464	2.6755	0.7392	0.6728	0.5814	0.7616	0.4531	0.1895	35	21	23	7	14	14	4	3	2	3	2	1	-1.0895	0.0285795	0.0515377	false	-3.0325	9.06753e-06	2.39199e-05	down	-3.42248	9.79404e-06	1.94573e-05	down	-1.91455
LITCHI005417.m1	210.15	225.84	202.52	133.56	146.38	156.06	101.55	101.48	106.89	58.96	53.09	62.85	134.583	141.777	129.093	85.5689	93.6248	100.984	64.2607	64.6835	68.5815	37.5613	32.7457	40.1887	930	1045	773	510	611	775	510	423	346	217	212	311	-0.439933	4.44698e-07	1.68259e-06	false	-0.982384	5.72445e-27	4.85853e-26	false	-1.61738	5.70967e-48	5.52624e-47	down	-0.513329
LITCHI005421.m1	12.81	9.87	12.24	12.79	12.83	11	22.69	20.03	23.04	24.11	21.3	24.51	8.2068	6.198	7.8047	8.1936	8.2072	7.1159	14.3575	12.7672	14.7796	15.3607	13.1395	15.6747	108	87	89	93	102	104	217	159	142	169	162	231	0.175255	0.411279	0.508841	false	0.97803	1.64282e-07	5.16123e-07	false	1.25329	1.17001e-11	3.64797e-11	up	0.831499
LITCHI005429.m1	8.8	9.69	9.78	5.66	5.72	5.38	3.78	4.01	3.59	3.71	2.86	3.46	5.6358	6.0859	6.2315	3.6263	3.6555	3.4805	2.3893	2.5567	2.3037	2.3647	1.7637	2.2133	191	220	183	106	117	131	93	82	57	67	56	84	-0.647015	9.79797e-05	0.000281775	false	-1.24693	1.27752e-11	5.50334e-11	down	-1.24631	1.77126e-10	5.12561e-10	down	-0.571782
LITCHI005431.m1	16.29	16.44	16.23	26.28	27.3	26.49	27.23	29.3	28.78	46.99	52.49	43.61	10.4338	10.3198	10.3444	16.8362	17.4643	17.1431	17.2329	18.6786	18.4655	29.935	32.3766	27.8872	291	307	250	405	460	531	552	493	376	698	846	871	0.818191	5.94035e-14	3.91973e-13	false	0.863391	7.05521e-15	3.70842e-14	false	1.79519	1.51763e-57	1.79007e-56	up	0.0732272
LITCHI005433.m1	11	9.35	8.61	6.98	7.18	7.04	2.98	5.09	4.37	2.04	1.98	2.44	7.0465	5.8722	5.4907	4.4689	4.5916	4.5552	1.8878	3.2457	2.8047	1.2967	1.2214	1.5596	117	104	79	64	72	84	36	51	34	18	19	29	-0.344402	0.123631	0.186453	false	-1.16939	1.58354e-05	4.06914e-05	down	-1.91006	2.21413e-10	6.37204e-10	down	-0.796723
LITCHI005434.m1	4.3	4.58	5.61	5.08	5.96	5.68	1.87	1.66	1.95	5.37	5.75	6.95	2.7545	2.8729	3.5761	3.2535	3.8099	3.6738	1.1842	1.0551	1.2497	3.4182	3.5464	4.4428	160	178	180	163	209	237	79	58	53	166	193	289	0.319928	0.0460951	0.0788468	false	-1.34061	9.06825e-11	3.68369e-10	down	0.575352	0.000701323	0.0011548	false	-1.63121
LITCHI005444.m1	1.53	1.46	1.55	0.11	0	0.09	0.34	0.41	0.39	0.11	0.11	0	0.9776	0.9166	0.9872	0.0708	0	0.055	0.2128	0.2583	0.2511	0.0731	0.0652	0	16	16	14	1	0	1	4	4	3	1	1	0	-4.42711	0.000242537	0.000659468	down	-1.94591	0.00679834	0.0120501	down	-4.22551	0.000448585	0.000752438	down	NA
LITCHI005454.m1	11	4.51	6.83	2.28	3.33	1.05	0	0	1.07	0	0	0	7.044	2.8302	4.3548	1.4584	2.1311	0.6796	0	0	0.6892	0	0	0	28	12	15	5	8	3	0	0	2	0	0	0	-1.66051	0.0134209	0.0261904	down	-4.61242	0.000104997	0.000242998	down	-6.35382	2.53437e-06	5.33743e-06	down	NA
LITCHI005456.m3	0.1	0.14	0.29	0.14	0.24	0.13	0.7	0.74	0.72	0.18	0.22	0.27	0.064	0.09	0.1846	0.0927	0.1525	0.0864	0.4458	0.4733	0.4602	0.1148	0.1366	0.1714	4	6	10	5	9	6	32	28	21	6	8	12	NA	NA	NA	NA	2.11198	0.000115501	0.00026602	up	NA	NA	NA	NA	2.05702
LITCHI005459.m1	153.09	166.62	150.09	24.31	21.57	23.02	6.48	6.81	7.92	2.07	1.04	2.66	98.0408	104.603	95.6732	15.5744	13.7992	14.8935	4.1024	4.3431	5.0804	1.319	0.642	1.7008	978	1113	827	134	130	165	47	41	37	11	6	19	-2.66274	7.57507e-127	3.99066e-125	down	-4.4246	1.40167e-169	8.16201e-168	down	-6.06384	2.86354e-117	7.67756e-116	down	-1.72732
LITCHI005464.m1	92.8	87.38	90.08	47.02	45.15	39.75	48.68	56.52	52.13	21.45	20.25	23.29	59.4319	54.8549	57.421	30.1264	28.8798	25.7198	30.8077	36.0253	33.4449	13.6664	12.4904	14.8928	645	635	540	282	296	310	384	370	265	124	127	181	-0.930213	2.1648e-18	1.80377e-17	false	-0.718883	6.42237e-12	2.82016e-11	false	-1.80329	1.82964e-44	1.65797e-43	down	0.239506
LITCHI005476.m1	76.01	77.36	73.06	27.07	26.95	28.65	24.52	23.76	24.28	9.35	10.11	9.98	48.6766	48.5665	46.5713	17.3436	17.2401	18.5365	15.5166	15.1461	15.581	5.9546	6.2377	6.3783	2024	2154	1678	622	677	856	741	596	473	207	243	297	-1.34389	2.49324e-87	8.64036e-86	down	-1.57868	2.4873e-108	8.36995e-107	down	-2.69293	7.15998e-179	3.17248e-177	down	-0.205766
LITCHI005478.m1	58.24	66.44	64.27	37	34.27	31.36	19.45	21.84	21.42	6.75	8.25	9.69	37.2987	41.7111	40.9688	23.707	21.9168	20.2938	12.3059	13.9183	13.7456	4.3013	5.088	6.1983	892	1064	849	489	495	539	338	315	240	86	114	166	-0.775105	2.24383e-17	1.7974e-16	false	-1.5316	2.69842e-52	4.23681e-51	down	-2.67386	6.63527e-88	1.20095e-86	down	-0.728044
LITCHI005481.m1	31.82	33.49	32.96	75.79	82.54	74.75	71.98	65.24	70.14	59.23	67.47	62.34	20.3779	21.0224	21.0086	48.5571	52.7931	48.3695	45.5485	41.5801	45.0015	37.7389	41.618	39.864	797	877	712	1638	1950	2101	2046	1539	1285	1234	1525	1746	1.35417	2.00955e-87	6.98265e-86	up	1.14132	3.10432e-55	5.19702e-54	up	1.19363	3.45821e-43	3.07454e-42	up	-0.184241
LITCHI005485.m1	156.69	152.76	159.96	132.77	122.45	124.3	81.56	79.89	77.11	61.9	68.34	60.39	100.345	95.9028	101.964	85.0625	78.3208	80.4338	51.6133	50.9183	49.4752	39.4405	42.154	38.6126	1339	1365	1179	979	987	1192	791	643	482	440	527	577	-0.198567	0.00397302	0.00862968	false	-0.910852	3.21665e-33	3.29615e-32	false	-1.05168	1.96302e-30	1.25535e-29	down	-0.683793
LITCHI005486.m1	3.06	2.13	2.58	8.39	9.3	5.58	9.32	8.43	9.52	42.02	45.82	38.23	1.9616	1.3375	1.6463	5.3755	5.9479	3.6127	5.9001	5.3703	6.1062	26.7685	28.2647	24.4429	44	32	32	104	126	90	152	114	100	502	594	614	1.68538	1.3662e-09	6.58651e-09	up	1.87471	5.52778e-14	2.74401e-13	up	4.26962	8.93672e-117	2.38202e-115	up	0.219306
LITCHI005492.m1	4.89	5.99	5.79	1.12	0.81	1.23	0.09	0.43	0.7	0.06	0.11	0.27	3.1319	3.7621	3.6896	0.7187	0.5182	0.7931	0.0568	0.2758	0.4469	0.039	0.0696	0.1748	96	123	98	19	15	27	2	8	10	1	2	6	-2.28456	2.84789e-14	1.92188e-13	down	-3.8308	7.03004e-20	4.67727e-19	down	-4.87523	9.71698e-19	4.23261e-18	down	-1.45868
LITCHI005494.m1	35.69	38.28	40.25	25.21	24.55	25.38	22.85	22.34	23.51	7.37	8.42	10.14	22.8559	24.0331	25.6548	16.1494	15.7052	16.4202	14.4567	14.2413	15.0819	4.6949	5.1905	6.4827	658	738	640	401	427	525	478	388	317	113	140	209	-0.494278	1.37281e-07	5.46989e-07	false	-0.670389	9.8437e-12	4.2707e-11	false	-1.87994	7.73179e-44	6.94182e-43	down	-0.147428
LITCHI005502.m2	2.16	1.72	1.97	6.25	5.67	7.1	9.65	9.77	9.77	11.49	10.02	8.27	1.3824	1.0801	1.2535	4.007	3.6247	4.5938	6.1044	6.2258	6.2666	7.3229	6.1833	5.2906	42	35	33	105	104	155	213	179	139	186	176	180	1.81503	3.73905e-13	2.33289e-12	up	2.38488	6.34911e-27	5.37847e-26	up	2.59495	3.43893e-29	2.11879e-28	up	0.596328
LITCHI005503.m1	262.27	259.86	267.73	666.14	669.72	686.69	653.49	638.99	646.2	648.37	584.51	615.41	167.962	163.138	170.662	426.778	428.36	444.344	413.529	407.283	414.611	413.089	360.532	393.504	2083	2158	1834	4565	5017	6120	5890	4780	3754	4283	4189	5465	1.46576	6.13177e-210	5.60221e-208	up	1.3597	2.98038e-159	1.63591e-157	up	1.47485	4.2909e-112	1.08844e-110	up	-0.0776423
LITCHI005504.m1	8.57	7.09	7.82	30.36	27.98	31.15	28.26	25.46	25.81	52.22	46.32	52.63	5.489	4.4522	4.9822	19.4497	17.8937	20.1585	17.8821	16.2275	16.5572	33.2702	28.5698	33.6499	89	77	70	272	274	363	333	249	196	451	434	611	2.04065	3.63641e-35	5.27885e-34	up	1.82639	1.60576e-26	1.35173e-25	up	2.93667	8.76547e-84	1.49903e-82	up	-0.185129
LITCHI005507.m1	7.15	6.98	6.25	7.33	8.28	7.4	8.29	8.65	9.28	14.09	12.36	12.24	4.5775	4.3815	3.9868	4.6952	5.294	4.787	5.2473	5.5164	5.9543	8.9761	7.6206	7.8237	477	487	360	422	521	554	628	544	453	782	744	913	0.280982	0.00672974	0.0139828	false	0.422975	4.4581e-05	0.000108087	false	1.16931	1.25713e-29	7.85171e-29	up	0.170032
LITCHI005508.m1	21.92	24.09	27.61	39.45	36.98	36.91	51.07	48.34	46.97	54.23	57.23	52.5	14.038	15.1224	17.6022	25.2745	23.6544	23.8825	32.3201	30.8086	30.1358	34.5508	35.2979	33.5686	208	239	226	323	331	393	550	432	326	428	490	557	0.73329	1.69594e-08	7.39321e-08	false	1.06018	1.58172e-17	9.49103e-17	up	1.40668	2.02741e-28	1.22533e-27	up	0.356133
LITCHI005509.m1	11.37	11.57	14.7	38.86	29.52	31.7	40.33	32.5	39.26	41.89	41.03	36.5	7.2816	7.2643	9.3728	24.8942	18.8802	20.51	25.5229	20.7156	25.1896	26.6872	25.3091	23.3413	78	83	87	230	191	244	314	210	197	239	254	280	1.52257	3.70169e-16	2.79391e-15	up	1.64401	1.04099e-19	6.87477e-19	up	1.91845	1.01638e-27	6.02542e-27	up	0.150459
LITCHI005516.m1	17.65	14.05	14.79	13.36	17.96	14.37	13.67	10.62	12.14	3.93	2.94	3.65	11.304	8.8212	9.4257	8.5606	11.4851	9.2958	8.6476	6.7664	7.7863	2.501	1.8133	2.3339	173	144	125	113	166	158	152	98	87	32	26	40	0.0827246	0.65187	0.729918	false	-0.285942	0.135203	0.183593	false	-1.89659	4.81789e-14	1.71491e-13	down	-0.340177
LITCHI005521.m1	6.35	4.07	4.5	0.69	0.24	0.33	0.07	0.16	0.1	0	0.25	0	4.0662	2.5564	2.8707	0.4437	0.152	0.2154	0.0417	0.1011	0.0655	0	0.1532	0	85	57	52	8	3	5	1	2	1	0	3	0	-3.48724	1.2097e-12	7.30008e-12	down	-5.48169	5.92112e-12	2.60946e-11	down	-5.72755	2.30617e-10	6.62714e-10	down	NA
LITCHI005522.m1	133.65	139.69	139.68	37.33	37.65	36.09	44.19	43.23	37.28	38.07	39.42	37.68	85.5907	87.6978	89.0369	23.913	24.082	23.3547	27.9653	27.5547	23.9222	24.2547	24.3122	24.0917	2465	2694	2222	594	655	747	925	751	503	584	656	777	-1.78708	1.65962e-168	1.15335e-166	down	-1.65863	9.44571e-120	3.59393e-118	down	-1.59395	7.72279e-94	1.52638e-92	down	0.15562
LITCHI005527.m1	5.96	5.23	5.93	3.49	2.97	2.94	0.99	0.89	1.53	0.59	0.85	0.56	3.8152	3.2822	3.7812	2.2377	1.9011	1.8995	0.6253	0.5691	0.9836	0.3758	0.527	0.3607	85	78	73	43	40	47	16	12	16	7	11	9	-0.759077	0.00429789	0.00926904	false	-2.29307	4.04398e-11	1.68045e-10	down	-2.84918	5.94245e-13	1.99059e-12	down	-1.50149
LITCHI005529.m1	2.41	3.03	3.68	2.69	3.79	2.98	3.23	3.08	1.89	0.75	1.58	1.4	1.5445	1.9039	2.3435	1.7244	2.4229	1.9315	2.0421	1.9645	1.2145	0.479	0.9769	0.8939	54	71	71	52	80	75	82	65	31	14	32	35	0.166711	0.529091	0.620909	false	-0.0717074	0.801187	0.84212	false	-1.0235	0.00281906	0.00435496	down	-0.208193
LITCHI005538.m1	52.85	54.26	58.76	43.66	47.8	46.79	43.75	36.36	41.2	19.21	21.25	17.87	33.8458	34.0614	37.4562	27.969	30.5748	30.278	27.6874	23.1735	26.4333	12.2412	13.1082	11.4235	463	497	444	330	395	460	435	300	264	140	168	175	-0.15172	0.147691	0.216783	false	-0.385431	0.000746305	0.00153145	false	-1.26072	2.01293e-20	9.39162e-20	down	-0.204692
LITCHI005542.m1	0.74	1.1	0.78	0.23	0.14	0.3	0.54	0.5	0.18	0.08	0.37	0.3	0.4761	0.6899	0.4995	0.1506	0.0917	0.1949	0.3392	0.3202	0.1186	0.0518	0.231	0.1933	11	17	10	3	2	5	9	7	2	1	5	5	-1.82964	0.0203245	0.0380049	down	-1.00432	0.152309	0.203703	false	-1.52021	0.0530984	0.0691511	false	NA
LITCHI005543.m1	0.3	0.14	0.17	2.08	2.85	2.93	1.97	1.27	1.84	12.38	15.55	12.41	0.1912	0.0896	0.1103	1.3298	1.8217	1.8933	1.2483	0.808	1.1782	7.8881	9.5894	7.9372	2	1	1	12	18	22	15	8	9	69	94	93	3.78505	4.62751e-05	0.000139788	up	3.10846	0.0022592	0.00431325	up	6.2827	3.86709e-16	1.52043e-15	up	-0.649309
LITCHI005544.m1	19.2	21.62	19.08	5.59	3.26	4.3	4.74	3.26	4.95	1.19	1.82	2.06	12.2962	13.57	12.163	3.5845	2.0832	2.7837	2.9978	2.0789	3.1759	0.7564	1.125	1.3176	175	206	150	44	28	44	49	28	33	9	15	21	-2.08604	1.83445e-19	1.60638e-18	down	-2.15249	1.51473e-20	1.02874e-19	down	-3.28882	6.1936e-29	3.79713e-28	down	-0.0380463
LITCHI005548.m2	0.88	0.78	0.51	0.38	0.35	0.34	0.92	0.93	0.9	0.99	0.61	1.22	0.5604	0.4926	0.3234	0.2437	0.2225	0.2208	0.5794	0.5922	0.5757	0.6284	0.3738	0.7819	16	15	8	6	6	7	19	16	12	15	10	25	-0.919358	0.169962	0.244208	false	0.395285	0.460894	0.53333	false	0.625424	0.24903	0.290347	false	1.3456
LITCHI005553.m1	12.66	14.77	14.99	12.2	12.12	10.62	9.04	9.87	8.55	5.46	5.98	6.16	8.1102	9.2718	9.5569	7.8161	7.7543	6.8713	5.7208	6.2919	5.484	3.4792	3.6891	3.942	237	289	242	197	214	223	192	174	117	85	101	129	-0.173494	0.220886	0.303456	false	-0.561215	0.000198105	0.000442055	false	-1.01572	2.12031e-09	5.70052e-09	down	-0.359283
LITCHI005554.m1	12.65	11.25	11.95	3.52	4.16	5.07	3.9	3.83	3.63	3.27	2.31	2.55	8.1024	7.0644	7.6206	2.2546	2.6596	3.283	2.4692	2.4401	2.3305	2.0837	1.4269	1.6279	200	186	163	48	62	90	70	57	42	43	33	45	-1.37229	9.86896e-12	5.5787e-11	down	-1.59114	2.89293e-15	1.5498e-14	down	-1.90039	3.24565e-17	1.33333e-16	down	-0.188078
LITCHI005556.m1	12.49	14.55	12.89	133.06	132.78	133.43	123.86	113.71	113.35	119.15	129.93	117.42	7.9958	9.1361	8.2182	85.2449	84.93	86.339	78.3765	72.4773	72.7271	75.9137	80.1436	75.0818	128	156	114	1177	1284	1535	1441	1098	850	1016	1202	1346	3.42764	4.59997e-241	5.13663e-239	up	3.19783	2.35217e-185	1.54424e-183	up	3.44473	2.05554e-189	9.91235e-188	up	-0.200521
LITCHI005559.m1	0.98	0.67	0.64	3.08	2.9	2.68	3.28	3.82	2.78	3.06	4.64	4.58	0.6264	0.4228	0.4048	1.9753	1.8571	1.7371	2.0724	2.4357	1.7845	1.9479	2.8614	2.9309	25	18	14	68	70	77	95	92	52	65	107	131	2.02438	9.47845e-10	4.63805e-09	up	2.17314	3.27692e-11	1.37149e-10	up	2.6747	4.46551e-17	1.82185e-16	up	0.179689
LITCHI005559.m3	0.31	0.15	0.36	1.39	0.94	1.49	1.66	1.61	1.5	1.7	1.33	1.22	0.2008	0.0941	0.2317	0.8924	0.6024	0.9642	1.0489	1.0255	0.9625	1.0807	0.8215	0.7769	6	3	6	23	17	32	36	29	21	27	23	26	2.33937	0.000119246	0.000339793	up	2.61323	4.82483e-06	1.31172e-05	up	2.62177	6.92059e-06	1.39753e-05	up	0.300019
LITCHI005560.m1	27.6	26.79	27.22	19.57	21.94	23.13	11.89	13.01	13.09	11.27	12.32	8.75	17.674	16.8171	17.3521	12.5396	14.0358	14.9639	7.5221	8.2926	8.4005	7.1782	7.6021	5.5945	268	272	228	164	201	252	131	119	93	91	108	95	-0.224062	0.107672	0.166241	false	-1.04383	3.18784e-11	1.3363e-10	down	-1.09447	4.85582e-10	1.36156e-09	down	-0.790227
LITCHI005562.m1	0.46	0.22	0.18	1.6	2.53	2.19	0.47	0.24	0.32	2.03	1.53	1.17	0.2953	0.1384	0.1136	1.0271	1.6155	1.418	0.3	0.156	0.2022	1.2951	0.9455	0.7471	6	3	2	18	31	32	7	3	3	22	18	17	2.97488	3.46953e-06	1.19508e-05	up	NA	NA	NA	NA	2.68674	8.26981e-05	0.000150257	up	-2.60394
LITCHI005578.m1	1.62	1.62	1.7	0.26	0.31	0.2	0	0.08	0	0.35	0.24	0.2	1.0358	1.0152	1.0867	0.1638	0.1994	0.1272	0	0.0498	0	0.2253	0.1508	0.1261	22	23	20	3	4	3	0	1	0	4	3	3	-2.59659	0.00013482	0.000380437	down	-5.783	8.79682e-06	2.3247e-05	down	-2.41174	0.000409233	0.000688887	down	NA
LITCHI005580.m1	12.99	14.12	13.31	1.87	1.94	2	0.37	0.28	0.36	0	0	0.05	8.3204	8.8657	8.4837	1.201	1.2384	1.2938	0.2328	0.1765	0.2288	0	0	0.0298	249	283	220	31	35	43	8	5	5	0	0	1	-2.6875	1.47302e-38	2.33274e-37	down	-5.27122	5.99818e-44	8.13094e-43	down	-9.16075	1.46701e-14	5.3645e-14	down	-2.55385
LITCHI005601.m2	0.1	0.25	0.54	0.96	1.65	1.44	0.46	0.5	0.36	2	2.19	1.95	0.0666	0.1561	0.3458	0.6176	1.0576	0.9294	0.2899	0.3166	0.228	1.2744	1.3504	1.2487	2	5	9	16	30	31	10	9	5	32	38	42	2.32466	0.000139015	0.000391513	up	NA	NA	NA	NA	3.06728	9.94341e-09	2.55263e-08	up	-1.63752
LITCHI005636.m1	0.23	0.36	0.43	0.17	0.27	0.18	0.13	0.18	0.23	0	0.03	0.1	0.1466	0.2233	0.2748	0.1062	0.1746	0.1155	0.0798	0.1161	0.1505	0	0.0196	0.0654	8	13	13	5	9	7	5	6	6	0	1	4	-0.60625	0.373571	0.471897	false	-0.861214	0.225228	0.287038	false	-2.56268	0.0106136	0.0152676	down	NA
LITCHI005637.m2	0.53	0.31	0.37	0.06	0.23	0.26	0.09	0.03	0.18	0.03	0.12	0.02	0.3413	0.192	0.2363	0.0396	0.1445	0.169	0.0594	0.018	0.1169	0.0204	0.0728	0.0152	20	12	12	2	8	11	4	1	5	1	4	1	-1.00564	0.133892	0.199715	false	-1.98172	0.0105004	0.018002	down	-2.57465	0.00346292	0.00528618	down	NA
LITCHI005638.m1	14.93	18.27	18.59	26.72	22.93	23.39	31.64	32.29	39.03	20.33	18.13	17.48	9.5632	11.4708	11.8477	17.1207	14.668	15.1323	20.0207	20.5821	25.0415	12.9526	11.183	11.1769	136	174	146	210	197	239	327	277	260	154	149	178	0.604191	0.000160825	0.000449092	false	1.05193	1.15042e-11	4.9782e-11	up	0.358018	0.0400052	0.0530977	false	0.475665
LITCHI005647.m1	87.8	92.11	85.66	30.86	35.64	32.39	38.42	34.36	34.69	19.16	21.29	17.23	56.2278	57.8257	54.6047	19.7721	22.7939	20.9563	24.3114	21.8976	22.2573	12.2054	13.1295	11.0155	1609	1765	1354	488	616	666	799	593	465	292	352	353	-1.31683	1.07769e-66	2.75002e-65	down	-1.23926	5.63455e-58	9.82598e-57	down	-1.95802	9.90696e-86	1.74227e-84	down	0.105758
LITCHI005648.m1	34.97	35.75	35.91	7.12	6.79	7.61	8.23	12.47	12.41	8.02	4.14	7.16	22.3978	22.4411	22.888	4.5593	4.345	4.9264	5.2104	7.9494	7.9623	5.1127	2.5549	4.5803	131	140	116	23	24	32	35	44	34	25	14	30	-2.19644	4.74157e-17	3.74991e-16	down	-1.64181	3.79569e-11	1.58071e-10	down	-2.21461	5.42963e-15	2.02786e-14	down	0.592397
LITCHI005650.m1	8.95	7.15	6.95	10.51	7.56	8.99	8.05	12.68	7.93	15.05	15.68	11.87	5.7325	4.4862	4.429	6.7308	4.8354	5.8178	5.097	8.0851	5.0903	9.5878	9.6705	7.5916	236	197	158	239	188	266	241	315	153	330	373	350	0.337083	0.0383289	0.0667527	false	0.378832	0.0386553	0.0594523	false	1.13062	2.58993e-13	8.86501e-13	up	0.0691644
LITCHI005653.m1	173.37	189.96	178.84	357.1	368.63	335.7	418.54	370.51	374.75	736	954.55	756.82	111.03	119.257	114	228.782	235.777	217.226	264.851	236.16	240.444	468.914	588.772	483.926	3645	4176	3243	6478	7310	7920	9986	7337	5763	12870	18109	17791	1.07696	2.79293e-104	1.1658e-102	up	1.166	1.57914e-93	4.63802e-92	up	2.42448	2.93575e-152	1.06271e-150	up	0.117768
LITCHI005655.m2	2.85	2.22	2.54	3.69	4.08	4.67	5.26	5.21	4.81	1.6	1.54	1.66	1.8278	1.3948	1.6188	2.3656	2.6106	3.0237	3.331	3.3239	3.0858	1.0169	0.9528	1.0628	43	35	33	48	58	79	90	74	53	20	21	28	0.822755	0.00553811	0.0117023	false	1.07251	0.000129836	0.00029679	up	-0.413818	0.267922	0.310702	false	0.27724
LITCHI005659.m1	0.21	0.33	0.32	0.08	0.1	0.1	0.04	0.07	0.03	0.08	0.1	0	0.1324	0.2069	0.2038	0.0512	0.0623	0.0663	0.0256	0.0466	0.0202	0.0528	0.0628	0	9	15	12	3	4	5	2	3	1	3	4	0	-1.49632	0.0486007	0.082474	false	-2.48103	0.006025	0.0107645	down	-2.0276	0.0243021	0.0332382	down	NA
LITCHI005664.m1	48.58	41.76	47	82.31	91.75	90.56	245.12	246.73	240.91	81.63	75.12	78.8	31.1093	26.2156	29.9588	52.7348	58.6875	58.5987	155.111	157.261	154.572	52.009	46.3341	50.3866	435	391	363	636	775	910	2491	2081	1578	608	607	789	1.05706	1.3556e-27	1.59414e-26	up	2.48144	6.67277e-223	5.65623e-221	up	1.02769	2.81453e-22	1.40285e-21	up	1.45134
LITCHI005665.m1	38.71	29.36	24.76	10.52	11.04	8.33	15.29	17.29	19.34	4.49	6.8	4.78	24.7915	18.4337	15.7849	6.7399	7.0606	5.3882	9.6764	11.0207	12.4118	2.8631	4.1973	3.0535	145	115	80	34	39	35	65	61	53	14	23	20	-1.53693	1.39736e-08	6.14905e-08	down	-0.786173	0.00124945	0.00248093	false	-2.28517	6.60608e-13	2.20639e-12	down	0.780581
LITCHI005678.m1	70.85	72.47	77.15	34.99	35.27	29.1	30.94	32.05	25.27	23.7	17.07	9.92	45.3743	45.4986	49.1759	22.4154	22.5605	18.8292	19.5819	20.4293	16.2128	15.102	10.5284	6.3419	115	123	108	49	54	53	57	49	30	32	25	18	-1.04598	5.87389e-06	1.9723e-05	down	-1.24709	1.87161e-07	5.85255e-07	down	-1.90156	1.4999e-10	4.36256e-10	down	-0.176029
LITCHI005679.m1	59.02	50.66	46.71	25.82	26.13	22.75	20.8	19.9	20.58	13.66	7.69	10.69	37.8001	31.806	29.7723	16.5443	16.7106	14.7206	13.165	12.6819	13.2025	8.7036	4.7407	6.8353	400	359	273	151	167	173	160	127	102	77	47	81	-0.962404	2.26517e-11	1.24138e-10	false	-1.28975	8.30681e-18	5.05696e-17	down	-2.04596	1.14754e-26	6.60499e-26	down	-0.29937
LITCHI005680.m1	65.7	71.63	67	95	93.51	90.26	163.08	141.76	137.64	112.26	141.99	117.17	42.073	44.9684	42.709	60.8621	59.8122	58.4035	103.2	90.3567	88.3082	71.5255	87.5791	74.9223	864	985	760	1078	1160	1332	2434	1756	1324	1228	1685	1723	0.555341	1.45896e-14	1.00165e-13	false	1.17972	2.40892e-52	3.79115e-51	up	1.11167	1.74604e-28	1.05809e-27	up	0.653513
LITCHI005685.m10	0.2	0.19	0.15	0.95	0.45	0.57	0.25	0.35	0.15	0.48	0.47	0.46	0.1279	0.1199	0.0984	0.6094	0.2858	0.371	0.1608	0.2252	0.0973	0.3059	0.2881	0.2918	9	9	6	37	19	29	13	15	5	18	19	23	1.95149	0.00023093	0.000629742	up	0.55087	0.410845	0.483646	false	1.60687	0.00329912	0.00504799	up	-1.36748
LITCHI005688.m1	16.39	13.86	15.9	2.69	2.68	3.01	1.98	2.91	1.73	1.1	0.39	0.5	10.4937	8.6981	10.135	1.7232	1.7168	1.9465	1.2549	1.856	1.1104	0.7003	0.2404	0.3217	233	206	195	33	36	48	32	39	18	13	5	8	-2.34638	8.00963e-28	9.46165e-27	down	-2.72676	7.9601e-31	7.63133e-30	down	-4.32667	2.04275e-36	1.54703e-35	down	-0.352925
LITCHI005689.m1	0.37	0.64	0.52	0.3	0.35	0.23	0.2	0.24	0.46	0.09	0.04	0.1	0.2372	0.4003	0.3285	0.1925	0.2261	0.1495	0.1239	0.1504	0.2924	0.0567	0.0253	0.0635	10	18	12	7	9	7	6	6	9	2	1	3	-0.683934	0.283227	0.374493	false	-0.754302	0.251326	0.316302	false	-2.46769	0.00547527	0.00817964	down	NA
LITCHI005694.m1	4.91	3.78	3.06	10.78	10.95	10.97	16.65	18.12	17.63	69.49	59.75	68.6	3.1432	2.3751	1.949	6.9079	7.0043	7.0967	10.5388	11.5506	11.3094	44.2744	36.8546	43.8617	67	54	36	127	141	168	258	233	176	789	736	1047	1.5788	1.86538e-12	1.11233e-11	up	2.21213	4.52769e-28	3.95818e-27	up	4.31183	1.19079e-162	4.6832e-161	up	0.661798
LITCHI005695.m1	5.43	4.72	3.72	0.12	0.19	0.6	0.02	0.06	0.14	0.02	0.02	0.02	3.4759	2.9658	2.3737	0.0755	0.1241	0.3868	0.0113	0.0413	0.0892	0.0156	0.0139	0.0116	267	243	158	5	9	33	1	3	5	1	1	1	-3.79889	2.51949e-09	1.19135e-08	down	-6.07555	1.19471e-31	1.17308e-30	down	-7.50932	2.08905e-18	8.99061e-18	down	NA
LITCHI005696.m1	31.31	35.49	36.3	4.03	1.64	4.13	0	0.41	0	0	0.43	0	20.0495	22.2778	23.1377	2.5829	1.0484	2.6745	0	0.2616	0	0	0.2642	0	81	96	81	9	4	12	0	1	0	0	1	0	-3.27531	2.23535e-16	1.7149e-15	down	-7.7721	1.41308e-10	5.64939e-10	down	-7.62153	3.36022e-10	9.53565e-10	down	NA
LITCHI005697.m1	1.03	1.98	2	0	0	0.31	0	0	0	0	0	0	0.6618	1.241	1.273	0	0	0.1986	0	0	0	0	0	0	6	12	10	0	0	2	0	0	0	0	0	0	-3.75992	0.00497288	0.010604	down	-5.53506	0.000162456	0.000366107	down	-5.38448	0.000267705	0.000461169	down	NA
LITCHI005699.m1	0.72	0.14	0.17	0.17	1.21	1.66	1.89	3.8	4.89	8.25	4.76	8.06	0.458	0.0859	0.1057	0.1062	0.7759	1.0722	1.1963	2.4197	3.1364	5.2587	2.9329	5.1528	5	1	1	1	8	13	15	25	25	48	30	63	NA	NA	NA	NA	3.41275	1.18154e-05	3.07987e-05	up	4.6017	5.25221e-12	1.67509e-11	up	1.73224
LITCHI005704.m4	0.03	0.02	0.09	0.35	0.19	0.18	0.09	0.22	0.21	0.67	0.39	0.54	0.0162	0.0152	0.0562	0.2258	0.1203	0.1169	0.0565	0.1372	0.1333	0.427	0.2425	0.3477	1	1	3	12	7	8	4	8	6	22	14	24	NA	NA	NA	NA	NA	NA	NA	NA	3.84777	4.25812e-06	8.7516e-06	up	NA
LITCHI005705.m1	76.99	66.13	92.67	175.61	171.56	185.28	113.21	105.69	81.79	313.65	280.41	282.43	49.3038	41.5127	59.0724	112.507	109.733	119.892	71.6391	67.3632	52.4764	199.832	172.958	180.594	157	141	163	309	330	424	262	203	122	532	516	644	1.29077	5.3726e-19	4.62709e-18	up	0.425752	0.0166751	0.0275716	false	2.14824	5.94457e-56	6.7436e-55	up	-0.830801
LITCHI005706.m1	181.49	196.06	189.67	383.34	396.75	364.01	250.47	258.9	269.09	744.35	759.18	765.4	116.227	123.085	120.905	245.596	253.765	235.543	158.497	165.023	172.649	474.238	468.268	489.407	355	401	320	647	732	799	556	477	385	1211	1340	1674	1.11959	5.52905e-32	7.35612e-31	up	0.518181	1.18703e-06	3.44708e-06	false	2.24897	5.411e-136	1.7173e-134	up	-0.57366
LITCHI005716.m1	16.06	13.87	15.61	40.62	39.9	34.08	5.63	5.22	5.31	12.35	10.33	12.97	10.2831	8.7077	9.953	26.0241	25.5235	22.0526	3.5621	3.3299	3.4076	7.8692	6.373	8.2939	186	168	156	406	436	443	74	57	45	119	108	168	1.43877	1.28541e-27	1.51297e-26	up	-1.42779	2.86207e-12	1.28587e-11	down	-0.101294	0.568639	0.610992	false	-2.83709
LITCHI005724.m1	16.95	16.64	16.55	30.16	31.78	31.21	23.69	22.39	24.1	23.91	29.3	26.71	10.8535	10.4467	10.549	19.3229	20.3288	20.1969	14.9942	14.2722	15.4606	15.2322	18.0719	17.0791	450	462	379	691	796	930	714	560	468	528	702	793	1.00251	4.47885e-30	5.68118e-29	up	0.547937	1.80573e-08	6.12876e-08	false	0.922979	5.63497e-17	2.29143e-16	false	-0.426445
LITCHI005726.m1	51	43.68	50.46	21.8	19.23	23.33	35.06	37.42	40.91	58.19	48.86	59.6	32.6628	27.4238	32.1654	13.9697	12.2971	15.0972	22.1828	23.8532	26.2463	37.0716	30.1371	38.1114	450	403	384	166	160	231	351	311	264	427	389	588	-1.06094	1.76925e-15	1.27921e-14	down	-0.296043	0.0142436	0.0238605	false	0.449744	0.000182681	0.000320073	false	0.794095
LITCHI005729.m1	41.07	45.79	40.72	22.68	28.72	20.24	39.11	33.58	37.03	11.56	12.39	10.16	26.2991	28.7479	25.9589	14.5322	18.3674	13.0997	24.75	21.4042	23.7591	7.3622	7.6448	6.4957	235	274	201	112	155	130	254	181	155	55	64	65	-0.728965	1.2472e-05	4.02936e-05	false	-0.154184	0.289922	0.358236	false	-1.66089	5.69465e-18	2.40976e-17	down	0.603424
LITCHI005730.m1	42.88	41.72	34.83	18.86	21.5	20.22	25.49	24.79	22.63	10.96	7.94	9.9	27.4598	26.1909	22.2032	12.0857	13.7498	13.0867	16.1296	15.7985	14.5224	6.9822	4.8955	6.3296	461	469	323	175	218	244	311	251	178	98	77	119	-0.871682	1.70976e-11	9.46528e-11	false	-0.646996	3.15725e-07	9.69395e-07	false	-1.80689	1.16641e-28	7.11258e-28	down	0.253162
LITCHI005738.m11	0.47	0.63	0.76	1.81	1.65	1.47	1.81	1.66	2.05	1.65	1.45	1.17	0.2998	0.3934	0.4843	1.1585	1.058	0.9537	1.1484	1.0558	1.3139	1.0517	0.8959	0.7495	15	21	21	50	50	53	66	50	48	44	42	42	1.5252	2.45837e-05	7.68388e-05	up	1.64135	3.71051e-06	1.02274e-05	up	1.45406	0.000121689	0.000217055	up	0.144291
LITCHI005741.m1	107.66	112.32	112.16	91.62	92.82	89.77	39.44	35.67	36.27	20.49	22.72	22.23	68.9445	70.5104	71.4944	58.695	59.3675	58.0905	24.9597	22.7351	23.2724	13.0567	14.0153	14.2117	2179	2377	1958	1600	1772	2039	906	680	537	345	415	503	-0.16819	0.00237356	0.00539032	false	-1.5101	1.15093e-103	3.75962e-102	down	-2.09256	2.25533e-130	6.8094e-129	down	-1.3131
LITCHI005742.m1	32.72	33.57	31.8	5.51	4.24	8.18	9.61	10.66	11.37	1.69	1.56	1.06	20.9551	21.0723	20.272	3.5281	2.7095	5.2931	6.0819	6.7963	7.2939	1.0754	0.9596	0.6793	303	325	254	44	37	85	101	93	77	13	13	11	-2.32602	1.78153e-31	2.3183e-30	down	-1.57804	1.61949e-22	1.19109e-21	down	-4.28983	7.76492e-51	7.94362e-50	down	0.787796
LITCHI005743.m1	3.88	3.93	4.37	4.24	5.53	5.84	5.67	4.83	4.55	5.2	7.38	8.04	2.4876	2.4655	2.7888	2.7194	3.5372	3.7759	3.5893	3.0793	2.9205	3.3156	4.5518	5.1409	35	37	34	33	47	59	58	41	30	39	60	81	0.473565	0.141664	0.209371	false	0.377277	0.244946	0.309253	false	1.01866	0.00093937	0.00152741	up	-0.0674983
LITCHI005744.m1	8.55	9.93	8.2	19.17	18.12	20.55	19.51	18.44	18.09	44.85	46.94	48.73	5.4725	6.234	5.2289	12.2805	11.5894	13.2991	12.3478	11.752	11.6062	28.5762	28.9545	31.1599	93	113	77	180	186	251	241	189	144	406	461	593	1.22336	3.41918e-12	2.00643e-11	up	1.13275	1.872e-10	7.39796e-10	up	2.64287	2.21549e-73	3.33179e-72	up	-0.0618492
LITCHI005745.m1	22.76	26.61	32.26	30.49	31.11	35.61	42.35	35.45	29.74	96.7	88.57	89.58	14.5779	16.7043	20.5618	19.531	19.8954	23.0439	26.7963	22.593	19.0799	61.6103	54.6325	57.2776	45	55	55	52	58	79	95	66	43	159	158	198	0.36871	0.179975	0.255961	false	0.475091	0.0851737	0.121561	false	2.00575	2.09303e-21	1.01182e-20	up	0.136173
LITCHI005748.m1	2.43	2.75	1.92	1.67	1.64	1.67	1.07	0.94	0.91	0.66	0.25	0.79	1.5577	1.7259	1.2256	1.0672	1.0496	1.0838	0.6781	0.5985	0.5819	0.4234	0.1511	0.5058	22	26	15	13	14	17	11	8	6	5	2	8	-0.408119	0.397876	0.495401	false	-1.21751	0.0277209	0.0438848	down	-1.80047	0.00504286	0.00755686	down	-0.781779
LITCHI005754.m1	79.2	72.41	72.52	50.4	62.05	54.79	144.54	128.84	124.06	55.52	49.39	49.22	50.7196	45.4552	46.2302	32.2929	39.6874	35.4515	91.4667	82.118	79.5965	35.3716	30.463	31.4734	295	282	233	162	218	229	611	452	338	172	166	205	-0.313505	0.0257029	0.0468179	false	0.892772	1.73787e-14	8.93143e-14	false	-0.294636	0.0435481	0.057437	false	1.23454
LITCHI005755.m1	95.94	90.09	92.41	95.27	93.91	88.95	72.33	82.1	85.74	35.3	34.2	33.97	61.4445	56.5555	58.906	61.036	60.0635	57.5591	45.7673	52.331	55.011	22.4886	21.0926	21.7186	768	754	638	658	709	799	657	619	502	235	247	304	0.10565	0.200549	0.280562	false	-0.153627	0.104202	0.145551	false	-1.18042	3.16941e-27	1.8492e-26	down	-0.231546
LITCHI005759.m1	77.7	78.56	73.01	106.03	115.11	107.61	167.39	171.21	198.65	172.2	182.79	178.84	49.7609	49.3162	46.5405	67.9283	73.6257	69.6313	105.922	109.125	127.453	109.71	112.744	114.354	823	870	667	969	1150	1279	2012	1708	1539	1517	1747	2118	0.627285	5.56046e-17	4.38692e-16	false	1.28982	2.97484e-55	4.98648e-54	up	1.46769	1.09181e-74	1.67414e-73	up	0.690339
LITCHI005764.m1	2.1	2.78	1.76	0.67	0.74	1.04	0.72	0.49	0.64	1.12	0.65	0.1	1.3424	1.7479	1.1188	0.4323	0.4738	0.6715	0.4545	0.3152	0.4086	0.7136	0.398	0.0666	18	25	13	5	6	10	7	4	4	8	5	1	-1.31711	0.0287944	0.0518753	false	-1.7792	0.00602514	0.0107645	down	-1.64172	0.0191601	0.0266054	down	NA
LITCHI005767.m1	10.13	9.63	10.08	3.85	4.91	4.69	2.77	2.85	3.68	2.2	1.78	1.84	6.4849	6.0453	6.4267	2.4637	3.1424	3.035	1.7545	1.8196	2.3586	1.4023	1.095	1.1778	177	176	152	58	81	92	55	47	47	32	28	36	-1.03646	8.53344e-08	3.47861e-07	down	-1.63335	2.57276e-14	1.30668e-13	down	-2.11574	7.34059e-19	3.22216e-18	down	-0.562708
LITCHI005768.m1	18.21	19.94	13.89	3.52	4.74	3.99	2.32	1.7	2.51	0.67	1.06	2	11.6623	12.5162	8.8544	2.2536	3.0331	2.5792	1.4697	1.081	1.6114	0.4283	0.6552	1.2789	228	261	150	38	56	56	33	20	23	7	12	28	-1.97996	4.60822e-20	4.15503e-19	down	-2.94192	2.53961e-31	2.47367e-30	down	-3.49993	1.83683e-30	1.17631e-29	down	-0.929844
LITCHI005770.m1	6.81	7.05	6.2	5.73	5.41	4.19	3.93	2.75	2.88	3.02	1.8	1.38	4.3594	4.4277	3.9529	3.6705	3.4621	2.7103	2.4853	1.7549	1.8482	1.9244	1.1079	0.8805	84	91	66	61	63	58	55	32	26	31	20	19	-0.288626	0.245699	0.332339	false	-0.994679	0.000384223	0.000819803	false	-1.47386	6.3983e-06	1.29648e-05	down	-0.680357
LITCHI005771.m1	26.88	18.31	20.78	10.38	9.5	11.25	6.46	6.49	3.34	0.49	4.06	4.01	17.2135	11.4922	13.2432	6.6525	6.0756	7.28	4.0876	4.1339	2.1434	0.312	2.5054	2.5618	66	47	44	22	22	31	18	15	6	1	9	11	-0.971758	0.00470479	0.0100725	false	-1.92335	2.40633e-06	6.77769e-06	down	-2.65071	8.50927e-08	2.02734e-07	down	-0.928144
LITCHI005777.m1	19.9	18.29	16.65	5.32	6.33	6.32	4.8	4.69	3.31	2.71	1.34	2.71	12.7462	11.4822	10.6164	3.4054	4.049	4.0918	3.0399	2.9865	2.1254	1.7235	0.8281	1.732	230	221	166	53	69	82	63	51	28	26	14	35	-1.49828	4.47325e-15	3.17109e-14	down	-2.01806	1.37882e-21	9.75518e-21	down	-2.76599	4.04559e-27	2.35237e-26	down	-0.495236
LITCHI005779.m1	146.81	153.16	149.4	364.04	367.86	354.08	413.14	413.01	390.27	1031.21	1048.28	985.35	94.0205	96.1535	95.2359	233.226	235.285	229.118	261.437	263.246	250.402	656.998	646.587	630.051	2609	2846	2290	5582	6166	7061	8332	6913	5073	15242	16810	19579	1.38109	8.54299e-209	7.69752e-207	up	1.50073	7.14203e-210	5.62666e-208	up	3.01848	0	0	up	0.148411
LITCHI005781.m1	0	0.27	0.08	0.81	1.71	0.63	3.09	2.61	2.4	1.35	1.4	1.13	0	0.1686	0.0519	0.5214	1.0952	0.4049	1.9578	1.6632	1.5399	0.8607	0.864	0.7228	0	4	1	10	23	10	50	35	25	16	18	18	3.24181	0.000654578	0.00164305	up	4.55949	3.75175e-09	1.33957e-08	up	3.68079	2.31857e-05	4.45593e-05	up	1.36244
LITCHI005786.m1	53.53	51.69	53	29.58	27.06	23.91	22.15	25.99	22.97	11.43	11.98	14.33	34.2785	32.4496	33.7834	18.9529	17.3093	15.4701	14.0154	16.5685	14.7365	7.2824	7.3887	9.1606	411	415	351	196	196	206	193	188	129	73	83	123	-0.870411	1.09297e-11	6.15505e-11	false	-1.09123	1.25955e-16	7.20287e-16	down	-1.80987	9.9874e-31	6.43219e-30	down	-0.193229
LITCHI005787.m1	77.97	74.87	74.15	47.41	46.59	45.58	34.7	35.61	31.19	27.53	24.31	25.63	49.9313	47.0039	47.2691	30.372	29.8009	29.4958	21.9608	22.6973	20.0116	17.5369	14.9926	16.3883	974	978	799	511	549	639	492	419	285	286	274	358	-0.594147	3.03031e-13	1.90341e-12	false	-1.09397	3.58756e-33	3.665e-32	down	-1.30409	4.93351e-37	3.79524e-36	down	-0.471748
LITCHI005790.m1	58.46	54.17	59.09	7.5	9.63	9.71	3.8	3.01	3.88	0	0.13	0.1	37.4396	34.01	37.6692	4.8044	6.1582	6.2841	2.4053	1.9205	2.4894	0	0.0776	0.0649	515	499	449	57	80	96	38	25	25	0	1	1	-2.56018	6.23232e-65	1.54214e-63	down	-3.94528	5.52908e-90	1.53315e-88	down	-9.24105	2.71976e-19	1.21495e-18	down	-1.35008
LITCHI005797.m1	230.78	218.12	229.07	836.88	876.71	884.36	3124.73	3268.73	3318.83	3525.89	3067.59	3421.12	147.792	136.933	146.02	536.163	560.755	572.254	1977.33	2083.45	2129.39	2246.4	1892.11	2187.53	1279	1264	1095	4002	4583	5500	19653	17063	13454	16253	15341	21200	2.04759	0	0	up	3.90523	0	0	up	4.13316	0	0	up	1.8858
LITCHI005802.m1	9.38	5.52	10.25	17.36	19.13	21.06	66.3	69.73	66.6	72.67	66.79	66.16	6.0088	3.4667	6.5342	11.1198	12.2356	13.63	41.9552	44.4456	42.7335	46.3019	41.1944	42.3059	52	32	49	83	100	131	417	364	270	335	334	410	1.31413	6.74434e-07	2.51111e-06	up	3.08815	6.19378e-59	1.09872e-57	up	3.29274	3.76295e-65	5.04946e-64	up	1.79307
LITCHI005803.m1	0.24	0.23	0.18	0.46	0.67	0.63	1.18	0.67	1.08	1.7	1.31	2.32	0.1513	0.1418	0.1164	0.2923	0.4271	0.4086	0.7464	0.4263	0.6907	1.0856	0.8073	1.4859	3	3	2	5	8	9	17	8	10	18	15	33	NA	NA	NA	NA	2.23953	0.00728559	0.0128491	up	3.29631	4.45924e-06	9.14703e-06	up	0.71513
LITCHI005804.m1	6.58	10.07	4.39	9.54	7.5	7.48	3.34	2.27	4.95	0.79	0.55	0.15	4.2158	6.3239	2.7975	6.1099	4.7988	4.8399	2.1107	1.4478	3.1759	0.5043	0.3375	0.0941	40	64	23	50	43	51	23	13	22	4	3	1	0.315658	0.351118	0.448072	false	-0.957324	0.024736	0.039525	false	-3.65482	5.78573e-08	1.39501e-07	down	-1.25182
LITCHI005806.m1	100.04	93.02	95.69	140.86	137.22	147.48	125.51	133.73	133.69	188.34	177.06	191.66	64.068	58.3996	60.9943	90.2448	87.7684	95.4304	79.4221	85.2408	85.7765	119.996	109.212	122.552	1154	1122	952	1402	1493	1909	1643	1453	1128	1807	1843	2472	0.668964	1.81313e-23	1.84779e-22	false	0.50713	9.33306e-13	4.33117e-12	false	1.19693	1.82054e-56	2.09309e-55	up	-0.133896
LITCHI005807.m1	0.26	0.75	0.51	2.54	1.95	2.18	3.32	3.9	4.07	3.26	2.13	3.44	0.1682	0.473	0.3235	1.6248	1.2465	1.4133	2.0988	2.4879	2.6106	2.0786	1.3163	2.2025	3	9	5	25	21	28	43	42	34	31	22	44	2.23174	0.000135268	0.000381536	up	2.94233	1.27386e-08	4.3757e-08	up	2.78039	3.96415e-07	8.95972e-07	up	0.739914
LITCHI005809.m1	1.96	3.01	3.1	0.62	0.06	0.11	0	0	0	0	0	0	1.2538	1.8879	1.9731	0.3965	0.0402	0.0684	0	0	0	0	0	0	33	53	45	9	1	2	0	0	0	0	0	0	-3.31833	2.78927e-08	1.18626e-07	down	-7.7599	5.01786e-10	1.91848e-09	down	-7.60934	1.17951e-09	3.22129e-09	down	NA
LITCHI005812.m1	132.89	171.06	128.92	165.95	154.41	144.86	305.17	267.47	271.51	229.05	297.39	235.29	85.1039	107.388	82.1759	106.317	98.7597	93.7366	193.111	170.482	174.204	145.93	183.433	150.448	1084	1459	907	1168	1188	1326	2825	2055	1620	1554	2189	2146	0.210047	0.0253685	0.0463293	false	1.0264	2.52791e-29	2.29379e-28	up	1.06437	1.61305e-19	7.28675e-19	up	0.846787
LITCHI005813.m1	115.71	169.97	151.27	208.46	216.03	195.46	380.64	350.59	364.83	282.11	384.4	268.92	74.1021	106.707	96.4287	133.557	138.178	126.48	240.867	223.463	234.08	179.737	237.097	171.952	431	662	486	670	759	817	1609	1230	994	874	1292	1120	0.612478	7.32107e-08	3.00125e-07	false	1.39072	4.84082e-39	5.83556e-38	up	1.34786	7.49334e-21	3.54952e-20	up	0.808104
LITCHI005814.m4	0.19	0.62	0.35	1.19	0.64	0.3	0.44	0.81	0.94	0.73	1.18	0.51	0.1217	0.3879	0.2247	0.762	0.4124	0.1973	0.2755	0.5144	0.6001	0.4658	0.7275	0.326	5	17	8	27	16	9	13	20	18	16	28	15	0.968541	0.124759	0.187847	false	0.949626	0.111162	0.154295	false	1.29675	0.0251722	0.0343491	up	0.0127136
LITCHI005820.m1	51.58	50.86	49.03	30.45	26.49	32.55	16.09	13.95	17.52	10.01	7.46	8.88	33.0325	31.9304	31.254	19.506	16.9454	21.0603	10.1826	8.8888	11.2408	6.3806	4.5988	5.6795	161	166	132	82	78	114	57	41	40	26	21	31	-0.648454	0.000652831	0.00163929	false	-1.61446	3.08123e-13	1.46857e-12	down	-2.27765	8.68925e-19	3.79463e-18	down	-0.935551
LITCHI005830.m1	12.98	13.7	12.43	1.36	0.8	1.19	0.37	0.36	0.69	0	0.19	0.15	8.3153	8.6005	7.9245	0.8708	0.5112	0.7729	0.2336	0.2268	0.4409	0	0.1145	0.0958	155	171	128	14	9	16	5	4	6	0	2	2	-3.43837	1.12616e-28	1.36996e-27	down	-4.79469	3.99243e-29	3.58623e-28	down	-6.5484	4.41015e-18	1.87376e-17	down	-1.29886
LITCHI005832.m1	0	0.19	0.46	0	0.42	0.7	4.68	5.01	4.3	3.78	2.4	2.29	0	0.1181	0.2907	0	0.2667	0.4537	2.9611	3.1943	2.7604	2.4106	1.4789	1.4622	0	1	2	0	2	4	27	24	16	16	11	13	NA	NA	NA	NA	4.57644	3.1172e-06	8.67954e-06	up	4.02108	0.00013733	0.000243744	up	3.5452
LITCHI005833.m1	0.19	0.36	0.22	1.97	2.01	1.01	0.5	2.61	1.03	2.73	3.77	3.55	0.1212	0.2272	0.1398	1.2643	1.283	0.6546	0.3165	1.6644	0.6638	1.7391	2.3279	2.2721	1	2	1	9	10	6	3	13	4	12	18	21	NA	NA	NA	NA	NA	NA	NA	NA	3.94454	1.80848e-05	3.50622e-05	up	NA
LITCHI005839.m1	1.7	1.05	0.93	0.81	0.58	0.76	1.41	1.17	0.82	0.6	0.33	0.45	1.0873	0.6596	0.5905	0.5191	0.3725	0.4895	0.891	0.7434	0.5256	0.3825	0.2048	0.2856	34	22	16	14	11	17	32	22	12	10	6	10	-0.669538	0.170348	0.244651	false	-0.0395826	0.929614	0.945786	false	-1.17696	0.0314225	0.0423487	down	0.657607
LITCHI005845.m1	0.35	0.17	0.4	3.21	2.2	1.23	1.22	2.2	2.36	15.59	14.18	13.91	0.2214	0.1038	0.2555	2.0536	1.4066	0.7974	0.7711	1.4037	1.5163	9.9311	8.7439	8.8969	2	1	2	16	12	8	8	12	10	75	74	90	2.98104	0.00156298	0.00367272	up	2.73795	0.00463133	0.0084265	up	5.85888	6.25607e-17	2.53795e-16	up	-0.21722
LITCHI005847.m1	104.99	112.18	102.99	141.94	147.37	134.64	229.82	204.7	212.83	249.41	277.33	253.58	67.24	70.4271	65.6506	90.9342	94.2565	87.1216	145.431	130.475	136.551	158.902	171.062	162.142	1442	1611	1220	1682	1909	2075	3582	2648	2138	2849	3437	3894	0.51188	4.34023e-16	3.26831e-15	false	1.07943	1.56155e-62	2.91684e-61	up	1.53392	1.11764e-89	2.08651e-88	up	0.596367
LITCHI005854.m1	8.28	11.71	7.93	582.18	572.27	557.36	1225.8	1097.24	1137.06	1835.26	1972.87	1786.78	5.3022	7.3483	5.0547	372.987	366.028	360.658	775.688	699.366	729.55	1169.27	1216.88	1142.5	46	68	38	2791	2999	3475	7729	5742	4621	8481	9891	11100	6.03247	0	0	up	7.00374	0	0	up	7.88265	0	0	up	1.00027
LITCHI005856.m1	21.2	25.87	23.2	52.83	56.82	53.77	70.41	69.17	75.7	63.81	72.86	58.67	13.5761	16.2436	14.7907	33.8471	36.3404	34.7919	44.5549	44.0903	48.5683	40.6532	44.941	37.5135	286	365	270	615	723	814	1078	879	747	716	887	885	1.32499	4.67083e-38	7.31708e-37	up	1.67651	1.54808e-61	2.84801e-60	up	1.72229	2.42295e-47	2.31231e-46	up	0.379245
LITCHI005858.m6	0.37	0.16	0.14	0.24	0.31	0.17	0.82	0.62	0.51	0.4	0.76	0.28	0.2396	0.0998	0.0922	0.1543	0.1973	0.1079	0.5216	0.3938	0.3282	0.2547	0.4689	0.1783	18	8	6	10	14	9	45	28	18	16	33	15	0.173028	0.789241	0.842231	false	1.59191	0.0016015	0.00312121	up	1.32343	0.0208577	0.0287986	up	1.45508
LITCHI005860.m1	25.97	27.75	21.91	17.64	21.36	18.51	9.31	11.5	9.3	5.71	9.03	6.09	16.6303	17.4192	13.9637	11.3029	13.6624	11.9794	5.8919	7.3322	5.9695	3.6354	5.57	3.8918	290	324	211	170	225	232	118	121	76	53	91	76	-0.289017	0.0461978	0.0789916	false	-1.26644	6.31051e-14	3.12446e-13	down	-1.61431	4.82185e-16	1.88712e-15	down	-0.949377
LITCHI005864.m1	0.89	1.38	0.96	0.75	0.94	0.6	0.95	0.72	0.76	0.48	0.37	0.47	0.5706	0.8671	0.6131	0.4791	0.6042	0.3898	0.5997	0.4574	0.4851	0.306	0.231	0.2987	29	47	27	21	29	22	35	22	18	13	11	17	-0.396179	0.313516	0.407769	false	-0.350488	0.364989	0.437569	false	-1.04461	0.0182284	0.0253892	down	0.0741329
LITCHI005866.m2	2.24	2.09	2.3	2.66	2.48	2.54	2.65	1.89	2.3	3.98	4.4	4.1	1.435	1.3147	1.4678	1.7015	1.5885	1.6445	1.6754	1.2062	1.4741	2.5356	2.7151	2.621	44	43	39	45	46	56	59	35	33	65	78	90	0.319917	0.283336	0.374532	false	0.111501	0.72403	0.776563	false	1.16202	1.11528e-05	2.20263e-05	up	-0.179257
LITCHI005866.m3	0.05	0.1	0.15	0.33	0.44	0.53	0.63	0.25	0.21	0.46	0.54	0.62	0.0329	0.0617	0.0949	0.2097	0.2786	0.3406	0.4009	0.1564	0.1352	0.2951	0.3335	0.3965	2	4	5	11	16	23	28	9	6	15	19	27	2.2468	0.00172845	0.00402822	up	NA	NA	NA	NA	2.72034	4.56144e-05	8.5473e-05	up	-0.233677
LITCHI005869.m1	82.17	87.84	80.82	72.68	69.55	69.33	60.12	60.02	57.7	28.59	31.51	28.55	52.6231	55.1453	51.5163	46.5607	44.4879	44.8609	38.0453	38.2547	37.0219	18.2171	19.4326	18.2586	1503	1680	1275	1147	1200	1423	1248	1034	772	435	520	584	-0.138468	0.0342354	0.0603298	false	-0.432245	6.07104e-10	2.30534e-09	false	-1.2523	2.67013e-43	2.38789e-42	down	-0.265129
LITCHI005870.m1	65.06	47.37	56.57	33.42	37.62	37.55	45.6	47.1	46.49	31.11	22.94	14.55	41.6654	29.7406	36.0623	21.409	24.0645	24.3004	28.8576	30.0186	29.8315	19.8214	14.1502	9.3015	88	67	66	39	48	57	70	60	46	35	28	22	-0.526333	0.0507438	0.0856879	false	-0.216152	0.3979	0.470725	false	-1.07294	0.000974964	0.00158077	down	0.338436
LITCHI005878.m1	5.88	4.79	3.03	1.77	2.31	2.13	1.73	1.39	0.89	0	0	0.19	3.7656	3.0073	1.9314	1.1319	1.4768	1.3814	1.0929	0.8842	0.5731	0	0	0.1245	27	23	12	7	10	11	9	6	3	0	0	1	-1.03552	0.0613042	0.101055	false	-1.68415	0.00655268	0.0116362	down	-5.5424	2.78834e-05	5.30939e-05	down	NA
LITCHI005881.m1	37.61	40.71	49.66	46.31	46.52	41.43	125.43	119.51	114.26	131.57	136.9	122.63	24.0853	25.5598	31.6555	29.6701	29.7537	26.8073	79.3695	76.175	73.3099	83.8255	84.4424	78.4123	144	163	164	153	168	178	545	431	320	419	473	525	0.179084	0.292159	0.383778	false	1.55947	8.37607e-31	8.00147e-30	up	1.86452	2.73207e-41	2.32158e-40	up	1.40904
LITCHI005882.m1	25.88	35.35	24	22.28	23.51	28.99	48.86	54.95	51.55	49.78	38.51	45.62	16.5715	22.1945	15.2992	14.2727	15.0403	18.7582	30.9188	35.0217	33.074	31.7142	23.7521	29.1728	35	50	28	26	30	44	75	70	51	56	47	69	-0.0784474	0.823494	0.868989	false	0.922067	0.00163433	0.00318101	false	0.892961	0.00338458	0.00517412	false	1.02886
LITCHI005883.m2	0.83	1.91	2	0.48	1.02	1.54	0.79	1.25	1.32	0.42	0.46	0.43	0.5306	1.2022	1.2757	0.3076	0.6555	0.9954	0.5005	0.7943	0.8479	0.2644	0.2832	0.2764	12	29	25	6	14	25	13	17	14	5	6	7	-0.507614	0.347233	0.444373	false	-0.446613	0.379596	0.452669	false	-1.60793	0.00896389	0.0130106	down	0.0920386
LITCHI005884.m1	12.24	11.18	9.37	22.7	24.99	23.24	16.34	15.99	14.48	19.8	18.05	18.67	7.8409	7.0202	5.9721	14.5454	15.9823	15.0381	10.343	10.191	9.2898	12.6143	11.1309	11.9379	200	191	132	320	385	426	303	246	173	269	266	341	1.21735	2.98835e-19	2.59939e-18	up	0.576462	0.000158003	0.000356792	false	1.02933	4.43333e-12	1.42089e-11	up	-0.611715
LITCHI005887.m1	5.95	2.93	5.26	12.35	14.06	11.31	9.04	9.21	7.52	46.47	53.32	45.16	3.8107	1.8373	3.3506	7.9106	8.9923	7.3199	5.7195	5.8674	4.8218	29.6052	32.8874	28.8752	105	54	80	188	234	224	181	153	97	682	849	891	1.52822	9.7158e-13	5.90679e-12	up	0.937605	6.59674e-05	0.00015676	false	3.61543	1.5835e-104	3.61371e-103	up	-0.558112
LITCHI005892.m1	18.17	19.85	20.21	8.91	8.15	9.39	5.8	5.37	5.83	1.9	2.74	1.55	11.6378	12.4604	12.8854	5.7101	5.2149	6.0747	3.6714	3.4219	3.7425	1.2105	1.6922	0.994	345	394	331	146	146	200	125	96	81	30	47	33	-1.02695	4.29693e-14	2.86718e-13	down	-1.71325	6.38347e-30	5.89206e-29	down	-2.99644	1.3281e-47	1.27548e-46	down	-0.656599
LITCHI005893.m1	21.73	22.8	21.38	10.34	9.75	8.63	6.97	7.22	7.13	4.39	4.13	4.96	13.9188	14.3127	13.6264	6.6238	6.2388	5.5844	4.4135	4.6001	4.5742	2.7961	2.5461	3.1738	1167	1280	990	479	494	520	425	365	280	196	200	298	-1.09427	2.2547e-37	3.48199e-36	down	-1.56649	2.68397e-71	5.80718e-70	down	-2.03624	2.61631e-80	4.33837e-79	down	-0.444163
LITCHI005896.m1	141.19	143.65	124.57	81.58	83.31	79.85	66.36	66.94	69.55	47.37	48.45	48.7	90.4187	90.1808	79.4085	52.2643	53.288	51.6708	41.9908	42.6685	44.6251	30.1831	29.8871	31.1378	3791	4033	2885	1890	2110	2406	2022	1693	1366	1058	1174	1462	-0.634887	1.26099e-26	1.44137e-25	false	-0.950891	4.85322e-48	7.14276e-47	false	-1.25349	1.28248e-58	1.54612e-57	down	-0.288177
LITCHI005899.m1	9.91	12.15	9.02	3.83	4.05	3.21	3.75	2.42	2.81	1.32	1.22	1.31	6.3463	7.6245	5.7505	2.4527	2.5884	2.0741	2.374	1.5399	1.8029	0.8434	0.7526	0.8396	135	173	106	45	52	49	58	31	28	15	15	20	-1.38771	2.65003e-09	1.25037e-08	down	-1.71747	1.02973e-11	4.46462e-11	down	-2.76308	7.06133e-20	3.23376e-19	down	-0.306357
LITCHI005901.m1	1.89	2.01	1.53	3.39	2.7	2.56	1.54	1.13	1.58	1.13	0.89	0.76	1.2087	1.2606	0.9764	2.1721	1.7278	1.6597	0.9735	0.7184	1.014	0.7229	0.5483	0.4857	80	89	56	124	108	122	74	45	49	40	34	36	0.77313	0.00044555	0.00115544	false	-0.29665	0.261364	0.327389	false	-0.72967	0.0121921	0.0173918	false	-1.04284
LITCHI005906.m1	0.63	0.99	0.53	0.13	0.49	0.36	0.15	0.06	0.16	0.21	0.06	0.05	0.4046	0.6207	0.3396	0.0853	0.3116	0.2318	0.0961	0.0389	0.1008	0.132	0.0393	0.0328	11	18	8	2	8	7	3	1	2	3	1	1	-1.02169	0.159945	0.23162	false	-2.49119	0.00597465	0.0106862	down	-2.55878	0.00744	0.0109141	down	NA
LITCHI005919.m1	0.8	1.6	1.86	0.51	0.23	0.26	0.13	0.23	0.3	0.44	0.56	0.85	0.5129	1.0055	1.1839	0.3244	0.1481	0.1679	0.0812	0.1478	0.1916	0.2789	0.3484	0.5413	11	23	22	6	3	4	2	3	3	5	7	13	-2.00322	0.00353945	0.00777846	down	-2.67721	0.000481283	0.00101159	down	-0.929284	0.121186	0.14924	false	NA
LITCHI005921.m10	0.19	0.18	0.29	0.42	0.13	0.25	0.26	0.48	0.26	0.83	0.54	0.48	0.1208	0.1133	0.1859	0.2685	0.0853	0.1632	0.1666	0.3085	0.1655	0.5299	0.3331	0.3057	12	12	16	23	8	18	19	29	12	44	31	34	0.393798	0.484225	0.578864	false	0.680969	0.188834	0.246136	false	1.73596	6.67429e-05	0.000122458	up	0.314686
LITCHI005922.m1	43.87	39.92	38.64	131.69	134.05	128.93	102.35	96.73	86.08	146.49	157.55	145.14	28.0959	25.0584	24.6284	84.3676	85.7393	83.4314	64.7658	61.654	55.2267	93.3332	97.1748	92.8061	678	645	515	1756	1954	2236	1795	1408	973	1883	2197	2508	1.79566	3.56858e-143	2.1585e-141	up	1.28483	3.09744e-52	4.84626e-51	up	2.12342	4.3913e-138	1.42686e-136	up	-0.481109
LITCHI005928.m1	56.56	56.04	50.74	29.78	29.86	26.95	28.28	31.13	30.29	20.2	19.9	20.05	36.2201	35.1831	32.3459	19.0804	19.0978	17.4397	17.8952	19.8406	19.4319	12.8672	12.2722	12.8228	1468	1521	1136	667	731	785	833	761	575	436	466	582	-0.810185	8.25281e-26	9.16862e-25	false	-0.80394	5.56047e-24	4.31218e-23	false	-1.1934	1.19158e-39	9.73745e-39	down	0.0345344
LITCHI005930.m1	0.09	0.59	0.1	1.63	0.74	1.25	1.08	1.4	0.84	14.01	12.33	13.09	0.0561	0.3683	0.0648	1.0412	0.4754	0.8086	0.6842	0.8896	0.5381	8.9287	7.6081	8.3698	1	7	1	16	8	16	14	15	7	133	127	167	2.29231	0.00643911	0.0134302	up	2.12761	0.0129918	0.0219364	up	5.85217	1.46706e-28	8.92202e-28	up	-0.130728
LITCHI005936.m1	17.2	17.06	18.65	9.74	9.67	9.9	8.03	9.89	7.78	6.18	6.75	6.66	11.015	10.7092	11.8877	6.2376	6.1827	6.4054	5.084	6.3047	4.9941	3.9343	4.1639	4.2577	432	448	404	211	229	279	229	234	143	129	153	187	-0.742161	2.70103e-10	1.37686e-09	false	-0.974964	7.45897e-14	3.67272e-13	false	-1.18188	4.99107e-18	2.11729e-17	down	-0.204202
LITCHI005939.m1	210.87	225.92	204.8	198.62	202.75	205.03	308.02	305.19	303.3	348.12	397.96	350.51	135.047	141.827	130.549	127.248	129.68	132.671	194.916	194.527	194.597	221.792	245.465	224.12	1922	2153	1610	1562	1743	2097	3186	2620	2022	2639	3273	3572	0.0268025	0.65349	0.731282	false	0.577576	1.23593e-22	9.14522e-22	false	1.02214	2.12212e-37	1.64642e-36	up	0.579176
LITCHI005940.m1	128.86	115.1	120.31	77.87	91.08	104.22	133.03	157.58	157.56	183.56	152.7	195.88	82.5222	72.2597	76.6892	49.8912	58.2535	67.4382	84.1831	100.438	101.093	116.949	94.1855	125.248	303	283	244	158	202	275	355	349	271	359	324	515	-0.300856	0.0377685	0.0658982	false	0.358895	0.0053328	0.00961527	false	0.79693	1.45603e-09	3.9534e-09	false	0.688566
LITCHI005942.m1	72.19	76.37	71.01	31.52	32.74	33.9	25.77	27.57	31.03	14.01	16.54	15.09	46.2289	47.9448	45.2639	20.1943	20.9391	21.9329	16.3058	17.5747	19.9106	8.9287	10.204	9.6478	706	781	599	266	302	372	286	254	222	114	146	165	-1.0517	3.04978e-26	3.43791e-25	down	-1.32474	1.09977e-33	1.14092e-32	down	-2.01616	2.42726e-56	2.78126e-55	down	-0.242436
LITCHI005945.m1	166.08	186.31	165.21	37.34	39.38	39.25	23.66	20.64	20.43	55.04	72.45	55.81	106.359	116.965	105.314	23.9195	25.1908	25.3959	14.9692	13.1586	13.1106	35.0697	44.6854	35.6833	2289	2685	1964	444	512	607	370	268	206	631	901	860	-2.04893	1.61988e-167	1.10805e-165	down	-2.92959	8.53724e-244	7.99575e-242	down	-1.24852	2.19243e-32	1.4893e-31	down	-0.853097
LITCHI005959.m1	6.58	6.6	6.86	373.98	390.57	379.27	607.23	605.1	580.73	849.87	729.43	788.77	4.211	4.1453	4.3737	239.6	249.812	245.417	384.253	385.681	372.601	541.464	449.918	504.353	40	42	36	1963	2241	2589	4192	3467	2584	4300	4004	5365	5.94543	0	0	up	6.54961	0	0	up	7.13439	0	0	up	0.632885
LITCHI005960.m1	0.12	0.11	0.07	0.07	0.06	0	0.84	1.01	0.73	0.14	0.2	0.16	0.0761	0.0713	0.0439	0.0441	0.0403	0	0.5297	0.6429	0.4688	0.091	0.1218	0.1019	2	2	1	1	1	0	16	16	9	2	3	3	NA	NA	NA	NA	3.14607	0.000513641	0.00107504	up	NA	NA	NA	NA	4.37154
LITCHI005962.m1	2.4	1.85	1.83	1.49	1.06	1.57	1.03	0.93	1.68	0.7	0.39	0.68	1.5382	1.1607	1.169	0.9569	0.6753	1.0134	0.6533	0.5946	1.0791	0.4487	0.2403	0.4355	41	33	27	22	17	30	20	15	21	10	6	13	-0.453591	0.247135	0.334177	false	-0.69859	0.0920472	0.130178	false	-1.52669	0.00148284	0.00236019	down	-0.213329
LITCHI005975.m1	0.8	0.58	0.71	0.07	0.14	0.09	0	0.03	0.04	0	0.04	0.03	0.5136	0.366	0.4505	0.0476	0.087	0.0555	0	0.0217	0.0281	0	0.0219	0.0183	25	19	19	2	4	3	0	1	1	0	1	1	-2.71169	0.000134346	0.000379346	down	-4.8441	2.82263e-05	7.02668e-05	down	-4.71128	5.6027e-05	0.000103858	down	NA
LITCHI005980.m1	3.15	3.92	3.35	10.59	10.91	8.56	5.92	5.57	5.02	18.81	20.54	18.88	2.0173	2.4587	2.1341	6.7829	6.9779	5.5402	3.7472	3.5528	3.2237	11.9844	12.6681	12.0695	60	78	55	174	196	183	128	100	70	298	353	402	1.63194	4.36621e-16	3.28597e-15	up	0.731551	0.00149475	0.00293107	false	2.72895	6.699e-58	7.96352e-57	up	-0.869982
LITCHI005983.m1	0.07	0	0	0.56	0.29	0.49	0.18	0.15	0.47	0.99	1.14	2.27	0.044	0	0	0.357	0.1863	0.3168	0.1149	0.093	0.3012	0.6313	0.7042	1.4533	1	0	0	7	4	8	3	2	5	12	15	37	NA	NA	NA	NA	NA	NA	NA	NA	6.11109	3.21791e-06	6.71173e-06	up	NA
LITCHI005989.m1	41.71	44.8	47.14	48.67	49.29	50.75	66.33	61.73	65.76	75.31	100.78	80.52	26.7132	28.122	30.0493	31.1802	31.5239	32.8401	41.9761	39.3473	42.1942	47.9818	62.1612	51.4829	594	667	579	598	662	811	1072	828	685	892	1295	1282	0.264573	0.00256694	0.00579023	false	0.601118	4.24503e-12	1.88444e-11	false	1.19193	1.29884e-25	7.24073e-25	up	0.364921
LITCHI005990.m1	8.26	9.16	10.69	6.31	5.68	6.1	5.65	6.01	6.18	2.96	2.77	2.16	5.2871	5.7477	6.8154	4.0431	3.6329	3.9503	3.575	3.8335	3.9675	1.8837	1.711	1.3812	188	218	210	124	122	156	146	129	103	56	57	55	-0.524008	0.00172285	0.00401659	false	-0.592142	0.000493914	0.00103634	false	-1.59254	4.38255e-14	1.56321e-13	down	-0.0394581
LITCHI005995.m1	78.26	79.62	76.28	43.42	39.72	40.9	54.7	57.32	55.01	29.66	32.25	31.87	50.1213	49.9849	48.6245	27.821	25.4084	26.4645	34.6158	36.5336	35.2978	18.8939	19.891	20.3814	1412	1502	1187	676	676	828	1120	974	726	445	525	643	-0.809428	7.65507e-29	9.38213e-28	false	-0.424403	1.5884e-09	5.82994e-09	false	-1.07011	6.45524e-34	4.55505e-33	down	0.413571
LITCHI006000.m1	4.23	3.87	3.63	2.77	2.73	3.12	2.11	0.39	2.27	0.89	0.41	0.16	2.712	2.432	2.3133	1.7772	1.748	2.0173	1.3347	0.2492	1.4536	0.5642	0.2517	0.1053	23	22	17	13	14	19	13	2	9	4	2	1	-0.334211	0.482617	0.577417	false	-1.24751	0.0373743	0.0576144	false	-2.8331	0.000236866	0.000409646	down	-0.882534
LITCHI006001.m1	2.16	3.49	2.7	1.15	0.7	1.63	0.59	1.06	0.91	0.4	0	0	1.3828	2.1939	1.7185	0.7399	0.4505	1.0535	0.3705	0.6744	0.5828	0.2545	0	0	13	22	14	6	4	11	4	6	4	2	0	0	-1.13679	0.0718407	0.116235	false	-1.66763	0.0140776	0.023609	down	-4.30097	0.000366391	0.000620672	down	NA
LITCHI006003.m1	7.79	9.32	8.66	12.04	13.43	11.57	14.59	11.72	18.2	11.32	24.47	16.55	4.9906	5.8485	5.5194	7.715	8.5872	7.4894	9.2339	7.4708	11.6776	7.213	15.0926	10.5842	24	30	23	32	39	40	51	34	41	29	68	57	0.630387	0.0813163	0.130084	false	0.844247	0.0181648	0.0298028	false	1.27596	0.000450411	0.000755409	up	0.241541
LITCHI006016.m1	62.75	68.41	65.22	80.68	83.35	79.93	102.51	110.51	104.86	126.56	126.31	120.16	40.1832	42.9468	41.5716	51.6863	53.3111	51.7186	64.8709	70.4354	67.2767	80.634	77.9083	76.8304	850	969	762	943	1065	1215	1576	1410	1039	1426	1544	1820	0.42097	9.63121e-09	4.31048e-08	false	0.757926	1.86975e-24	1.47564e-23	false	1.17362	1.79393e-48	1.75245e-47	up	0.365302
LITCHI006018.m1	11.73	10.61	10.17	4.06	4.63	3.64	2.89	2.54	3.11	1.09	1	0.83	7.5145	6.6583	6.4854	2.6003	2.9617	2.356	1.8293	1.6208	1.995	0.6938	0.6191	0.5295	583	551	436	174	217	203	163	119	113	45	45	46	-1.29491	3.76444e-25	4.07476e-24	down	-1.87049	4.18509e-44	5.70203e-43	down	-3.24209	2.33739e-74	3.55611e-73	down	-0.546693
LITCHI006020.m1	211.54	214.48	203.58	68.17	75.97	77.15	67.45	64.65	68.88	14.7	17.75	14.55	135.475	134.646	129.773	43.6714	48.5908	49.922	42.6832	41.2088	44.1911	9.3667	10.9495	9.3004	1730	1834	1436	481	586	708	626	498	412	100	131	133	-1.3977	9.72536e-79	2.98267e-77	down	-1.58577	4.64045e-96	1.39976e-94	down	-3.4979	2.06054e-204	1.12932e-202	down	-0.158265
LITCHI006025.m1	154.22	143.61	142.85	164.68	151.3	157.82	172.36	173.44	167.92	57.04	56.23	53.69	98.7671	90.1535	91.0592	105.506	96.773	102.123	109.069	110.548	107.74	36.3407	34.6852	34.3301	2009	1956	1605	1851	1859	2307	2548	2128	1600	618	661	782	0.212469	0.000470669	0.00121504	false	0.285078	2.0038e-06	5.67256e-06	false	-1.15285	4.77086e-45	4.38142e-44	down	0.101191
LITCHI006046.m1	30.05	24.48	14.66	2.58	10.73	11.72	11.5	15.79	10.37	9.12	8.07	8.96	19.2428	15.3679	9.3463	1.6526	6.8605	7.5841	7.2773	10.0641	6.6558	5.8123	4.9792	5.7278	297	253	125	22	100	130	129	147	75	75	72	99	-1.35645	0.0410082	0.0711045	false	-0.814586	0.000317175	0.00068526	false	-1.1584	5.99771e-07	1.33525e-06	down	0.570403
LITCHI006048.m1	25.13	22.86	22.06	7.92	9.83	12.17	8.17	6.99	12.01	3.81	4.06	3.71	16.0908	14.3532	14.0621	5.0715	6.2859	7.8772	5.1688	4.4571	7.7031	2.4292	2.5012	2.3715	103	98	78	28	38	56	38	27	36	13	15	17	-1.10781	3.27581e-05	0.000100892	down	-1.32486	2.29968e-06	6.48551e-06	down	-2.35109	1.1806e-12	3.89453e-12	down	-0.178447
LITCHI006077.m1	62.07	67.01	66.46	4514.64	4035.52	4276.84	8384.71	7689.11	8496.33	19851.5	21621.4	19721.2	39.7536	42.0652	42.3651	2892.39	2581.17	2767.46	5305.84	4900.94	5451.33	12647.7	13336.2	12610.1	614	693	567	38531	37650	47471	94119	71635	61471	163317	192980	218109	6.14466	0	0	up	7.03801	0	0	up	8.53929	0	0	up	0.922054
LITCHI006091.m5	0	0	0	0.2	0	0	0.16	0.94	0.24	2.54	1.37	2.99	0	0	0	0.1309	0	0	0.0983	0.5963	0.1546	1.6201	0.8433	1.915	0	0	0	1	0	0	1	5	1	12	7	19	NA	NA	NA	NA	NA	NA	NA	NA	6.3516	4.31973e-06	8.8702e-06	up	NA
LITCHI006097.m1	23.13	26.78	24.87	32.45	33.95	31.56	43.67	41.72	42.04	58.34	61	59.63	14.8127	16.8131	15.8515	20.7924	21.712	20.4221	27.6319	26.5905	26.9716	37.1704	37.6262	38.1315	674	816	625	816	933	1032	1444	1145	896	1414	1604	1943	0.497081	1.63173e-09	7.8233e-09	false	0.832662	4.43301e-25	3.57874e-24	false	1.50776	9.34347e-70	1.33939e-68	up	0.364533
LITCHI006104.m1	0.27	0.51	0	0.31	0.28	0.71	0.12	0.57	0.36	2.89	1.63	2.27	0.171	0.3206	0	0.1982	0.181	0.4618	0.0744	0.3613	0.2342	1.8406	1.0037	1.4504	2	4	0	2	2	6	1	4	2	18	11	19	NA	NA	NA	NA	NA	NA	NA	NA	3.30775	9.30454e-05	0.000167917	up	NA
LITCHI006106.m1	34.67	41.02	38.89	23.74	22.91	25.87	21.74	19.69	20.94	15.32	15.37	15.58	22.2039	25.7545	24.7896	15.2066	14.6534	16.7382	13.7578	12.5497	13.4381	9.7587	9.4798	9.9598	215	266	208	127	134	180	153	115	95	79	86	108	-0.548902	0.000441538	0.00114708	false	-0.813118	6.13054e-07	1.8315e-06	false	-1.05911	2.08275e-09	5.60397e-09	down	-0.235162
LITCHI006108.m1	17.19	14.09	22.77	22.36	19.71	20.01	14.22	9.31	13.43	6.33	11.27	8.16	11.0073	8.8454	14.5175	14.3248	12.6068	12.9453	8.9973	5.9343	8.6152	4.0304	6.9534	5.2155	49	42	56	55	53	64	46	25	28	15	29	26	0.313914	0.278053	0.368846	false	-0.478277	0.157178	0.209524	false	-0.811218	0.0283084	0.0383563	false	-0.762083
LITCHI006110.m1	38.62	39.24	33.95	25.58	29.4	31.39	19.07	15.92	15.47	19.39	20.85	17.84	24.7352	24.6339	21.6441	16.3877	18.8041	20.3141	12.0702	10.1486	9.9281	12.3547	12.8622	11.408	273	290	207	156	196	249	153	106	80	114	133	141	-0.261839	0.0706573	0.114505	false	-1.07789	4.98791e-11	2.05992e-10	down	-0.700494	1.49685e-05	2.92114e-05	false	-0.787306
LITCHI006116.m2	0.7	0.96	0.87	0.85	1.02	0.78	1.46	2.35	1.93	3.41	2.81	3.32	0.4458	0.6001	0.554	0.5434	0.6536	0.5043	0.9256	1.4978	1.2369	2.1739	1.7325	2.1231	39	56	42	41	54	49	93	124	79	159	142	208	0.17729	0.558631	0.647951	false	1.24631	2.95508e-06	8.25044e-06	up	2.16817	6.46733e-23	3.30066e-22	up	1.09763
LITCHI006119.m6	0.19	0.15	0.09	0.61	0.23	0.23	0.69	0.54	0.48	0.91	0.65	0.89	0.1246	0.0935	0.0575	0.3901	0.1452	0.1459	0.4341	0.3424	0.3073	0.5814	0.3991	0.5676	10	8	4	27	11	13	40	26	18	39	30	51	1.37485	0.0325644	0.0577749	false	2.02904	0.000144737	0.000328888	up	2.728	1.40174e-08	3.55767e-08	up	0.693579
LITCHI006120.m1	24.81	18.98	16.35	12.11	9.69	8.61	5.29	7.76	7.5	7.85	4.92	3.74	15.8896	11.9175	10.4232	7.7569	6.1987	5.5723	3.3495	4.9487	4.811	5.0015	3.0349	2.3897	95	76	54	40	35	37	23	28	21	25	17	16	-0.886557	0.00256221	0.00578056	false	-1.50257	3.59592e-06	9.92583e-06	down	-1.64369	3.15082e-06	6.57884e-06	down	-0.587575
LITCHI006122.m1	4.13	3.12	1.51	2.77	3.23	1.55	0.96	1.62	0.3	1.31	0.24	0.58	2.6459	1.9583	0.9642	1.776	2.0644	1.0031	0.6063	1.0301	0.1907	0.8328	0.1486	0.3731	19	15	6	11	14	8	5	7	1	5	1	3	-0.129309	0.833458	0.877095	false	-1.51812	0.050941	0.0762756	false	-1.82858	0.0287926	0.0389853	down	-1.36631
LITCHI006123.m1	2.58	4.69	5.09	2.4	2.74	1.38	1.59	1.1	2.12	0	1.15	1.85	1.6546	2.9473	3.2461	1.5347	1.752	0.8939	1.0085	0.6994	1.3598	0	0.7064	1.182	10	19	17	8	10	6	7	4	6	0	4	8	-0.827127	0.182327	0.258812	false	-1.31415	0.0485482	0.0730487	false	-1.73236	0.0269884	0.0366734	down	NA
LITCHI006129.m1	0.66	0.31	1.71	1.33	1.74	1.32	1.73	0.7	2.47	2.17	3.27	3.96	0.4201	0.1969	1.0909	0.8525	1.1122	0.8512	1.0975	0.444	1.5825	1.382	2.018	2.5324	4	2	9	7	10	9	12	4	11	11	18	27	NA	NA	NA	NA	NA	NA	NA	NA	2.10827	0.00164371	0.0026041	up	NA
LITCHI006134.m1	1.42	1.92	0.78	2.14	1.6	2.54	3.77	3.2	3.67	8.67	7.8	8.77	0.9125	1.2078	0.4956	1.3692	1.0231	1.6433	2.3836	2.042	2.3527	5.5217	4.8127	5.6082	17	24	8	22	18	34	51	36	32	86	84	117	0.705274	0.141861	0.209615	false	1.41288	0.000647363	0.00133798	up	2.8382	2.6249e-18	1.12648e-17	up	0.737816
LITCHI006138.m1	2.48	3.36	2.54	3.61	4.95	3.65	3.2	4.9	3.63	7	7.15	8.09	1.5874	2.1112	1.6189	2.3112	3.1662	2.36	2.025	3.1207	2.3259	4.4597	4.4131	5.1755	43	61	38	54	81	71	63	80	46	101	112	157	0.645827	0.0215879	0.0401174	false	0.542082	0.0629069	0.0923868	false	1.65527	2.7461e-12	8.88479e-12	up	-0.0758688
LITCHI006139.m1	6.15	5.34	4.54	6.48	8.89	9.46	9.36	14.83	7.64	9.41	18.58	11.99	3.9364	3.355	2.8908	4.149	5.6838	6.1222	5.9201	9.4535	4.9015	5.9925	11.4588	7.6693	11	10	7	10	15	19	19	25	10	14	30	24	0.742034	0.208222	0.289375	false	1.05471	0.0634291	0.0930557	false	1.5659	0.00322798	0.00494525	up	0.340662
LITCHI006142.m1	14.37	14.6	13.02	5.21	7.62	8.4	12.27	13.35	14.12	18.9	10.45	16.87	9.2039	9.1682	8.2981	3.3347	4.8729	5.4386	7.7634	8.51	9.061	12.041	6.4469	10.7872	32	34	25	10	16	21	31	28	23	35	21	42	-0.865626	0.0473981	0.0807153	false	-0.0230754	0.950769	0.961828	false	0.383512	0.302189	0.346902	false	0.872641
LITCHI006153.m1	2.87	4.8	3.33	8.31	10.65	10.87	5.06	9.14	2.94	17.25	11.13	10.26	1.8373	3.0145	2.1204	5.3256	6.8093	7.0311	3.1996	5.8245	1.8875	10.9884	6.8639	6.5628	4	7	4	10	14	17	8	12	3	20	14	16	1.54571	0.0255307	0.0465669	up	NA	NA	NA	NA	2.04413	0.00164594	0.00260702	up	-0.802186
LITCHI006154.m1	8.01	11.49	7.96	24.53	16.38	23.45	19.66	20.65	25.81	27.51	32.33	30.7	5.1293	7.2132	5.0737	15.7169	10.4745	15.1751	12.4411	13.1629	16.5602	17.5291	19.9438	19.6298	14	21	12	37	27	46	39	34	33	40	51	60	1.33213	0.00149197	0.00352233	up	1.31756	0.00151456	0.00296687	up	1.96455	1.5719e-07	3.66854e-07	up	0.0119863
LITCHI006158.m1	21.7	21.14	20.81	2.14	2.2	2.31	0.31	0.18	0.79	0.28	0	0.15	13.8971	13.2714	13.2652	1.3713	1.4089	1.4976	0.1931	0.1172	0.5062	0.1768	0	0.099	376	383	311	32	36	45	6	3	10	4	0	3	-3.14502	9.93893e-62	2.3439e-60	down	-5.69247	3.85307e-56	6.53217e-55	down	-6.97766	6.24225e-35	4.54336e-34	down	-2.47517
LITCHI006160.m1	50.28	87.83	83.87	2.58	4.17	2.74	1.66	1.45	3.51	0.62	0.19	0	32.1994	55.1386	53.4635	1.6508	2.6673	1.7751	1.049	0.9258	2.2502	0.393	0.1169	0	294	537	423	13	23	18	11	8	15	3	1	0	-4.4412	2.41836e-61	5.66233e-60	down	-5.04627	4.98471e-29	4.46556e-28	down	-8.01389	6.98816e-27	4.03586e-26	down	-0.56823
LITCHI006168.m2	0.13	0.08	0.1	0.12	0.1	0.21	0.19	0.2	0.2	0.38	0.21	0.33	0.0801	0.05	0.0616	0.0773	0.0636	0.1382	0.122	0.1269	0.1279	0.2394	0.1282	0.2085	12	8	8	10	9	23	21	18	14	30	18	35	0.648307	0.294667	0.386645	false	1.03572	0.0619558	0.0911639	false	1.84093	0.000243316	0.000420427	up	0.412089
LITCHI006187.m1	1.29	0.74	1.8	4.95	2.47	3.69	1.14	0.69	1.24	0.93	1.43	1.04	0.8288	0.4662	1.1477	3.171	1.5796	2.388	0.7216	0.4379	0.7946	0.5948	0.8846	0.6661	10	6	12	33	18	32	10	5	7	6	10	9	1.65653	0.00150421	0.00354931	up	NA	NA	NA	NA	NA	NA	NA	NA	-1.87905
LITCHI006205.m1	2.16	1.97	2.17	0.87	1.09	0.58	0	0.15	0.13	0.06	0.1	0.13	1.3803	1.2378	1.3851	0.5566	0.699	0.3782	0	0.0951	0.0822	0.0359	0.0641	0.0804	46	44	40	16	22	14	0	3	2	1	2	3	-1.21033	0.00197892	0.00456714	down	-4.56653	1.25632e-09	4.64677e-09	down	-4.17099	3.7825e-09	9.99803e-09	down	-3.31181
LITCHI006208.m1	0.19	0.24	0.09	0.07	0.15	0.04	0.01	0.03	0.04	0.02	0	0	0.1227	0.1533	0.059	0.0474	0.0974	0.0276	0.0089	0.0216	0.028	0.0122	0	0	12	16	5	4	9	3	1	2	2	1	0	0	-0.89069	0.248107	0.335213	false	-2.53649	0.0097055	0.0167399	down	-4.61898	0.00129026	0.00206523	down	NA
LITCHI006212.m1	1.04	1.04	0.65	0.75	0.55	1.04	6.28	6.32	6.11	13.37	14.05	12.82	0.6674	0.6518	0.4172	0.4836	0.3534	0.6761	3.971	4.0258	3.9233	8.5154	8.6673	8.1948	24	25	13	15	12	27	164	137	103	256	292	330	-0.105274	0.827476	0.872356	false	2.82352	1.73211e-24	1.36862e-23	up	4.10981	7.79588e-67	1.0639e-65	up	2.95522
LITCHI006215.m1	0.63	0.6	0.41	0.17	0.22	0.14	0.04	0.02	0.04	0	0.02	0	0.4007	0.3756	0.2608	0.1072	0.1414	0.0925	0.0268	0.0109	0.0281	0	0.011	0	39	39	22	9	13	10	3	1	2	0	1	0	-1.52301	0.00122867	0.00294112	down	-3.93131	1.08539e-07	3.45944e-07	down	-6.236	8.90526e-07	1.95292e-06	down	NA
[truncated: 6,844 more rows]
[truncated: 16 more columns]
