# Supplementary material for: Multi-omics elucidation of yellow aril coloration in litchi (Litchi chinensis Sonn.) cultivar ‘Jianjianghongnuo’: coordinated downregulation of flavonoid and carotenoid biosynthetic pathways drives pigment dynamics
Source: Front Plant Sci. 2025 Oct 6;16:1669458. doi: 10.3389/fpls.2025.1669458 (PMC12535983; doi:10.3389/fpls.2025.1669458)
Supplement: Supplementary file 1 [file DataSheet1.zip › 250926Re-submit Supplementary Material/Dataset S4 150 DEGs across all stages .xlsx]

## Sheet: 150DEGs_TPM
id	Y21	Y22	Y23	Y31	Y32	Y33	Y41	Y42	Y43	Y51	Y52	Y53
LITCHI000276.m1	3.0625	2.4912	3.4823	55.82	53.173	54.0567	22.7834	29.173	21.529	465.545	451.292	464.306
LITCHI000477.m1	1.6787	0.5246	1.0762	4.325	3.95	1.8474	7.3081	7.6866	7.9197	12.2704	11.7459	16.8221
LITCHI000645.m1	39.5431	36.5692	37.9938	10.1651	8.5258	13.211	5.7643	5.294	2.9409	1.9262	2.1008	1.438
LITCHI001179.m1	23.89	22.4535	21.5583	4.0958	3.5504	3.8817	1.1991	1.8981	1.2302	0.0716	0.1917	0.1604
LITCHI001337.m1	21.3282	20.1299	21.9703	4.9788	3.3345	3.3511	1.1217	1.8151	1.9606	0	0.3056	0.3835
LITCHI001435.m1	20.7549	22.0759	22.6092	7.1759	7.0956	5.9919	1.1345	1.5736	1.1473	0.4453	0	0.0831
LITCHI002040.m1	262.13	273.287	253.391	97.3767	96.0383	93.9919	21.3483	20.7127	22.7527	7.749	9.3971	8.6925
LITCHI002209.m1	13.0774	12.0969	13.6832	6.4692	5.8159	5.7306	3.2641	2.3953	1.0747	0.3128	0.6514	0.8564
LITCHI002298.m1	30.0516	30.4324	32.3107	6.0436	4.8923	4.8713	2.3381	2.4202	1.9472	0.6613	0.4215	0.811
LITCHI002837.m1	255.409	227.587	263.216	25.6775	22.2325	32.6316	9.5164	10.9414	11.8186	0.344	0.307	3.0821
LITCHI003501.m1	55.3509	60.6271	57.2917	3.775	4.6765	4.0347	1.5719	1.7032	1.5896	0	0.1032	0
LITCHI003790.m1	32.1263	30.4718	29.1253	15.0668	14.0361	13.4472	4.032	4.1593	4.321	0.9001	0.7414	0.7753
LITCHI003792.m1	16.2299	12.345	11.7503	4.438	4.5395	3.5845	1.4665	1.6179	1.468	0.2747	0.4903	0.4785
LITCHI003865.m1	9.6072	9.6939	10.7112	1.6047	4.2243	3.5189	1.0633	1.0324	2.0073	0.2922	0.1738	0.5816
LITCHI004335.m1	63.394	60.1244	60.3983	27.8474	27.3838	27.1579	5.5625	4.0894	4.1228	0.8817	1.4425	1.481
LITCHI004452.m1	8.1058	9.0821	9.5825	2.4756	1.9259	2.599	1.0673	1.0028	0.8665	0.0473	0.211	0.0706
LITCHI004583.m1	2.2375	2.6497	2.4462	15.77	13.0308	13.2546	45.27	44.9226	43.7931	89.9385	85.1593	85.8627
LITCHI004989.m1	78.1681	62.6373	70.4645	13.6799	13.8991	13.28	3.7241	4.8313	5.4543	0	0	0.3951
LITCHI004991.m1	24.0548	21.895	23.4477	4.2421	4.6573	4.416	1.4234	1.7686	1.6527	0.3725	0.0831	0.2433
LITCHI004998.m1	22.6008	20.2052	20.1795	5.5246	3.8883	4.6054	0.6851	1.2934	1.0778	0	0	0.039
LITCHI005036.m1	4.0718	6.393	6.8503	1.4788	1.6103	1.281	0.8543	0.5702	0.4704	0.176	0.0524	0.0876
LITCHI005459.m1	98.0408	104.603	95.6732	15.5744	13.7992	14.8935	4.1024	4.3431	5.0804	1.319	0.642	1.7008
LITCHI005790.m1	37.4396	34.01	37.6692	4.8044	6.1582	6.2841	2.4053	1.9205	2.4894	0	0.0776	0.0649
LITCHI007154.m1	28.5025	29.9331	28.4683	12.4971	11.7794	12.1106	6.2932	6.0768	4.8208	1.1276	1.241	1.0383
LITCHI007194.m1	18.9974	18.3541	17.9482	2.254	2.7808	2.3954	0.6236	0.5766	1.5416	0	0.0728	0.0305
LITCHI007308.m1	120.128	116.786	122.827	2.8132	2.308	2.444	0.752	0.9126	1.4646	0.0492	0.0439	0
LITCHI007841.m1	11.4986	9.1948	12.0988	110.966	103.492	145.559	344.229	342.355	356.217	635.903	519.081	687.645
LITCHI007958.m1	8.4633	10.5107	9.64	46.5136	44.5749	48.5932	23.4468	22.4157	22.281	85.3231	76.6077	83.8191
LITCHI008207.m1	6.4629	7.7078	7.8642	2.4977	2.7466	2.2961	0.9953	1.0685	1.2646	0.3681	0.5162	0.2356
LITCHI008790.m1	0.3495	0.2809	0.5762	19.1627	19.7745	18.479	1	1.0553	1.1627	60.9803	61.8777	58.7682
LITCHI008798.m1	0.0773	0.145	0.1488	0.6128	0.819	0.5804	0.348	0.3542	0.2825	3.639	3.8389	4.3398
LITCHI009151.m1	3.5366	3.2451	5.0365	28.5279	29.719	31.1664	10.6792	9.5414	11.337	82.7127	69.7933	77.5399
LITCHI009223.m1	16.5927	15.0375	14.5437	1.878	1.8406	1.1739	0.86	0.6679	0.5411	0.2363	0.1687	0.1411
LITCHI009301.m1	19.3566	19.975	17.8383	614.5	597.337	624.437	284.574	294.889	277.143	1565.39	1475.22	1499.43
LITCHI010261.m1	664.848	693.152	669.877	113.426	110.845	107.279	48.5316	48.7209	50.8838	9.0349	9.2312	9.7038
LITCHI010437.m1	98.4926	90.9877	97.2144	19.8678	19.0776	17.4485	5.0897	4.5692	5.813	0.5747	1.3675	0.8581
LITCHI010449.m1	34.0483	34.4219	35.1026	8.3763	7.9638	7.9397	2.6775	2.7992	2.1821	0.1551	0.2768	0.182
LITCHI010539.m1	0.1463	0.2744	0.3377	1.1451	1.6268	0.8893	6.1152	7.3054	5.5113	14.9637	13.5481	16.2342
LITCHI010828.m1	20.0904	23.1657	21.2582	5.2264	5.0678	4.3596	1.7929	2.5287	2.6679	1.1982	0.7128	0.7454
LITCHI010921.m1	54.4069	55.3665	55.7093	19.5357	18.9239	19.5956	5.1104	4.7735	5.0584	0.631	0.5279	0.3828
LITCHI010925.m1	0.1153	0	0	3.2073	3.6615	3.1136	1.104	1.827	1.4209	61.7656	65.2052	56.1985
LITCHI010942.m1	0.9789	0.3304	0.6326	13.8459	14.1792	14.3491	35.3193	36.0784	37.3801	65.3328	70.2944	62.9701
LITCHI011225.m1	23.4096	25.1437	20.9615	8.819	10.6233	9.506	0.9706	0.6929	0.8083	0.1569	0.14	0.2928
LITCHI011559.m1	3.4151	3.1346	3.7482	1.1352	1.1379	1.0752	0.4575	0.3028	0.3271	0.0571	0.051	0.1066
LITCHI011644.m1	40.117	41.6596	40.5369	13.6866	10.8737	12.7033	3.1754	3.4481	4.0751	0.2296	0.8195	0.9427
LITCHI012378.m1	0.156	0.0293	0.108	0.3979	0.2313	0.4214	0.7607	0.7254	0.9402	2.09	1.865	2.2569
LITCHI012753.m1	17.4832	18.343	16.9116	4.9651	4.1185	4.705	1.0604	0.7888	0.6458	0	0.1258	0.1754
LITCHI012945.m1	0.4159	0	0	1.9287	0.8807	1.8724	4.4661	5.713	6.0761	13.5969	12.7252	12.2553
LITCHI013224.m1	14.6492	13.3877	14.9877	5.2095	6.4523	4.6554	2.0901	2.2114	1.4332	0.1472	0.657	0.2748
LITCHI014861.m1	27.8817	28.9178	29.3366	4.0182	3.7615	4.1816	2.233	1.941	1.6852	0.0622	0.2035	0.1702
LITCHI014867.m1	39.3482	41.8727	36.9009	7.1562	7.988	6.1751	3.6574	2.9893	3.4051	0.3076	0.549	0.3062
LITCHI015108.m1	3574.85	4015.83	3558.58	396.009	406.283	416.368	53.7596	53.819	50.1672	14.7507	16.5852	15.7842
LITCHI015438.m1	41.3175	40.9147	45.1307	11.7625	13.203	14.6975	2.3687	3.234	3.6486	0.6101	0.5445	0.3037
LITCHI015659.m1	3.7087	2.928	3.1536	97.3136	92.1816	98.5995	280.257	273.293	248.374	930.397	844.828	855.824
LITCHI016696.m1	11.0728	11.1171	10.6408	1.774	1.6414	1.7584	0.7012	0.8722	0.7997	0.313	0.3008	0.3236
LITCHI016723.m1	0.7011	0.4519	0.4551	4.1152	3.4335	3.8272	1.6406	1.6669	1.7405	13.208	15.7617	15.2212
LITCHI016775.m1	5.4071	4.4356	4.719	1.6065	1.1809	1.0042	0.5296	0.4285	0.5555	0.1617	0.0361	0.0905
LITCHI017495.m1	2.3189	1.7714	2.6265	61.5882	68.8882	61.6343	27.7435	29.495	26.2918	188.353	198.054	202.853
LITCHI017523.m1	3.0035	3.163	3.6561	9.0635	10.9786	10.7806	19.2733	21.6077	22.8799	101.378	91.7391	110.037
LITCHI018093.m1	12.0319	10.9733	10.2014	2.1827	2.9034	2.211	0.9977	0.6919	0.8408	0.2937	0.0874	0.2558
LITCHI018126.m1	15.9595	15.9896	14.5692	2.2646	2.4718	1.8874	1.3274	0.6544	1.3051	0.057	0.1017	0.1702
LITCHI018286.m1	619.622	599.486	622.38	277.51	278.89	277.11	124.162	135.761	131.801	42.1059	42.2983	45.8341
LITCHI018507.m1	13.7456	14.8255	16.5647	6.9107	6.7622	6.2432	1.0591	1.0926	0.8331	0	0.0649	0.2716
LITCHI018600.m1	464.205	504.015	468.315	118.935	114.844	108.8	48.7302	50.2729	46.0486	10.6784	11.5191	10.4696
LITCHI018885.m1	224.975	208.296	215.944	64.3033	66.9174	66.2396	29.089	35.4765	22.3164	4.7244	4.5672	6.0254
LITCHI019135.m1	23.4799	20.2307	22.946	2.4423	2.1217	3.0996	0.9394	1.1401	1.6889	0.4916	0.1097	0.4588
LITCHI019408.m1	14.8542	14.3664	15.4181	5.3448	4.7909	5.842	1.9698	2.3905	2.3971	0.3063	0.5012	0.4574
LITCHI019758.m1	0.2065	0.7746	0.4767	27.0606	19.0275	20.6437	9.1719	10.9128	9.6188	152.433	151.016	165.997
LITCHI020525.m1	33.2194	30.7884	33.0263	13.5125	14.9374	13.2485	5.2169	4.6216	4.744	0.8769	1.4032	1.1062
LITCHI020687.m1	76.0635	73.4578	72.4696	28.7718	27.1324	27.2865	11.4046	11.6347	10.8381	4.5511	4.0612	4.8709
LITCHI020743.m1	33.7761	31.6278	29.386	6.5346	7.5994	7.8131	2.4007	2.3137	2.4992	0.5335	0.7357	0.7242
LITCHI020752.m1	21.727	24.3153	21.7649	4.3611	4.8463	4.0501	1.3284	1.3342	1.297	0.0315	0	0.1174
LITCHI020870.m1	57.4596	58.3727	57.4824	13.6127	13.5624	12.3338	2.0136	1.5038	1.9493	4.6812	2.8481	4.6068
LITCHI021400.m1	18.6134	19.2352	16.4765	41.0768	41.3221	41.2332	7.0904	7.9345	7.098	3.1625	2.822	3.3054
LITCHI021418.m1	1768.14	1698.39	1778.63	645.063	609.875	630.825	256.644	254.841	286.273	20.2487	21.0574	19.7682
LITCHI021457.m1	10.9272	14.4017	10.9045	3.6722	2.8507	3.4698	1.3329	1.3945	1.4461	0.2526	0.169	0.3771
LITCHI021892.m1	0.248	0.5168	0.4135	14.4431	14.6497	14.145	36.6909	34.9179	36.8809	87.8194	84.8083	83.2079
LITCHI022084.m1	27.8466	29.2906	30.9111	10.1385	11.7764	11.1608	4.7679	5.2481	4.1862	2.1833	1.8123	1.5162
LITCHI022925.m1	3798.03	4075.73	3820.91	742.983	752.429	750.96	297.695	298.384	282.487	63.7399	65.3984	59.7632
LITCHI023068.m1	74.4158	76.2967	79.9723	6.7573	6.1713	6.0158	2.8467	2.4784	2.9205	1.2752	1.0621	1.0155
LITCHI023086.m1	176.244	183.067	178.16	58.6999	57.7852	57.3366	13.6338	13.7271	13.901	4.0927	4.395	3.159
LITCHI023199.m1	136.669	127.93	126.325	10.6797	18.3729	14.0805	2.6112	4.5272	4.1077	0.5125	0	0.5739
LITCHI023303.m1	0	0.9035	1.1122	12.7381	13.6744	13.5373	35.2436	45.6233	33.7929	80.0009	57.8109	66.7822
LITCHI023874.m1	163.886	180.512	179.097	71.9544	69.7205	67.6225	33.0807	33.0022	29.1066	3.1773	2.4916	3.3783
LITCHI024178.m1	0.1625	0	0	3.2666	3.1555	2.8296	0.8492	1.0306	0.7421	37.8481	34.4679	36.4326
LITCHI024314.m1	0.0743	0.0697	0.1072	0.6678	0.8263	0.7194	0.4206	0.1178	0.3308	2.0891	1.8047	1.9247
LITCHI024821.m1	0.8978	1.2457	1.1604	6.2037	6.084	6.0143	3.033	1.8594	2.4102	14.7331	15.1403	13.8851
LITCHI024905.m1	0.3664	0.3435	0	2.5487	1.5518	2.6391	28.7103	26.5194	24.5894	10.2984	7.2345	12.2686
LITCHI025195.m1	0.0932	0.3932	0.3765	5.3495	4.1947	4.868	19.7624	19.059	18.0018	58.6452	69.594	58.2234
LITCHI025201.m1	8.3054	9.5998	11.8824	1.7808	2.1685	1.8952	0.3467	0.7213	0.8571	0.1361	0.1214	0
LITCHI026189.m1	12.5831	13.0761	16.2708	5.8005	5.6988	5.7333	2.574	2.1627	3.0109	1.088	0.8091	0.7446
LITCHI026241.m1	17.9578	22.0632	18.5937	3.3438	2.2394	3.4278	0.4687	0.2844	0.6847	0	0	0.0687
LITCHI026276.m1	21.5786	19.0722	21.1955	5.6339	6.8896	5.3395	2.5099	2.3498	2.5946	0.6896	0.4395	0.5148
LITCHI026402.m1	64.3569	61.4869	60.0533	6.5061	6.9167	6.8291	1.9467	1.4824	1.9215	0.7341	0.6551	0.9004
LITCHI026523.m1	242.75	244.513	258.034	82.8324	78.1432	75.6396	18.8668	20.0762	25.3779	3.9441	4.3575	2.8043
LITCHI026809.m1	7.2084	7.8759	7.7245	2.2308	2.1234	1.83	1.2034	1.0595	0.7795	0	0	0
LITCHI026822.m1	63.0575	62.0062	62.3405	8.5731	8.4278	10.8193	2.9062	2.1704	2.1803	0.3685	0.1096	0.1376
LITCHI026999.m1	115.614	113.079	119.275	6.0843	6.9892	6.3494	2.4631	1.9928	2.3585	0	0	0
LITCHI027097.m1	18.9218	17.8777	17.4181	3.9267	5.2233	4.7732	2.7566	1.556	2.2186	0.0881	0.0786	0.3287
LITCHI027467.m1	12.6405	11.0694	13.7326	145.804	147.428	149.047	328.853	333.927	320.144	880.478	839.42	859.76
LITCHI028085.m1	0.7386	0.8223	0.7458	4.2818	3.8616	4.1151	14.47	14.1951	14.9855	34.124	38.4822	31.4528
LITCHI028803.m1	0	0.3738	0.1315	5.0188	4.6438	4.9746	2.2812	1.9861	2.0283	12.3991	13.0098	14.597
LITCHI028954.m1	0.1668	0.2084	0.1283	5.9935	6.18	6.4564	1.4519	1.5859	2.284	13.3637	10.9166	13.3024
LITCHI028975.m1	5.4582	6.4818	5.3446	2.0327	2.4519	1.9659	1.0369	0.804	0.7703	0.0791	0.0706	0.0886
LITCHI028978.m1	0.0661	0.2169	0.3051	2.1072	2.4843	2.2613	0.8632	0.9777	1.1768	4.743	3.7387	3.5114
LITCHI030005.m1	0.0717	0.1345	0	3.6597	5.4692	4.134	1.8739	1.5919	2.0634	44.5338	42.0371	47.5964
LITCHI030370.m1	6.0281	7.3552	6.8542	1.6959	2.5344	1.9955	0.8104	0.8431	0.7892	0.3181	0	0.0396
LITCHI030432.m1	79.6537	77.6567	77.3434	13.1273	12.9564	13.5574	4.5314	4.6178	5.2238	1.6156	1.3145	1.6319
LITCHI030774.m1	37.3595	38.1885	34.8805	10.839	9.4897	11.3291	4.0393	3.7509	3.7548	1.0509	1.1254	1.2553
LITCHI031859.m1	8.0524	7.5815	8.8955	2.7928	2.0041	2.169	1.2285	1.309	0.8955	0.0412	0.1102	0.1536
novel.1135	0.0794	0.0496	0.0305	0.9818	1.0087	1.0246	3.9169	2.9081	2.9721	0.3165	0.1412	0.3308
novel.1193	20.0318	18.9214	19.1195	346.63	344.001	339.99	2.2294	1.9098	3.3007	47.2	39.7077	40.6173
novel.1208	3.6498	2.1545	3.9	4.5451	6.7274	7.1813	14.0063	11.713	15.9232	36.5417	34.1953	40.1965
novel.1216	0.1271	0	0.0978	0.6386	0.4935	0.3815	2.8407	3.1789	2.7277	19.3601	19.9896	20.2423
novel.1250	4.7375	5.9909	7.3744	18.1389	14.5826	17.0631	43.4561	54.252	41.1974	102.527	97.8404	112.255
novel.1299	88.8207	76.4234	98.1184	37.94	38.3623	40.6457	12.7198	10.497	14.807	3.8442	2.8067	3.1308
novel.1526	0	0.1902	0	0.9411	3.2229	2.9234	15.9011	10.7209	9.7277	25.242	24.474	20.4753
novel.1618	199.572	183.529	202.192	63.8042	78.2799	89.6999	16.3087	12.9614	11.8059	5.1549	3.8923	6.6607
novel.1703	0.8262	0.4357	0.6555	2.1553	1.8043	2.3712	14.9718	14.4595	13.7917	5.6823	3.9683	4.3805
novel.1722	0	0	0	0.9072	0.8285	0.6458	5.6772	6.0631	5.3585	14.7401	11.4135	14.556
novel.1857	6.6312	7.2603	7.4921	1.1291	2.7006	2.3382	0.9287	1.078	0.8892	0	0.2475	0.0414
novel.1927	0.5544	0.08	0.2953	0.7911	0.9483	0.8064	2.7477	2.3883	1.4019	2.2954	2.6855	6.3595
novel.1937	0.0471	0.0315	0.0699	1.1777	0.8548	0.9267	4.3343	5.1606	4.7728	8.6979	7.776	9.0224
novel.2066	0	0	0	0.641	0.8131	0.5531	2.5941	1.7201	1.809	4.7024	3.3111	3.3186
novel.2101	0	0	0	4.8382	6.9041	5.871	13.1711	15.4333	18.576	30.26	33.9622	25.1527
novel.2113	0.0744	0.0929	0.0286	0.4885	0.3412	0.3794	2.6976	2.881	2.9536	12.4812	12.2223	11.5976
novel.213	0	0	0	0.3118	0.5289	0.9687	9.9692	11.5708	10.7356	4.0442	3.2808	3.2594
novel.2267	0.1093	0.0683	0.0421	1.4368	2.007	2.002	3.4276	4.0056	3.7444	7.804	6.8083	5.9563
novel.2484	4.3798	4.5989	3.8414	10.1561	10.2029	8.8339	26.5421	23.1405	25.6758	69.7806	58.1552	59.9173
novel.249	0.5767	0.3605	0.1109	1.3374	0.8143	1.2117	2.8456	2.6409	3.0282	6.841	5.1299	5.4935
novel.2814	1.1746	1.1747	0.8133	5.4476	6.5506	6.6986	12.8186	13.6535	11.6913	26.5078	29.5889	28.8802
novel.2837	50.5729	50.0473	50.707	25.4266	24.3785	19.8872	5.3683	7.8345	6.6276	0.9335	1.8326	1.3938
novel.2858	57.7732	55.657	57.6928	11.6492	12.0013	12.5775	2.9872	3.5606	2.2657	0.3664	0.4577	0.0547
novel.2919	0.0502	0.0941	0.0579	0.2617	0.4781	0.4517	1.1793	1.5107	1.5803	3.1501	2.222	3.1356
novel.294	0.0759	0.0711	0.0875	1.3194	1.6066	1.3662	3.9633	4.3289	3.533	8.5298	8.1784	8.3326
novel.2991	0	0.0172	0	0.0533	0.1656	0.1574	0.8008	0.6901	0.8063	1.7823	1.6395	1.8808
novel.3102	0.0137	0	0.0158	0.4292	0.3194	0.2839	1.8265	1.8399	1.8404	3.7227	3.2488	3.2689
novel.3156	0.1649	0	0	4.2053	3.8407	4.1566	11.197	9.4076	10.1619	23.6643	26.2203	22.5251
novel.3192	30.7756	33.7728	32.3339	10.3126	10.1247	11.7732	3.6012	3.2426	3.1676	0.9575	0.6171	0.7943
novel.3234	0	0	0.2697	2.439	5.445	3.9988	14.8567	11.8555	10.2448	39.141	29.439	40.2832
novel.3235	19.7773	18.9088	22.2587	4.0866	3.2138	3.9671	1.8755	1.5519	2.0116	0.5855	0.9405	0.0874
novel.460	0.0712	0.0801	0.0821	0.3795	0.3165	0.692	3.0609	2.7071	3.4115	11.2868	12.2746	12.4932
novel.539	1.0105	0.4306	0.7421	2.6628	4.6692	4.0532	8.3189	8.7368	7.1723	15.8233	19.0228	15.3405
novel.56	5.4976	5.0025	5.2248	252.709	266.92	293.513	64.1985	68.3436	72.4208	595.297	485.481	572.783
novel.627	0	0	0.0827	1.0796	0.6067	0.9029	8.2322	5.3738	6.0826	14.8216	13.9142	12.6002
novel.657	0.1535	0.1439	0.1771	0.9788	1.9504	1.3821	4.0762	5.1903	3.8894	8.2619	7.2906	7.8813
novel.667	1.1162	0.7475	1.2881	7.58	7.2604	9.7634	16.1055	17.3553	16.1624	30.7078	25.7002	30.7567
novel.972	0.1371	0.1928	0.1582	3.8145	2.8305	3.6413	13.0102	13.2543	14.8334	36.6472	34.7508	32.0721
novel.984	0.3184	0.2985	0.3674	2.953	6.4051	5.16	27.1659	25.904	22.6755	108.149	108.74	99.2183
novel.985	0.446	0.4182	0.5147	18.0994	16.5298	18.474	39.2236	39.5898	36.6549	170.185	163.291	184.008
