# Supplementary material for: Multi-omics elucidation of yellow aril coloration in litchi (Litchi chinensis Sonn.) cultivar ‘Jianjianghongnuo’: coordinated downregulation of flavonoid and carotenoid biosynthetic pathways drives pigment dynamics
Source: Front Plant Sci. 2025 Oct 6;16:1669458. doi: 10.3389/fpls.2025.1669458 (PMC12535983; doi:10.3389/fpls.2025.1669458)
Supplement: Supplementary file 1 [file DataSheet1.zip › 250926Re-submit Supplementary Material/Dataset S5 346 hub genes in turquoise module.xlsx]

## Sheet: hub346_TPM
ID	Y2	Y3	Y4	Y5
LITCHI000186	19.22	8.05	5.91	1.62
LITCHI000454	121.84	70.35	59.06	38.66
LITCHI000570	22.1	194.87	243.11	272.52
LITCHI000577	465.78	175.57	167.49	73.58
LITCHI000757	377.18	185.17	149.62	76.32
LITCHI000943	23.13	14.55	10.77	6.96
LITCHI000997	23.48	5.83	3.33	0.89
LITCHI001133	381.26	122.61	79.68	3.55
LITCHI001178	113.32	44.92	26.61	10.13
LITCHI001187	61.05	31.21	31.8	17.62
LITCHI001219	18.06	9.92	8.73	4.73
LITCHI001278	774.64	395.05	335.07	164.78
LITCHI001367	89.65	49.19	48.43	28.41
LITCHI001406	34.22	11.84	8.08	1.32
LITCHI001475	77.32	36.5	31.12	15.79
LITCHI001594	32.68	13.98	9.09	1.92
LITCHI001707	36.97	13.48	13.08	3.73
LITCHI001763	103.6	51.79	50.82	25.39
LITCHI001782	59.2	23.88	23.77	4.5
LITCHI001872	42.17	18.02	15.51	7.29
LITCHI001933	11.38	3.61	2.19	0.38
LITCHI001961	146.43	56.57	48.03	19.93
LITCHI002035	82.34	55.58	45.81	34.61
LITCHI002037	34.78	12	11.05	3.75
LITCHI002343	49.18	30.59	24.34	19.35
LITCHI002366	22.03	11.03	10.01	5.82
LITCHI002615	68.42	52.03	46.74	39.97
LITCHI002916	674.72	475.32	414.31	338.16
LITCHI003467	22.38	54.21	62.57	75.13
LITCHI003629	339.57	185.03	131.79	87.02
LITCHI003735	2.79	25.72	27.69	36.88
LITCHI003791	37.62	13	12.49	1.11
LITCHI003861	285.18	112.74	83.17	17.6
LITCHI003953	214.02	124.16	91.22	40.47
LITCHI004095	33.59	13.73	13.54	4.12
LITCHI004118	1650.4	499.52	460.96	165.89
LITCHI004159	253.89	183.61	165.07	129.4
LITCHI004162	618.37	334.93	268.74	160.56
LITCHI004177	130.98	90.91	86.98	63.03
LITCHI004273	14.81	6.19	4.78	2.32
LITCHI004276	260.96	216.64	209.63	193.28
LITCHI004318	159.59	68.02	31.62	17.45
LITCHI004540	18.08	9.08	7	4.14
LITCHI004543	13.68	6.73	6.1	4.02
LITCHI004614	70.05	37.91	29.54	9.82
LITCHI004617	30.83	14.6	12.57	5.18
LITCHI004787	191.83	353.34	393.59	467.41
LITCHI004795	95.04	53.97	40.54	14.58
LITCHI004831	19.25	8.74	5.88	2.5
LITCHI004843	52.62	27.06	16.38	10.25
LITCHI005202	43.28	16.57	14.93	7.65
LITCHI005267	115.19	51.2	34.18	16.35
LITCHI005476	75.48	27.56	24.19	9.81
LITCHI005478	62.98	34.21	20.9	8.23
LITCHI005767	9.95	4.48	3.1	1.94
LITCHI005786	52.74	26.85	23.7	12.58
LITCHI005787	75.66	46.53	33.83	25.82
LITCHI005892	19.41	8.82	5.67	2.06
LITCHI005893	21.97	9.57	7.11	4.49
LITCHI005896	136.47	81.58	67.62	48.17
LITCHI005942	73.19	32.72	28.12	15.21
LITCHI006018	10.84	4.11	2.85	0.97
LITCHI006020	209.87	73.76	66.99	15.67
LITCHI006051	110.72	82.32	70.51	54.97
LITCHI006271	10.49	5.82	4.83	3.6
LITCHI006274	131.94	57.92	39.57	22.62
LITCHI006499	148	88.3	68.26	46.08
LITCHI006542	190.21	78.17	75.31	13.87
LITCHI006568	82.57	56.24	50.36	34.4
LITCHI006570	145.97	52.39	36.02	8.5
LITCHI006599	76.42	48.47	36.1	26.26
LITCHI006718	34.27	12.7	8.09	3.13
LITCHI006733	63.99	14.62	7.54	0.6
LITCHI006857	4.59	1.63	0.99	0.03
LITCHI006953	52.43	22.08	13.17	4.49
LITCHI007154	45.62	18.88	9	1.8
LITCHI007211	19.03	197.14	247.98	292.47
LITCHI007335	45.41	31.1	30.3	25.55
LITCHI007481	389.63	253.63	249.88	182.12
LITCHI007737	155.33	70.2	62.51	38.16
LITCHI007989	9.13	5.15	4.38	2.77
LITCHI008108	196.89	74.95	32.75	20.93
LITCHI008180	158.07	70.79	63.82	37.26
LITCHI008481	575.1	241.5	246.65	56.51
LITCHI008803	87.51	40.9	35.54	14.1
LITCHI009157	244.52	124.02	88.8	58.75
LITCHI009249	0.61	28	34.71	47.51
LITCHI009364	62.61	38.43	29.4	18.78
LITCHI009932	488.03	287.81	239.74	148.7
LITCHI009956	809.93	392.02	356.46	232.77
LITCHI010051	45.69	21.51	14.32	10.1
LITCHI010142	47.44	12.57	11.39	2.97
LITCHI010244	8.66	3.73	2.85	1.36
LITCHI010287	32.72	12.5	6.18	2.84
LITCHI010306	35.51	19.77	17.46	9.67
LITCHI010442	1739.13	1406.09	1279.28	1163.63
LITCHI010540	392.19	120.87	127.72	9.19
LITCHI010566	8.35	4.37	3.73	1.61
LITCHI010573	41.22	27.63	22.67	15.68
LITCHI010692	98.44	70.76	66.58	56.49
LITCHI010697	44.45	23.18	18.65	6.61
LITCHI010744	17.71	9.51	8.9	3.81
LITCHI010921	86.85	30.12	7.82	0.82
LITCHI010971	5.23	2.7	1.81	0.95
LITCHI011073	6.34	2.57	1.32	0.28
LITCHI011108	16.67	5.11	2.7	1.27
LITCHI011340	148.77	251.57	256.87	306.88
LITCHI011350	163.48	69.18	74.06	28.86
LITCHI011492	37.53	17.45	14.14	9.65
LITCHI011535	66.39	29.77	29.19	9.48
LITCHI011548	90.09	59.97	47.52	35.45
LITCHI011644	64.2	19.33	5.59	1.05
LITCHI011712	26.35	18.04	13.78	11.17
LITCHI011728	583.6	177.69	131.13	46.73
LITCHI011796	22.29	11.49	10.3	5.9
LITCHI012016	106.48	43.33	31.12	2.15
LITCHI012020	341.74	167.46	168.34	83.35
LITCHI012053	79.63	41.38	32.03	26.76
LITCHI012360	195.74	77.41	54.01	18.13
LITCHI012464	33.84	18.97	11.92	6.71
LITCHI012552	13.05	5.32	3.27	0.94
LITCHI012671	75.99	33.66	26.73	17.94
LITCHI012739	96.17	37.63	24.74	13.45
LITCHI012747	58.42	30.58	29.06	15.03
LITCHI012882	3160.02	1508.42	1555.54	905.25
LITCHI013085	62.76	140.66	170.37	214.67
LITCHI013091	313.76	90.83	46.7	4.88
LITCHI013224	22.57	8.47	3	0.58
LITCHI013306	30.43	14.92	13.16	4.23
LITCHI013430	52.44	23.76	18.84	9.73
LITCHI013675	253.36	144.14	93.93	51.49
LITCHI013696	14.52	8.3	6.47	3.74
LITCHI013826	35.15	15.38	11.68	6.18
LITCHI013886	26.87	10.89	9.94	4.55
LITCHI013891	87.64	60.82	48.68	40.04
LITCHI014303	2675.06	1548.35	1212.77	799.52
LITCHI014367	65.9	23.76	15.03	0.61
LITCHI014411	31.22	15.73	11.48	5.12
LITCHI014457	15.98	7.71	5	2.36
LITCHI014554	189.93	107.1	101	58.67
LITCHI014562	110.09	60.2	51.08	31.59
LITCHI014641	167.35	72.44	53.13	27
LITCHI014691	254.22	153.37	127.71	62.58
LITCHI014740	542.89	296.21	263.38	145.62
LITCHI014885	617.94	345.18	313.66	151.8
LITCHI014886	511.46	387.2	329.91	266.16
LITCHI014918	90.62	48.08	35.33	29.19
LITCHI014952	87.31	40.52	29.56	17.42
LITCHI014976	49.43	14.28	9.06	1.69
LITCHI015001	73.66	34.24	23.39	12.24
LITCHI015032	145.94	68.74	53.47	17.84
LITCHI015064	113.8	65.57	46.07	37.24
LITCHI015065	66.26	33.24	23.08	8.38
LITCHI015066	63.24	25.97	21.22	6.66
LITCHI015263	41.63	21.06	19.67	13.63
LITCHI015363	253.54	179.13	169.79	127.81
LITCHI015748	94.99	29.87	21.09	10.57
LITCHI015839	27.5	13.75	8.61	3.42
LITCHI015892	18.36	7.56	6.84	2.98
LITCHI016089	26.22	12.91	8.77	3.87
LITCHI016115	2.43	1.03	0.43	0.19
LITCHI016138	164.14	78.16	76.15	32.9
LITCHI016151	175.38	133.66	126.42	107.31
LITCHI016272	169.42	68.88	49.8	14.21
LITCHI016405	633.37	390.07	323.41	169.51
LITCHI016507	54.16	24.46	15.39	4.81
LITCHI016546	31.31	17.64	10.82	4.68
LITCHI016562	41.49	22.09	19.43	13.56
LITCHI016569	801.29	268.59	167.31	63.74
LITCHI016858	323.32	224.82	198.84	142.79
LITCHI016908	95.01	49.81	30.28	10.79
LITCHI017188	349.19	980	1233.99	1338.88
LITCHI017293	103.16	178.45	209.54	252.96
LITCHI017398	25.78	5.84	3.4	0.14
LITCHI017513	22.59	9.1	7.7	4.37
LITCHI017603	78.9	23.69	13.78	4.03
LITCHI017611	239.9	149.9	109.46	85.41
LITCHI017619	69.12	27.25	27.39	10.23
LITCHI017627	98.71	44.07	23.03	3.2
LITCHI017632	112.25	56.88	42.14	21.69
LITCHI017634	262.76	152.45	148.76	93.98
LITCHI017660	235.36	158.01	139.55	100.27
LITCHI017733	6.6	3.15	1.73	0.28
LITCHI017901	48.9	18.87	13.94	7.77
LITCHI017923	20.29	90.41	86.87	125.46
LITCHI018142	67.84	40.8	36.83	26.69
LITCHI018252	522	188.95	157.72	42.91
LITCHI018253	424.33	177.08	136.56	36.17
LITCHI018269	104.65	74.83	68.91	58.55
LITCHI018286	966.27	432.48	204.88	68.78
LITCHI018602	529.01	218.55	170.3	71.08
LITCHI018707	21.15	10.59	7.99	3.9
LITCHI018709	120.44	67.89	56.04	24.8
LITCHI018736	68.6	208.17	223.05	259.57
LITCHI018747	8.04	2.5	1.43	0.16
LITCHI018841	98.5	62.09	48.42	27.52
LITCHI018885	340.62	102.45	45.47	8.08
LITCHI018886	448.36	115.9	72.74	11.16
LITCHI018951	149.46	71.79	47.35	5.65
LITCHI019028	54.8	21.11	18.92	6.83
LITCHI019225	55.21	31.17	20.83	14.34
LITCHI019406	1189.15	837.3	758.65	635.94
LITCHI019408	23.42	8.29	3.53	0.67
LITCHI019412	6.47	2.25	1.76	0.39
LITCHI019493	200.08	137.97	109.01	81.93
LITCHI019498	54.8	19.11	13.65	4.54
LITCHI019649	87.87	55.19	46.77	30.46
LITCHI019723	30.42	14.3	12.04	7.69
LITCHI020006	231.21	159.51	141.1	119.34
LITCHI020010	35.86	22.82	19.6	13.49
LITCHI020094	465.95	151.98	119.41	37.74
LITCHI020305	25.43	8.06	8.78	1.42
LITCHI020375	83.15	38.27	32.64	14.7
LITCHI020398	108.74	55.17	49.77	21.43
LITCHI020408	42.95	28.4	23.49	18.94
LITCHI020525	50.91	21.64	7.63	1.79
LITCHI020559	1010.58	672.16	513.55	331.44
LITCHI020620	44.28	18.04	15.47	9.83
LITCHI020628	105.97	33.93	18.7	5.84
LITCHI020687	116.49	43.17	17.72	7.11
LITCHI020717	3.74	1.72	1.24	0.27
LITCHI020719	7.96	3.39	1.99	0.83
LITCHI020727	36	16.31	11.53	3.64
LITCHI020793	95.52	58.89	48.57	26.35
LITCHI020812	88.01	51.76	47.72	28.14
LITCHI020852	8268.77	4573.54	3208.76	1105.71
LITCHI020867	72.17	27.04	26.82	6.75
LITCHI021008	32	13.27	8.17	4.14
LITCHI021093	92.68	40.79	23.99	18.02
LITCHI021203	113.83	24.28	14.63	2.22
LITCHI021272	261.39	165.49	145.25	95.41
LITCHI021341	15.89	6.74	4.73	1.31
LITCHI021356	46.58	26.75	20.77	14.48
LITCHI021418	2752.19	978.42	417.19	32.28
LITCHI021514	15.46	6.96	3.89	1.02
LITCHI021542	57.19	28.96	14.8	7
LITCHI021617	20.57	6.64	4.38	2.37
LITCHI021747	166.81	92.12	67.61	51.94
LITCHI021860	11.6	3.31	2.3	0.57
LITCHI021915	156.05	92.12	78.38	41.29
LITCHI021921	22.18	8.7	4.62	0.84
LITCHI022058	79.62	29.38	22.18	10.94
LITCHI022084	46.21	17.16	7.43	2.91
LITCHI022092	31.96	12.61	9.43	3.69
LITCHI022101	25.48	6.49	4.63	1.11
LITCHI022120	41.02	19.47	10.15	4.3
LITCHI022128	29.3	9.46	5.48	2.71
LITCHI022162	326.81	159.29	142.38	89
LITCHI022216	12.6	4.64	3.13	1.65
LITCHI022307	17.4	6.72	4.57	1.81
LITCHI022349	17.38	8.62	7.04	4.95
LITCHI022379	18.88	5.2	4.61	0.05
LITCHI022439	3.82	1.86	1.36	0.45
LITCHI022573	950.32	707.45	577.55	508.26
LITCHI022737	354.22	233.86	191.8	142.19
LITCHI022836	419.53	121.38	134.48	38.17
LITCHI022866	54.97	16.49	11.83	3.49
LITCHI023086	282.1	90.19	21.59	6.16
LITCHI023309	14.01	7.51	5.24	2.82
LITCHI023399	83.54	27.22	28.32	7.25
LITCHI023411	117.9	48.88	39.55	19.15
LITCHI023501	30.32	14.44	12.03	4.8
LITCHI023732	52.25	29.18	20.94	11.19
LITCHI023746	112.02	62.55	35.06	14.53
LITCHI023751	26.68	10.03	6.86	0.36
LITCHI023874	274.8	108.6	49.81	4.77
LITCHI023875	589.07	170.49	86.27	9.19
LITCHI023984	37.22	21.09	16.19	7.64
LITCHI024218	81.35	24.95	14.12	1.15
LITCHI024373	35.22	16.05	11.17	5.13
LITCHI024400	58.97	27.99	16.55	5.64
LITCHI024588	21.9	10.89	6.75	3.94
LITCHI024605	74.15	44.57	41.4	23.47
LITCHI024805	109.26	52.69	45.11	29.06
LITCHI024857	946.88	649.44	515.17	334.62
LITCHI025012	107.22	50.52	42.48	12.77
LITCHI025083	41.23	21.33	15.94	8.74
LITCHI025116	351.09	151.06	79.3	42.89
LITCHI025213	259.62	114.71	77.18	40.4
LITCHI025554	69.7	39.51	34.22	24.21
LITCHI025583	120.78	72.01	70.17	42.51
LITCHI025659	47.35	21.9	19.42	11.07
LITCHI025686	105.98	48.15	47.21	16.84
LITCHI025865	48.17	18.85	15.67	5.46
LITCHI025940	21.85	11.56	7.41	3.47
LITCHI025984	18.28	10.01	8.21	4.35
LITCHI025990	6.68	2.63	1.59	0.66
LITCHI026002	10.03	3.94	3.91	1.51
LITCHI026006	140.78	89.52	79.57	66.81
LITCHI026276	32.44	9.27	3.9	0.87
LITCHI026281	318.76	140.13	122.41	61.61
LITCHI026385	37.52	17.27	15.4	4.51
LITCHI026446	51.19	91.33	96.42	112.89
LITCHI026523	391.11	122.78	33.62	5.88
LITCHI026536	11.21	5.45	4.26	2.83
LITCHI026648	21.43	6.98	4.97	0.77
LITCHI026700	21.99	10.14	5.97	0.46
LITCHI026742	72.98	30.27	22.88	11.44
LITCHI026809	11.98	3.21	1.59	0
LITCHI026838	123.07	66.48	50.92	17.42
LITCHI026901	84.46	44.43	39.28	14.34
LITCHI026902	162.94	46.84	41.11	2.55
LITCHI026903	101.95	23.29	22.05	1.29
LITCHI026919	64.39	43.03	39.72	26.75
LITCHI026968	460.24	298.34	233.98	131.18
LITCHI026979	26.6	12.45	6.26	1.94
LITCHI027097	28.45	7.23	3.42	0.26
LITCHI027110	27.05	8.74	5.86	1.58
LITCHI027176	15.28	7.35	4.21	1.49
LITCHI027306	27.84	14.06	8.27	3.77
LITCHI027340	125.27	58.31	42.62	15.96
LITCHI027463	159.72	67.35	56.1	21.6
LITCHI027656	63.03	36.01	30.68	13.06
LITCHI027713	59.92	35.88	24.63	11.62
LITCHI027730	54.88	18.82	14.29	6.09
LITCHI027747	142.98	65.29	35.14	9.72
LITCHI027820	168.32	127.68	115.25	107.52
LITCHI027946	285.39	87.01	45.58	18.37
LITCHI028109	657.54	419.33	347.07	208.87
LITCHI028441	147.23	105.83	100.15	78.96
LITCHI028489	39.23	12.47	12.17	3.24
LITCHI028549	149.68	46.14	38.6	14.21
LITCHI028588	48.88	14.33	9.56	0.97
LITCHI028716	20.59	9.05	6.65	4.68
LITCHI028815	36.03	11.45	5.97	1.45
LITCHI028876	6.84	3.26	2.47	0.82
LITCHI029067	61.61	34.29	28.59	14.8
LITCHI029088	22.5	16.92	16.23	13.91
LITCHI029089	69.04	40.41	27.62	17.18
LITCHI029109	28.72	12.77	11.06	6.5
LITCHI029508	8.37	4.67	3.32	1.87
LITCHI029792	98.58	62.68	48.78	27.2
LITCHI029843	82.7	26.89	18.26	5.43
LITCHI029876	403.07	181.97	175.99	65.36
LITCHI030464	69.32	41.85	34.94	20.43
LITCHI030484	81.1	41.1	29.66	11.2
LITCHI030680	25.34	13.39	11.71	7.4
LITCHI030761	18.64	8.81	6.15	3.68
LITCHI030763	11	5.4	3.59	1.49
LITCHI030766	16.91	6.98	4.51	1.94
LITCHI030774	57.96	16.42	6.04	1.81
LITCHI030828	4.8	2.25	1.11	0.48
LITCHI030868	86.42	38.86	31.44	11.91
LITCHI031042	18.28	4.99	4.51	1.24
LITCHI031786	26.41	10.74	8.77	3.05
LITCHI031859	12.87	3.61	1.8	0.16
