# Supplementary material for: Multi-omics elucidation of yellow aril coloration in litchi (Litchi chinensis Sonn.) cultivar ‘Jianjianghongnuo’: coordinated downregulation of flavonoid and carotenoid biosynthetic pathways drives pigment dynamics
Source: Front Plant Sci. 2025 Oct 6;16:1669458. doi: 10.3389/fpls.2025.1669458 (PMC12535983; doi:10.3389/fpls.2025.1669458)
Supplement: Supplementary file 1 [file DataSheet1.zip › 250926Re-submit Supplementary Material/Dataset S6 Correlations between struture genes and TFs in TFBS.xlsx]

## Sheet: flavonoid-TF.net
fromNode	toNode	weight	direction	fromAltName	toAltName
LITCHI001647	LITCHI025506	0.535141	undirected	CXE7	YAB1
LITCHI001662	LITCHI025506	0.572218	undirected	CXE6	YAB1
LITCHI002805	LITCHI025506	0.550556	undirected	CHS	YAB1
LITCHI006477	LITCHI025506	0.578035	undirected	F3H	YAB1
LITCHI010261	LITCHI025506	0.59549	undirected	DFR	YAB1
LITCHI001652	LITCHI005204	0.50327	undirected	CXE12	ANAC029
LITCHI001655	LITCHI003437	0.56224	undirected	CXE13	ANAC047
LITCHI001662	LITCHI003437	0.615253	undirected	CXE6	ANAC047
LITCHI002253	LITCHI029356	0.581442	undirected	MYB61	ANR
LITCHI003672	LITCHI029356	0.510368	undirected	TSO1	ANR
LITCHI005481	LITCHI029356	0.610443	undirected	RAV2	ANR
LITCHI010571	LITCHI029356	0.619124	undirected	HB16	ANR
LITCHI014411	LITCHI029356	0.546753	undirected	GAT15	ANR
LITCHI018253	LITCHI029356	0.586002	undirected	DIV	ANR
LITCHI020533	LITCHI029356	0.560632	undirected	MYB23	ANR
LITCHI023309	LITCHI029356	0.544353	undirected	DOF54	ANR
LITCHI023435	LITCHI029356	0.569194	undirected	MYB96	ANR
LITCHI023451	LITCHI029356	0.60793	undirected	CDF3	ANR
LITCHI025778	LITCHI029356	0.547132	undirected	WRKY22	ANR
LITCHI026700	LITCHI029356	0.523778	undirected	PIL15	ANR
LITCHI026809	LITCHI029356	0.618621	undirected	MYC2	ANR
LITCHI028489	LITCHI029356	0.589497	undirected	MYB86	ANR
LITCHI002019	LITCHI022925	0.52984	undirected	MYB4	ANS
LITCHI003293	LITCHI022925	0.593028	undirected	MYB60	ANS
LITCHI003672	LITCHI022925	0.551632	undirected	TSO1	ANS
LITCHI008829	LITCHI022925	0.592383	undirected	NAC101	ANS
LITCHI009957	LITCHI022925	0.604472	undirected	WOX13	ANS
LITCHI010571	LITCHI022925	0.601897	undirected	HB16	ANS
LITCHI010692	LITCHI022925	0.554092	undirected	GAT24	ANS
LITCHI011225	LITCHI022925	0.535023	undirected	DREB26	ANS
LITCHI014411	LITCHI022925	0.560127	undirected	GAT15	ANS
LITCHI017192	LITCHI022925	0.532664	undirected	GAT12	ANS
LITCHI018253	LITCHI022925	0.595604	undirected	DIV	ANS
LITCHI019609	LITCHI022925	0.533848	undirected	WRKY70	ANS
LITCHI020533	LITCHI022925	0.596538	undirected	MYB23	ANS
LITCHI021833	LITCHI022925	0.551297	undirected	MYC4	ANS
LITCHI001647	LITCHI011739	0.540511	undirected	CXE7	bHLH010
LITCHI001647	LITCHI005070	0.513232	undirected	CXE7	BPE
LITCHI001655	LITCHI005070	0.500844	undirected	CXE13	BPE
LITCHI002805	LITCHI005070	0.52011	undirected	CHS	BPE
LITCHI004335	LITCHI010247	0.55534	undirected	ZEP.1	bZIP44
LITCHI006477	LITCHI010247	0.558373	undirected	F3H	bZIP44
LITCHI001614	LITCHI031057	0.600862	undirected	ERF109	C4H
LITCHI002253	LITCHI031057	0.569938	undirected	MYB61	C4H
LITCHI003293	LITCHI031057	0.552899	undirected	MYB60	C4H
LITCHI003672	LITCHI031057	0.518176	undirected	TSO1	C4H
LITCHI010571	LITCHI031057	0.609671	undirected	HB16	C4H
LITCHI013074	LITCHI031057	0.5433	undirected	ERF4	C4H
LITCHI014411	LITCHI031057	0.554197	undirected	GAT15	C4H
LITCHI016997	LITCHI031057	0.539035	undirected	SHN3	C4H
LITCHI018253	LITCHI031057	0.589692	undirected	DIV	C4H
LITCHI023309	LITCHI031057	0.554419	undirected	DOF54	C4H
LITCHI023435	LITCHI031057	0.578306	undirected	MYB96	C4H
LITCHI028489	LITCHI031057	0.582647	undirected	MYB86	C4H
LITCHI030961	LITCHI031057	0.578337	undirected	ERF03	C4H
LITCHI001647	LITCHI023451	0.52917	undirected	CXE7	CDF3
LITCHI001655	LITCHI023451	0.5602	undirected	CXE13	CDF3
LITCHI006477	LITCHI023451	0.625529	undirected	F3H	CDF3
LITCHI010261	LITCHI023451	0.636581	undirected	DFR	CDF3
LITCHI013091	LITCHI023451	0.626537	undirected	U79B6	CDF3
LITCHI022925	LITCHI023451	0.634009	undirected	ANS	CDF3
LITCHI003672	LITCHI027959	0.55569	undirected	TSO1	CHI
LITCHI004628	LITCHI027959	0.507134	undirected	WRKY75	CHI
LITCHI005070	LITCHI027959	0.547949	undirected	BPE	CHI
LITCHI006756	LITCHI027959	0.619535	undirected	DOF3.4	CHI
LITCHI008829	LITCHI027959	0.602272	undirected	NAC101	CHI
LITCHI009042	LITCHI027959	0.60848	undirected	ERF34	CHI
LITCHI011739	LITCHI027959	0.617954	undirected	bHLH010	CHI
LITCHI014411	LITCHI027959	0.55884	undirected	GAT15	CHI
LITCHI018253	LITCHI027959	0.595849	undirected	DIV	CHI
LITCHI021833	LITCHI027959	0.557886	undirected	MYC4	CHI
LITCHI021899	LITCHI027959	0.620586	undirected	ERF23	CHI
LITCHI022764	LITCHI027959	0.521794	undirected	ERF38	CHI
LITCHI023309	LITCHI027959	0.558684	undirected	DOF54	CHI
LITCHI023451	LITCHI027959	0.640559	undirected	CDF3	CHI
LITCHI025778	LITCHI027959	0.584259	undirected	WRKY22	CHI
LITCHI026700	LITCHI027959	0.541404	undirected	PIL15	CHI
LITCHI026809	LITCHI027959	0.611635	undirected	MYC2	CHI
LITCHI027743	LITCHI027959	0.569886	undirected	DOF36	CHI
LITCHI002253	LITCHI015108	0.575603	undirected	MYB61	CHS1
LITCHI003293	LITCHI015108	0.549102	undirected	MYB60	CHS1
LITCHI003634	LITCHI020852	0.52877	undirected	bZIP63	CHSY
LITCHI005070	LITCHI015108	0.503505	undirected	BPE	CHS1
LITCHI005143	LITCHI020852	0.530482	undirected	HB13	CHSY
LITCHI007634	LITCHI020852	0.54904	undirected	DF1	CHSY
LITCHI008829	LITCHI015108	0.549815	undirected	NAC101	CHS1
LITCHI009957	LITCHI015108	0.56848	undirected	WOX13	CHS1
LITCHI010247	LITCHI015108	0.56249	undirected	bZIP44	CHS1
LITCHI010336	LITCHI020852	0.557416	undirected	ENY	CHSY
LITCHI010386	LITCHI020852	0.520873	undirected	TGA7	CHSY
LITCHI010571	LITCHI015108	0.614703	undirected	HB16	CHS1
LITCHI010571	LITCHI020852	0.502358	undirected	HB16	CHSY
LITCHI014879	LITCHI020852	0.524724	undirected	HSFA6B	CHSY
LITCHI018253	LITCHI020852	0.589053	undirected	DIV	CHSY
LITCHI020020	LITCHI020852	0.55169	undirected	GTL1	CHSY
LITCHI001655	LITCHI022288	0.597436	undirected	CXE13	E2FF
LITCHI013091	LITCHI022288	0.615271	undirected	U79B6	E2FF
LITCHI002019	LITCHI010261	0.524892	undirected	MYB4	DFR
LITCHI002253	LITCHI010261	0.601342	undirected	MYB61	DFR
LITCHI003293	LITCHI010261	0.591236	undirected	MYB60	DFR
LITCHI004628	LITCHI010261	0.500624	undirected	WRKY75	DFR
LITCHI005070	LITCHI010261	0.530883	undirected	BPE	DFR
LITCHI005481	LITCHI010261	0.62267	undirected	RAV2	DFR
LITCHI005896	LITCHI010261	0.562933	undirected	TCP7	DFR
LITCHI006756	LITCHI010261	0.612785	undirected	DOF3.4	DFR
LITCHI009957	LITCHI010261	0.600661	undirected	WOX13	DFR
LITCHI001652	LITCHI018253	0.554468	undirected	CXE12	DIV
LITCHI002805	LITCHI018253	0.593215	undirected	CHS	DIV
LITCHI004860	LITCHI018253	0.560628	undirected	6DCS	DIV
LITCHI005039	LITCHI018253	0.583064	undirected	COR2	DIV
LITCHI006477	LITCHI018253	0.590946	undirected	F3H	DIV
LITCHI011335	LITCHI018253	0.535321	undirected	UFOG.1	DIV
LITCHI011700	LITCHI018253	0.580784	undirected	UFOG.2	DIV
LITCHI013091	LITCHI018253	0.6012	undirected	U79B6	DIV
LITCHI001655	LITCHI006756	0.537632	undirected	CXE13	DOF3.4
LITCHI001662	LITCHI006756	0.590664	undirected	CXE6	DOF3.4
LITCHI002805	LITCHI006756	0.570713	undirected	CHS	DOF3.4
LITCHI001652	LITCHI023309	0.533254	undirected	CXE12	DOF54
LITCHI001655	LITCHI023309	0.54564	undirected	CXE13	DOF54
LITCHI004860	LITCHI023309	0.546069	undirected	6DCS	DOF54
LITCHI006477	LITCHI023309	0.550437	undirected	F3H	DOF54
LITCHI006886	LITCHI023309	0.52271	undirected	ZEP.2	DOF54
LITCHI010261	LITCHI023309	0.555413	undirected	DFR	DOF54
LITCHI013091	LITCHI023309	0.57884	undirected	U79B6	DOF54
LITCHI015108	LITCHI023309	0.549036	undirected	CHS1	DOF54
LITCHI022925	LITCHI023309	0.559417	undirected	ANS	DOF54
LITCHI002805	LITCHI011225	0.512662	undirected	CHS	DREB26
LITCHI001647	LITCHI021899	0.542854	undirected	CXE7	ERF23
LITCHI013091	LITCHI021899	0.630029	undirected	U79B6	ERF23
LITCHI001647	LITCHI009042	0.521676	undirected	CXE7	ERF34
LITCHI013091	LITCHI022764	0.581392	undirected	U79B6	ERF38
LITCHI006477	LITCHI029145	0.52788	undirected	F3H	ERF9
LITCHI002805	LITCHI030961	0.572204	undirected	CHS	ERF03
LITCHI006477	LITCHI030961	0.595459	undirected	F3H	ERF03
LITCHI022925	LITCHI030961	0.614019	undirected	ANS	ERF03
LITCHI002019	LITCHI006477	0.501722	undirected	MYB4	F3H
LITCHI002253	LITCHI006477	0.582673	undirected	MYB61	F3H
LITCHI003293	LITCHI006477	0.572179	undirected	MYB60	F3H
LITCHI003672	LITCHI006477	0.517425	undirected	TSO1	F3H
LITCHI005481	LITCHI006477	0.619636	undirected	RAV2	F3H
LITCHI007634	LITCHI011335	0.514134	undirected	DF1	UFOG.1
LITCHI009313	LITCHI011700	0.501035	undirected	HSFB2A	UFOG.2
LITCHI010247	LITCHI011700	0.517218	undirected	bZIP44	UFOG.2
LITCHI013091	LITCHI017192	0.531398	undirected	U79B6	GAT12
LITCHI001647	LITCHI014411	0.558608	undirected	CXE7	GAT15
LITCHI001652	LITCHI014411	0.538715	undirected	CXE12	GAT15
LITCHI002805	LITCHI014411	0.56018	undirected	CHS	GAT15
LITCHI004335	LITCHI014411	0.568324	undirected	ZEP.1	GAT15
LITCHI004860	LITCHI014411	0.548463	undirected	6DCS	GAT15
LITCHI005039	LITCHI014411	0.557048	undirected	COR2	GAT15
LITCHI004335	LITCHI020020	0.508439	undirected	ZEP.1	GTL1
LITCHI013091	LITCHI020020	0.522304	undirected	U79B6	GTL1
LITCHI001647	LITCHI010571	0.562232	undirected	CXE7	HB16
LITCHI001655	LITCHI010571	0.608615	undirected	CXE13	HB16
LITCHI001662	LITCHI010571	0.609607	undirected	CXE6	HB16
LITCHI004335	LITCHI010571	0.525421	undirected	ZEP.1	HB16
LITCHI011700	LITCHI014879	0.508643	undirected	UFOG.2	HSFA6B
LITCHI004335	LITCHI009313	0.505969	undirected	ZEP.1	HSFB2A
LITCHI013091	LITCHI025088	0.576706	undirected	U79B6	MYB119
LITCHI001647	LITCHI020533	0.532936	undirected	CXE7	MYB23
LITCHI001655	LITCHI020533	0.51609	undirected	CXE13	MYB23
LITCHI001662	LITCHI020533	0.588902	undirected	CXE6	MYB23
LITCHI001655	LITCHI023435	0.535596	undirected	CXE13	MYB96
LITCHI001662	LITCHI023435	0.584642	undirected	CXE6	MYB96
LITCHI002805	LITCHI023435	0.565834	undirected	CHS	MYB96
LITCHI010261	LITCHI023435	0.609828	undirected	DFR	MYB96
LITCHI013091	LITCHI023435	0.62682	undirected	U79B6	MYB96
LITCHI022925	LITCHI023435	0.612999	undirected	ANS	MYB96
LITCHI001662	LITCHI002019	0.502786	undirected	CXE6	MYB4
LITCHI001647	LITCHI003293	0.543673	undirected	CXE7	MYB60
LITCHI001655	LITCHI003293	0.518223	undirected	CXE13	MYB60
LITCHI001662	LITCHI003293	0.571964	undirected	CXE6	MYB60
LITCHI002805	LITCHI003293	0.558158	undirected	CHS	MYB60
LITCHI001647	LITCHI002253	0.544153	undirected	CXE7	MYB61
LITCHI001655	LITCHI002253	0.564133	undirected	CXE13	MYB61
LITCHI001662	LITCHI002253	0.581648	undirected	CXE6	MYB61
LITCHI001647	LITCHI028489	0.576612	undirected	CXE7	MYB86
LITCHI001655	LITCHI028489	0.586825	undirected	CXE13	MYB86
LITCHI001662	LITCHI028489	0.587481	undirected	CXE6	MYB86
LITCHI002805	LITCHI028489	0.576377	undirected	CHS	MYB86
LITCHI010261	LITCHI028489	0.587427	undirected	DFR	MYB86
LITCHI011700	LITCHI028489	0.522163	undirected	UFOG.2	MYB86
LITCHI015108	LITCHI028489	0.586313	undirected	CHS1	MYB86
LITCHI020852	LITCHI028489	0.526866	undirected	CHSY	MYB86
LITCHI027959	LITCHI028489	0.585902	undirected	CHI	MYB86
LITCHI001647	LITCHI021833	0.542347	undirected	CXE7	MYC4
LITCHI001647	LITCHI026809	0.576506	undirected	CXE7	MYC2
LITCHI001655	LITCHI026809	0.613794	undirected	CXE13	MYC2
LITCHI010261	LITCHI021833	0.546551	undirected	DFR	MYC4
LITCHI010261	LITCHI026809	0.614356	undirected	DFR	MYC2
LITCHI015108	LITCHI021833	0.501681	undirected	CHS1	MYC4
LITCHI015108	LITCHI026809	0.619595	undirected	CHS1	MYC2
LITCHI022925	LITCHI026809	0.613109	undirected	ANS	MYC2
LITCHI001655	LITCHI008829	0.503185	undirected	CXE13	NAC101
LITCHI001662	LITCHI008829	0.57911	undirected	CXE6	NAC101
LITCHI004335	LITCHI008829	0.505901	undirected	ZEP.1	NAC101
LITCHI001652	LITCHI020398	0.564314	undirected	CXE12	NAC71
LITCHI001662	LITCHI020398	0.544593	undirected	CXE6	NAC71
LITCHI002805	LITCHI020398	0.54718	undirected	CHS	NAC71
LITCHI004335	LITCHI020398	0.546124	undirected	ZEP.1	NAC71
LITCHI010261	LITCHI027743	0.55685	undirected	DFR	DOF36
LITCHI020852	LITCHI027743	0.500062	undirected	CHSY	DOF36
LITCHI022925	LITCHI027743	0.562569	undirected	ANS	DOF36
LITCHI001647	LITCHI026700	0.549251	undirected	CXE7	PIL15
LITCHI002805	LITCHI026700	0.545396	undirected	CHS	PIL15
LITCHI004335	LITCHI026700	0.570725	undirected	ZEP.1	PIL15
LITCHI006886	LITCHI026700	0.526802	undirected	ZEP.2	PIL15
LITCHI015108	LITCHI026700	0.528689	undirected	CHS1	PIL15
LITCHI020852	LITCHI026700	0.578474	undirected	CHSY	PIL15
LITCHI022925	LITCHI026700	0.542573	undirected	ANS	PIL15
LITCHI002805	LITCHI016997	0.537922	undirected	CHS	SHN3
LITCHI006477	LITCHI016997	0.551436	undirected	F3H	SHN3
LITCHI011335	LITCHI025415	0.510244	undirected	UFOG.1	SPL8
LITCHI013091	LITCHI025415	0.553419	undirected	U79B6	SPL8
LITCHI001662	LITCHI024576	0.542755	undirected	CXE6	STOP2
LITCHI006477	LITCHI024576	0.554697	undirected	F3H	STOP2
LITCHI010261	LITCHI024576	0.570702	undirected	DFR	STOP2
LITCHI022925	LITCHI024576	0.572758	undirected	ANS	STOP2
LITCHI005039	LITCHI005896	0.536889	undirected	COR2	TCP7
LITCHI001647	LITCHI010386	0.516886	undirected	CXE7	TGA7
LITCHI001655	LITCHI010692	0.548915	undirected	CXE13	GAT24
LITCHI001647	LITCHI003672	0.517887	undirected	CXE7	TSO1
LITCHI001655	LITCHI003672	0.510514	undirected	CXE13	TSO1
LITCHI001662	LITCHI003672	0.515331	undirected	CXE6	TSO1
LITCHI002805	LITCHI003672	0.524468	undirected	CHS	TSO1
LITCHI001854	LITCHI013091	0.555252	undirected	bZIP44	U79B6
LITCHI002253	LITCHI013091	0.628315	undirected	MYB61	U79B6
LITCHI003672	LITCHI013091	0.601386	undirected	TSO1	U79B6
LITCHI006756	LITCHI013091	0.629897	undirected	DOF3.4	U79B6
LITCHI009042	LITCHI013091	0.62227	undirected	ERF34	U79B6
LITCHI009957	LITCHI013091	0.61762	undirected	WOX13	U79B6
LITCHI010247	LITCHI013091	0.606429	undirected	bZIP44	U79B6
LITCHI010571	LITCHI013091	0.617578	undirected	HB16	U79B6
LITCHI011225	LITCHI013091	0.591617	undirected	DREB26	U79B6
LITCHI011739	LITCHI013091	0.620951	undirected	bHLH010	U79B6
LITCHI001647	LITCHI009957	0.539351	undirected	CXE7	WOX13
LITCHI001655	LITCHI009957	0.531708	undirected	CXE13	WOX13
LITCHI001662	LITCHI009957	0.57267	undirected	CXE6	WOX13
LITCHI002805	LITCHI009957	0.55545	undirected	CHS	WOX13
LITCHI010261	LITCHI025778	0.580764	undirected	DFR	WRKY22
LITCHI010261	LITCHI019609	0.529625	undirected	DFR	WRKY70
LITCHI006477	LITCHI022787	0.585544	undirected	F3H	ZAT9
